# Supplementary material for: Exploring the frontiers of condensed-phase chemistry with a general reactive machine learning potential
Source: Nat Chem. 2024 Mar 7;16(5):727–34. doi: 10.1038/s41557-023-01427-3 (PMC11087274; doi:10.1038/s41557-023-01427-3)
Supplement: Supplementary file 2 — Initial and final Cartesian coordinates for simulations performed in each case study. [file 41557_2023_1427_MOESM2_ESM.zip]

Archive with 23 entries (17 files):
- initial_final_xyz/
- initial_final_xyz/acetylene/
- initial_final_xyz/acetylene/acetylene0.xyz
- initial_final_xyz/acetylene/acetylene1.xyz
- initial_final_xyz/acetylene/acetylene3.xyz
- initial_final_xyz/acetylene/acetylene2.xyz
- initial_final_xyz/acetylene/acetylene6.xyz
- initial_final_xyz/acetylene/acetylene7.xyz
- initial_final_xyz/acetylene/acetylene5.xyz
- initial_final_xyz/acetylene/acetylene4.xyz
- initial_final_xyz/carbon/
- initial_final_xyz/carbon/carbon_0.50.xyz
- initial_final_xyz/carbon/carbon_2.25.xyz
- initial_final_xyz/carbon/carbon_3.52.xyz
- initial_final_xyz/miller/
- initial_final_xyz/miller/miller.xyz
- initial_final_xyz/methane/
- initial_final_xyz/methane/methane.xyz
- initial_final_xyz/biofuels/
- initial_final_xyz/biofuels/biofuel_2-butanol.xyz
- initial_final_xyz/biofuels/biofuel_ethanol.xyz
- initial_final_xyz/biofuels/biofuel_MTBE.xyz
- initial_final_xyz/biofuels/biofuel_clean.xyz
