# Supplementary material for: Exploring the frontiers of condensed-phase chemistry with a general reactive machine learning potential
Source: Nat Chem. 2024 Mar 7;16(5):727–34. doi: 10.1038/s41557-023-01427-3 (PMC11087274; doi:10.1038/s41557-023-01427-3)
Supplement: Supplementary file 2 — Initial and final Cartesian coordinates for simulations performed in each case study. [file 41557_2023_1427_MOESM2_ESM.zip › initial_final_xyz/acetylene/acetylene0.xyz]

1000
Step: 0 [37. 37. 37.]
C 20.7217857 0.2661033 15.0363290
C 21.0282295 0.3933249 16.1956087
H 20.4476728 0.1562083 14.0114611
H 21.3090046 0.5068240 17.2183419
C 14.0601448 29.7861415 31.6611656
C 13.1760403 29.3838477 30.9465895
H 14.8441332 30.1346804 32.2948790
H 12.3993135 29.0254169 30.3093313
C 33.0952832 0.2938248 8.2313071
C 34.0016395 0.3811863 7.4404361
H 32.2882168 0.2067595 8.9235401
H 34.8067832 0.4478934 6.7441458
C 25.1546644 24.5855071 16.8624161
C 25.2988204 24.6919287 18.0550352
H 25.0293693 24.5035817 15.8067103
H 25.4295324 24.7899122 19.1092701
C 6.8199939 26.1926964 22.1331126
C 6.5716679 26.2229518 23.3131032
H 7.0171937 26.1711793 21.0843035
H 6.3470071 26.2649319 24.3553271
C 21.7105298 29.8591448 30.0569683
C 22.8106849 29.8318060 30.5504136
H 20.7377041 29.8717171 29.6195648
H 23.7841319 29.8036696 30.9861704
C 19.3848425 6.1617029 23.5535612
C 20.1254965 6.5181807 22.6713462
H 18.7262768 5.8554454 24.3349571
H 20.7793647 6.8412652 21.8934366
C 10.4060673 27.0959391 19.1782549
C 10.0237070 27.2115833 20.3162374
H 10.7246350 26.9746454 18.1672023
H 9.6862924 27.3120769 21.3230912
C 31.4047833 20.3589734 9.1536625
C 31.9039001 19.6910279 10.0244486
H 30.9866632 20.9587388 8.3768512
H 32.3519282 19.1100018 10.7985480
C 31.8743078 30.5972364 14.3641101
C 32.9972518 30.5705113 13.9257236
H 30.8768265 30.6136760 14.7410304
H 33.9831963 30.5418051 13.5201762
C 20.2639437 21.8347073 25.6313007
C 21.0645121 22.4912558 25.0133524
H 19.5629790 21.2541188 26.1867840
H 21.7764797 23.0721080 24.4720470
C 24.7273117 6.3340313 19.4285328
C 23.8991496 7.1861126 19.2220442
H 25.4662158 5.5834817 19.6006491
H 23.1714812 7.9440092 19.0357557
C 33.5655316 1.7924909 11.9174154
C 32.7385760 1.5464962 12.7601784
H 34.3133309 2.0133149 11.1887659
H 32.0139618 1.3266830 13.5119131
C 5.8245328 7.6403434 6.3489961
C 5.1898653 8.6058354 6.0044131
H 6.3872206 6.7865531 6.6516718
H 4.6274908 9.4584214 5.6976358
C 8.5203710 18.2462117 21.3724306
C 7.4000361 18.3316345 21.8104825
H 9.5114579 18.1739933 20.9835105
H 6.4093748 18.4021828 22.1985254
C 31.7200075 5.6087011 20.5448213
C 31.2045570 4.5297154 20.7025191
H 32.1807660 6.5599494 20.4011242
H 30.7477945 3.5739035 20.8298709
C 28.7794921 16.9795729 32.3368495
C 28.4355527 16.2879458 31.4111615
H 29.0750004 17.5926213 33.1580418
H 28.1304173 15.6779840 30.5914675
C 16.4653532 15.1295770 28.9928086
C 16.0116068 14.5326017 28.0490423
H 16.8631584 15.6532718 29.8325426
H 15.6069742 13.9988518 27.2188448
C 9.5006452 5.5320307 30.7013472
C 9.1521663 4.4364344 31.0642368
H 9.8124701 6.5000855 30.3805476
H 8.8481263 3.4667795 31.3879257
C 33.0414559 5.1564184 26.7136397
C 33.3721947 5.8168601 25.7605987
H 32.7542519 4.5735837 27.5595491
H 33.6741411 6.4058051 24.9243887
C 15.8071936 30.8050011 2.0686494
C 16.1320485 30.2697505 1.0387441
H 15.5348150 31.2867823 2.9803769
H 16.4207684 29.8111205 0.1202438
C 31.0986428 10.5229701 0.5353458
C 30.7460924 11.6084118 0.1457632
H 31.4139212 9.5639015 0.8794859
H 30.4383855 12.5694424 36.8006019
C 24.5916126 24.1435039 30.2850224
C 25.2276777 23.9571138 31.2921717
H 24.0303951 24.3012792 29.3918995
H 25.7924262 23.7785658 32.1794462
C 10.9441825 23.0427997 33.5868418
C 12.0586684 22.7112351 33.2691935
H 9.9590267 23.3348313 33.8722698
H 13.0458473 22.4176847 32.9926877
C 25.1986867 12.7104426 31.9686853
C 24.6086764 13.0965923 30.9909586
H 25.7181146 12.3635403 32.8333221
H 24.0816539 13.4427671 30.1306317
C 7.5304975 9.3072609 13.7057417
C 7.9754513 8.6475630 12.7996830
H 7.1369996 9.8828783 14.5123559
H 8.3822060 8.0390791 12.0239362
C 16.7679457 14.0015440 6.2028721
C 17.8784926 13.6269206 5.9195464
H 15.7854929 14.3335646 6.4507332
H 18.8606824 13.2954237 5.6701942
C 3.0629119 14.5677919 8.3834468
C 3.1249507 14.1980974 9.5295198
H 3.0071810 14.8880452 7.3676449
H 3.1764643 13.8660377 10.5415383
C 10.1084395 31.5033753 31.6548081
C 9.6936365 31.9382057 30.6093941
H 10.4626320 31.1218300 32.5856263
H 9.3206592 32.3236746 29.6874795
C 0.0129793 23.6354823 11.6791286
C 0.2895828 23.1184883 12.7329482
H 36.7636168 24.0904073 10.7469450
H 0.5172141 22.6522072 13.6651141
C 5.7237006 14.0790911 18.1931935
C 6.6346647 13.2913192 18.2443078
H 4.9207556 14.7805474 18.1468380
H 7.4335231 12.5868804 18.3009265
C 29.2958592 19.2807562 4.7559872
C 28.4329807 19.3108672 5.5970606
H 30.0597269 19.2536968 4.0119410
H 27.6700996 19.3370866 6.3410531
C 30.6385893 16.1326078 23.9757417
C 30.1595040 16.9042898 23.1831557
H 31.0592965 15.4522294 24.6807707
H 29.7353288 17.5894251 22.4846974
C 22.8445271 10.1168191 31.6475232
C 23.3906798 9.7049858 30.6550950
H 22.3637361 10.4991481 32.5197807
H 23.8659269 9.3433649 29.7713579
C 17.9161500 31.2189545 9.4368243
C 18.5874551 31.6293112 10.3509833
H 17.3413478 30.8559653 8.6144392
H 19.1926696 31.9892276 11.1519743
C 23.5729363 20.1073118 26.0081499
C 23.2192849 20.6271780 27.0364383
H 23.8809931 19.6385986 25.1014201
H 22.9036241 21.0937405 27.9417365
C 27.1233899 12.6467857 18.7571184
C 26.0130168 12.9349197 18.3871146
H 28.1084103 12.4056646 19.0856884
H 25.0280186 13.1973057 18.0725298
C 10.1358818 1.3690401 11.8284212
C 9.7449496 1.9193654 12.8277542
H 10.4846938 0.8809643 10.9464454
H 9.4012113 2.4052392 13.7128947
C 12.0556572 5.5951432 8.2803474
C 12.9776306 6.1807284 7.7701464
H 11.2338398 5.0797502 8.7232836
H 13.7949685 6.6934441 7.3142035
C 18.8157493 17.0181809 5.1739688
C 19.3739962 16.7974833 6.2193659
H 18.3218247 17.2258217 4.2522188
H 19.8652180 16.6072333 7.1464889
C 31.7468809 16.3022898 30.3034344
C 32.1247096 16.7226985 31.3684513
H 31.4178218 15.9302710 29.3598487
H 32.4608194 17.1044254 32.3061850
C 22.0346425 23.8275907 5.6863839
C 21.8067409 23.3577448 4.6001097
H 22.2387139 24.2467194 6.6455985
H 21.6052623 22.9472560 3.6364151
C 10.8389146 21.6963395 4.8670524
C 11.1141799 20.5637058 4.5583564
H 10.5909083 22.7027028 5.1195801
H 11.3536193 19.5658209 4.2677491
C 2.6532256 12.6853351 16.3139430
C 2.8620261 12.8217568 15.1339339
H 2.4525223 12.5595511 17.3543852
H 3.0483756 12.9443852 14.0913795
C 13.1344520 28.2962321 22.3499951
C 12.9818918 28.6714255 21.2141216
H 13.2795644 27.9708027 23.3549770
H 12.8348556 29.0023851 20.2118166
C 28.3632060 4.4837370 3.0057633
C 28.9651825 4.1720896 4.0027935
H 27.8317242 4.7560878 2.1227426
H 29.4891744 3.8889357 4.8879909
C 9.2911049 31.2076584 6.4135939
C 8.4846607 30.3546071 6.1380480
H 10.0029306 31.9584271 6.6732536
H 7.7680415 29.6005576 5.9009337
C 34.3230735 25.0758009 20.5240813
C 34.7942438 24.9429839 19.4220812
H 33.9106134 25.1713773 21.5043954
H 35.2037458 24.8170658 18.4448340
C 15.4452794 9.3168242 32.8289035
C 16.2962788 9.9545899 33.3960768
H 14.6850148 8.7499699 32.3405559
H 17.0466509 10.5139041 33.9077962
C 22.2071813 24.0334829 33.0236422
C 21.8818803 24.9525445 32.3141519
H 22.4913145 23.2213211 33.6537293
H 21.5901829 25.7657095 31.6889073
C 30.8389390 9.7715659 21.3969617
C 30.0903723 9.5126434 22.3064099
H 31.5096800 10.0035687 20.6003763
H 29.4272773 9.2747470 23.1078168
C 5.4992428 21.1752713 2.8023301
C 5.7222772 20.9176859 3.9589276
H 5.3088618 21.3987531 1.7769848
H 5.9212073 20.6878951 4.9811819
C 5.7686968 3.2216544 26.5311743
C 5.0372609 2.8724123 25.6380059
H 6.4079743 3.5280453 27.3286867
H 4.3781306 2.5584056 24.8598595
C 4.3465149 32.8441283 20.9113580
C 3.3339440 33.4938220 20.9907120
H 5.2343760 32.2581370 20.8357403
H 2.4412623 34.0729825 21.0665672
C 7.0443001 21.3266262 9.4672097
C 7.5048653 21.0851360 10.5547303
H 6.6331306 21.5412201 8.5069143
H 7.9083575 20.8695155 11.5181575
C 33.2511767 4.5458517 3.7477003
C 33.6758484 3.4176842 3.7644185
H 32.8808912 5.5457899 3.7258408
H 34.0590210 2.4224782 3.7757415
C 18.7864266 1.8511512 20.9816372
C 18.5388869 2.1685292 22.1185713
H 19.0068212 1.5655638 19.9777790
H 18.3161150 2.4444528 23.1245066
C 26.7236871 9.8814736 16.0990633
C 27.2221730 10.8979638 15.6860633
H 26.2819470 8.9772777 16.4518300
H 27.6610658 11.8008491 15.3281192
C 17.4057534 6.3226952 12.6981828
C 16.7193657 7.3136507 12.7410159
H 18.0185434 5.4511492 12.6640480
H 16.1274066 8.2007876 12.7682692
C 4.5071861 31.6089944 1.6703157
C 3.6793874 32.3033670 1.1347961
H 5.2427586 30.9975641 2.1426185
H 2.9497331 32.9204012 0.6612328
C 22.6621206 12.7216132 14.6677354
C 22.3612436 13.5370038 13.8323307
H 22.9329992 11.9958291 15.4011912
H 22.0953013 14.2573429 13.0925825
C 11.0588027 25.1796703 30.8347731
C 12.1756168 25.4934564 31.1639920
H 10.0705215 24.9020577 30.5452543
H 13.1627623 25.7703431 31.4583519
C 21.6757885 26.9774316 4.2127340
C 20.7786966 26.5139759 3.5540370
H 22.4736513 27.3897997 4.7879891
H 19.9844110 26.1095707 2.9686360
C 24.5426649 10.2467329 25.6847731
C 25.5216908 10.4954004 25.0260585
H 23.6704227 10.0261151 26.2582605
H 26.3843732 10.7227269 24.4405144
C 33.4492172 30.4018018 17.6195171
C 32.8335540 30.5559214 18.6445943
H 33.9916931 30.2948726 16.7078888
H 32.2941099 30.6930390 19.5545933
C 18.4389548 17.3320410 27.0253163
C 18.2734749 16.5163385 26.1536992
H 18.5971590 18.0539410 27.7944141
H 18.1314451 15.7976358 25.3789601
C 9.6439502 24.7378498 24.2958933
C 9.8509527 24.5962240 23.1164486
H 9.4581290 24.8626831 25.3391027
H 10.0296933 24.4605269 22.0736623
C 24.0894599 17.1323704 6.7990142
C 24.4677966 16.3678250 5.9465975
H 23.7589671 17.8155854 7.5486192
H 24.8088797 15.7016134 5.1867247
C 27.1982792 2.6022704 11.4415958
C 26.9088306 1.5370240 10.9576961
H 27.4549755 3.5448457 11.8690467
H 26.6554493 0.5948469 10.5276780
C 1.0506947 12.8796518 2.0470859
C 1.6200719 13.0205447 0.9934092
H 0.5473470 12.7550729 2.9788055
H 2.1236291 13.1451201 0.0617692
C 10.3042107 27.9714107 25.6198323
C 10.4701553 27.5304797 26.7299490
H 10.1400251 28.3769876 24.6470397
H 10.6178473 27.1526068 27.7164767
C 13.0882898 21.8527963 7.6172468
C 13.3094494 20.7014134 7.3353536
H 12.9054694 22.8731470 7.8689355
H 13.5207640 19.6884857 7.0757033
C 2.5581625 22.1248150 4.7543844
C 2.1649531 21.6862944 3.7026021
H 2.9022682 22.5199524 5.6831554
H 1.8110680 21.3036778 2.7722516
C 23.6265755 8.1089410 22.6477365
C 22.7534760 8.8846486 22.9461579
H 24.3895015 7.4101692 22.3898646
H 21.9778291 9.5689816 23.2073217
C 27.6372107 29.2562279 23.6032114
C 28.6305986 29.3439692 24.2821080
H 26.7594482 29.1813755 23.0011448
H 29.5129913 29.4191512 24.8772000
C 8.5326515 26.6775523 12.2092229
C 8.1456035 26.0191632 11.2761256
H 8.8530277 27.2483813 13.0516100
H 7.7952145 25.4390709 10.4524126
C 30.6257786 16.5588909 6.5915427
C 30.3188367 17.1629007 7.5888979
H 30.8962928 16.0250289 5.7082683
H 30.0498033 17.7023079 8.4686998
C 33.2648475 7.3361777 7.5712617
C 32.5200500 7.0589747 8.4776880
H 33.9257303 7.5803916 6.7707284
H 31.8633207 6.8084748 9.2797056
C 33.6124431 20.0628179 32.4864996
C 32.4590348 20.2547011 32.7829819
H 34.6344579 19.9055251 32.2231378
H 31.4398810 20.4358784 33.0422671
C 31.2251761 12.3631591 23.9629013
C 31.5241292 12.8433119 22.8981045
H 30.9589316 11.9374188 24.9040349
H 31.7868573 13.2688916 21.9561903
C 13.2872420 7.3216790 14.7954007
C 12.5495126 8.2709412 14.7005132
H 13.9302543 6.4755950 14.8889521
H 11.8930295 9.1074935 14.6174829
C 29.7145024 8.8030579 17.6652928
C 30.2423228 9.3956288 16.7573911
H 29.2477172 8.2696146 18.4624245
H 30.7143102 9.9187774 15.9565587
C 16.7128265 19.5742326 6.5429367
C 16.4886078 18.6050395 7.2243311
H 16.9271400 20.4374434 5.9537617
H 16.3103900 17.7469138 7.8316261
C 34.1187485 28.5915273 11.2157670
C 34.7130569 27.7861295 11.8885067
H 33.5953671 29.3001982 10.6145605
H 35.2311373 27.0731135 12.4885897
C 11.3312732 25.7627718 9.7355598
C 11.7643640 25.9312270 10.8476556
H 10.9519662 25.6118078 8.7502983
H 12.1650317 26.0663982 11.8261403
C 2.3867055 18.5142777 5.1142670
C 2.0336894 18.9766682 6.1705319
H 2.6995146 18.1068925 4.1793890
H 1.7116062 19.3885547 7.1004501
C 16.4965096 13.1839501 19.7613446
C 17.3993154 12.6137529 20.3210515
H 15.6970118 13.6830248 19.2623268
H 18.1969089 12.1040643 20.8124863
C 23.3219656 17.1580613 33.0633238
C 23.9671439 16.1492250 33.2073708
H 22.7522023 18.0504759 32.9353232
H 24.5369524 15.2559137 33.3300232
C 29.8026664 31.8572598 26.8955462
C 29.3472715 31.0155185 27.6296399
H 30.2055026 32.6102976 26.2560944
H 28.9439073 30.2784904 28.2874574
C 32.5415556 33.5307161 16.2155436
C 31.5398195 33.3478347 16.8611153
H 33.4258281 33.6975511 15.6435943
H 30.6516910 33.1903386 17.4301484
C 18.4044650 31.5713809 30.8924960
C 18.9691289 31.1943664 31.8890000
H 17.8933565 31.9046994 30.0174387
H 19.4642584 30.8611552 32.7731050
C 26.8351140 27.3161300 20.4057668
C 26.4075898 26.5402039 21.2239446
H 27.2118334 27.9983242 19.6768059
H 26.0328246 25.8530169 21.9490914
C 26.4115643 21.6598288 3.9072344
C 26.7944330 21.0309980 2.9522049
H 26.0715410 22.2195808 4.7487885
H 27.1317707 20.4758657 2.1063418
C 4.7293797 36.8037936 23.3827383
C 5.4797162 36.5953240 24.3035676
H 4.0678382 36.9707047 22.5627936
H 6.1371431 36.4025469 25.1208767
C 21.7345070 28.8827262 20.0936334
C 22.2532790 27.9935698 19.4653349
H 21.2755401 29.6688719 20.6492843
H 22.7133354 27.2088467 18.9083650
C 23.2860648 24.2219134 13.5344183
C 22.3692491 24.0296151 14.2940125
H 24.0942610 24.3935499 12.8601829
H 21.5543597 23.8562235 14.9605587
C 10.0589033 22.7158562 14.5361418
C 9.6331551 21.9122321 15.3276609
H 10.4422015 23.4212792 13.8345569
H 9.2607458 21.2001626 16.0292252
C 11.3048842 30.5119350 3.5646157
C 10.5924625 29.5537158 3.3994915
H 11.9440952 31.3524030 3.7155217
H 9.9562535 28.7082027 3.2626335
C 33.4210367 16.5430537 9.2053920
C 33.3974136 16.2102063 10.3641492
H 33.4457983 16.8328983 8.1793325
H 33.3803428 15.9027817 11.3855313
C 14.2389437 21.2033610 24.3458300
C 14.5875499 20.9581183 25.4741628
H 13.9362419 21.4269719 23.3476117
H 14.8937258 20.7434743 26.4729933
C 5.5304526 13.3515117 32.4236384
C 5.9344294 13.4146599 31.2890486
H 5.1715232 13.2910291 33.4261211
H 6.2899827 13.4656059 30.2846211
C 26.3325473 27.5205873 28.3597829
C 26.6526935 26.9041029 29.3456574
H 26.0544448 28.0675514 27.4870549
H 26.9410236 26.3625212 30.2178773
C 2.8075857 22.3929625 20.0780124
C 2.3365435 23.3301920 20.6727760
H 3.2153877 21.5568849 19.5555453
H 1.9059300 24.1507427 21.2015553
C 27.2571015 14.8460762 23.2634969
C 27.3592926 15.0516580 24.4470009
H 27.1611445 14.6576302 22.2181910
H 27.4525073 15.2328453 25.4938565
C 27.3166507 27.2536964 16.6210127
C 26.3371059 27.9537812 16.6861297
H 28.1677102 26.6152966 16.5513185
H 25.4710487 28.5759004 16.7261017
C 5.9911906 8.2898334 20.8698647
C 6.8919090 8.4325309 20.0814967
H 5.1940342 8.1676373 21.5677218
H 7.6855821 8.5690910 19.3818442
C 8.5732606 34.3381899 24.3663158
C 8.2788509 34.3179169 23.1971455
H 8.8445373 34.3399458 25.3981131
H 8.0248974 34.2867013 22.1619081
C 6.8272736 12.1753661 11.6526049
C 5.8047113 11.5366682 11.6528766
H 7.7232783 12.7532732 11.6488385
H 4.9021234 10.9678098 11.6617408
C 9.0065574 13.5499084 27.7091773
C 9.4083951 14.6776516 27.8528705
H 8.6524523 12.5509777 27.5894032
H 9.7650060 15.6738909 27.9870311
C 14.2309559 0.7223670 14.5983766
C 14.4858689 36.5965953 14.2485301
H 13.9971497 1.7165262 14.9067419
H 14.6891628 35.5970728 13.9353855
C 25.8587584 18.2956967 27.9258081
C 25.0166136 18.2094737 28.7841848
H 26.6041461 18.3740671 27.1667634
H 24.2749644 18.1358667 29.5472585
C 20.7912057 34.1574549 31.8906263
C 19.8380964 34.7119249 31.4027112
H 21.6330234 33.6718305 32.3298903
H 18.9973158 35.2119971 30.9771513
C 3.2360251 17.5510206 10.4593257
C 3.9225668 17.7541514 9.4891663
H 2.6284702 17.3765240 11.3184686
H 4.5352925 17.9359898 8.6353192
C 32.3587771 6.8572460 29.8117663
C 33.5432513 6.6540659 29.9095265
H 31.3117377 7.0410218 29.7258332
H 34.5915169 6.4713646 29.9878286
C 26.0112762 9.2767986 1.3519559
C 25.1086748 8.5724225 1.7299738
H 26.8047726 9.9053844 1.0162912
H 24.3060217 7.9532325 2.0610857
C 3.7026545 24.9992271 9.9930607
C 3.4221850 24.4088954 11.0064465
H 3.9531415 25.5217247 9.0973464
H 3.1719476 23.8843814 11.9005757
C 28.3896933 15.5409174 17.0106340
C 28.1053882 15.9040224 18.1250953
H 28.6491405 15.2230309 16.0256770
H 27.8507232 16.2196757 19.1111101
C 28.8844126 16.7628443 13.5039495
C 29.7343367 17.4811240 13.9678397
H 28.1286768 16.1258111 13.1027776
H 30.4831750 18.1154206 14.3853670
C 10.6129984 4.5612923 26.2319231
C 10.4171099 4.3707021 25.0570551
H 10.7934303 4.7319082 27.2697745
H 10.2510056 4.2145872 24.0150933
C 5.5299807 5.8072267 18.2149747
C 5.2266232 5.2872653 19.2592087
H 5.7917999 6.2657060 17.2883721
H 4.9571602 4.8239036 20.1814509
C 13.1109886 25.3993186 24.9451058
C 13.5480396 26.2843982 25.6380496
H 12.7292697 24.6080923 24.3389803
H 13.9503295 27.0604271 26.2500180
C 18.8671344 8.5613024 18.3116972
C 19.1748788 8.4303212 17.1526503
H 18.5900606 8.6842151 19.3348287
H 19.4401731 8.3126879 16.1258666
C 2.1788310 31.7106293 14.0842886
C 1.3226401 31.0645617 13.5319885
H 2.9327087 32.2962122 14.5613959
H 0.5631991 30.5059481 13.0321879
C 16.3937296 2.5271328 25.2848902
C 15.6326368 1.8980218 24.5926567
H 17.0622468 3.0810732 25.9046944
H 14.9535370 1.3379814 23.9897028
C 13.2135539 11.1182825 8.1594162
C 13.3235716 12.0957186 8.8566233
H 13.1142597 10.2589119 7.5354946
H 13.4088237 12.9624261 9.4717092
C 32.8846706 13.2111913 31.4700631
C 34.0295461 13.4032844 31.1447385
H 31.8729736 13.0443803 31.7616560
H 35.0437481 13.5734041 30.8607889
C 7.9874652 3.1984648 18.4592973
C 7.4421479 3.0131766 17.3999378
H 8.4712864 3.3594163 19.3959303
H 6.9598578 2.8472091 16.4632080
C 8.0625032 16.5583854 17.4279463
C 8.6629049 15.7808502 16.7285551
H 7.5318504 17.2512699 18.0410951
H 9.2008778 15.1006057 16.1074931
C 9.6259571 32.8931453 14.2935713
C 9.6133053 31.7130200 14.0473435
H 9.6338173 33.9359499 14.5181749
H 9.6064578 30.6686522 13.8360216
C 29.9872670 6.8026367 24.9974432
C 30.4388158 7.7180666 25.6387082
H 29.5758845 5.9939240 24.4367116
H 30.8485223 8.5203615 26.2102255
C 7.4136385 18.3063398 32.0924777
C 7.6374846 19.3273228 31.4918547
H 7.2108241 17.3989946 32.6152105
H 7.8415878 20.2278611 30.9587472
C 21.0694716 36.8521630 1.3919001
C 21.8445716 0.0986114 2.2825443
H 20.3839746 36.6342191 0.6045475
H 22.5313933 0.3167421 3.0682934
C 27.0778934 7.5139449 4.4102876
C 28.0573025 7.8950890 3.8197555
H 26.2109209 7.1828181 4.9358905
H 28.9246457 8.2282810 3.2965731
C 24.8983825 3.6774774 2.8147024
C 24.9328133 3.6236402 1.6102309
H 24.8652968 3.7148545 3.8804295
H 24.9531113 3.5691556 0.5450155
C 21.2989739 6.8240756 30.3491537
C 21.5559807 6.8001807 31.5269264
H 21.0771553 6.8362090 29.3059498
H 21.7937092 6.7665730 32.5662158
C 20.9494346 4.1691086 10.3206449
C 21.6196435 5.1411625 10.0750577
H 20.3509716 3.3092411 10.5225331
H 22.2062427 6.0010450 9.8435918
C 10.0813518 11.5271172 10.3313222
C 9.8943271 12.1800554 9.3353131
H 10.2489182 10.9604755 11.2182599
H 9.7479992 12.7780695 8.4644853
C 25.2909023 1.3300262 5.7678096
C 25.0155547 2.3009807 6.4269788
H 25.5395065 0.4684148 5.1895644
H 24.7616576 3.1489313 7.0217352
C 30.2704647 2.1211017 9.8594099
C 29.6656970 1.9095453 8.8379305
H 30.7952243 2.3021901 10.7703114
H 29.1219115 1.7169461 7.9404392
C 6.0819889 13.9723972 14.6117014
C 5.6476893 14.7543354 13.8028621
H 6.4637124 13.2855768 15.3323616
H 5.2831828 15.4562874 13.0864216
C 32.5424387 7.1385494 33.6590326
C 32.9007059 7.1133207 34.8100611
H 32.2228370 7.1638002 32.6422072
H 33.2217281 7.0918158 35.8268926
C 10.5931074 32.4161564 10.7918733
C 9.9833065 33.4550755 10.8466097
H 11.1230124 31.4916670 10.7448654
H 9.4406366 34.3722896 10.8893213
C 31.4473203 23.2097806 11.2065015
C 31.9536900 22.6249301 12.1310829
H 31.0112354 23.7342665 10.3866543
H 32.4134624 22.1142203 12.9467885
C 9.6896265 18.9172556 8.9050208
C 9.8929427 19.8142980 8.1254491
H 9.5118120 18.1254051 9.5969332
H 10.0655573 20.6046352 7.4301364
C 35.9087438 29.7857686 20.1689132
C 35.8807154 28.6006758 19.9474322
H 35.9289250 30.8319471 20.3720829
H 35.8415193 27.5500470 19.7658334
C 17.0524666 5.2349554 21.1316287
C 17.9298592 5.2095604 20.3053760
H 16.2707368 5.2597548 21.8565744
H 18.7018968 5.1781846 19.5703738
C 21.7933784 1.0702121 6.4740839
C 21.5504386 1.8633760 5.5990638
H 22.0172307 0.3708612 7.2469546
H 21.3256665 2.5666956 4.8295539
C 25.2807308 9.3134509 12.8129355
C 26.4201808 8.9202027 12.7841624
H 24.2686439 9.6489254 12.8504766
H 27.4259389 8.5650557 12.7803227
C 14.3513947 28.1561712 9.8739596
C 14.4281261 29.3485061 10.0386838
H 14.2915655 27.1015757 9.7252784
H 14.4977852 30.4003586 10.2000744
C 11.8496590 29.2983525 12.5020726
C 12.6620625 30.0157516 13.0309291
H 11.1257459 28.6894519 12.0096154
H 13.3832623 30.6523445 13.4915748
C 6.9950301 22.4653252 22.7763783
C 7.9134200 21.6913973 22.8867787
H 6.1771984 23.1432595 22.6776526
H 8.7288529 21.0106739 22.9818898
C 10.2098878 0.2041314 22.8337234
C 9.8180077 0.5580384 23.9174606
H 10.5610401 36.8940971 21.8756226
H 9.4768896 0.8643425 24.8804583
C 7.1374393 10.4463943 8.2345054
C 7.0552302 9.5289324 9.0117915
H 7.2181123 11.2637496 7.5544339
H 6.9635641 8.7133425 9.6926442
C 6.1262785 29.6296040 19.9570620
C 5.5685945 29.7740636 18.8981057
H 6.6173374 29.5182141 20.8972142
H 5.0620532 29.8957682 17.9687973
C 16.7597205 18.4778010 22.1114737
C 16.0966600 18.3673521 21.1107771
H 17.3417974 18.5764161 22.9999866
H 15.5015259 18.2674204 20.2316347
C 29.6604920 22.9761753 30.1657282
C 30.1155721 23.4567710 31.1737406
H 29.2597037 22.5476275 29.2751549
H 30.5198939 23.8825541 32.0643538
C 5.8042348 26.0842112 18.4500102
C 5.3244347 25.0461764 18.8328101
H 6.2195440 27.0074679 18.1134643
H 4.8933525 24.1304382 19.1700096
C 12.4283441 2.8187571 1.9923757
C 11.3259676 3.1587411 1.6407971
H 13.4062752 2.5194648 2.2955132
H 10.3543560 3.4586562 1.3179352
C 11.9232221 16.8457050 0.3706464
C 12.3138347 16.7752516 1.5093887
H 11.5865225 16.9058484 36.3603853
H 12.6677959 16.7171850 2.5139780
C 21.0211732 6.7058133 13.1271221
C 21.9088989 6.0187342 13.5682636
H 20.2520472 7.3282729 12.7289564
H 22.6948762 5.4243088 13.9770120
C 11.7138961 3.4211798 5.4297450
C 12.2750926 2.7299367 6.2426421
H 11.2203413 4.0319138 4.7078513
H 12.7639211 2.1121392 6.9610365
C 22.8887679 20.1087440 11.2373207
C 23.5572886 19.2373054 11.7341655
H 22.3019579 20.8847519 10.8006711
H 24.1550080 18.4757069 12.1802769
C 33.6498010 27.3265190 15.2859162
C 32.7573661 26.8914886 14.6013331
H 34.4315132 27.6953178 15.9097404
H 31.9734515 26.4942518 13.9962958
C 18.0930012 34.6110370 12.7163062
C 17.9639042 34.9164558 11.5570431
H 18.2064357 34.3400725 13.7419066
H 17.8498441 35.1942600 10.5332879
C 12.9800568 32.6362626 29.7026862
C 13.1285607 33.0362250 30.8300588
H 12.8504979 32.2876681 28.7032418
H 13.2633967 33.3942132 31.8254600
C 2.3562403 30.2201168 19.8404489
C 2.4115160 29.8067286 20.9717626
H 2.3158758 30.5951843 18.8435658
H 2.4668254 29.4340848 21.9700685
C 6.8267325 24.0038917 14.3083132
C 6.7256123 23.8175474 15.4956647
H 6.9250672 24.1735949 13.2597317
H 6.6289598 23.6652301 16.5471213
C 18.4264416 16.0855413 19.8583480
C 18.7135389 15.7750954 20.9871692
H 18.1791749 16.3615694 18.8582835
H 18.9752593 15.4983735 21.9829660
C 12.4046526 30.5618993 0.1915496
C 13.1039152 31.4541306 36.7799333
H 11.7635343 29.7869963 0.5463441
H 13.7124465 32.2482729 36.4105611
C 17.8506711 2.1548819 16.3994562
C 17.4851970 1.0808462 15.9918086
H 18.1563063 3.1074848 16.7694020
H 17.1503837 0.1307378 15.6427926
C 28.9888598 20.2563913 11.8357035
C 28.2782789 19.4654201 11.2669241
H 29.6264157 20.9574565 12.3248026
H 27.6398090 18.7750749 10.7632114
C 7.2855271 5.4431684 23.7675910
C 7.7504847 5.7924855 22.7107606
H 6.8709212 5.1365163 24.7015653
H 8.1563109 6.1131379 21.7774014
C 30.5836659 14.2595359 9.5142261
C 31.3165354 13.7989059 8.6753209
H 29.9288102 14.6559142 10.2567342
H 31.9635973 13.3846342 7.9357471
C 13.1964237 17.2843897 22.8334080
C 13.7672785 16.2226204 22.8143247
H 12.6779620 18.2174075 22.8381015
H 14.2581786 15.2760488 22.7901158
C 1.6942048 8.4692459 18.9302463
C 1.5351512 8.8022642 17.7824169
H 1.8383559 8.1724827 19.9441866
H 1.3935422 9.0943146 16.7663005
C 3.1076609 24.9706384 16.0378975
C 3.8826959 25.7082363 15.4832699
H 2.4278360 24.3049783 16.5197661
H 4.5898671 26.3300440 14.9833739
C 30.9576084 14.0620650 14.4653935
C 31.6213086 14.7426787 15.2069367
H 30.3911829 13.4473885 13.8025804
H 32.2144470 15.3365859 15.8656089
C 17.5537424 21.7276566 20.9394341
C 16.7331139 21.7232485 20.0563130
H 18.2876894 21.7396970 21.7129946
H 16.0159815 21.7248114 19.2665393
C 31.0149553 2.4724790 1.7354874
C 31.1612175 3.5119301 1.1427941
H 30.8808902 1.5538125 2.2600623
H 31.2881172 4.4274388 0.6106503
C 8.7155086 18.8599538 0.4757468
C 7.8522631 18.3442932 36.8100315
H 9.4636375 19.3255118 1.0773387
H 7.0765905 17.8918054 36.2332060
C 9.8433990 14.4116368 2.1528895
C 9.1139956 15.1453489 1.5338613
H 10.4895936 13.7627593 2.6992518
H 8.4719741 15.7965331 0.9852818
C 10.1962453 19.6575546 33.9874410
C 10.7837747 19.4839432 32.9489877
H 9.6875483 19.8041483 34.9130186
H 11.3035980 19.3305521 32.0306343
C 28.5410273 5.4023995 28.0337757
C 27.8326446 6.3063495 27.6673562
H 29.1705054 4.6003412 28.3482569
H 27.2101528 7.0995529 27.3218971
C 1.3120845 29.9301103 2.0541724
C 2.1040197 29.0943819 1.6962796
H 0.6087945 30.6665756 2.3707321
H 2.8027649 28.3530798 1.3809896
C 12.6616328 19.5629430 10.6202863
C 12.1834797 20.6508783 10.8226368
H 13.0857437 18.5999435 10.4473326
H 11.7665465 21.6133980 11.0141004
C 12.5565663 28.4307552 16.2298071
C 12.0342441 27.4803267 15.7033518
H 13.0188926 29.2746483 16.6912631
H 11.5754748 26.6359335 15.2401963
C 9.1235496 16.2874218 5.0053209
C 7.9773593 16.2144520 4.6387717
H 10.1356288 16.3528461 5.3344045
H 6.9644456 16.1491811 4.3114414
C 19.4344398 3.1502597 13.4055360
C 18.5549252 2.5163175 12.8780289
H 20.2070355 3.7207320 13.8706075
H 17.7740615 1.9477288 12.4237698
C 26.9023278 10.6333215 8.3452358
C 26.5712529 10.8344226 9.4874375
H 27.1960905 10.4482480 7.3367231
H 26.2764425 11.0049010 10.4983292
C 22.9486140 5.1843756 24.3517495
C 22.7826601 5.8830370 25.3198842
H 23.0945275 4.5624367 23.4978897
H 22.6387319 6.4961217 26.1806931
C 17.4424837 8.5616092 30.0158437
C 18.3777014 8.8175233 30.7323657
H 16.6215309 8.3267930 29.3759013
H 19.2127774 9.0363408 31.3588617
C 12.5433739 7.1896535 11.4356425
C 13.4300751 7.8453206 10.9491045
H 11.7630798 6.6331017 11.9032646
H 14.2182078 8.4235354 10.5214033
C 23.8753214 1.8636854 12.6509168
C 23.8131648 2.9730331 12.1820402
H 23.9206951 0.8743821 13.0484812
H 23.7515606 3.9442703 11.7449904
C 14.3600201 25.3185234 17.2097498
C 13.9805623 25.4957091 18.3406014
H 14.7086494 25.1520026 16.2154059
H 13.6563235 25.6328474 19.3469683
C 22.4497701 4.5834601 34.3618374
C 23.2906740 4.1132758 33.6369724
H 21.7049507 4.9906033 35.0077745
H 24.0429547 3.7060734 33.0004347
C 25.1994180 3.9665820 26.9340186
C 25.8880617 4.0309210 25.9466859
H 24.5880297 3.9053101 27.8058664
H 26.5040421 4.0903368 25.0784306
C 19.1108198 13.3247786 15.0632797
C 19.5751826 13.3131772 16.1759144
H 18.6958435 13.3360538 14.0807915
H 19.9794124 13.3018100 17.1625000
C 25.8142058 21.9013044 11.9280483
C 25.7397227 21.6513119 13.1048308
H 25.8785845 22.1063979 10.8838099
H 25.6735122 21.4191302 14.1440314
C 4.6188847 10.3894252 18.1781278
C 4.2408720 10.8386871 19.2305757
H 4.9512519 9.9825577 17.2503183
H 3.9116730 11.2260455 20.1685697
C 31.7430515 26.9170161 18.2110429
C 30.8942949 27.7238738 17.9236223
H 32.4794907 26.1897794 18.4670215
H 30.1446275 28.4403280 17.6724166
C 15.2407538 32.6332267 11.8294972
C 15.8453162 31.8785886 12.5494125
H 14.7061620 33.3097803 11.2013728
H 16.3823826 31.2211157 13.1955846
C 23.8903614 20.9612005 6.7045254
C 23.5408519 20.4586703 5.6657441
H 24.1982851 21.4011170 7.6264260
H 23.2284909 20.0122198 4.7488031
C 24.7475395 11.3465048 21.3261308
C 25.6834850 10.5975846 21.1981700
H 23.9232206 12.0146944 21.4337247
H 26.5092477 9.9335630 21.0760194
C 25.4325390 15.3198431 14.3258853
C 25.6337058 14.6793362 13.3243978
H 25.2465095 15.8864668 15.2109609
H 25.8032529 14.1060299 12.4408317
C 24.9251654 7.3052377 33.3209906
C 25.3687977 6.7895016 34.3164746
H 24.5415392 7.7686038 32.4403441
H 25.7538699 6.3216490 35.1936435
C 0.2418261 26.2483333 14.3625288
C 1.0396142 26.7217064 13.5927514
H 36.5348963 25.8298096 15.0431166
H 1.7495859 27.1348729 12.9112715
C 10.2219351 8.8883124 7.3765496
C 10.5545619 8.6937094 8.5187435
H 9.9221472 9.0511954 6.3655579
H 10.8562769 8.5066637 9.5237759
C 10.8030480 14.6268848 21.5359007
C 10.8004665 14.3253612 22.7032594
H 10.8025460 14.8821634 20.5003567
H 10.8070371 14.0515928 23.7340092
C 3.8178493 32.8849516 17.4211861
C 2.6553734 33.1872059 17.5259442
H 4.8556766 32.6541859 17.3330050
H 1.6309945 33.4712784 17.6194304
C 30.1562575 26.0555964 21.1896664
C 29.6013137 25.2110231 20.5325645
H 30.6529878 26.7993504 21.7705705
H 29.0992431 24.4636115 19.9618269
C 1.4314424 18.3632773 31.6092455
C 1.1120621 18.6783310 32.7283241
H 1.7106915 18.0836864 30.6186673
H 0.8252664 18.9544492 33.7177234
C 33.9280117 3.9229342 7.2318592
C 32.7561627 3.7428690 7.4504397
H 34.9636560 4.0853369 7.0362266
H 31.7206608 3.5812869 7.6502021
C 7.9150568 32.3183485 3.2399667
C 8.2851090 31.8974079 2.1721652
H 7.5907679 32.7006909 4.1816004
H 8.6159916 31.5379036 1.2241801
C 17.2743325 27.2540288 2.5084248
C 17.4411605 27.9576371 3.4730505
H 17.1272798 26.6306763 1.6553673
H 17.5914507 28.5765331 4.3287015
C 31.6352629 1.4410150 24.1870104
C 32.0002690 2.5889001 24.1193842
H 31.3132718 0.4260536 24.2481590
H 32.3285999 3.6032261 24.0735189
C 6.1527607 6.2435753 30.0974883
C 5.9123748 5.6954735 31.1440831
H 6.3606898 6.7272163 29.1699458
H 5.6957495 5.2129812 32.0701808
C 15.5505654 24.1701105 28.8365831
C 15.5818395 24.1853283 30.0423397
H 15.5316235 24.1523907 27.7700813
H 15.6183833 24.1925528 31.1083230
C 16.7513984 10.9977972 7.9770021
C 16.7871926 11.6804489 8.9697815
H 16.7288803 10.4029124 7.0926791
H 16.8246507 12.2810812 9.8503592
C 19.3782366 27.6100035 6.7541641
C 18.8457325 26.5725656 6.4463494
H 19.8521312 28.5225929 7.0381190
H 18.3816332 25.6512032 6.1761429
C 7.3255813 14.7862574 21.7448740
C 7.3855477 15.0224862 22.9256794
H 7.2667871 14.5675871 20.7035411
H 7.4327828 15.2315664 23.9702808
C 20.9185535 32.9055701 27.1112600
C 21.3113629 33.1527585 28.2247377
H 20.5717831 32.6903890 26.1258925
H 21.6526343 33.3817958 29.2091712
C 1.5253364 27.9320448 17.2340393
C 2.0507967 28.6369806 16.4090295
H 1.0624209 27.3095520 17.9659177
H 2.5045469 29.2641785 15.6749048
C 9.1618216 30.3554465 18.2690096
C 8.5487910 30.7106419 17.2930135
H 9.6975176 30.0547781 19.1404098
H 8.0110045 31.0342705 16.4310807
C 3.1854102 30.2941630 26.8066824
C 3.1356502 30.9609567 25.8030168
H 3.2293997 29.7046463 27.6942225
H 3.0915864 31.5506349 24.9154112
C 13.7654330 12.2713473 34.0572403
C 13.0306710 11.3479029 34.3047487
H 14.4108907 13.0932319 33.8449664
H 12.3784319 10.5334109 34.5251791
C 13.9626711 17.9188120 4.7953739
C 14.2392850 18.8636783 4.0996616
H 13.7235826 17.0780543 5.4067703
H 14.4790129 19.7020254 3.4848195
C 7.1810037 1.1021214 21.2269139
C 7.2010165 2.0089992 22.0214486
H 7.1547547 0.3014650 20.5225265
H 7.2135087 2.8138412 22.7214597
C 31.1543786 10.2586929 8.2928761
C 31.4843326 10.3056638 7.1340264
H 30.8621176 10.2155697 9.3175901
H 31.7743864 10.3453816 6.1081801
C 9.4729840 0.6797871 6.6245542
C 9.8195766 0.3649748 5.5134642
H 9.1652715 0.9573861 7.6071821
H 10.1259832 0.0861035 4.5310448
C 21.6997501 13.1127911 6.1988498
C 21.3679612 12.5993101 7.2384797
H 21.9938961 13.5625471 5.2769111
H 21.0687763 12.1375513 8.1528771
C 13.8930855 28.1067255 3.3585675
C 13.7805986 27.8768268 2.1805551
H 13.9836668 28.3032715 4.4026862
H 13.6766102 27.6625792 1.1412318
C 24.2002062 3.8953479 15.8357510
C 23.5072763 4.3703729 16.7013949
H 24.8129099 3.4745128 15.0699299
H 22.9029943 4.7896732 17.4744147
C 18.3584328 5.5809661 32.2213498
C 18.3410988 5.0489135 31.1397502
H 18.3721325 6.0488749 33.1796447
H 18.3223277 4.5732480 30.1856672
C 15.0063413 4.6611619 10.6254328
C 15.3144532 4.2285031 9.5427292
H 14.7426383 5.0427553 11.5856075
H 15.5960550 3.8393762 8.5900261
C 20.1917719 2.3119185 32.2655413
C 19.0922972 1.8377599 32.4096788
H 21.1642464 2.7320611 32.1426290
H 18.1203803 1.4170598 32.5368633
C 14.8711727 17.4590739 26.3451000
C 14.9550023 17.9411137 27.4471637
H 14.7846980 17.0354074 25.3703475
H 15.0166956 18.3706204 28.4213755
C 34.1416585 10.1167908 29.9863866
C 33.0199877 10.2816125 29.5767809
H 35.1354460 9.9738842 30.3460254
H 32.0294762 10.4310899 29.2112814
C 17.0121902 12.0947144 30.6408383
C 15.9111734 11.7588685 30.2832085
H 17.9854561 12.4004019 30.9525703
H 14.9358635 11.4691788 29.9629451
C 9.7520733 28.9416270 9.4232227
C 10.8090829 29.1097300 8.8674870
H 8.8107100 28.7892628 9.9025663
H 11.7459163 29.2372546 8.3725664
C 7.8491734 7.8471512 36.7306165
C 8.5623883 8.3912458 0.5365701
H 7.2185730 7.3659827 36.0179767
H 9.1930837 8.8722458 1.2491929
C 33.8035011 17.0482197 22.8405524
C 33.3180540 17.3482072 21.7784340
H 34.2396703 16.7894428 23.7787080
H 32.8952597 17.6174396 20.8371222
C 18.4799741 22.8631724 5.5235610
C 18.8705628 22.6874796 6.6504990
H 18.1440507 23.0294544 4.5248450
H 19.2167120 22.5283748 7.6474384
C 21.2336246 17.8252447 24.5091356
C 21.6224137 17.2900451 25.5171143
H 20.8911739 18.2950085 23.6144859
H 21.9621517 16.8090403 26.4056347
C 4.4094387 19.7168217 33.1737196
C 4.3243976 20.2339080 32.0881391
H 4.4812169 19.2647596 34.1368243
H 4.2473195 20.6945872 31.1294204
C 33.4293376 3.7775708 34.0074932
C 32.2398897 3.5804862 33.9998004
H 34.4793496 3.9614303 34.0176911
H 31.1893063 3.3961461 33.9919669
C 16.2802515 24.7554084 22.0833030
C 16.4428425 25.1619885 20.9596205
H 16.1470809 24.3916424 23.0773528
H 16.5975172 25.5275364 19.9698466
C 27.4434299 5.8149607 31.4240954
C 28.1611839 5.9633102 32.3814286
H 26.8079458 5.6879293 30.5771123
H 28.7989960 6.0924867 33.2268659
C 26.0579410 14.1025153 8.0872285
C 24.9475738 13.6508948 8.2175225
H 27.0371562 14.5056265 7.9613354
H 23.9675854 13.2447658 8.3297857
C 26.7971658 10.4079909 29.8105551
C 26.4629880 10.9907792 28.8088029
H 27.1088811 9.8910784 30.6897945
H 26.1764642 11.5095032 27.9212148
C 28.4881181 23.9667948 13.0059151
C 28.8588362 23.2561204 13.9060907
H 28.1611625 24.6023702 12.2142921
H 29.1886311 22.6282683 14.7022048
1000
Step: 20000000 [37. 37. 37.]
C 3.1094636 26.6369739 30.3278425
C 2.9451657 27.8841687 31.0984112
H 13.0908362 19.3156976 29.4788920
H 20.1170054 19.6175780 27.5694269
C 2.7191661 24.6053483 29.3760872
C 3.9656555 24.0162214 29.7864936
H 31.1097456 19.7138919 6.7934926
H 30.2690932 27.4954853 26.5615627
C 15.4946025 34.7172378 17.4513851
C 19.3875506 31.9272261 34.5808388
H 23.5608073 23.6270232 24.0569221
H 27.3542365 20.2868628 13.0468965
C 24.9182011 22.7508796 14.0680489
C 1.8787047 27.8009575 7.2327452
H 23.0969309 18.1949822 24.9305448
H 2.3413664 6.9804860 22.8001599
C 35.7859576 20.7681284 14.6139379
C 11.9941677 0.6341744 27.2581622
H 25.7920589 2.6701749 2.3111582
H 17.9842794 17.4168013 3.8508324
C 26.6720463 24.5979177 35.3944827
C 26.6369833 25.8803151 34.7184317
H 19.8173681 32.0372756 1.9478782
H 13.0646304 18.5234701 24.8167765
C 21.8463729 12.2696228 31.4751605
C 21.5212345 11.1286437 30.8153424
H 2.3541017 26.5064008 28.2809248
H 19.6879251 32.5190944 8.1324382
C 8.4786712 27.4267291 35.5191167
C 36.4076062 6.2485233 21.2170258
H 16.5146443 23.5073853 13.0179287
H 32.4461117 7.5547860 29.3289123
C 29.3237192 29.1687471 32.3336864
C 28.3955666 30.0823937 32.7520035
H 29.2327349 36.3869897 8.3959520
H 30.5403174 28.1781519 20.4740578
C 16.3100618 10.6251198 19.5890778
C 16.9495124 9.8332025 20.6800647
H 17.1491820 7.3863383 22.7626811
H 9.2852186 14.5686394 17.3511726
C 23.6738015 0.6714260 15.4897145
C 28.3261446 25.0475000 17.5619701
H 0.4038273 32.6757501 32.7187152
H 31.2971414 36.6490629 9.7463536
C 27.0304187 28.2957818 33.5575736
C 27.0319026 29.5273987 32.9479589
H 7.8630840 34.3968291 18.3747497
H 19.8297419 15.8787567 3.5249434
C 8.2115207 9.9602089 33.2790570
C 26.9504702 25.8483129 26.7792779
H 35.4736039 15.9162206 32.8030735
H 36.1366280 32.4068647 19.2903914
C 34.7581859 28.9690299 14.2705267
C 20.1185253 30.8678830 35.2997497
H 34.0605462 16.0377396 24.7517932
H 0.9480025 29.1503698 30.7952537
C 28.9665317 6.9985371 36.1593622
C 28.0754202 10.7656606 0.1723587
H 27.3964985 35.7550728 36.4701708
H 24.3536613 1.1169410 3.7912602
C 1.1689449 30.5920529 32.6378003
C 2.4738007 26.0550698 29.2425689
H 36.2059341 32.6110447 10.0473311
H 6.0588660 31.0706723 33.4866639
C 25.8214582 31.6821691 33.2818559
C 25.9418686 30.2354953 33.3741982
H 23.8498450 0.2271397 16.5084471
H 11.8333314 20.7199446 13.9197301
C 14.9049650 20.5552838 30.0456672
C 14.4418046 20.4399021 31.4508655
H 34.9663781 4.2623517 19.5932000
H 0.1961214 30.1449916 32.5219499
C 2.3831261 17.2716287 27.6829151
C 1.2544858 17.8330138 27.3079263
H 12.7897433 4.5830586 21.4173691
H 18.3481917 5.2392400 8.2226867
C 35.3675125 28.4137768 13.0672715
C 7.7596652 36.5912939 7.7331886
H 17.6582114 13.3876036 2.6272485
H 24.4150457 22.6320373 24.9256480
C 31.2809235 5.4747368 13.1575239
C 15.0998293 5.1431840 17.2194949
H 8.0114543 17.8464984 34.0909831
H 19.0273031 31.3356130 7.0899185
C 23.7574417 34.7834169 2.3063983
C 22.9066003 35.4766273 3.1234947
H 10.7585060 1.0959231 30.9405385
H 25.9054542 20.4472095 5.8940174
C 36.1389744 18.1582131 26.5168240
C 34.9827315 16.4280400 25.3883756
H 31.1933605 4.5023228 35.5861795
H 6.4697339 19.6476079 11.5745693
C 23.4221373 33.5059176 2.0413438
C 19.7159464 33.2888297 1.8340187
H 35.9103884 25.2929617 2.5279935
H 20.6028773 29.3212608 1.2122645
C 32.1009193 32.9518788 9.2131777
C 18.5080058 14.2087831 21.8211599
H 11.3164816 10.7533339 7.3493540
H 9.9767629 7.2043098 31.6699621
C 32.4526332 31.5314690 16.7934474
C 29.1903022 34.8623254 18.9962406
H 25.5095414 23.0131787 9.5134051
H 6.4614830 21.1987308 29.2114602
C 34.3928876 28.4628514 15.4790078
C 0.9630069 19.2336150 27.3936943
H 26.0673703 11.6541774 7.8610413
H 2.3587677 27.6654673 6.2251297
C 34.5669126 15.4552363 32.7100280
C 19.8289431 15.4257863 23.7189783
H 3.5311947 23.0062804 2.7605760
H 20.2206281 18.0652044 27.2115706
C 1.1272344 20.9021887 21.6950631
C 23.0988036 23.1721312 29.1230022
H 7.4946719 36.4676646 6.6172640
H 6.4186816 28.0949933 34.1886026
C 30.1502029 35.0330706 18.0830866
C 30.9210519 33.9357729 17.8890732
H 26.0436181 33.7880254 22.8544286
H 24.5773114 11.6948606 0.2142541
C 28.2834055 2.1082002 0.0367309
C 30.1979761 26.9831834 31.8231049
H 10.1709180 5.3387686 23.4925686
H 22.0624784 23.4403608 29.2101925
C 35.1752128 31.9179426 12.0301535
C 32.2966350 23.0908088 33.2512496
H 24.7270904 4.5396592 1.8573550
H 30.5991643 22.0326610 36.3939134
C 27.3368487 11.6059446 14.4371857
C 27.0624725 30.7373235 22.7329107
H 36.8262874 31.0467356 18.2518471
H 5.4076256 18.3141652 24.7821744
C 35.5652057 21.0979441 2.6037359
C 23.8144975 31.4893546 34.5151158
H 14.1529350 12.9313625 14.3682352
H 2.7587913 6.7209448 7.0921699
C 16.9641770 32.2121865 9.7441043
C 20.1737839 16.5797562 4.3837769
H 24.4542975 21.8921837 23.6583924
H 4.3045645 17.9504827 28.5042754
C 32.4576155 22.7604404 31.9091816
C 31.9334027 23.7530189 30.7745721
H 22.7054841 8.4112608 33.9012877
H 5.2189017 4.4200717 20.5343413
C 34.9887448 27.2368385 16.0824226
C 15.3055171 19.5380989 25.0851769
H 26.0253233 0.9635305 18.8836799
H 19.4870376 36.2834802 3.7041188
C 10.3517332 1.8050133 29.9751449
C 36.7997269 5.0153242 20.4051451
H 8.9888027 31.1771447 19.6258790
H 0.1162431 28.3579631 35.0717460
C 26.1763328 19.4334798 8.8042006
C 27.2192969 19.3649254 12.4290551
H 9.3366366 27.8088289 35.0701031
H 11.0096723 22.8317762 36.1116666
C 4.6988409 15.1019698 0.3149919
C 31.2545509 27.6493239 30.8247873
H 4.7025137 15.3061049 1.5433065
H 1.1809239 20.4178483 20.7456103
C 34.9127851 17.5531558 26.2524792
C 36.7304373 19.5342118 26.7367847
H 9.0163148 17.2619320 32.3713040
H 32.3296043 1.7032560 6.8886676
C 26.0332699 25.0174822 27.4448276
C 20.5257068 36.2636999 3.7315751
H 16.9285293 34.9265941 10.6781741
H 17.8274004 5.4737508 26.2202914
C 10.1174662 6.0646591 34.4132039
C 31.1133902 0.3319281 9.0216316
H 19.1223571 12.3813431 23.1833082
H 9.8399054 5.3429889 33.7756692
C 14.1353702 1.6542584 20.6156652
C 13.6802328 0.3341325 21.1058257
H 24.5744842 6.3328304 31.9560591
H 21.3741146 24.1384778 7.1225800
C 3.0824782 34.3707406 24.4870089
C 17.5273535 14.0955176 20.5732762
H 28.8314236 24.6182637 16.7261562
H 16.2325738 33.9806499 19.6796221
C 25.7815897 11.9679813 16.3468478
C 26.6757499 11.9782027 15.4947854
H 17.7611253 14.4948336 19.2941053
H 1.6423836 20.9007439 22.7208598
C 0.9011092 23.9895971 27.7605984
C 2.1874048 22.2818898 28.8153278
H 28.6243155 8.7532621 20.0923427
H 33.8114864 0.9520979 25.3409872
C 21.6704188 32.9047989 34.0649270
C 8.7946402 9.2510147 32.2525793
H 18.5380460 28.5255760 29.8447692
H 22.2942722 32.1725305 1.1909680
C 28.0110507 7.3749340 24.8769951
C 27.8302550 6.7360700 26.1070662
H 28.8365392 9.4250864 26.4658815
H 22.7597345 2.1354143 33.6937869
C 4.4674258 26.0486542 30.7779204
C 6.6031197 25.0786692 31.9637396
H 12.3772734 19.5961106 26.8861217
H 12.7300924 0.2100971 31.9089109
C 26.2048521 0.6764525 1.6314677
C 27.0331239 0.0410882 0.7305429
H 30.3091703 32.8846483 33.5652203
H 35.1067853 2.4794636 25.6333944
C 26.1818604 2.0950924 1.5241450
C 26.5750778 7.1191307 0.0359842
H 32.1077470 24.4581706 27.6440086
H 1.7033408 7.4734787 30.2721583
C 4.4235098 34.0309621 34.0191637
C 4.7350716 35.6108352 33.7145212
H 28.6291817 24.0210944 9.2137895
H 27.7578393 11.0196098 10.9745510
C 28.1531189 25.1813133 9.0001734
C 28.3867966 31.5651343 32.8579587
H 17.6729261 22.6275090 3.8125686
H 25.3976195 20.8642569 5.3260689
C 24.6130133 32.3530257 33.7265974
C 24.4817252 33.7005402 33.3473708
H 5.3170832 0.7573270 18.6558917
H 19.0602712 6.3168763 18.2036410
C 21.0455389 33.9188624 2.3158520
C 21.3134135 35.3219330 3.0939714
H 15.8821221 5.2566165 16.3627453
H 7.7828633 10.9800908 33.2058832
C 36.7908321 8.1733862 30.4411466
C 29.2046325 27.8139355 32.6923427
H 35.4265708 31.7202397 17.9435649
H 33.9213899 15.9644875 33.4159042
C 8.3171697 20.5626541 11.9459838
C 18.8383172 8.1094235 16.9719720
H 28.6653457 0.2342786 36.4314256
H 28.5833073 18.0349893 17.8220317
C 13.9784328 20.0229377 32.4642831
C 13.3789322 19.9613970 33.5855408
H 12.6396628 13.5332164 33.6442767
H 26.6566932 3.3213768 18.8386423
C 0.5584102 25.4567333 9.9908793
C 0.0170938 27.8253935 9.3667301
H 36.0847121 26.8266769 15.7643823
H 25.4070391 34.9122456 5.5100595
C 31.5413590 9.9722875 24.6574191
C 30.7319559 9.7291446 25.7763962
H 8.1594834 0.5609856 7.3966920
H 35.6488080 21.7029177 25.9603723
C 22.0234354 0.3514303 33.0358311
C 23.4252509 0.0028206 32.8869320
H 26.1692011 24.5636450 13.4550895
H 28.6357294 16.5826574 11.4241503
C 20.5714234 2.2441194 33.6967594
C 14.6503531 12.7289566 13.4466906
H 35.8894744 21.3975647 3.7367449
H 9.2480094 32.9929639 18.2206165
C 11.8478717 22.9817614 14.3543143
C 11.3643366 21.7079938 13.8749924
H 2.1427492 27.9710934 34.8002237
H 12.7721560 22.9296809 15.0827796
C 17.1200220 12.6073568 20.4952150
C 27.4328750 2.6549048 18.7282266
H 26.7996510 12.4084901 0.4547484
H 36.9617680 20.8518355 21.6761821
C 4.3846307 29.1239986 32.9116696
C 4.1249577 28.0156038 32.0638746
H 29.7296608 0.7381713 7.3164173
H 32.5623726 35.5626361 21.1077595
C 8.7953445 30.0835427 19.4849303
C 13.5236523 36.8214013 13.2793239
H 9.3767816 16.3915502 33.7795685
H 9.8904993 29.7817972 19.4463379
C 25.5346560 23.7754317 13.7385705
C 15.6527835 9.7727275 18.7013116
H 0.1704381 12.2529962 18.5677578
H 8.7103726 34.2773880 16.5228879
C 4.1386791 2.7020632 18.5243074
C 3.2824977 2.8119498 17.3641583
H 2.9936422 36.6585967 21.4634269
H 14.5342621 25.7389257 0.1819354
C 16.0049889 20.4607337 26.0291784
C 2.0105655 2.9165227 17.4294874
H 36.0157341 23.8088183 26.9654914
H 10.1776275 33.2378520 33.6287500
C 20.9707698 35.1477896 33.4246486
C 22.1508143 34.3043392 33.5362174
H 32.9196450 22.8226231 25.8377358
H 31.6933299 8.9782605 28.4843089
C 6.9182704 33.6214514 34.2926115
C 8.0845363 32.9045227 34.1025173
H 22.1658318 19.5215198 34.4947676
H 24.8113921 1.0202196 15.0646135
C 34.7244592 9.4236093 29.7480932
C 33.6687050 9.2680540 28.9041569
H 24.0872532 22.0298779 14.3001001
H 33.1238111 22.6051188 36.4465465
C 9.5084302 34.9849486 35.0626987
C 13.9839543 19.9382693 29.0879597
H 6.2024471 7.2714674 22.2891667
H 1.7241536 20.4595961 1.0845747
C 4.8584631 24.7355192 30.4130707
C 13.8312105 19.0903776 25.4394057
H 3.0402505 7.4991648 35.2293072
H 33.0376701 34.3082910 14.5827237
C 13.4012410 19.7175160 26.5753940
C 14.0770565 4.4307167 19.7249875
H 8.6255582 9.9224290 31.4146882
H 4.3927930 9.5010482 0.5101816
C 12.5348565 2.0258154 22.4376479
C 10.8195718 3.3816251 24.1122267
H 14.3348550 29.4850890 1.9053687
H 10.9507974 16.6557832 8.6772692
C 30.2304701 29.9959005 19.3753468
C 29.9844848 29.0145373 20.1697968
H 3.7911243 20.3597410 0.7870915
H 14.8500972 27.2912483 36.3378755
C 26.6290798 8.6637513 36.8501644
C 25.4536168 9.5500837 0.1914345
H 27.0850876 25.1055049 8.3423915
H 32.8340684 36.2564572 19.4472779
C 9.5836300 20.5180110 12.7138530
C 15.7117573 7.7547023 20.2871791
H 10.8814996 12.7686539 7.2396455
H 0.0884560 11.3791978 16.8262581
C 20.9658927 23.5494672 6.3114371
C 20.0821372 24.3842220 5.5939971
H 36.2548548 21.3364863 1.9144237
H 12.1385972 20.6275475 35.6123062
C 18.9963587 23.9557795 4.8015442
C 18.7688262 22.7147828 4.1154997
H 12.4204654 0.2177807 26.3619317
H 34.6108719 24.2822389 2.6441071
C 28.9627307 8.2225122 24.6669608
C 29.5162444 8.9080441 25.8874501
H 33.1164907 32.5412972 9.5350951
H 34.6010643 14.2977443 32.8311759
C 19.5406248 1.9302413 28.8345397
C 3.6254621 20.3678327 29.5299878
H 8.7106187 7.1071793 25.5612729
H 1.1553445 0.4380059 20.6762212
C 27.1840631 2.7277093 0.9421920
C 11.4440299 24.2101595 14.0101961
H 11.2509981 0.0607377 27.7627097
H 24.9713937 27.1172314 35.9959982
C 30.4010799 23.5697190 34.9976299
C 31.1473011 22.6693444 35.8947438
H 27.2706103 29.1364270 24.1709512
H 7.6362579 24.7475085 32.0536255
C 3.8834539 31.3895796 33.3964362
C 3.6962262 30.2500397 32.6437667
H 14.5497665 1.0315764 12.0548397
H 16.6653995 25.4058608 16.6651981
C 23.9394421 11.3045178 30.8056803
C 23.2445358 12.3953534 31.6105363
H 28.7795258 26.0276280 17.3903932
H 8.4693729 8.1372780 1.1527556
C 29.3928895 31.1132436 19.7469134
C 28.4434759 30.5043798 20.6795472
H 21.0892252 7.1522450 19.5569777
H 24.8917588 6.9570587 1.5418161
C 9.6529504 7.4660633 33.9235426
C 1.2244924 28.4927191 35.4246237
H 31.1106777 35.8847382 20.4021861
H 2.1254571 30.0098919 7.4449241
C 24.1305104 30.0580193 34.8928922
C 14.0568745 26.5141961 36.7169964
H 8.1263946 28.5107997 36.0083900
H 33.7301187 20.8860675 26.9099380
C 12.7849269 20.0980805 34.7940499
C 32.5845866 8.2331030 28.6568537
H 16.7630252 25.1852841 33.2017839
H 8.5787276 29.9299536 20.5020339
C 35.9432761 31.4482440 18.7528675
C 36.0242253 15.5168610 25.6496205
H 32.3424675 34.4411052 19.8029207
H 35.8540842 26.3916456 13.3971967
C 8.9246207 20.3603670 20.5191652
C 21.3492899 22.1705611 6.0038373
H 9.7975797 20.1370652 19.8252720
H 18.4480016 31.8854915 35.1750346
C 23.5665857 8.5568381 10.2402008
C 32.2211917 35.5343944 20.0918993
H 34.4873865 26.0262440 1.4866516
H 8.0810580 31.7635680 34.1178628
C 29.7299653 32.1215334 32.9045170
C 30.5804988 31.1482921 32.3950188
H 5.6390256 24.4714279 27.2928396
H 9.0918888 26.6849205 36.2427873
C 20.6619524 16.1417242 24.3512381
C 33.0233009 30.5713982 15.8744045
H 1.8486333 23.0164846 3.9470987
H 34.7282805 25.7058001 17.3846539
C 16.4432886 12.1352509 19.4076859
C 18.4033072 12.7159012 22.4568965
H 31.4796636 31.6437203 31.8877782
H 31.9095592 34.1033719 9.3796601
C 6.9816854 34.9230924 34.8568812
C 5.8774219 35.7570818 34.7928210
H 30.5855299 10.4606732 26.6313932
H 10.8983940 31.1591721 21.7107700
C 25.1584658 29.4759430 34.2701638
C 24.3943637 22.8883204 24.0079230
H 25.7396694 24.0285913 35.3852985
H 0.9894891 12.9277979 26.4424355
C 7.9706328 22.4973898 30.8766320
C 15.6768018 23.7825386 13.6717004
H 6.1767429 22.3479123 21.1247417
H 0.5598389 7.9836030 21.7657034
C 30.1137413 0.0293416 8.0935207
C 28.2223509 0.3152907 19.4952555
H 18.2674130 24.8532009 4.5588767
H 27.9720216 18.0933578 17.3764992
C 26.2641840 12.4057084 30.8148074
C 25.4584372 13.5208886 31.4491732
H 4.0120042 15.9166443 36.8551935
H 23.8944034 14.3106723 32.4043841
C 3.5675344 5.4642157 21.2855130
C 4.1220211 4.5178447 20.4831575
H 16.3907281 21.6923162 30.7865618
H 30.6175911 27.8143873 26.0340659
C 16.3905249 34.8867115 32.2069658
C 17.2549810 34.1312265 32.9399873
H 20.0197050 15.8560545 21.7505413
H 16.9074845 33.1222485 33.3489004
C 24.1614013 12.1889398 18.2805934
C 24.1680946 13.3879758 32.1089109
H 24.3687685 0.6874211 32.5024259
H 1.2712325 35.8941625 21.2669676
C 15.6454889 8.3446799 18.9234938
C 15.1973612 7.4427439 18.0674171
H 21.6802311 17.1551271 26.1974579
H 32.4745645 1.7384059 10.1197464
C 14.6242034 1.9714866 19.2312125
C 15.0956219 1.0871843 18.2263112
H 32.8127635 7.9191963 27.6011366
H 14.1368255 11.8825792 13.0140957
C 27.9237231 5.6590953 26.7982930
C 36.5302001 25.7915826 10.8812222
H 22.3217592 21.8334927 6.4077744
H 18.7373442 33.6343245 2.4285867
C 32.0642282 34.0394153 17.1175681
C 25.0267134 8.8203801 30.2404329
H 16.6757017 26.7779125 34.1004365
H 7.1783553 21.9603803 10.9425266
C 27.8323107 33.7289252 20.6388751
C 27.3764781 35.1897854 20.4617585
H 7.7637655 27.1557921 24.9248368
H 28.7094251 25.7324353 8.2567304
C 32.3447290 2.2374730 7.9764598
C 32.0950635 1.5630079 9.0913107
H 32.1050432 6.2809069 36.2412614
H 24.6883757 8.7531289 10.4706687
C 30.5263704 25.7270690 31.9018013
C 31.2774937 25.0952837 30.8735732
H 7.6257404 18.6552387 10.8678933
H 2.8984411 19.0105275 1.1564116
C 17.4473208 12.4556593 2.4807628
C 2.8238448 20.2003453 1.3081086
H 12.7925246 19.2058197 35.5807865
H 19.0582578 30.0936663 29.6397807
C 19.1932071 17.6076861 3.7548490
C 9.0497052 17.3327341 33.4399915
H 2.4751654 36.5062225 19.9732770
H 0.3023934 16.9899029 22.8982578
C 2.2625954 29.9113591 32.0470723
C 1.9986609 28.8966233 31.0105922
H 35.5182822 19.7621419 15.0480550
H 23.3790026 7.6105278 9.6822064
C 1.6708051 29.0440595 7.7591361
C 1.5007900 26.5791215 7.7692202
H 18.3661524 9.7266836 23.7020748
H 32.2940049 9.1215241 36.1213135
C 27.8215545 4.8050555 36.6753282
C 29.0633372 4.2572906 36.4484651
H 9.6569701 11.5191003 6.7831088
H 17.3771849 35.4183900 10.6218307
C 25.8397327 34.8954167 0.8160981
C 26.8304080 35.7821564 0.3829602
H 8.8741953 16.4395316 29.6343427
H 1.3353770 28.3703689 0.7335145
C 27.8331178 17.9039427 10.2659674
C 28.1152687 17.4926744 11.4592799
H 33.7122218 4.2485552 11.0071518
H 19.2187054 17.4875193 2.7455501
C 30.7548915 30.1690667 18.0319982
C 30.7589368 32.5960176 18.2535609
H 6.4212173 25.7123900 26.3138855
H 9.1400289 22.9006968 36.2633913
C 30.4368734 29.8450496 31.9666807
C 31.2647845 29.1027219 30.7939058
H 30.6758665 5.8525609 15.0845058
H 36.2160880 14.7010616 24.9695475
C 34.2048251 32.9093580 12.6615353
C 22.5620955 0.4507486 4.9205966
H 17.1026244 20.6792364 25.9691387
H 35.4389859 30.7621858 19.4733480
C 9.4461576 33.5057376 34.3149492
C 26.1428083 31.7872153 23.1002611
H 36.3910719 21.3037442 15.3646564
H 17.9445386 29.2471014 31.2313842
C 8.9152372 8.8613553 0.2394638
C 9.4608306 7.8833035 36.3119826
H 21.5312526 8.2683524 17.8143858
H 7.5605932 8.6143645 25.3086571
C 36.5119438 28.2407656 10.5550791
C 36.1251852 26.9855045 11.3792752
H 13.4069632 26.9921698 0.4020224
H 33.9831096 15.4033776 31.5478047
C 23.4418827 34.6222574 33.1416618
C 23.5996411 12.6053419 19.5271942
H 3.9173123 36.1948750 33.9450839
H 23.5280261 9.2232661 9.3362053
C 29.2327373 2.8380830 36.4678142
C 26.7728770 4.0579227 0.5044204
H 32.1806021 27.1469614 30.5431051
H 28.8632721 0.6540176 18.7388309
C 25.2551216 11.2468792 30.5605648
C 25.7361383 9.9008903 30.1086980
H 27.4585087 12.5562167 30.5756072
H 27.5100075 25.9492497 9.7750680
C 19.3971653 15.0867647 22.5115363
C 28.2589777 35.8555970 19.7554334
H 9.5225482 25.0757312 12.8325962
H 23.5638277 28.3533529 36.0840743
C 30.1638510 6.2594188 35.7364409
C 20.0551309 18.6307195 28.2373499
H 14.1273017 2.5452604 32.4131181
H 25.4246664 34.5852220 6.4054500
C 1.9160918 23.6021357 28.7958570
C 9.2961259 8.3985733 34.9558108
H 34.1774820 18.1642837 26.4469514
H 35.5801271 27.4125934 25.8719007
C 5.4361309 18.1848018 21.7041178
C 8.1655756 21.7721767 11.3954139
H 21.5156618 13.2161661 31.4278392
H 5.0692115 19.7240910 23.0746531
C 27.6953097 11.0779172 13.3094138
C 28.0626506 10.6449050 12.0522981
H 22.7150204 8.5246209 11.0323727
H 9.8538623 19.4930761 13.1308276
C 15.0025289 6.5388118 20.5752821
C 1.9606946 36.6595640 21.0017889
H 21.2737016 20.2991373 4.8424473
H 35.9778802 25.1404064 11.4179758
C 25.6557560 21.2093481 11.1971116
C 25.5808116 5.0059508 1.0899101
H 15.1282535 25.8752858 31.8586502
H 4.2293342 14.2007037 0.3787522
C 31.4065572 6.9196106 35.9521457
C 31.4513419 8.2779331 36.1361367
H 5.4405801 18.3430254 25.5028914
H 18.1548874 5.7990077 7.6899608
C 8.2283385 21.4542127 20.4085174
C 7.1249981 21.5185746 21.2353414
H 33.8260020 21.1249158 31.8675779
H 2.3354775 34.5398291 23.7282198
C 18.5463382 36.2985926 33.2597365
C 5.9017813 22.0839232 29.6704363
H 35.3395988 1.1798059 24.4860223
H 8.8590356 8.3084648 24.0142005
C 29.1658172 11.2405980 36.4999677
C 30.2728801 10.4551648 36.0586772
H 10.2230513 18.5609015 8.4331133
H 17.1942545 32.3096091 10.7725567
C 3.0000479 19.5231876 28.4869538
C 8.2353188 35.4902283 35.2141163
H 21.2752093 16.6211510 4.2064690
H 16.3005949 12.9163361 18.6277882
C 23.5000872 6.5849893 31.9264635
C 23.2539934 7.8038905 31.3103310
H 27.1080199 9.6811891 21.3796974
H 12.5207986 13.2486606 32.8644675
C 17.3441955 10.4795865 21.8324922
C 10.1049824 6.7711706 36.7745699
H 19.2908223 8.7825476 16.2264412
H 36.0375193 20.6012996 13.7094808
C 15.8902431 1.5187589 17.1903682
C 15.2470916 2.6540845 16.7500129
H 19.7202601 16.2044782 5.5175456
H 15.7998952 10.5075549 33.6850214
C 15.7673396 1.6669044 32.6463783
C 34.6494494 30.4953073 14.0149105
H 1.5946923 16.5336608 21.7695034
H 28.0071533 9.5628652 11.8136595
C 1.2234378 4.6360685 20.5882770
C 1.8419599 3.9585573 19.4121405
H 13.6327847 35.7488448 32.6311853
H 14.6579328 13.5067385 12.8550289
C 13.8939695 36.0954585 14.3378719
C 32.2906145 23.2887645 29.4270100
H 32.5969530 34.9518583 16.5836466
H 25.3767480 34.2059541 0.3113343
C 6.4129684 22.7933758 30.6986330
C 12.7982267 0.5359638 22.2899167
H 35.5412248 19.9370124 2.6314464
H 23.0945470 22.2075125 28.8261411
C 14.9980250 26.3573173 32.7442936
C 10.0506739 22.9771399 36.8254169
H 28.0211830 17.1710583 9.4085034
H 3.3595378 36.5309771 1.7769212
C 30.3265344 4.9061735 36.1034358
C 29.0607679 8.4028982 36.2231061
H 14.1864559 27.1896383 33.1199491
H 13.7731126 36.2950445 20.8092810
C 3.5270853 9.0882298 36.9277647
C 24.5870769 0.2131949 3.4376836
H 11.9388382 28.9868985 11.7746147
H 27.2920787 10.4884091 21.6132085
C 1.8125541 13.6432086 26.6780782
C 35.8494138 27.2754420 12.7641675
H 17.4767834 21.4685567 28.0439330
H 12.2908986 28.4373586 12.0805228
C 33.6082046 21.7196231 27.5473274
C 6.7764346 27.0396036 33.6506915
H 8.2767803 22.4099999 19.8043516
H 34.2264324 20.4934132 29.2496002
C 22.9439044 10.2795702 30.5933048
C 23.5163393 8.8475352 30.5613269
H 31.0706125 11.1240358 35.5336753
H 25.2079983 19.4031097 6.9567614
C 21.4596453 30.7986959 35.2042908
C 7.4041682 19.2728992 11.9410527
H 8.8910488 19.5800793 21.3268710
H 10.0028874 24.1678232 0.1086539
C 16.2603247 36.2354183 32.3853043
C 15.0920010 2.7701894 32.8044422
H 22.0426955 28.8855828 2.3037907
H 8.1080377 13.7730850 18.6216674
C 26.6066479 32.9300717 22.5967314
C 31.4551889 28.9309652 17.7301078
H 2.2150091 23.9289381 2.4553947
H 15.7111277 24.9108133 13.5889539
C 7.7789406 26.6657732 34.4025295
C 35.9263345 8.8989762 29.9281106
H 16.8974280 1.1328725 16.8648612
H 15.0777641 29.6658347 1.5988873
C 24.9589784 24.6840424 28.0538997
C 23.9831005 23.9422798 28.5284694
H 27.8794097 22.9476457 36.0701725
H 5.3960753 2.0793967 20.0560381
C 5.4491998 33.1318349 33.8925857
C 5.2165700 31.7274491 33.7344695
H 2.3758446 34.1227890 33.1958670
H 5.8147220 36.5001193 35.6602855
C 11.5394151 2.6918373 23.0219038
C 21.9726672 29.8254909 35.9669216
H 26.5058640 18.0350508 6.9402739
H 18.9261244 4.3613491 33.5299204
C 23.1209859 29.2646606 35.4673241
C 27.1694921 1.2350576 19.1510472
H 25.3647451 31.6471794 23.9777457
H 20.4692705 0.8899418 5.5350853
C 18.3255356 2.1791020 32.9928992
C 3.2646687 3.9797438 19.4512703
H 7.5095137 18.5186582 12.6762400
H 0.4831832 24.6024702 9.6345048
C 32.5252644 22.8907811 35.7720540
C 33.1124860 22.6757176 34.5000757
H 18.0255975 7.7702260 16.3882844
H 32.7113092 3.0362713 11.8934920
C 17.3061437 36.9015252 32.9380653
C 18.0827627 3.5695479 33.1308737
H 7.5697761 14.2367969 17.1384027
H 11.0747555 31.7419762 22.1316718
C 7.0403836 5.4293123 21.6672775
C 4.9597327 1.7167906 19.0858251
H 7.9037687 11.4422158 35.5882952
H 29.2925402 12.3383884 36.0454310
C 25.5441581 21.7493625 9.8033264
C 25.6112292 20.7513628 8.8733154
H 32.2401407 10.8498287 24.6085174
H 18.3043577 11.7638559 2.4139378
C 26.8441834 32.3299353 32.7217765
C 28.4393185 4.8122677 27.8303420
H 30.5873144 19.0616013 6.6781159
H 22.0305399 18.4840424 23.3732470
C 0.1290988 30.6843518 9.2398687
C 0.7471463 29.2835774 9.0178803
H 29.2583661 8.4380457 22.4369380
H 9.8539552 36.3301468 11.4623316
C 15.5156383 4.1168121 32.4510838
C 34.2589321 26.5306991 17.0834430
H 10.3874235 6.3715481 0.7078884
H 8.3051051 22.1931146 29.7950008
C 33.3199099 22.1558654 29.8546529
C 33.3015756 21.9029974 31.3619331
H 20.6836797 8.9939960 5.9637156
H 36.2630676 10.9758615 18.2360533
C 15.1929540 35.0513401 16.3003226
C 14.2464149 35.5238398 15.4428462
H 28.4663176 2.8629848 18.4299281
H 0.8327263 7.4042149 32.1518697
C 28.1944989 18.3075896 12.5191354
C 27.0162726 19.1922399 9.9096895
H 13.3592852 26.0581386 35.8371644
H 30.2702257 35.8688176 17.5576989
C 1.6516471 6.4415010 22.2420981
C 29.0123856 25.3281970 33.9989570
H 15.0761483 2.5859846 15.6956069
H 19.0498867 28.4510246 2.4219553
C 25.8531289 28.2656013 34.4554583
C 25.5727407 27.0614785 35.0464827
H 9.1709683 17.5572322 8.5588556
H 35.1287649 21.5240222 14.3999200
C 1.0293738 3.3763203 18.4896478
C 2.1368926 5.5568405 21.2292960
H 4.4911012 20.0659770 30.1134864
H 19.2225603 18.5856291 4.2555550
C 1.4173376 31.9485046 32.9956922
C 33.0769001 4.0254586 11.7544259
H 28.7227752 16.6628243 30.8024089
H 31.1005973 32.8462631 10.0082126
C 5.8962098 19.3998866 22.3004455
C 13.7477029 0.3401646 11.9989346
H 19.5210878 33.5478705 0.7575202
H 25.4286786 23.0033195 23.6372809
C 8.5359858 23.1016126 11.7456855
C 18.2114006 29.3953541 30.1003979
H 31.6448145 29.8435271 29.9341789
H 33.9207173 2.1414856 24.2273594
C 21.1281685 0.3530585 4.7466074
C 3.9806619 15.2793891 26.9999113
H 20.6699404 8.3503867 5.6856906
H 10.2815780 17.3631638 7.0847386
C 8.3998590 13.7829037 17.4702815
C 30.4590451 6.1522881 14.0641469
H 0.9845866 22.0418131 21.5151322
H 16.0245711 32.4231781 9.6969412
C 29.0258974 29.3495416 21.1333165
C 3.1282213 18.2493546 28.3479463
H 14.6338149 23.3997481 13.1723760
H 23.2923950 8.7083749 33.6189526
C 36.3160297 29.4890864 10.9995538
C 35.7147224 29.5973121 12.1691373
H 36.1836560 3.5276272 17.2186323
H 4.2280317 7.4229894 22.1495957
C 17.7109858 9.6204085 22.8246075
C 3.5209011 21.7190253 29.0955598
H 12.1397971 36.6438592 22.4814191
H 8.0321543 25.6023352 34.2605692
C 26.2634378 19.0593070 7.3355473
C 26.4663719 19.9153326 11.2195368
H 9.2170903 35.9708896 11.5455257
H 8.1262275 21.6589469 31.5581348
C 36.5507874 30.7929373 10.4749006
C 36.0520663 31.9169137 10.7948695
H 10.1430545 11.5478627 8.6125677
H 21.0497104 3.5117794 28.2011466
C 21.8722877 1.7279100 33.5454829
C 13.7863303 36.7674675 32.2021523
H 15.9592836 23.1874519 14.5091852
H 18.3786987 6.0805873 26.6480741
C 0.2704334 6.9886724 21.8929379
C 17.5055242 11.8702291 21.7115057
H 0.8461507 24.9753682 27.4725927
H 33.9866863 21.9117364 34.5050281
C 20.1814553 33.0375745 34.0514473
C 2.6501915 23.4975429 3.2080091
H 28.5144244 24.9194368 18.5239823
H 35.8459804 28.0878806 26.0412040
C 9.7748394 23.1162481 12.5152660
C 5.9713803 24.1004640 31.0808670
H 30.7139306 25.4668869 30.0837441
H 27.8126459 34.2318133 32.0704795
C 20.9721886 36.4319720 33.1518423
C 19.7620962 34.3796058 33.5642583
H 25.1150040 21.2014152 8.0656548
H 2.9384772 12.4109438 25.9089367
C 6.5061453 20.3834256 21.5374365
C 33.0076759 33.3368554 14.8923329
H 24.5424466 9.3122828 0.5377734
H 11.9054105 1.7465468 27.0800472
C 36.5912184 11.6945695 17.7478345
C 3.3932101 8.1654660 36.0488429
H 1.9128495 2.9205913 16.2192400
H 12.5268273 0.7599247 28.2643553
C 30.6482170 9.4686951 23.4604704
C 29.5868971 8.6010744 23.4608915
H 25.5774357 35.4367438 33.0209137
H 24.2154412 12.5576635 20.4585014
C 34.5209780 1.6818151 24.9985462
C 32.3525836 5.0384198 12.4756421
H 27.1713871 7.0301367 24.2959250
H 16.5584013 10.9119812 33.6209396
C 29.0345300 24.2856386 35.0319886
C 27.8316991 23.8716238 35.5414380
H 32.0582972 32.6151029 8.1002678
H 8.1999512 35.7699940 8.0661321
C 27.6574402 6.2801800 36.5482729
C 10.1881849 17.3995196 8.2571629
H 25.1952992 7.7451487 29.8016010
H 30.1665561 2.4074209 36.1517390
C 28.3454338 28.6404019 22.2084577
C 27.3746718 29.4111368 23.0043502
H 1.2192985 18.2639008 22.3277660
H 16.7021406 24.8774696 16.0521388
C 10.3319521 5.8365465 35.8710610
C 1.4596676 15.0445773 26.8884001
H 28.4747601 9.2489534 19.6307469
H 28.0029720 16.4277537 30.6880132
C 18.8372681 31.8498671 7.8909962
C 17.8643003 31.8581504 8.8624521
H 8.2881211 23.9747635 11.4668732
H 21.4418299 29.1814052 36.7864031
C 28.0214170 27.4578597 33.4924504
C 32.5769706 28.4068936 16.9490076
H 25.9842118 14.1692696 31.9023370
H 27.1042349 19.9505323 7.4127890
C 20.2918564 2.7637756 28.2598871
C 14.3148613 20.2185770 27.7870548
H 8.3942727 23.3886263 31.3514091
H 23.3376972 36.6018074 15.3282921
C 33.8439946 21.4210507 28.9467049
C 6.2666931 26.4155885 32.3805548
H 4.4999389 17.6950313 21.8554397
H 30.7860723 27.9330353 17.8992997
C 32.9672477 22.8402422 27.0280787
C 32.2796856 23.5512567 28.0910627
H 10.4933935 1.8929277 28.9309823
H 3.9865142 34.1096847 23.8674887
C 17.1709453 8.3688580 22.3431738
C 16.7736095 8.3721278 21.0189700
H 34.5197159 21.7235070 2.6223106
H 14.7125310 34.3002213 34.5560929
C 0.0486200 21.7390088 27.3440350
C 23.3670281 36.6161323 3.9170268
H 8.2007314 27.4302521 25.4872232
H 10.7762051 5.0043280 36.0426411
C 15.1131565 0.2666114 32.2024898
C 16.7956625 4.3627304 32.6992080
H 30.9154711 9.8722409 22.4426753
H 17.2975502 29.5583683 29.3922987
C 5.0063471 27.0517577 31.7668669
C 36.9197071 23.1289312 27.2054571
H 15.0903767 10.0035494 17.7877099
H 7.6977583 33.2620567 17.2942366
C 27.4116723 32.7119462 21.3865512
C 27.8150495 31.3132135 21.6757060
H 4.9378478 28.7041161 33.8603820
H 3.3676434 35.0079879 25.1796315
C 20.7643876 7.5716806 18.4491864
C 13.6240099 3.9344159 21.0108160
H 0.2938089 29.7705543 36.6592072
H 18.9664651 18.3134749 28.6216309
C 9.8298048 4.1948668 23.3901703
C 36.1104643 4.4448957 19.5255862
H 10.2188259 2.9138268 30.1715785
H 11.0873606 2.7767726 24.9596122
C 19.9208317 28.8548686 3.0290546
C 20.9505651 29.0201028 2.2046304
H 35.2606476 6.2345100 21.4817928
H 27.8534540 25.7051267 27.1185357
C 1.3790141 17.0721419 22.6311080
C 36.3193986 20.8638979 26.6155033
H 2.0878679 16.8655434 23.6832660
H 26.8270804 9.7937499 29.5671964
C 10.6226404 11.6116094 7.4275747
C 22.6274542 17.7393311 23.9869511
H 14.6201425 4.8095602 31.9476226
H 20.6667058 10.6727551 31.2334300
C 15.8893829 21.3558526 29.8006219
C 16.4704984 21.4242996 28.5200194
H 22.5085143 12.6569037 19.5757541
H 9.6643100 18.0661436 33.3357635
C 8.6803151 10.1705409 36.9445604
C 27.9399649 0.8448527 36.9413212
H 16.8703756 12.2169117 3.5332395
H 0.3445535 31.5960372 8.7437041
C 8.4701552 33.7646362 17.6755546
C 25.6045229 6.4521315 0.9612276
H 35.7440276 12.5407220 17.4825330
H 1.4923808 25.4168312 7.7558152
C 0.1915860 15.9285714 26.5423402
C 0.1618986 17.2437085 26.7435804
H 5.2149143 13.3937487 26.8725275
H 3.2266725 33.2273735 24.8138376
C 32.6763637 33.0094861 16.4079699
C 31.3188074 31.4198287 17.7089746
H 32.3478448 26.3502513 18.1166401
H 20.1068352 25.3687038 27.0821006
C 4.4868555 6.3384045 21.8244821
C 5.9623217 6.3959959 21.8108431
H 20.9953486 18.0713373 28.2909142
H 5.2927969 26.3325384 27.5149825
C 31.0272565 23.8220071 33.7411009
C 30.1768752 24.9748458 33.1201244
H 20.2042691 25.6409809 5.6656806
H 22.9594609 6.3965676 32.7746135
C 8.5267646 4.1496497 23.2011282
C 5.4524424 25.5002381 26.8311059
H 13.6556438 36.4521403 11.2399684
H 20.5294526 25.8764684 26.8770269
C 3.1073406 13.1265493 26.5795744
C 2.6921384 15.9263443 27.3348238
H 8.5202907 10.9951053 0.5614641
H 14.7586564 0.0831732 18.3229684
C 26.8564365 11.4289008 0.1375176
C 25.5225773 10.9577511 0.2556297
H 10.2053517 22.0660885 0.5660017
H 16.7196346 12.4609793 1.5206076
C 18.5687557 34.9062464 33.2040328
C 33.5450471 32.4397989 14.1533941
H 32.5683373 3.2933570 7.9319779
H 27.4783161 4.5516514 28.3998975
C 24.9124011 12.0933639 17.2427421
C 22.1718721 33.2719850 1.6027567
H 19.4572008 30.2357952 35.9834905
H 21.6670785 19.3416717 35.0037106
C 8.5707524 8.2223152 25.1551580
C 16.0587768 26.0568568 33.4586676
H 3.1924583 20.6018403 2.3197683
H 26.3282798 12.3927123 7.7992962
C 33.8263831 31.1142685 14.9346901
C 7.8773761 4.9682004 22.5788370
H 22.9184618 1.2541984 15.2624343
H 3.7803019 2.2194193 16.5845841
C 35.0169256 25.0860072 1.8326191
C 0.8404534 26.6183989 9.1394404
H 19.3840906 20.6778139 3.5303067
H 16.7877708 5.4870661 32.8330092
C 21.8822097 16.8119888 25.0803525
C 0.9507697 28.9466439 36.7959096
H 34.0213788 33.9149192 12.2978865
H 14.8822624 6.1954830 21.5464572
C 13.7122464 2.6200317 21.3833164
C 19.5045930 7.3922877 17.9593589
H 28.2189987 27.5163981 22.3651707
H 6.1470782 17.5629852 21.1030135
C 0.6692604 7.2240732 31.0487655
C 14.9256466 6.0531448 18.1910582
H 4.6394529 16.1884199 26.6249920
H 8.1499853 29.6463550 18.7739567
C 20.7793548 21.3556216 5.0596082
C 19.6752086 21.5618101 4.1166487
H 14.4299888 33.7833183 35.0732751
H 28.6887009 3.7589154 27.2912341
C 36.7147577 3.6811455 18.2668788
C 23.9216259 35.8862290 33.3451936
H 35.3123300 24.4032390 1.0074174
H 33.5837814 10.1821463 28.3679195
C 19.4928297 1.4535333 33.2856130
C 17.1574176 1.3898565 32.9492542
H 29.3378972 6.3633298 14.0387473
H 2.7050274 6.1935597 6.6026611
C 10.3902533 24.2677481 12.9673802
C 10.2634449 21.7564425 13.0092849
H 9.4809949 16.9084503 29.0790926
H 20.5739803 2.8379327 34.5032201
C 26.8069024 33.7476534 32.5105492
C 25.6984089 34.3312767 33.0083640
H 11.9457151 25.0569338 14.2159155
H 18.8019098 1.1720870 28.7028923
C 29.5606443 32.4044482 19.2689878
C 28.8512065 33.5607603 19.6501567
H 6.7103115 36.5284879 7.9534006
H 24.7392802 21.4223869 11.8287998
C 15.6942824 34.2229665 18.6343401
C 14.5328459 5.7716168 19.5312172
H 8.4653359 12.6882422 17.2649548
H 15.7362093 12.4544694 13.7511352
C 27.9093846 9.2147806 36.8773666
C 30.2665269 9.0937655 36.3908212
H 8.4583027 36.3934553 35.8832186
H 33.1224434 14.9355258 29.5524101
C 8.7018824 9.6682144 34.6319376
C 8.2727916 10.4620592 35.7077456
H 9.4297962 8.7497398 25.6283014
H 29.0872452 18.3065921 13.0816615
C 25.1445866 35.3046091 1.9848852
C 25.2828289 36.6984318 2.3123096
H 3.7484414 35.6955562 1.7092001
H 15.7696599 34.2762575 31.7561913
C 27.9176747 26.1524411 33.9594021
C 35.1569657 30.7434301 12.7086665
H 33.8049096 14.4791432 29.3907169
H 5.5718966 15.0912676 36.3846404
C 14.7186330 3.3319738 18.9879432
C 14.8474213 3.7460761 17.5665456
H 15.4024917 7.8013912 16.9370539
H 9.2437066 1.4308341 30.1260480
C 33.2768004 29.1579776 16.0921358
C 4.1992621 13.8292269 26.8809060
H 10.4578330 35.2890132 35.4398347
H 23.3035301 0.6946558 5.6619534
C 19.6464087 0.1040405 33.3655084
C 15.4529078 20.8065251 27.2642456
H 19.9322196 29.4711728 3.9467441
H 27.1299269 25.0050103 17.8521585
C 32.9389613 26.9857054 17.1934979
C 4.3990855 22.6481010 29.4237417
H 23.4166516 16.9904498 23.6822570
H 3.1247489 24.4330375 3.7651238
C 9.5032516 7.8127591 32.5685239
C 22.3677561 31.8522544 34.6398396
H 26.6005851 27.0805328 26.6845878
H 24.3116266 32.8167632 1.8589532
C 1.3247348 21.4965170 27.8286782
C 1.8920489 20.1175970 27.6775757
H 27.2130018 35.8411908 21.3313371
H 4.6444234 25.0157205 26.2064193
C 2.8734426 32.3322382 33.2943116
C 3.1029858 33.5895535 33.7419532
H 29.3465249 5.0970925 28.5275860
H 15.5635925 19.4696248 24.0397046
