# Supplementary material for: Exploring the frontiers of condensed-phase chemistry with a general reactive machine learning potential
Source: Nat Chem. 2024 Mar 7;16(5):727–34. doi: 10.1038/s41557-023-01427-3 (PMC11087274; doi:10.1038/s41557-023-01427-3)
Supplement: Supplementary file 2 — Initial and final Cartesian coordinates for simulations performed in each case study. [file 41557_2023_1427_MOESM2_ESM.zip › initial_final_xyz/acetylene/acetylene1.xyz]

1000
Step: 0 [39. 39. 39.]
C 30.1477531 15.0723596 34.3892416
C 30.4946961 16.0142428 33.7207106
H 29.8328082 14.2425558 34.9811412
H 30.8081870 16.8483035 33.1339125
C 19.2501344 15.6524132 25.3149319
C 19.4749873 14.4716338 25.4108902
H 19.0553107 16.6991332 25.2513878
H 19.6934073 13.4286482 25.4473683
C 10.2140597 8.7711173 27.6693937
C 9.3313075 8.9039075 26.8572467
H 11.0020724 8.7333351 28.3896785
H 8.5985582 8.9853284 26.0897860
C 34.2839324 7.8061685 24.8211097
C 33.3498751 7.0536868 24.7013006
H 35.1140889 8.4682898 24.9226456
H 32.5211047 6.3916113 24.5909981
C 16.5348302 31.8604541 2.7614697
C 16.3819318 31.4001489 1.6581474
H 16.6866369 32.2772999 3.7311332
H 16.2625648 30.9900278 0.6815337
C 27.6410861 26.7569731 31.6003161
C 26.7595791 26.7483797 32.4237373
H 28.4167577 26.7660597 30.8681748
H 25.9702566 26.7492002 33.1421243
C 13.2671915 2.7641238 21.2069661
C 12.7385585 1.6929832 21.0435285
H 13.7406083 3.7084692 21.3551692
H 12.2867259 0.7378522 20.8970419
C 10.8921103 37.2465097 26.5600881
C 10.6767871 36.7117318 27.6191671
H 11.0910840 37.7152698 25.6231001
H 10.5027336 36.2373593 28.5587533
C 12.8593574 24.7301124 35.6985564
C 12.0048737 24.0670007 35.1666508
H 13.6177138 25.3072154 36.1762465
H 11.2489784 23.4809758 34.6959476
C 25.4370596 11.8142537 35.2384233
C 26.4095348 11.7897108 34.5253678
H 24.5833623 11.8288563 35.8779938
H 27.2738950 11.7799346 33.8997359
C 7.7075358 10.4050011 13.6206249
C 8.4553188 11.1538632 14.1984698
H 7.0423997 9.7431363 13.1137663
H 9.0988438 11.8314055 14.7122968
C 17.6165072 14.7531145 8.1053980
C 17.7754861 15.3956410 9.1128368
H 17.4629342 14.1923644 7.2111136
H 17.9034062 15.9667220 10.0043966
C 6.0310530 15.7354631 9.4533664
C 7.1872204 15.9827701 9.2187591
H 5.0106915 15.5060312 9.6592590
H 8.2090154 16.1954510 9.0000986
C 11.5561324 31.4839828 30.3410275
C 11.7825040 31.3018743 31.5111591
H 11.3563952 31.6414446 29.3053908
H 11.9809877 31.1378593 32.5461338
C 8.1418639 14.3258331 18.2413967
C 8.9809280 13.4608929 18.2020721
H 7.4007629 15.0929735 18.2762595
H 9.7296644 12.7020353 18.1615725
C 31.7494164 18.5324252 7.1451538
C 31.0728182 18.2474934 6.1884403
H 32.3601319 18.7841757 7.9832918
H 30.4759463 17.9966252 5.3412812
C 30.9018347 16.0427021 24.8788519
C 31.1116706 16.5178757 25.9668755
H 30.7110398 15.6184993 23.9197294
H 31.2503562 16.9468610 26.9337911
C 25.0506277 8.5094507 34.0973000
C 24.4329855 8.8143851 33.1080725
H 25.5891875 8.2480385 34.9798054
H 23.8759443 9.0877754 32.2400858
C 19.0829311 36.4156713 11.6199629
C 18.3643525 36.2682569 10.6633704
H 19.7256239 36.5443493 12.4609814
H 17.7330199 36.1422842 9.8132294
C 25.2230022 19.8941671 30.2043208
C 26.4212558 19.8643930 30.0717607
H 24.1630707 19.9220029 30.3216564
H 27.4798020 19.8130419 29.9468481
C 27.0562382 15.1518619 19.4256855
C 26.1158733 15.2031725 18.6730694
H 27.8811650 15.1095991 20.1013239
H 25.2765166 15.2479781 18.0172943
C 8.5389161 4.1169404 6.3440848
C 9.0620147 4.5194875 7.3531690
H 8.0722644 3.7599126 5.4538274
H 9.5132871 4.8807265 8.2492362
C 13.3986139 5.4966348 9.6776373
C 14.3000670 6.1048186 9.1572894
H 12.6017301 4.9512907 10.1308040
H 15.0971382 6.6438412 8.6955409
C 20.4968321 17.2794648 7.8378190
C 20.2717958 16.7560204 6.7756245
H 20.6923184 17.7497902 8.7744228
H 20.0762779 16.3029181 5.8299298
C 33.8958991 14.2978625 33.9348327
C 34.9800332 14.4928321 33.4438112
H 32.9361979 14.1315607 34.3694470
H 35.9396211 14.6687245 33.0130510
C 20.3071254 24.0690142 6.4868244
C 20.9163603 24.7481792 7.2746847
H 19.7199114 23.4792808 5.8204098
H 21.4420564 25.3648188 7.9689384
C 15.5852818 23.1416751 3.3019559
C 14.6952139 23.5981197 2.6277307
H 16.3654540 22.7691666 3.9313959
H 13.9153662 23.9976503 2.0196959
C 4.6420564 14.6870795 19.7170598
C 5.2753616 15.0195182 20.6877585
H 4.0676283 14.3928181 18.8676909
H 5.8275078 15.3101161 21.5526246
C 11.5221813 29.6566863 22.1465851
C 11.4776916 28.7637637 21.3378714
H 11.5569844 30.4549273 22.8532828
H 11.4357588 27.9783714 20.6178038
C 25.4379973 4.3258332 6.0628158
C 25.0059872 4.5514250 4.9601119
H 25.8312393 4.1183274 7.0319161
H 24.6154137 4.7322217 3.9837112
C 10.3443129 32.4393242 7.2506424
C 10.3131339 31.2389605 7.1453009
H 10.3594694 33.5027705 7.3371150
H 10.2783911 30.1769471 7.0510516
C 14.8853184 9.3571236 31.5258448
C 15.7932812 9.3926169 32.3188418
H 14.0755124 9.3661724 30.8282601
H 16.5975552 9.4374909 33.0179283
C 25.2281834 23.2175427 33.5425262
C 24.2229007 23.2166661 34.2089306
H 26.1162807 23.2036997 32.9515569
H 23.3339834 23.2154609 34.7983075
C 33.9828894 10.9977476 21.3576250
C 33.4303727 11.9476994 20.8602431
H 34.4771323 10.1468287 21.7709540
H 32.9447891 12.7781954 20.3983864
C 9.4464118 24.0011737 1.8719347
C 8.5656068 23.9500008 1.0505533
H 10.2284187 24.0566544 2.5952766
H 7.7850189 23.9123573 0.3245062
C 5.2543161 3.8885161 28.5842924
C 4.6711992 4.4454998 27.6880688
H 5.7636267 3.3951324 29.3809373
H 4.1520433 4.9444333 26.9012711
C 3.3836461 35.5806621 23.4673004
C 3.7647682 34.4470245 23.6290344
H 3.0263557 36.5833009 23.3784781
H 4.0973380 33.4453807 23.7844415
C 10.7044844 22.2247040 12.3550995
C 9.9496330 23.1001406 12.0130934
H 11.3771097 21.4545250 12.6580386
H 9.2842910 23.8741170 11.7039421
C 32.1110618 5.1515885 6.2191593
C 31.9912309 5.5304930 5.0804012
H 32.2301493 4.8190137 7.2249992
H 31.9035422 5.8663588 4.0716557
C 3.3002080 1.4378896 26.5554961
C 4.2693291 0.8849795 27.0130308
H 2.4370631 1.9301995 26.1681378
H 5.1174064 0.3881417 27.4267669
C 19.3294482 8.0512599 20.8375477
C 19.7115926 7.0220993 21.3363651
H 18.9892269 8.9615679 20.3983765
H 20.0429702 6.1070225 21.7734950
C 27.2504668 11.6945958 17.7384139
C 27.2671037 12.4304214 16.7839780
H 27.2277495 11.0420588 18.5820810
H 27.2744081 13.0757838 15.9351144
C 16.2369495 5.7800666 13.4527200
C 16.7276946 6.3547882 12.5135575
H 15.7854975 5.2889591 14.2851383
H 17.1547122 6.8706323 11.6825012
C 21.2076546 14.4324144 19.5807467
C 21.1382970 14.7469128 18.4182366
H 21.2444029 14.1899757 20.6232181
H 21.0717719 15.0168756 17.3888994
C 13.7560324 25.7152131 32.4767257
C 13.6196706 24.5757400 32.1070946
H 13.8762665 26.7256650 32.7962694
H 13.4980288 23.5731355 31.7644202
C 17.9409491 25.4911315 4.3064241
C 18.5022747 25.1850331 3.2848087
H 17.4337540 25.7118090 5.2179404
H 18.9857027 24.9199603 2.3720161
C 27.9469164 9.9388357 25.0022094
C 27.9449823 10.4554870 26.0917603
H 27.9621060 9.4886782 24.0354717
H 27.9512091 10.9182446 27.0524731
C 34.4321491 29.9858259 18.6339997
C 34.7666605 30.8725859 19.3798841
H 34.1512454 29.2057505 17.9634933
H 35.0622549 31.6663527 20.0284802
C 21.1861258 18.3216778 26.6220556
C 21.6990663 18.5976009 25.5667834
H 20.7443755 18.0669156 27.5585147
H 22.1636830 18.8349781 24.6370187
C 11.5580003 26.6238262 24.4594493
C 10.9259924 27.5317491 24.9390734
H 12.1097289 25.8186415 24.0295300
H 10.3570398 28.3273846 25.3635741
C 24.5064338 18.9088712 8.2666500
C 25.2091440 19.0689796 9.2331512
H 23.8907018 18.7668585 7.4070570
H 25.8321511 19.2140367 10.0866397
C 25.1407982 2.9410757 13.6651699
C 24.8322120 1.9349837 13.0767428
H 25.4230513 3.8258152 14.1891552
H 24.5630955 1.0392933 12.5636529
C 1.4520486 13.6347955 2.6565249
C 2.2625200 12.7555091 2.5025715
H 0.7335517 14.4114692 2.7896733
H 2.9769594 11.9760578 2.3638729
C 13.6390487 29.2288604 26.3965802
C 13.4745359 28.4333213 27.2873195
H 13.7868712 29.9418361 25.6174102
H 13.3399358 27.7399923 28.0866596
C 14.0600309 23.2419789 6.3251383
C 12.8855086 23.1919971 6.0529675
H 15.1131945 23.2603695 6.5159236
H 11.8447075 23.1491022 5.8266753
C 6.2837687 24.4890162 3.6412399
C 7.0710339 24.0061537 4.4160585
H 5.5870717 24.9191468 2.9578044
H 7.7680702 23.5857840 5.1050549
C 4.1095267 23.5130792 21.7159577
C 3.9299589 24.2131428 22.6809806
H 4.2578438 22.8716918 20.8766196
H 3.7686602 24.8260870 23.5395062
C 23.7329228 12.1095262 24.2533327
C 24.8614465 12.1804906 24.6736633
H 22.7370452 12.1154443 23.8648739
H 25.8623361 12.2272350 25.0407363
C 29.1705179 31.3397615 24.3792737
C 28.6069086 30.9404506 25.3674225
H 29.6718727 31.6960645 23.5080445
H 28.1125850 30.5915740 26.2456357
C 9.4474835 28.1988027 11.6559846
C 10.2303476 28.0790876 12.5647718
H 8.7513979 28.3111557 10.8556729
H 10.9200233 27.9764325 13.3717196
C 29.7042230 15.4246047 7.7102152
C 28.8574466 16.1885619 8.1001746
H 30.4433832 14.7414531 7.3576890
H 28.0967013 16.8593114 8.4312354
C 32.3299520 7.6020244 8.7839163
C 31.7605490 6.9498904 9.6241211
H 32.8421706 8.1814011 8.0490149
H 31.2387039 6.3924705 10.3716851
C 32.8366611 13.3521665 25.6138310
C 33.3989827 13.0954520 24.5781429
H 32.3699128 13.5979825 26.5389115
H 33.8867827 12.8690502 23.6580938
C 12.6688384 9.3250079 15.5111360
C 13.8665524 9.2113743 15.5884221
H 11.6093327 9.4198641 15.4323440
H 14.9256383 9.1062645 15.6479344
C 30.4665194 13.4576406 17.9359006
C 30.6360018 12.3145375 18.2814488
H 30.3320446 14.4669051 17.6175936
H 30.7822060 11.2997237 18.5748188
C 18.3575503 19.7097194 6.4878640
C 17.5891344 19.3705418 7.3519664
H 19.0216597 20.0322537 5.7188154
H 16.8926968 19.1122055 8.1159187
C 8.1675580 23.3607917 35.3980461
C 8.8387073 23.0218178 36.3413889
H 7.5789996 23.6582593 34.5598018
H 9.4695926 22.7224825 37.1516799
C 37.8607902 23.5365339 16.7395578
C 37.0479927 23.9118568 17.5476195
H 38.5834280 23.2135564 16.0243569
H 36.3420559 24.2655507 18.2650163
C 16.1710237 27.7092636 10.9947329
C 15.0965055 27.4925813 11.4967949
H 17.1246698 27.8969683 10.5554353
H 14.1488293 27.2957746 11.9448646
C 4.7363993 18.6174934 7.8698307
C 5.7868639 18.6195029 7.2784020
H 3.8025956 18.6211815 8.3852445
H 6.7123285 18.6290777 6.7482467
C 16.8059656 13.9004480 22.7199305
C 17.8303870 13.2644844 22.7169908
H 15.9025563 14.4670034 22.7178242
H 18.7626231 12.7453684 22.7373459
C 22.6618925 14.6204441 34.5308083
C 21.6622586 14.6213333 35.2056828
H 23.5416888 14.6294817 33.9276080
H 20.7782725 14.6223058 35.8022668
C 30.5503371 32.9000627 30.4675475
C 30.3867343 32.8636248 29.2740583
H 30.7007950 32.9213690 31.5224902
H 30.2229141 32.8365601 28.2211403
C 21.1080074 34.1323860 33.3728277
C 21.5076754 32.9998273 33.4790449
H 20.7509344 35.1328445 33.2792141
H 21.8600468 31.9976418 33.5720101
C 26.2311223 30.6949556 22.6215260
C 26.1180178 29.6916173 23.2800106
H 26.3321243 31.5808742 22.0366055
H 26.0186352 28.8033031 23.8615784
C 23.3726196 23.7558953 4.7739062
C 23.9207118 24.6272816 5.4017757
H 22.9066739 22.9783454 4.2113864
H 24.4153182 25.3950263 5.9527237
C 4.8957351 0.0328706 23.2425272
C 4.9477951 38.7504335 22.0712924
H 4.8478355 0.2858768 24.2768780
H 4.9823933 38.5127104 21.0323659
C 22.9516713 30.1703306 21.5764145
C 22.6880900 29.8930263 22.7198057
H 23.1808956 30.4159400 20.5643116
H 22.4511133 29.6473026 23.7300945
C 23.4788987 24.1266517 13.7877010
C 23.1162066 23.3606489 14.6458017
H 23.8067638 24.8049144 13.0323674
H 22.7967262 22.6856305 15.4072519
C 9.9995186 23.3439374 15.6040111
C 8.9094795 22.8331268 15.6704642
H 10.9623512 23.7979641 15.5517787
H 7.9498611 22.3711621 15.7321539
C 13.3299125 31.7954255 4.8737779
C 12.4458043 31.2043931 4.3058541
H 14.1081765 32.3152454 5.3852400
H 11.6604916 30.6822912 3.8075021
C 31.4101594 16.6547364 10.9732580
C 31.8177545 17.2921877 11.9130676
H 31.0599359 16.1109660 10.1252001
H 32.1380734 17.9090659 12.7253979
C 17.7486965 24.2060263 24.0468559
C 17.1768239 24.1940484 22.9847614
H 18.2541930 24.2134539 24.9858754
H 16.7210133 24.1871756 22.0165531
C 10.2551686 13.8662940 29.8941950
C 9.4703279 12.9528698 29.8185375
H 10.9404708 14.6807399 29.9612262
H 8.7902282 12.1312527 29.7355115
C 28.6079903 29.8868758 30.2390216
C 29.7481613 29.5320018 30.0703185
H 27.6142887 30.2492575 30.3761110
H 30.7791893 29.2897251 29.9491752
C 6.9814698 23.1432280 23.9514144
C 6.6707344 22.0397584 23.5778429
H 7.2588527 24.1165345 24.2879018
H 6.3997785 21.0613316 23.2509988
C 27.9291265 15.4464575 26.7640772
C 27.6714984 16.6150983 26.9128101
H 28.2137367 14.4268350 26.6239352
H 27.4689902 17.6500836 27.0710255
C 2.5877267 35.3742183 14.9286806
C 2.2980912 35.3614017 13.7579782
H 2.8439253 35.3854894 15.9641227
H 2.0420075 35.3500592 12.7229005
C 29.2801348 22.3301684 13.9663514
C 30.2565570 22.9328078 13.5954389
H 28.3997050 21.8203360 14.2866235
H 31.1081078 23.4707371 13.2464466
C 8.6785382 9.2254771 22.1928219
C 9.0891418 9.4660141 21.0853753
H 8.3413123 8.9895963 23.1761669
H 9.4803801 9.6579460 20.1122981
C 7.6072424 36.5391416 25.3784281
C 7.4031818 36.7453840 24.2075781
H 7.7857567 36.3476737 26.4124692
H 7.2271860 36.9258255 23.1711405
C 7.9105878 13.5387868 11.7041158
C 6.7599891 13.3591314 12.0179764
H 8.9308198 13.6803354 11.4304060
H 5.7459692 13.1986002 12.3054295
C 10.9455895 11.9796820 26.8898147
C 10.2536416 12.2523566 25.9401655
H 11.5137320 11.7054051 27.7544545
H 9.6402667 12.4952410 25.1026749
C 15.2317106 1.2051282 18.6943105
C 14.3984646 1.4392838 17.8550195
H 15.9604529 1.0012084 19.4453716
H 13.6564844 1.6466357 17.1173359
C 26.9218614 16.6614650 31.3298104
C 26.4998900 16.2677961 30.2711776
H 27.2870061 17.0075814 32.2702497
H 26.1244083 15.9028427 29.3424404
C 24.7167015 34.3293451 33.3347688
C 24.3453067 35.2087790 34.0707832
H 25.0653842 33.5619072 32.6818152
H 24.0180882 35.9884197 34.7205214
C 6.1973159 18.8561889 11.1049317
C 7.1132889 19.3161248 10.4694511
H 5.3711185 18.4791266 11.6635431
H 7.9358162 19.7287385 9.9316735
C 35.9542014 5.2019104 30.3368194
C 35.6048851 5.1660261 29.1837723
H 36.2793602 5.2386073 31.3519792
H 35.3088065 5.1354626 28.1596194
C 4.7066197 26.8382066 10.9735126
C 3.9759357 26.4056461 10.1167489
H 5.3525956 27.2198947 11.7316530
H 3.3273003 26.0231398 9.3610281
C 28.4307227 17.6548877 17.3140984
C 27.7008264 17.4122748 16.3859868
H 29.0693447 17.8735131 18.1401266
H 27.0546832 17.2082678 15.5625575
C 28.2694350 17.6262639 12.5966064
C 28.8616540 18.4463739 13.2529211
H 27.7403641 16.8955503 12.0269010
H 29.4450897 19.1247877 13.8374280
C 9.4062434 4.5677031 27.8858845
C 9.4430806 5.3496156 26.9681647
H 9.3748860 3.8694763 28.6916414
H 9.4648695 6.0137385 26.1303848
C 7.7612603 5.9095282 21.4567817
C 7.0113707 6.1712063 20.5486702
H 8.4484783 5.7145530 22.2515972
H 6.3583022 6.4016815 19.7367463
C 15.0479089 26.0888214 25.2090237
C 15.1037742 26.8265385 24.2570991
H 15.0140592 25.4294366 26.0467902
H 15.1554751 27.4778291 23.4138438
C 4.4749057 25.5956310 6.4115327
C 4.6533308 24.4972110 6.8759490
H 4.3189164 26.5643784 5.9929087
H 4.8141267 23.5230159 7.2797068
C 21.4434023 10.9651425 20.5971689
C 21.8649402 10.2835424 19.6959312
H 21.1173775 11.5489311 21.4322948
H 22.2407650 9.6815299 18.8997738
C 21.0373154 6.4034052 25.7562456
C 19.9517143 6.7792381 25.3896703
H 21.9931093 6.0579448 26.0801970
H 18.9880815 7.1111443 25.0744023
C 14.9438850 12.0736986 10.9687355
C 15.1694639 12.1996777 12.1460736
H 14.7514068 11.9743070 9.9242091
H 15.3734094 12.3260947 13.1857304
C 33.7732254 11.2903149 32.1923227
C 34.2914427 11.8636173 31.2670556
H 33.3118799 10.7911275 33.0141788
H 34.7529448 12.3669870 30.4479916
C 9.9787673 3.9217643 19.5848979
C 9.0887926 3.9202576 18.7712959
H 10.7834777 3.9125161 20.2848916
H 8.3102990 3.9142069 18.0424148
C 9.5716081 18.1875781 16.0160522
C 10.4178355 17.6333439 16.6722002
H 8.8225122 18.6852393 15.4428539
H 11.1681862 17.1499917 17.2562714
C 9.9340445 34.3953204 16.1149745
C 9.3592393 34.4155736 15.0546081
H 10.4388678 34.3804303 17.0546464
H 8.8379410 34.4416059 14.1242187
C 31.4712177 10.1461855 25.9910404
C 31.4771018 10.0342070 24.7911159
H 31.4599641 10.2550220 27.0520879
H 31.4766215 9.9196956 23.7311041
C 14.2415663 21.4117125 34.9714800
C 15.1047290 22.1998756 34.6760760
H 13.4799192 20.7119779 35.2320789
H 15.8774130 22.8874617 34.4152240
C 25.2474070 8.9909631 6.6710431
C 25.8129727 8.1268306 6.0483798
H 24.7446290 9.7560892 7.2183420
H 26.3144692 7.3663655 5.4926923
C 22.5126209 4.5098592 30.1791546
C 22.0945257 5.5980507 30.4868647
H 22.8780199 3.5459411 29.9047009
H 21.7095351 6.5560365 30.7542090
C 20.9262365 5.4427944 12.7618613
C 21.9496588 6.0185237 13.0367511
H 20.0194104 4.9159098 12.5509231
H 22.8517453 6.5354746 13.2762544
C 11.6596979 12.6577898 12.3320718
C 11.7124458 13.8220448 12.0233997
H 11.6411841 11.6243197 12.5932281
H 11.7693010 14.8555316 11.7624336
C 23.5422822 3.2538292 9.2498178
C 23.4105163 3.7146452 10.3564282
H 23.6286211 2.8266433 8.2764228
H 23.2745995 4.1138753 11.3367769
C 26.8985550 2.8243056 10.3204207
C 26.9972854 3.8932642 10.8684025
H 26.8220997 1.8768818 9.8376819
H 27.0901315 4.8415906 11.3449784
C 10.0808926 14.5278457 15.0018132
C 8.9637585 14.9030165 14.7495008
H 11.0735513 14.1947935 15.2040864
H 7.9851525 15.2409303 14.4944891
C 32.4738951 5.5043819 31.0456597
C 32.1335817 5.1564940 29.9428220
H 32.7757529 5.8162312 32.0202904
H 31.8214326 4.8497815 28.9699828
C 11.1885527 35.0262415 12.0546062
C 10.2387726 34.8070473 11.3451161
H 12.0286140 35.2305130 12.6793051
H 9.4065828 34.6108174 10.7074335
C 35.4042525 20.6337619 16.5243340
C 34.6208808 20.2878661 15.6735159
H 36.0987221 20.9351404 17.2761505
H 33.8939590 20.0026763 14.9407985
C 12.6183230 22.9787552 9.5311406
C 12.3100001 24.1361462 9.6644922
H 12.9182008 21.9654002 9.3977936
H 12.0317623 25.1594545 9.7796994
C 36.2529308 31.3949957 22.7468114
C 36.7431379 30.3552527 22.3829099
H 35.8207322 32.3120048 23.0788347
H 37.1927534 29.4397481 22.0721750
C 21.3792149 9.4473943 23.6724184
C 22.1898971 8.6726529 23.2307957
H 20.6684377 10.1514992 24.0394970
H 22.9128191 7.9924540 22.8394909
C 21.9826459 0.5531340 4.8983126
C 20.9702473 0.7295919 5.5293541
H 22.8763202 0.3943733 4.3383606
H 20.0742948 0.8850624 6.0867982
C 27.3959212 9.5487650 14.8400931
C 28.3425766 9.2358691 15.5179583
H 26.5575874 9.8293441 14.2433553
H 29.1778875 8.9605958 16.1212885
C 15.8423494 31.2172069 11.5686523
C 14.6708428 31.0167318 11.7692032
H 16.8804736 31.3918243 11.3967855
H 13.6365762 30.8374404 11.9518115
C 15.4946275 31.7216431 15.0837575
C 14.5428090 32.4583719 15.0196384
H 16.3344312 31.0660226 15.1369560
H 13.6995161 33.1080440 14.9721657
C 8.7273557 22.6282368 27.8227210
C 9.4817048 23.5675856 27.9008034
H 8.0540173 21.8111170 27.6963381
H 10.1471324 24.3970987 27.9750944
C 8.9045640 1.0959916 27.2847324
C 9.1877486 0.8178662 28.4235908
H 8.6492294 1.3510401 26.2811172
H 9.4344048 0.5645830 29.4304723
C 10.3762073 11.9953317 9.1792206
C 9.3716546 11.3399254 9.3009932
H 11.2664976 12.5722868 9.0717909
H 8.4811319 10.7606523 9.3974131
C 27.9044393 35.6747142 33.2077688
C 27.7359938 36.0497955 34.3415618
H 28.0406119 35.3362693 32.2057479
H 27.5939336 36.3840865 35.3442419
C 6.4812554 31.6321967 20.5443384
C 7.1112586 31.1999824 21.4768582
H 5.9221606 32.0218943 19.7236214
H 7.6948047 30.8267446 22.2879199
C 19.2667345 22.2948781 21.1480398
C 19.7849531 21.6192478 22.0030279
H 18.7752619 22.8891596 20.4087844
H 20.2464126 21.0191511 22.7539998
C 29.8776590 28.5149309 33.7454088
C 30.7774123 29.1601779 33.2655727
H 29.0863461 27.9449748 34.1767982
H 31.5521773 29.7397333 32.8135245
C 7.0500470 28.0687600 19.7683864
C 6.5658882 28.5314511 18.7664196
H 7.4669192 27.6539606 20.6587305
H 6.1196867 28.9343285 17.8848455
C 15.0369553 2.9557713 1.9777735
C 14.2771622 2.2703087 1.3400188
H 15.7101831 3.5569709 2.5465269
H 13.6071599 1.6598633 0.7783892
C 13.4568192 20.3595289 1.6072571
C 12.7044217 20.7292015 2.4727742
H 14.1151698 20.0232990 0.8390303
H 12.0373699 21.0470945 3.2410487
C 3.8890611 14.0102003 5.3074010
C 3.6983432 15.1134300 4.8600618
H 4.0611049 13.0363836 5.7067088
H 3.5315444 16.0910499 4.4680150
C 19.3352739 7.3889320 15.1724897
C 20.2477022 7.2443583 15.9476241
H 18.5269143 7.5092789 14.4871990
H 21.0503371 7.1105542 16.6360664
C 14.1178583 3.6724721 6.5576678
C 13.1256657 3.1463343 6.9960415
H 15.0007827 4.1245445 6.1652572
H 12.2439894 2.6716572 7.3635563
C 20.6227401 20.4728290 14.6129332
C 21.4143734 20.3847824 13.7081754
H 19.9180771 20.5428299 15.4109050
H 22.1175065 20.2943580 12.9120302
C 36.4063239 27.2463555 19.3137625
C 35.3944944 26.6806606 19.6467763
H 37.3032820 27.7367969 19.0077235
H 34.5009223 26.1793376 19.9444598
C 17.0677260 0.1765658 12.3483288
C 16.1202373 38.4457666 12.1937091
H 17.8958091 0.8430327 12.4804655
H 15.2859662 37.7961334 12.0521359
C 16.5252520 7.1448611 37.7438695
C 17.0548056 6.5553742 36.8350041
H 16.0592499 7.6694507 38.5471514
H 17.5255409 6.0324721 36.0335235
C 13.2445344 34.4556941 31.5075144
C 13.8087888 34.1255272 30.4945290
H 12.7497921 34.7475273 32.4060796
H 14.3103710 33.8348957 29.5993793
C 2.3213753 31.5351115 21.8874111
C 3.3825955 31.0560061 22.2005781
H 1.3804164 31.9630517 21.6262699
H 4.3180793 30.6306520 22.4863980
C 9.0675340 26.0957506 17.5835743
C 8.4200361 26.3747753 16.6059816
H 9.6484718 25.8476118 18.4428062
H 7.8540142 26.6229399 15.7370049
C 0.3802611 27.6362878 34.3521673
C 0.7772834 27.5162582 33.2198062
H 0.0292116 27.7424179 35.3534046
H 1.1283331 27.4101280 32.2185681
C 19.1322362 16.3060688 21.5849398
C 18.3375997 16.3396367 20.6789362
H 19.8407758 16.2461599 22.3786636
H 17.6252414 16.3726387 19.8856817
C 13.6871393 33.7959547 2.0273006
C 13.2503383 32.8840820 1.3709332
H 14.0742381 34.6055855 2.6035597
H 12.8702919 32.0771008 0.7867509
C 18.6858725 0.5135420 15.5455233
C 17.5196483 0.7976182 15.6639546
H 19.7154834 0.2429601 15.4777600
H 16.4909930 1.0538542 15.7837442
C 30.7360887 20.4330802 11.2826966
C 30.0279010 20.2557182 10.3221138
H 31.3458723 20.5294641 12.1555707
H 29.4030948 20.1142527 9.4686179
C 13.7911855 4.6404309 34.0576290
C 13.5503749 5.7675137 34.4121441
H 14.0025593 3.6443510 33.7395615
H 13.3346269 6.7649535 34.7220321
C 7.6926232 3.5705339 24.5208901
C 8.8511463 3.4559395 24.2081435
H 6.6609864 3.6797507 24.7694271
H 9.8754242 3.4103018 23.9138897
C 28.5228882 13.0825200 9.9975055
C 29.5745997 13.2850073 10.5508915
H 27.5934824 12.9094328 9.5046995
H 30.5027710 13.4561859 11.0480604
C 16.0926358 21.0893418 21.0027322
C 16.2859366 20.0375257 21.5612671
H 15.9512212 22.0347267 20.5239354
H 16.4540754 19.1090267 22.0587752
C 3.6758557 9.4289573 20.0821997
C 4.0998904 8.8660600 21.0606495
H 3.2987449 9.9213979 19.2145414
H 4.4664003 8.3709678 21.9312838
C 6.1157637 24.7121739 18.9912640
C 5.4800386 25.1905127 18.0852927
H 6.6770450 24.2792312 19.7883906
H 4.9114269 25.6073065 17.2849717
C 30.9558212 16.5927834 15.2100188
C 30.6440302 15.4833463 14.8551146
H 31.1913907 17.6056124 15.4543570
H 30.3717950 14.5017323 14.5390063
C 21.1156910 25.2146527 20.0325119
C 20.3878967 25.0141707 19.0923583
H 21.7594656 25.3927590 20.8638793
H 19.7188904 24.8222361 18.2854816
C 28.2121097 3.9994487 3.6548187
C 28.6200224 4.5306816 4.6576025
H 27.8539235 3.5291681 2.7671112
H 28.9796653 4.9988469 5.5452179
C 10.7726637 18.0486681 1.3007180
C 10.6837062 17.8056445 2.4783271
H 10.8510618 18.2961574 0.2674067
H 10.6119417 17.5857314 3.5194971
C 13.8661396 22.7609773 38.2416104
C 15.0274940 23.0624457 38.1154661
H 12.8323209 22.4982813 38.3411320
H 16.0564817 23.3262095 38.0165434
C 27.6853711 7.4481214 27.8139476
C 28.6849772 7.0579990 27.2648448
H 26.8119858 7.7984721 28.3159895
H 29.5581451 6.6968956 26.7698776
C 1.0392039 30.5220373 4.0249268
C 0.8138509 31.0823464 2.9811189
H 1.2384731 30.0265897 4.9478960
H 0.6145902 31.5777757 2.0581716
C 15.8688584 23.9591149 10.2493227
C 16.0981379 24.6069694 9.2583914
H 15.6768575 23.3990655 11.1354551
H 16.3261820 25.1454279 8.3677661
C 12.4278258 30.4747928 17.0536354
C 13.0967489 30.9527131 17.9352100
H 11.8302850 30.0567293 16.2749338
H 13.6813911 31.3801612 18.7190114
C 7.7139287 20.5805269 2.8309664
C 8.5272760 20.6528436 1.9430387
H 6.9866575 20.5045545 3.6077791
H 9.2467907 20.7297455 1.1568384
C 18.5349230 4.0363991 15.6344877
C 18.7424716 4.2116194 16.8096477
H 18.3924818 3.8404732 14.5905330
H 18.9309010 4.3610448 17.8488403
C 24.9779235 10.0126972 10.8192900
C 24.1200425 10.8537924 10.9228151
H 25.7410346 9.2724159 10.7353893
H 23.3632270 11.5999187 11.0169902
C 24.4527678 8.9496503 25.9474591
C 23.4579331 9.2597005 26.5545036
H 25.3377826 8.6835161 25.4145849
H 22.5812009 9.5283202 27.1000086
C 16.6674346 7.2140463 29.4797562
C 17.6801836 7.7903340 29.7895535
H 15.7697458 6.7114979 29.1978987
H 18.5780776 8.3061294 30.0457662
C 13.9542718 8.4970507 12.0837625
C 13.3082044 7.5910253 12.5472858
H 14.5211213 9.3054397 11.6803235
H 12.7365799 6.7988529 12.9744689
C 22.1324087 2.9851084 15.5013423
C 21.4444050 2.6140691 14.5819862
H 22.7311421 3.3113082 16.3222344
H 20.7978232 2.3296565 13.7781233
C 14.8325560 26.3493446 18.5624816
C 14.4639582 27.3133343 17.9365042
H 15.1992667 25.5091482 19.1149344
H 14.1364621 28.1636918 17.3828268
C 22.2625346 4.6230172 33.8307021
C 22.7121871 3.5438647 33.5360803
H 21.8491586 5.5664360 34.1068535
H 23.1124639 2.5875711 33.2853123
C 20.2179815 4.1482686 8.6975002
C 20.0067613 3.4049917 9.6237531
H 20.4107335 4.8007827 7.8757383
H 19.8280944 2.7595635 10.4556500
C 27.1474350 3.8372285 26.8572568
C 26.7838195 4.5160693 25.9295403
H 27.4685366 3.2344144 27.6764133
H 26.4718609 5.1257949 25.1125144
C 19.6082363 11.7174018 17.3773778
C 18.9080274 12.0272022 18.3084176
H 20.2253617 11.4467181 16.5506862
H 18.2871086 12.3082819 19.1281335
C 19.9708092 23.3135686 12.4605360
C 18.8738693 22.8428760 12.6314890
H 20.9415855 23.7364594 12.3315093
H 17.9064318 22.4271167 12.7996521
C 6.3652663 11.6539128 20.3183950
C 6.1303341 11.6590543 21.5006751
H 6.5727307 11.6621814 19.2719201
H 5.9168178 11.6663400 22.5457021
C 34.8026760 26.0983053 23.1048390
C 33.6171355 25.9446882 22.9478300
H 35.8519745 26.2253085 23.2485781
H 32.5663722 25.8111381 22.8238702
C 33.3731924 34.0998205 0.3092728
C 34.1572785 34.9624570 0.6180461
H 32.6799008 33.3370732 0.0362545
H 34.8505705 35.7252039 0.8910645
C 15.8646735 34.6350395 12.5859778
C 16.3911976 35.1488213 13.5412958
H 15.3964922 34.1750761 11.7453162
H 16.8575498 35.6104100 14.3825957
C 23.5366322 22.2115140 9.4596439
C 23.1866933 22.2133255 8.3053945
H 23.8570597 22.2244947 10.4774375
H 22.8851468 22.2282334 7.2818018
C 24.2196230 13.1759563 21.0002660
C 24.2923350 14.2726785 21.4958736
H 24.1655108 12.2041804 20.5642531
H 24.3765120 15.2446973 21.9261455
C 23.0765725 17.8139081 15.3541273
C 23.0745929 18.5892605 16.2772056
H 23.0748421 17.1353654 14.5312703
H 23.0662277 19.2847302 17.0857261
C 25.4434432 5.6427422 31.8653753
C 25.7224258 5.2022678 32.9521865
H 25.1981232 6.0249081 30.9003210
H 25.9748821 4.8123326 33.9122249
C 0.8299277 26.0622607 18.1319485
C 0.6202365 25.6258127 19.2359993
H 1.0178703 26.4368407 17.1508998
H 0.4444563 25.2342243 20.2123444
C 12.0132671 8.8429674 9.1331006
C 11.1708609 8.3039658 9.8055516
H 12.7535203 9.3195688 8.5308036
H 10.4175308 7.8272276 10.3914597
C 11.5112431 9.4237797 24.0593619
C 12.0642705 10.3904808 23.5960073
H 10.9974759 8.5582344 24.4161707
H 12.5524411 11.2479150 23.1902706
C 3.3869138 33.3004969 19.0542790
C 3.6850610 34.1354814 19.8717838
H 3.1104042 32.5720292 18.3257102
H 3.9393288 34.8859416 20.5865040
C 33.0997310 29.2980576 22.1308588
C 33.4043239 29.4208381 23.2909148
H 32.8230670 29.1850155 21.1067745
H 33.6690811 29.5252875 24.3183000
C 8.0047001 18.4573611 31.3989815
C 9.1727269 18.3215947 31.1332295
H 6.9700855 18.5649595 31.6352154
H 10.2043044 18.1886085 30.8983832
C 29.5049919 4.3753864 8.4757663
C 28.9382267 5.4295995 8.3297103
H 29.9951898 3.4363684 8.5971002
H 28.4372954 6.3624434 8.2042140
C 8.6574484 31.6701353 4.1004983
C 9.2293255 32.7220873 3.9577558
H 8.1384832 30.7459949 4.2223941
H 9.7263312 33.6569950 3.8306898
C 18.4890438 28.5918987 2.5976900
C 17.8309276 28.2776379 1.6377761
H 19.0876173 28.8446752 3.4432343
H 17.2600852 27.9999903 0.7810595
C 34.8157061 5.8195694 21.7919924
C 35.8912879 6.0270166 22.2958434
H 33.8676576 5.6293624 21.3421121
H 36.8459146 6.2037652 22.7372463
C 7.1557453 6.9090357 29.2624493
C 6.7029343 7.2789961 28.2084924
H 7.5484651 6.5885410 30.2005426
H 6.3030903 7.6320343 27.2858717
C 17.2890022 24.7664810 29.1590577
C 18.3611639 25.2566978 28.9057190
H 16.3399541 24.3357994 29.3868505
H 19.3099831 25.6912355 28.6859198
C 18.5220967 12.5300035 11.0960632
C 18.3735295 11.8908625 10.0849630
H 18.6604635 13.0865911 11.9952252
H 18.2442667 11.3146548 9.1967967
C 21.0841955 27.4810839 5.0427499
C 21.5501599 26.8339121 4.1384042
H 20.6819644 28.0633563 5.8408738
H 21.9796059 26.2704624 3.3416043
C 10.0445174 14.4249321 21.3678000
C 9.9266733 15.5614133 20.9827598
H 10.1498323 13.4197246 21.7073565
H 9.8167337 16.5680659 20.6475781
C 3.5917131 27.2401744 20.3259616
C 3.2010965 28.3164122 19.9468615
H 3.9340909 26.2926030 20.6743557
H 2.8484634 29.2681859 19.6195328
C 10.1966484 31.7989167 19.6717110
C 9.6724318 30.8329030 19.1765415
H 10.6599291 32.6540108 20.1098783
H 9.1865977 29.9863053 18.7482291
C 0.5220630 35.5187478 25.2365623
C 0.1643161 34.3928427 24.9918346
H 0.8633512 36.5109257 25.4302552
H 38.8476259 33.3970060 24.7772554
C 12.3354288 10.2894348 33.8114343
C 11.7204968 10.1184318 32.7892076
H 12.8777985 10.4451682 34.7165028
H 11.2022785 9.9807879 31.8689386
C 15.7491936 19.8075809 4.2286456
C 14.9980679 20.0858019 5.1297178
H 16.4152388 19.5566613 3.4350320
H 14.3433338 20.3139323 5.9392865
C 7.9412945 1.5969807 21.4001859
C 7.0794620 2.4139328 21.1929661
H 8.7044207 0.8742581 21.5822525
H 6.3123021 3.1312639 21.0065028
C 29.9558952 9.7502141 10.5811942
C 29.5302460 9.7858167 9.4539454
H 30.3330246 9.7159577 11.5783425
H 29.1475317 9.8218889 8.4589152
C 11.4419650 6.0799510 5.3476894
C 11.4222156 5.0943551 4.6538315
H 11.4583606 6.9582799 5.9526999
H 11.4064596 4.2259231 4.0355475
C 20.9504588 13.6590836 8.3733634
C 21.1293849 14.1926779 9.4390059
H 20.8092374 13.1824180 7.4296232
H 21.3232332 14.6709688 10.3714877
C 15.3429859 28.9301225 4.2424301
C 14.7032616 28.7672067 3.2340259
H 15.9024633 29.0733480 5.1390764
H 14.1297232 28.6205495 2.3469926
C 23.7328069 5.9857941 17.3371771
C 22.9656072 5.6416255 18.2013870
H 24.4301380 6.2940661 16.5896578
H 22.2995902 5.3497442 18.9829053
C 17.7684085 5.0682003 32.4327463
C 18.1699704 3.9329895 32.5032306
H 17.4044353 6.0695575 32.3727854
H 18.5221308 2.9275362 32.5623101
C 16.1715123 3.0430262 10.7598423
C 15.3644575 2.5666044 9.9991794
H 16.9115813 3.4091872 11.4422192
H 14.6575417 2.1435029 9.3208763
C 14.8364863 3.9186284 37.3091368
C 14.0202038 4.7103515 37.7084919
H 15.5544642 3.2123334 36.9589162
H 13.2935546 5.4098955 38.0550802
C 19.1829541 1.6333088 28.4952646
C 18.9095891 2.8068305 28.4421655
H 19.4242946 0.5953065 28.5412376
H 18.6662684 3.8441900 28.3943740
C 18.7940872 21.0864795 25.4062378
C 19.8221044 21.5533548 25.8295890
H 17.8789766 20.6800625 25.0384997
H 20.7305013 21.9627000 26.2107697
C 35.2911853 8.6322224 30.3284155
C 34.2548002 8.3349426 29.7888691
H 36.2083208 8.8942769 30.8052217
H 33.3406198 8.0701952 29.3075389
C 13.8314483 12.5665720 31.6467774
C 14.4158116 12.9705133 32.6217257
H 13.2969042 12.1494219 30.8197159
H 14.9350703 13.3230426 33.4838478
C 10.8708581 31.3163911 10.9868807
C 10.8509071 31.4813783 12.1808052
H 10.8759530 31.1631225 9.9309406
H 10.8263122 31.6322678 13.2360978
C 34.5557068 16.3896942 25.4478606
C 34.3206069 16.4436808 24.2667794
H 34.7650228 16.3446849 26.4924319
H 34.1200344 16.4928637 23.2205767
C 19.8295127 21.6810132 9.4204103
C 18.8910986 22.1818202 8.8515110
H 20.6609300 21.2327799 9.9151124
H 18.0893105 22.5946424 8.2773755
C 23.2262841 15.4851766 25.9557538
C 22.7423743 15.2589786 24.8742275
H 23.6487011 15.6870174 26.9136410
H 22.2681700 14.9983870 23.9504331
C 9.1642165 19.8839489 34.8344156
C 9.3112677 20.5085039 33.8132057
H 9.0253395 19.3242131 35.7312647
H 9.4253004 21.0338906 32.8892457
C 34.0760025 2.3418542 31.2519587
C 33.9962519 2.1339138 30.0670498
H 34.1463302 2.5121318 32.3024549
H 33.9254954 1.9358825 29.0214519
C 17.8295793 27.2716205 20.0569889
C 18.2118749 26.9288860 21.1482438
H 17.4970965 27.5910667 19.0952436
H 18.5589348 26.6421130 22.1143682
C 28.8202452 5.5267024 30.9375872
C 28.9954774 4.6719066 31.7697684
H 28.6632779 6.2729952 30.1928902
H 29.1441088 3.9166499 32.5082708
C 24.2592516 15.4986256 9.0031162
C 24.3113502 15.7923176 10.1711056
H 24.2154282 15.2360295 7.9706833
H 24.3728867 16.0558273 11.2032014
C 27.2904827 9.9351560 31.3256513
C 27.9039328 9.2527769 32.1082897
H 26.7542695 10.5375841 30.6267668
H 28.4573333 8.6485184 32.7918932
C 32.3921311 23.0575723 17.0311501
C 31.8957052 22.0964875 16.4962290
H 32.8297090 23.9061986 17.5072043
H 31.4932030 21.2406722 15.9936544
C 24.1493970 35.9557648 22.8904968
C 24.1376696 36.0102292 21.6858645
H 24.1597863 35.9075710 23.9556477
H 24.1272661 36.0584518 20.6207158
C 22.5047760 6.4583417 6.6160839
C 23.0871628 6.4353186 7.6715190
H 21.9858386 6.4819814 5.6840392
H 23.5976597 6.4163877 8.6075001
C 13.6200673 32.3078766 8.5797278
C 13.6906439 31.1241423 8.3618846
H 13.5532024 33.3560920 8.7665542
H 13.7605540 30.0787379 8.1609126
C 12.3987529 8.1108312 20.5187181
C 11.7300004 7.4804759 21.3007648
H 12.9948599 8.6681627 19.8321317
H 11.1207240 6.9663161 22.0155373
O 17.4067773 24.0114362 19.3554251
O 16.3027076 24.0407365 20.0203255
O 9.5790648 6.9971657 24.3628292
O 10.0620223 6.1328561 23.5307248
O 17.1110735 23.2513020 6.5472524
O 17.5621907 22.4869403 5.6049375
O 2.1463079 38.4504671 23.9213055
O 1.9254813 38.4220469 25.1584005
O 30.2090050 13.1605135 25.1503688
O 29.6151765 12.8539985 26.2130965
O 7.6384391 10.4771723 29.3090749
O 7.4674996 10.3581588 28.0767087
O 26.9644633 33.0405245 31.3063084
O 26.5361338 32.3942692 30.3367792
O 32.6504588 30.8978801 31.3749785
O 32.8127353 30.1689584 30.3664597
O 8.2756014 16.2604524 11.8511853
O 7.4330503 16.8544322 12.5531603
O 15.0102930 21.1629592 8.2446476
O 15.7878524 21.3995477 9.2082641
O 30.0560118 5.3727046 11.7403284
O 29.7580914 4.2494475 11.2836905
O 30.0935386 17.5278616 28.9492759
O 29.1515648 18.1778897 29.4292582
O 9.5862098 21.8704443 31.0257430
O 8.6039478 21.6001594 30.3016418
O 31.2563773 19.2301180 28.9137814
O 30.3259744 19.8830272 29.4002547
O 19.2175097 2.3446609 12.4719232
O 18.5548378 3.4681413 12.6618034
O 10.8889413 22.0828012 38.4889214
O 10.6766695 20.8380042 38.6957609
O 21.1454894 13.9562159 22.6354488
O 20.9107650 12.7353409 23.0562719
O 27.1768948 33.8663230 29.0570417
O 27.5797619 34.5394921 30.0151359
O 32.1768582 19.6622129 13.8941523
O 31.2204438 19.6359973 14.7875244
O 12.5070447 9.7394027 29.5369314
O 12.1447984 10.9755456 29.5778303
1000
Step: 20000000 [39. 39. 39.]
C 17.9126194 7.0673574 16.2335029
C 20.1645320 34.0540302 19.5758776
H 27.8708460 1.5604810 7.0357074
H 37.4984890 31.6056580 20.3881721
C 31.4593057 9.2752800 11.1536562
C 17.8994823 8.5554415 20.3177863
H 7.3887190 6.2049800 8.7143544
H 1.6480597 12.0329063 4.1797525
C 35.4059714 3.3475371 19.9529261
C 32.2784997 18.9642628 24.1727598
H 2.8984214 28.6288886 30.1031496
H 15.0318117 21.3440402 33.1700476
C 35.4716862 31.6363328 21.1000587
C 18.7145612 11.0250184 11.5740118
H 13.7616566 21.2916943 30.4746121
H 19.0139502 22.9125351 16.5240993
C 31.0831566 2.9208365 16.7038292
C 29.9067895 2.8469317 17.5199766
H 18.4224280 11.9986632 33.1489274
H 4.0339160 13.9247029 7.3229047
C 0.6311025 34.6659884 3.8134583
C 37.9460140 32.4035917 23.7801252
H 6.6686080 5.2556346 11.0779668
H 32.0861817 14.8580465 22.6915868
C 11.7966074 30.2591224 4.0644829
C 13.9411242 4.1690561 12.3391730
H 6.7673308 9.6767037 9.3978333
H 2.6131237 14.9888740 6.4064898
C 32.3439721 2.7875923 17.2513614
C 38.0893746 32.3920211 30.7064750
H 13.1262096 29.6370200 19.0779621
H 14.7206271 19.4823044 24.5768040
C 15.0515147 31.1964271 17.5074347
C 17.1485205 30.5427277 16.1867557
H 15.2963864 28.9883693 12.7884143
H 28.3691422 16.1227438 17.2808670
C 2.9679700 38.8783719 22.6829456
C 9.9175824 33.6730765 20.5127078
H 1.0089010 31.0277270 8.0862930
H 35.3877044 21.3004735 11.0993106
C 21.2751515 9.5390194 17.8390459
C 20.0039370 8.7174771 17.4132519
H 33.0059645 7.4504100 32.0375774
H 10.1344175 16.4530492 25.9257827
C 7.8259058 36.4029195 29.4117170
C 30.7416609 10.8627896 3.8537247
H 9.1633613 29.8367142 20.8940127
H 20.5444795 4.5831921 32.4266241
C 12.2050667 5.0970500 13.8123735
C 9.8787688 9.8817664 34.0481015
H 32.1134733 12.0592648 9.0912463
H 7.1687092 0.5942686 3.2651279
C 20.3905156 4.1581558 38.5648443
C 8.8731418 2.4589442 28.5729030
H 22.1584386 32.2203403 15.5246399
H 30.3938564 29.1824798 23.3212341
C 7.4646335 13.9954761 34.5798221
C 32.7094483 26.5250585 12.9004167
H 35.3654225 12.0002904 13.5978189
H 37.7371404 21.6873687 31.3109781
C 8.1239370 15.9822677 29.4231858
C 9.8488621 3.5228264 28.3062862
H 1.5209871 4.4276651 28.5679040
H 36.6448727 11.8879130 8.5710813
C 11.4976201 30.2745069 20.2951714
C 10.5589555 31.4169060 20.4044186
H 14.6615532 30.2468921 17.4201616
H 3.9662554 11.0096206 19.8816042
C 33.8058314 30.3969112 19.6239481
C 35.2286990 30.8621013 2.9452522
H 19.3827650 6.9308513 20.3184382
H 36.5365434 32.4148528 18.1097600
C 10.9844383 3.9599866 6.8532113
C 8.7386621 3.8362273 3.9188991
H 23.8785143 37.5082749 24.5087586
H 38.2656764 13.3381626 27.5289089
C 12.3498300 32.9208816 19.7936841
C 10.9544497 32.8065452 20.2528942
H 27.0818412 8.4845295 1.7606101
H 9.6194227 3.7536533 3.1769864
C 28.6553592 27.4191822 16.3834126
C 30.9096924 28.3210522 20.2244568
H 16.4158940 4.3622370 20.5534038
H 2.9771752 1.0930784 22.4272343
C 13.0254628 24.5733045 24.5688891
C 13.9065524 24.7535512 23.6248423
H 32.7768305 26.3589181 11.6989342
H 15.5867145 3.3250733 13.2719201
C 17.0081595 33.5792281 7.3809683
C 1.1444797 32.5573601 29.6054970
H 18.0497920 33.7695947 7.6582441
H 7.3973577 36.6494658 30.2990554
C 28.1657567 8.0166562 2.1754558
C 11.0840570 3.1078866 28.6808865
H 22.3310539 11.3018482 17.3554247
H 28.2069940 8.7891751 3.0521376
C 32.7450922 16.7390986 23.1449722
C 17.1359258 7.7176621 13.4731760
H 38.3672380 31.8200446 21.6769090
H 35.1032806 31.6275056 25.4070349
C 16.1569905 23.3298880 15.0479867
C 17.3162048 25.6599117 14.9988812
H 16.3172680 22.2297002 15.2502649
H 28.4703952 20.8618034 4.6469312
C 14.7983531 37.0993741 23.3662070
C 15.4486863 33.1443524 18.8266224
H 33.4491081 19.2806824 7.6083206
H 37.2771609 14.6972850 26.8804846
C 29.5184571 13.8976890 11.4031698
C 31.1390756 37.6897242 4.0770154
H 13.7964045 3.4684574 5.6478580
H 15.9784119 32.3851747 31.9253316
C 33.2475485 11.4286798 7.5698313
C 32.7658982 10.6822530 5.1154740
H 3.2384242 24.1600959 34.6159033
H 17.5533561 35.4247514 35.0222705
C 2.5383956 21.8276164 6.4641813
C 37.5290248 36.1932235 3.6019649
H 12.8185148 33.8477075 19.7553362
H 33.0790503 5.8562359 7.9319825
C 37.1029148 30.4764029 31.2321823
C 38.1621705 29.6915057 31.5888506
H 36.2891508 29.8456036 31.0781800
H 19.5579000 3.6934919 18.4890365
C 34.0533911 30.3281390 2.9920082
C 15.0772791 3.3619359 17.1739398
H 8.6736883 37.7272490 12.5147211
H 22.4790461 15.4867642 8.3582545
C 28.6154739 26.6812108 17.5296916
C 31.6682667 12.7945447 12.2136441
H 32.4153500 1.4892931 21.5714256
H 17.9380703 8.2961981 21.2509554
C 34.9130924 27.6085215 6.4428185
C 20.0229574 34.5537338 20.8668787
H 20.7910720 3.5856646 33.9247545
H 4.1229330 38.5035795 20.9414103
C 8.5472381 5.9000819 13.9464853
C 35.3495311 27.0028563 7.4751334
H 35.4226996 1.8221805 10.6815791
H 24.9403442 27.0901425 29.9918719
C 38.4960451 38.0887453 3.9451350
C 38.8998440 0.3611923 3.5458176
H 10.3786530 6.2046864 26.5201180
H 23.1423795 27.6612241 8.4255957
C 36.6276257 24.9047671 7.9295182
C 18.4501024 9.5500410 26.8966294
H 30.6869785 17.5607601 23.5914012
H 18.4262122 8.4987776 27.2383086
C 23.0188320 29.5677408 1.0040743
C 28.8518526 27.5402156 5.8360154
H 36.6893251 2.0290286 16.9824074
H 7.3817989 15.4017812 16.4935922
C 34.0942888 30.8625881 20.9190863
C 32.3199260 29.4044174 18.0627482
H 7.9983977 34.1272130 20.1040171
H 13.1656102 28.3471738 11.5749701
C 19.6181618 8.9120187 16.0545581
C 20.2155443 10.1287620 15.2920125
H 6.3038605 19.0972137 5.7432135
H 8.3346211 35.3692453 29.3384599
C 2.8485209 36.4740352 14.3141166
C 3.1909286 36.7310948 12.9907095
H 14.0135534 23.8512787 23.0952194
H 2.6762921 37.4119448 12.1449076
C 9.2784579 31.0265128 20.7464582
C 8.2089584 31.9566264 20.6759237
H 0.7398002 18.3583974 5.6468066
H 5.4394998 3.0873590 2.3133967
C 27.3149964 24.9114464 8.2534340
C 9.6641446 4.6999003 27.6598098
H 14.2571508 25.5348997 23.1365529
H 8.6133930 15.0911898 17.8063087
C 8.4224943 15.2018200 16.7651161
C 10.7014671 0.6930331 36.3058597
H 27.3485595 14.4711884 10.9948632
H 11.5488939 38.8974151 36.1375467
C 8.3777923 38.7108450 28.5791766
C 9.1486633 0.9353023 28.8306988
H 7.5745261 38.9064675 27.7168015
H 4.1450498 0.0704901 37.3380693
C 32.5172425 13.8090189 12.6824539
C 33.8567668 13.4455673 13.1289628
H 16.5415908 34.9624775 20.2828550
H 3.2989903 19.8330317 19.9156126
C 37.4920760 31.5639308 2.1059743
C 17.7970262 13.3707347 13.5135770
H 5.4337121 33.9288635 12.9628279
H 18.4990310 13.6042839 12.7004875
C 1.3765595 18.0566756 6.4957927
C 2.5194850 26.3403889 8.5340835
H 32.2797573 26.0276701 14.8239986
H 28.4354103 20.2959536 4.2744141
C 29.1402107 11.7898555 5.7642963
C 0.7859133 23.3771520 6.4113911
H 2.4891595 33.4057519 4.4517975
H 27.8964262 7.0068807 2.7727349
C 33.2982950 30.5643012 22.0044753
C 32.3484676 29.4803583 21.9086650
H 33.0272733 9.9140322 28.7706627
H 19.1529449 24.8054100 16.4934495
C 12.8914925 24.9405755 10.7332331
C 13.1860676 27.3669985 11.6218254
H 17.9991657 5.8445470 19.2799322
H 17.4689206 10.1272890 26.7958067
C 2.9434148 11.3347742 19.4728696
C 16.1256899 12.5144882 6.2578793
H 8.4557432 4.8848053 27.3944669
H 2.9415803 20.4190541 19.9977077
C 28.5728501 2.7700153 17.0858122
C 30.5597515 2.2563192 18.7040296
H 33.6900062 30.0900669 25.5563513
H 30.8448356 16.9186919 10.3924297
C 18.3985105 16.7779383 16.7807178
C 38.6116632 23.5467259 31.7039166
H 18.1550450 2.4791949 31.5636251
H 32.0664851 27.2041127 38.6073143
C 33.8247183 38.7829178 4.2873400
C 33.5076889 37.3439088 4.0706294
H 21.3196024 30.3183587 14.2536184
H 3.0325560 27.3134996 8.6641894
C 14.4192918 25.5279228 12.5665097
C 33.9061581 19.1872809 8.5307218
H 36.9630008 32.9493191 25.8501993
H 33.0657963 38.2760089 15.4488495
C 29.6399784 36.2925749 24.6822284
C 28.3009937 21.0148410 18.6839615
H 38.8465075 35.9228538 32.1702214
H 34.3015969 34.8448504 3.0728550
C 37.2546658 13.5067527 27.1488920
C 5.3741760 10.3452597 0.4986131
H 29.7176248 34.6600916 13.8639866
H 25.5853915 25.9417753 12.9332961
C 29.5185073 11.4736657 3.5493360
C 38.4600871 29.9951890 0.4124735
H 3.0831925 7.3311951 18.6241793
H 0.0842403 29.2170725 0.1447294
C 3.6548991 38.0389198 21.9607071
C 0.1369694 9.8731619 16.1126006
H 34.6827199 14.1461796 21.8493442
H 0.6388758 10.8028172 15.9243528
C 16.4004057 26.0293024 14.1303212
C 10.4903161 0.7375059 29.3534772
H 18.3546415 9.2299462 25.7479298
H 0.5032325 17.5186771 17.7138849
C 29.5327105 3.6684450 15.0443089
C 28.4293496 3.3308708 15.8432361
H 17.1607153 10.7562313 34.0407423
H 29.4169550 22.7879881 17.7670303
C 17.7225794 26.4994598 27.4490623
C 16.6581173 8.0604300 12.1298831
H 11.5266064 15.2681359 2.2973511
H 4.4085954 38.3544783 37.1028404
C 30.0709367 11.4506753 11.0434656
C 30.4526784 8.9219752 10.3218199
H 15.5779334 11.3350336 24.5913392
H 17.5912191 20.5541027 3.9444767
C 37.5543372 33.0467498 2.6399534
C 31.3508178 2.1259188 5.5356068
H 10.9570324 6.6290839 14.9505779
H 29.1236247 7.8026111 1.6195956
C 20.9128660 17.7753198 3.0950674
C 23.8534858 27.1399677 30.5030639
H 12.5976759 24.2424933 9.9924684
H 15.1537649 9.8885404 9.8065426
C 8.3801076 4.2823806 6.2737136
C 9.1890886 3.9220515 5.3059978
H 3.8865997 25.9598727 33.9252715
H 13.6898801 15.4743947 24.4915977
C 35.4796040 15.9919416 22.4575023
C 10.9751925 5.7832603 14.3116830
H 12.8227762 23.9107665 25.5390730
H 31.9306557 36.1530626 3.4344230
C 15.4109918 25.2606211 13.5411363
C 22.1008164 17.4893142 3.3143154
H 13.3290932 21.2774471 6.6789220
H 2.1179269 32.2615047 29.1597301
C 29.9246111 27.8552872 4.9991285
C 30.8301453 28.4244603 4.2507949
H 8.7207778 16.1850341 16.1833282
H 15.9184955 10.6511819 21.1230268
C 6.4561884 1.3026739 3.2077587
C 33.5184631 10.7702073 6.3041460
H 2.8269089 6.0843132 17.0719950
H 11.1492336 34.3960390 23.5120254
C 33.1276334 2.2059207 19.6906181
C 33.1331532 2.1551393 21.0978720
H 38.2337438 9.1711513 4.5152004
H 25.9190657 10.4722950 9.2028020
C 29.4487105 26.9046394 18.6278830
C 29.8981757 27.3794241 15.5844318
H 30.4487265 27.6178235 21.0445276
H 3.7086120 37.0561616 22.0964730
C 1.8963564 22.9260630 6.8684581
C 2.7835813 13.9662724 6.9270682
H 38.9487434 32.2240837 6.7505486
H 35.8064047 32.0930203 30.8638170
C 32.0091372 2.5055348 18.6670160
C 36.7877153 31.7794792 30.9891604
H 8.2856979 11.9534209 33.8870431
H 38.4757582 19.0386025 10.3228668
C 10.7486633 10.0745641 18.8860981
C 19.0577578 7.8861859 19.7921143
H 26.5843303 23.6390089 25.7238417
H 32.4894625 14.8181817 12.3993087
C 4.4429460 30.4555099 31.7097788
C 35.9594549 30.3731214 0.5221440
H 34.9788279 29.6609602 0.3525501
H 29.2714744 26.0663758 19.4691495
C 16.1757456 9.9349959 10.4643961
C 5.7943708 9.1055301 9.3555765
H 5.2246083 9.4119901 8.2975902
H 16.8247057 12.2518938 5.4989354
C 37.1140730 29.8276578 38.9598365
C 31.7546896 17.7920935 23.6034853
H 4.9662542 9.1901469 10.1147745
H 34.6442019 3.0671094 2.8380778
C 17.5878186 19.7292456 3.0766137
C 10.7631480 5.4695012 27.2444514
H 3.7390447 27.8156777 32.4302227
H 16.8395576 20.6020261 19.5749991
C 12.4427262 11.2648012 20.3696738
C 37.1934810 29.8427798 35.7746960
H 17.8182560 22.1808058 10.3268493
H 6.6558470 15.0774730 1.5399931
C 12.2130171 20.9496160 3.4531725
C 32.0463474 28.8891285 3.9761330
H 0.7372518 18.6321762 25.1409463
H 1.5351713 26.5295448 8.2852331
C 4.2963674 31.0225208 38.9764662
C 30.5395531 0.9111344 5.1675172
H 21.6302486 9.3211491 18.8540255
H 29.8991196 36.2506774 3.1870792
C 26.7144147 10.0533045 9.5018584
C 10.6172409 28.5770528 5.7062315
H 11.2529862 20.1861002 0.2097617
H 37.8075916 30.2647254 9.0843204
C 31.2785286 10.6935318 11.4662914
C 32.3019969 11.4447114 12.0369574
H 1.0835100 16.2778468 18.3902491
H 25.7475459 22.8702547 38.5684674
C 18.1490627 11.4357563 10.2770256
C 16.8712983 11.0890596 9.8160227
H 31.0857646 9.5663444 28.1588425
H 31.9395054 34.9082414 18.0013639
C 38.1186270 22.2382959 32.1332935
C 38.3887233 21.8476304 33.3389431
H 30.5326664 34.4588237 20.7047475
H 36.7251014 27.3672868 30.3256183
C 34.4534343 15.1720655 22.2560340
C 18.5501890 8.2924285 15.4390608
H 32.9645918 28.4265880 38.1054672
H 13.2444099 0.4312010 4.8505907
C 13.8012768 22.7155301 3.9511806
C 0.0161830 31.3994408 7.6701011
H 14.3494843 23.1017737 30.8520402
H 26.5637129 28.0390179 7.2264375
C 31.0468077 33.4100347 22.8862193
C 34.4185563 2.8668631 19.0287708
H 34.2224793 10.2939668 12.1129837
H 16.5531669 21.2905983 34.2826242
C 24.0002799 14.2593506 8.6550287
C 33.6915005 18.6906665 24.3948115
H 21.6440274 33.2078161 17.2148112
H 30.8139901 9.7391805 3.5450970
C 19.1832781 33.3791388 18.9007719
C 17.8843789 33.7309913 19.1652736
H 17.8950555 11.8754633 34.8770116
H 4.3606648 6.3872185 17.7407818
C 11.7067163 35.9581257 1.7839421
C 29.2114483 21.8278840 18.1660074
H 1.5050418 18.4610876 24.8777918
H 24.3185085 22.2534529 38.1426952
C 1.0350160 37.0604108 30.7768862
C 0.2838160 35.9431940 31.0855157
H 36.9749691 12.8442537 26.1501915
H 1.9443063 34.6625059 29.3983374
C 18.7208270 34.9700177 20.9551867
C 17.6386977 34.6029553 20.1154426
H 3.1715718 12.3361339 19.7299170
H 18.3372505 35.4884946 21.9610577
C 25.9711704 36.8767031 15.0769473
C 0.4996924 17.1762521 1.9453548
H 2.6902163 35.5135428 15.8552817
H 12.5830105 1.7637067 29.6810442
C 17.8450799 14.8746810 10.3957043
C 18.1054695 7.1141023 17.6343397
H 3.5279362 19.3366882 8.9987403
H 17.4477776 18.6460798 3.1358550
C 28.8334205 10.8785661 10.3583401
C 18.3226167 9.7895786 12.0184082
H 38.1000414 18.4590692 10.5037577
H 33.2730696 11.3928397 17.6760994
C 0.6902049 17.0964030 7.3793354
C 2.5023188 18.6757343 7.0916850
H 30.2954873 35.3684726 15.4710336
H 13.7750675 36.7998862 23.8858388
C 33.0143247 10.8922538 16.7532416
C 29.1479662 9.4676134 9.9988628
H 26.0353123 22.7935457 10.4153097
H 37.1632898 29.2180622 38.1083967
C 30.8113942 3.2382413 6.1890156
C 31.3787536 0.0547373 4.5623844
H 15.2910678 3.2656741 19.9740111
H 6.3587306 6.1126551 13.3912444
C 37.7990865 31.1292059 8.2492245
C 37.6643100 31.8878184 22.6324775
H 16.1192583 19.8879443 33.3802834
H 36.2476785 17.7383776 22.9515085
C 7.3691306 5.7247198 13.0835836
C 7.5265300 5.3127949 11.6844704
H 15.2320807 21.0008783 25.9159785
H 19.5724520 23.8727091 14.6935811
C 19.7566847 32.6351846 17.7095690
C 13.5890412 22.4949101 30.2706278
H 30.6747590 35.8314210 18.9288404
H 31.2474418 11.0807362 28.4330721
C 16.8537641 33.2404296 18.3779956
C 8.6199956 12.0799617 11.1301827
H 13.3719309 22.9704586 29.4329957
H 38.0338078 9.8522599 16.4237363
C 33.7669511 31.0500973 23.3130760
C 19.3265667 2.4116348 31.1722423
H 21.1462287 24.8377176 22.1699304
H 37.7780881 21.0679401 34.0011752
C 2.2500784 28.0212679 30.8099868
C 2.8724746 27.3252413 31.8505676
H 4.5999078 35.5789073 11.4534916
H 36.8081738 13.2046954 28.0923755
C 25.0420256 22.8464433 37.8307112
C 24.7587454 23.2730553 36.6313161
H 36.5994822 15.8923599 22.1398703
H 11.0145139 20.0717132 5.0528551
C 28.6596614 11.8118857 4.5431476
C 0.9248517 30.4022375 30.1180257
H 17.7729286 26.5103999 15.5791846
H 18.8387689 11.8703110 9.5075982
C 29.4229663 7.4122628 9.0469098
C 30.7324369 7.8914743 9.5222048
H 29.3016501 4.2177006 14.1419956
H 0.7914524 15.9326077 9.0654873
C 34.9029137 9.9358232 4.6752619
C 34.7827869 10.1827917 6.1837790
H 11.9440226 15.3053719 1.6719173
H 16.5857689 33.4074265 8.3165111
C 36.7396269 34.0141048 2.8871200
C 14.8707655 10.6710089 21.3914090
H 23.4560464 26.1151625 30.7075306
H 20.7644675 5.3759484 34.1478350
C 16.6340352 5.1213752 17.6670942
C 17.4600695 5.9920263 18.2897153
H 32.9040848 27.5887838 13.0879619
H 32.1758917 19.2510751 33.2825196
C 2.7214015 35.8255263 3.8191046
C 37.1553295 37.4850385 3.7911751
H 22.5755867 38.6607931 24.4444506
H 8.0935965 17.5663663 30.8677988
C 24.7684127 13.3340280 9.4154368
C 1.1032251 16.8767302 8.7084550
H 21.5206059 11.9289544 15.3577265
H 16.5747271 7.2915165 11.2597431
C 18.1135519 11.2567643 33.9476226
C 30.4119391 12.8277806 11.3880842
H 0.8317737 4.2044004 28.3628304
H 11.9401282 38.3173084 29.3813733
C 13.3831184 22.5726953 1.7009020
C 21.0127675 4.5840259 33.4494235
H 7.2305351 16.2482938 28.9807236
H 32.3266262 24.4770846 13.8369518
C 12.2513582 4.0571414 28.6211875
C 35.3770646 17.0369927 23.2104842
H 13.7306708 3.7342123 11.3681449
H 36.2227736 25.6520750 29.7185267
C 30.5541347 22.0148106 21.6960538
C 11.7241528 20.9586476 0.9183339
H 32.4032329 10.1961196 17.1467966
H 15.3225209 37.6690990 24.0065589
C 29.5197315 3.0775987 6.6010252
C 28.9298590 1.7434010 6.6585314
H 7.9234797 4.6694821 3.6908111
H 35.2212294 25.5140578 9.2815109
C 30.8579183 11.9984644 7.4373126
C 32.0854551 11.9662385 8.0350849
H 26.5686269 8.3158012 8.5194325
H 6.0861261 8.0428580 9.1885971
C 33.6658926 10.2554571 4.0979801
C 24.2304811 25.3185454 1.0243621
H 22.5233960 28.5467502 2.8961202
H 1.9579848 12.5500261 2.6566739
C 11.8926593 20.7297603 4.8222172
C 13.4529061 2.4368455 5.4628744
H 36.3692490 6.5061375 36.0563700
H 10.5939759 27.4426836 5.8381169
C 3.2861953 35.3410573 15.0082766
C 4.3438474 34.5767223 14.8087905
H 27.5156665 3.5344809 15.3966736
H 37.2054674 26.7270616 28.7447385
C 11.6259607 10.6595702 19.5899169
C 36.3677978 31.6735096 20.0314363
H 6.9876299 7.3133700 37.4174611
H 1.5218516 22.0014797 34.6407101
C 33.0556187 30.5905127 24.6378732
C 35.8486559 37.7581986 3.7421422
H 8.8470826 15.0119516 29.2342012
H 18.5350472 36.7270073 36.2092408
C 0.1399019 34.6768433 30.3059595
C 30.5209603 11.3028262 6.1401912
H 22.6437538 25.1561642 23.1783027
H 23.7311983 23.4973826 2.7149500
C 2.0084789 34.5739084 4.0831234
C 15.3319000 20.4115455 24.7916992
H 10.9314995 19.5354670 2.3689991
H 16.9780567 12.8572265 13.1778598
C 11.4769670 1.7668149 29.3334232
C 27.1867730 12.5116154 10.2737262
H 12.7722876 35.6259217 30.9119832
H 34.0851144 3.5632430 14.5857662
C 0.5335729 36.9947684 3.9897070
C 3.2008800 19.4975294 5.9234724
H 1.7871256 18.2631669 10.3720564
H 20.8991958 3.9341158 0.4447339
C 22.7374112 29.5153265 2.3162101
C 33.0469175 15.4689090 22.6856194
H 26.3554675 6.4897284 10.7096434
H 8.7065266 37.0065193 12.3185323
C 28.3064324 38.5684107 36.2451759
C 17.9499071 31.6430430 11.0728059
H 15.1814185 16.1229131 24.1014452
H 3.7837287 18.7237245 5.0819590
C 16.5109357 28.2959859 15.0010471
C 16.3416846 31.3837554 17.0097488
H 36.6992078 7.1848928 35.7677077
H 18.9007970 29.4288419 14.6294309
C 2.5346171 24.3909994 33.8794201
C 2.8948789 25.5774786 33.3740680
H 1.5793218 10.6782689 2.7282572
H 9.5896936 28.9022067 6.1233156
C 18.6079140 30.9485184 16.1789681
C 19.3310024 30.2085443 15.2432415
H 10.6407956 9.1647895 18.1281871
H 34.0191106 31.3460619 17.6485451
C 31.3955638 11.0116079 5.0520051
C 18.4106408 16.8293507 6.5256570
H 24.3980054 28.8214187 8.7092607
H 34.9116248 33.1584775 38.3220573
C 31.9745336 29.1142345 20.5461008
C 16.1336433 12.2133917 7.4983574
H 19.3896070 10.0522305 27.0668790
H 20.6132274 10.7355957 13.3533556
C 24.3360460 16.2765497 20.6794922
C 4.3411994 30.7494620 23.2196340
H 34.4624204 19.1501619 24.8875854
H 17.4417081 14.3131395 13.6438058
C 2.0909537 38.4559343 3.6683384
C 1.9658162 37.0909465 3.8833016
H 27.6952181 12.2140786 4.5011098
H 0.6087039 15.7407848 17.2271600
C 35.7208660 11.4490077 8.0312320
C 37.2289003 10.0473626 6.3481086
H 36.2039530 3.2664290 15.9984579
H 0.0113359 16.2738173 7.0050124
C 1.2797509 0.4263141 3.2190698
C 3.2953636 6.3176949 18.0843719
H 33.6424990 18.7368757 14.7611210
H 38.1469316 16.2030701 18.0683985
C 32.2734357 25.6048112 13.7721873
C 7.8849140 12.9730409 34.0767737
H 36.5246474 3.7951483 17.4424949
H 6.5384922 4.6837394 36.3582477
C 0.3034855 29.2595791 30.9274512
C 0.8348858 27.7859655 30.7485534
H 2.2812815 11.0326855 20.3083787
H 6.6802815 15.4620392 0.9417097
C 18.7490356 9.4898442 13.2575670
C 19.9807129 10.0613715 13.9236421
H 25.3383045 23.4655339 35.5661979
H 14.2087318 31.9951125 1.9980215
C 34.2313004 14.4467109 14.1264236
C 34.2792943 12.0839525 13.2234544
H 32.9858505 11.6468501 15.9401475
H 22.4901603 27.2827169 21.4182017
C 16.6408640 6.4155758 14.0221105
C 16.9312655 6.3369211 15.4194870
H 14.1996835 22.3875335 6.3125642
H 13.5095294 9.9147347 3.8094165
C 2.1511618 26.4793860 32.5221829
C 15.2301114 23.8491431 14.1824740
H 11.6411749 26.6999597 10.2506919
H 35.7938717 1.7531845 9.9442663
C 32.8595217 27.4576091 37.9658462
C 32.6964850 29.7042413 19.3511855
H 30.3307139 23.5686985 31.5759937
H 33.6911012 20.1122973 9.2429279
C 26.2718940 27.1298651 7.4977217
C 35.3982796 3.2338432 21.2766043
H 10.4048621 36.5194083 30.3969276
H 27.8294394 36.8606034 4.6829477
C 34.6552677 31.0954765 18.5612794
C 35.0561917 35.5985698 3.4330790
H 0.2974446 32.4094986 3.2656157
H 14.3696750 23.1465422 13.9266078
C 12.1126522 36.0718404 35.5853722
C 28.4078863 8.3140235 9.6505182
H 30.2741728 17.3828271 10.2264227
H 2.0594230 36.9864874 30.2348240
C 13.1443289 31.7830028 19.5213159
C 12.7687633 30.4839366 19.7426497
H 1.8524125 1.3532047 2.8451341
H 19.4361038 11.9340077 11.8251024
C 25.6353610 26.0249806 9.5176019
C 25.4280592 26.5522235 10.8743060
H 28.1692253 5.8446979 9.3344020
H 14.5341562 15.8836731 25.7790568
C 36.3671781 35.2027725 3.2116751
C 14.2604816 9.9555855 4.7149058
H 14.4376324 10.8618574 5.0136501
H 14.4980889 8.8516022 5.2979717
C 38.0283217 25.6734897 30.3626701
C 11.4553978 29.3339838 4.8898671
H 12.4134497 4.6690471 15.8657202
H 4.9820820 34.2450720 15.6429769
C 8.9314188 5.1599676 11.2254061
C 9.0382046 5.0332074 7.4270418
H 8.5939182 6.5948842 37.1766439
H 8.3620115 2.8559422 4.0442245
C 29.9669107 37.0876509 3.8911721
C 28.6621792 37.6196177 4.5870317
H 11.1414446 1.5837672 35.8891979
H 2.7209384 11.0865328 18.4954674
C 35.9454271 31.7935715 22.3775795
C 31.6269540 4.3277040 6.5857709
H 16.2804761 5.4184253 13.7365119
H 30.2000435 12.7147371 7.9405993
C 4.6725440 34.5861877 13.3792393
C 4.1124054 35.5117701 12.4479010
H 36.2810453 8.9857340 3.1897697
H 38.7354324 27.4889041 26.5939775
C 34.6126271 2.9536542 17.5573429
C 36.0477590 2.8973168 16.9798513
H 33.6497561 2.9552630 22.6423942
H 8.3312316 25.3146315 32.3354673
C 12.9840713 4.6449603 14.8920279
C 34.2570265 11.7264444 8.4571699
H 27.7750432 28.0534276 16.0236947
H 27.2237421 30.3796553 19.3730398
C 28.0131124 13.5104428 10.8401439
C 0.1929833 26.5096446 31.0218988
H 36.8130539 31.5914314 7.8087046
H 26.1118071 22.3366883 24.4646016
C 13.4572237 1.1363066 5.5095769
C 0.1851455 16.4569053 17.8202158
H 17.9669063 31.2242356 3.5397030
H 3.5787843 35.6854028 3.6008058
C 28.2984167 26.6797966 6.6535558
C 1.8740074 12.9401939 6.7262531
H 19.0919381 3.3633993 19.1003102
H 19.2868296 3.5012887 30.8397515
C 32.9780193 29.6311314 3.5817376
C 1.1923593 11.7057292 3.1944903
H 14.1935334 37.7092857 22.4095911
H 0.2425610 11.5979892 3.3895222
C 30.8855566 3.4806594 15.3003299
C 32.0153410 3.9909949 14.6448907
H 25.2174140 27.6365618 10.9667818
H 31.4429392 4.3841037 13.8428205
C 27.6094111 11.2103822 9.9963432
C 28.8726276 6.1459185 8.6318584
H 23.2309835 23.3404944 2.3709246
H 33.9623993 10.3216498 16.4373786
C 26.2710075 23.8596112 10.5471125
C 18.8437047 23.8480861 15.7357547
H 34.5979363 33.9193567 38.2246078
H 10.3181298 0.4695562 37.2877357
C 10.1246282 37.4409147 29.8642029
C 35.8809473 25.9474405 8.3709547
H 8.7967111 24.0784228 31.2177189
H 0.8929739 9.1746115 16.5448594
C 31.9182503 7.4802903 8.8959371
C 32.0882439 6.3935358 8.1233415
H 23.1226463 13.9671804 10.6106410
H 20.0409318 1.7796062 31.6937558
C 10.9499033 38.4212545 29.6279268
C 31.1585045 5.2934138 7.5066660
H 23.4198119 30.5699942 0.6041269
H 27.9921357 23.9677022 8.0492023
C 29.7848714 5.3518073 7.6506465
C 33.8756095 16.9152028 13.8131058
H 2.3859152 37.0068142 15.2319474
H 12.8197978 23.0178357 30.9536414
C 25.8206326 24.3264481 11.7337601
C 6.7220030 31.4812168 17.3862703
H 25.3044202 23.7615611 12.4769207
H 27.4543820 38.5647062 6.0485456
C 33.3280688 3.9434938 15.2430054
C 33.5706021 3.2096432 16.6652077
H 22.7085767 15.5294697 11.2674132
H 37.2993944 34.2346277 31.2892099
C 34.2250165 2.5888299 21.7974131
C 16.0880526 20.8241896 18.6148038
H 15.4482979 1.9685742 32.6736947
H 25.6013079 6.6850326 10.8169890
C 20.8607643 32.5612828 16.9724141
C 21.2207801 31.9852185 15.7708136
H 12.8135931 5.5318398 27.6963262
H 30.2790944 19.6694070 35.8342750
C 38.6241629 23.9973270 6.8414337
C 15.6456216 4.1894871 18.2804180
H 33.8785860 26.9879062 37.8475700
H 30.2847400 27.9118741 14.6712341
C 19.9123501 18.6063031 2.9034968
C 25.7978558 23.2470709 24.8279923
H 33.4915560 2.7261171 4.8008385
H 3.2163333 38.6573569 3.8110844
C 16.3536512 11.4943326 8.4619789
C 30.7114915 35.1280072 14.5418375
H 31.2158385 34.1928046 14.3152056
H 12.6678043 35.1150652 30.2443282
C 10.3517478 4.3633337 9.3767258
C 10.3532987 4.4787292 7.9735826
H 26.8775678 31.1602019 19.0738079
H 14.1353759 2.6682084 17.1798819
C 37.5522905 22.9556099 13.6241879
C 2.9468362 20.8780536 5.7870613
H 16.2217329 31.8395733 31.2099850
H 16.3740109 20.0147660 24.6626362
C 31.8896731 10.1161322 28.5242106
C 30.4364044 27.9836991 18.8669630
H 14.9222722 34.1940655 19.1119078
H 16.7151072 19.8111150 2.4347435
C 36.9529951 26.4762751 29.8530317
C 37.8781028 24.2552148 30.7092859
H 38.3245586 1.2222771 3.4093994
H 29.6582981 15.0063553 11.7172294
C 0.8551922 25.7058151 31.9816559
C 0.5070778 24.4428559 32.4963980
H 2.8958056 31.0097468 33.2302578
H 23.2046326 27.7196052 29.8442064
C 14.7266709 4.0391934 13.5336524
C 35.5681296 32.1389863 24.5840760
H 33.6166581 18.7934709 13.0163129
H 15.0164694 20.9388521 23.8251865
C 14.4108995 3.9280901 14.9442554
C 29.0687485 4.1343915 7.3831252
H 7.4621317 25.3776864 30.9632141
H 15.1218536 20.3946989 18.9304205
C 8.2816394 5.3689678 8.6207923
C 9.1231767 5.0099438 9.7623412
H 9.8736323 0.5638696 35.5171723
H 19.2674293 22.6265008 11.0249425
C 8.7518221 37.4696609 29.2555977
C 27.5214289 26.1814016 7.5879880
H 33.0681818 29.8370530 17.4158651
H 34.9892714 19.0234163 8.4770926
C 36.1611753 9.4800378 4.1987152
C 15.3095170 4.1647509 16.0980367
H 7.4511824 14.7202130 35.2425001
H 11.1036169 28.8150325 6.6744580
C 29.3114284 0.6356036 5.8344047
C 28.4771611 38.5285409 5.6973642
H 16.0419742 11.7952647 25.0687901
H 38.9702891 32.7254753 24.1731433
C 18.7003799 31.9278803 17.2448041
C 37.3443773 24.0473414 7.2533311
H 0.7052035 38.0099823 31.1726102
H 21.3341782 34.0907547 19.2611609
C 30.8882525 19.4793291 34.9371442
C 31.8656640 19.6106784 34.2275688
H 32.7991889 7.8973800 9.1886656
H 6.9487520 36.4459316 28.7456503
C 14.8567646 13.4696514 27.7826779
C 17.4704392 35.6278260 36.0539589
H 17.4879395 34.8798588 36.8367808
H 16.5542207 36.2789698 36.5651921
C 21.5015919 10.5612699 17.1143429
C 35.8330906 31.7882600 18.7503176
H 22.1342985 4.5710115 33.4808136
H 6.9253098 19.1981642 6.0600402
C 31.3515462 28.4687104 17.7748812
C 30.9310938 28.0046745 16.4174517
H 25.0851983 22.8795915 25.4328537
H 33.5888960 37.7232738 15.1215787
C 23.6225615 17.3339390 32.6817188
C 11.9855332 5.2928146 27.8663410
H 27.3861343 2.5577175 17.4282598
H 23.1668686 27.1686123 21.8833915
C 7.3019504 5.4357037 36.3814813
C 19.0990810 19.5623125 2.7632906
H 28.3947458 16.6348187 16.6425989
H 10.7948524 16.3794005 25.7448283
C 34.0495094 30.4220047 31.1077823
C 38.9856800 33.3454191 3.3518364
H 23.6290579 38.5991435 22.9502403
H 35.6482459 2.4099100 1.6808836
C 13.7015593 10.9071981 20.9590260
C 34.8180164 36.8034063 3.7804020
H 5.3645478 30.5656146 31.1439763
H 21.3478097 14.4487214 11.0691987
C 29.9317920 25.0754456 2.1792643
C 17.1607781 9.3390106 11.4782385
H 23.0906851 30.5394616 2.8600528
H 8.1537034 5.0339004 35.9585317
C 14.2344904 26.8606854 12.4811610
C 20.5962124 30.8356636 14.9966671
H 28.3897462 20.1278981 19.3677575
H 25.4734496 23.8497120 23.8052515
C 12.4846887 26.4002394 10.6655165
C 35.9234647 10.7009050 6.8811690
H 29.8763484 24.0121673 32.0301616
H 29.1282777 11.4887635 2.5828766
C 13.3755696 31.4117846 2.3184467
C 12.4903704 30.8167600 3.0679172
H 38.0420999 28.8127252 32.4160759
H 38.2709947 26.7853334 26.5108015
C 10.0791457 5.1305386 12.1167995
C 9.9003739 5.5180028 13.5192629
H 8.3097739 6.6136375 14.7611871
H 31.4093237 19.7995621 24.2129384
C 16.7782384 29.4337920 15.4696257
C 16.2498037 27.3805369 13.9577840
H 7.2111148 31.4026792 20.7194161
H 21.1606122 26.4227172 22.9030016
C 31.0561476 34.8289831 18.8121395
C 30.9237354 33.8213590 19.7813077
H 34.2330201 20.3354035 11.8772559
H 30.9673143 29.8113734 25.0005605
C 7.5122991 6.4033103 37.2223631
C 21.4880350 25.2924419 23.0268442
H 38.7868462 9.3304003 15.1647485
H 11.3722214 4.0591965 4.8281899
C 34.9951958 31.8255861 23.4275478
C 36.1098156 18.7715431 29.1046980
H 14.8760029 36.2797525 22.7815997
H 30.6194143 36.2237432 14.0868694
C 24.0646495 27.8637397 8.5703457
C 25.0865337 26.9359615 8.2647361
H 18.9584444 10.5273481 34.6545339
H 13.9959452 23.3595512 1.5642336
C 38.1869026 10.3294957 7.2241128
C 6.2568833 2.4720520 2.8409135
H 7.3456026 3.8043284 6.4997061
H 15.1169359 20.4770504 35.0827617
C 15.6397127 20.6761319 34.1177876
C 25.8921862 12.8405663 9.6190352
H 32.4403948 27.5567775 37.0558518
H 17.0864579 34.7038286 7.4150049
C 31.7526979 30.1139198 24.3726277
C 31.4649027 29.2766696 23.0716286
H 2.5151387 38.4288225 23.8881166
H 12.5418650 25.6062383 24.8917083
C 15.4581203 4.2321235 19.9321891
C 14.6476744 32.0394458 18.7556138
H 27.7844920 26.1778519 17.9360913
H 28.0969660 3.9229870 7.6394866
C 8.3910805 25.2843774 31.3069278
C 12.6451107 21.9940280 0.6698814
H 3.1528414 5.6069391 18.8356075
H 16.1230536 21.9542800 18.8602766
C 13.1569212 21.8790088 2.9793716
C 14.4300766 16.3251137 24.6672707
H 22.8198620 28.7687151 0.1626582
H 14.1640197 17.4305614 24.8881346
C 0.2483513 11.0644431 7.4603340
C 37.2933484 9.5738182 4.8839908
H 36.0236950 4.0210255 21.9068261
H 19.0975984 1.8818417 30.2408562
C 18.1143147 8.4581929 14.1101469
C 8.6380243 17.0133353 30.0816170
H 12.9593536 22.3373151 38.6395011
H 35.5335841 31.6363120 4.0198156
C 35.2235750 0.0666446 4.1440145
C 38.9511339 35.8213050 3.6556101
H 11.9816033 3.3385160 7.1433968
H 13.3833077 9.8831016 5.6103131
C 10.6753291 3.9759963 5.5183732
C 38.6800768 31.2056434 1.3320823
H 16.6767871 33.1944445 6.4666631
H 11.0147434 33.5796455 23.3185494
C 19.1444095 8.0102709 18.2886025
C 22.9624745 14.8641200 9.1595599
H 14.3406406 4.6353763 20.3383522
H 37.0840897 23.7376874 30.3196765
C 3.8818378 30.9286044 32.7184421
C 38.0528174 33.8389358 30.6938198
H 12.8879168 23.8081435 12.2695235
H 33.4360280 18.4925772 9.0339767
C 21.2352644 10.7501685 15.8479723
C 12.4464799 4.6026682 12.4816593
H 32.4832773 4.7240380 6.1023949
H 17.3249290 9.3497541 19.7120610
C 0.3525961 31.7861391 30.2868437
C 17.3327631 32.2836056 17.4947503
H 9.1379099 25.9497284 30.7398767
H 33.1020358 10.3298271 3.1019187
C 15.2415114 27.7867491 13.0695361
C 28.2397993 3.0167580 32.8657394
H 19.6808681 5.5764921 37.0146275
H 32.0787717 8.5974434 11.7775334
C 32.8594903 1.9430466 5.0213221
C 8.9773897 6.2217313 1.9115454
H 9.6102086 17.2289153 30.3443831
H 23.7283189 23.2437575 36.5221938
C 13.7785260 22.2233925 5.3004498
C 12.9502361 21.1606074 5.6213849
H 13.2071281 4.0625496 29.3255857
H 18.3034750 13.3772497 14.6889191
C 1.7438903 17.8930692 9.3331120
C 11.4573530 20.4762011 2.2585249
H 15.6302318 2.5418601 32.2544683
H 31.9913204 28.3688633 15.6407328
C 1.1429352 12.0057976 7.2717149
C 17.3662199 24.3058946 15.3850560
H 34.7779408 27.8244455 5.3144528
H 28.5880502 12.0989050 6.7760765
C 33.8103014 18.2827986 13.8348195
C 26.4835719 24.8343245 9.3914726
H 13.9368020 23.6837565 3.5399521
H 0.2947398 32.1900044 1.2906392
C 11.4740009 4.4171571 10.2803103
C 11.3469568 4.7982479 11.5880123
H 16.3031335 20.3979508 17.6016061
H 12.3325454 3.7892049 10.0493934
C 34.2106936 15.7641485 14.2125503
C 13.5191160 24.5699268 12.0207737
H 31.4225658 9.9353494 29.6574319
H 2.1177618 30.2024672 29.7535412
C 22.4098781 14.6899318 10.5580225
C 32.9136413 0.7022419 4.6159551
H 2.5217215 25.4992141 9.2887960
H 2.7670896 25.7323408 7.6085754
C 33.9759543 17.4120599 23.8389555
C 36.1778155 31.0223823 1.8563822
H 10.3247190 34.7519159 20.6342622
H 7.9121339 2.7508804 28.3688115
C 1.3013362 23.7159848 33.4361149
C 0.5859954 22.4901159 34.0992405
H 35.3172058 1.0427442 4.6007540
H 10.9086333 29.4678626 20.5212960
C 2.8525824 18.6043964 8.4614110
C 16.2239289 5.1671976 16.1647373
H 18.7846955 31.1780947 2.9975598
H 24.0907870 27.7455863 31.4057265
C 24.4203704 7.7077922 6.7702533
C 25.6196434 25.7751208 11.9203972
H 30.9032986 32.6997687 19.4163041
H 24.7372817 14.7481939 7.6933561
C 32.3094070 37.0065608 3.9477701
C 33.5649478 11.1455975 12.5346180
H 34.2005013 7.2700472 31.6471874
H 15.4678478 13.3004344 6.0207996
C 36.8738197 32.5200560 24.7667131
C 8.5354923 33.2888963 20.4959658
H 8.9434894 14.3381811 16.3830398
H 20.9566082 24.6194466 23.6261019
C 23.1417991 37.9570282 23.9169028
C 20.0579777 4.6003452 37.4763574
H 20.8159422 34.4794253 21.4756394
H 22.2247345 37.3610118 23.6231506
C 1.1526370 34.0355819 29.5632565
C 27.1918718 8.8296272 9.1353467
H 30.0748927 2.0733188 19.5534778
H 33.9683903 12.3970538 9.3954536
O 18.1310005 13.8905325 10.8795077
O 37.2578897 28.7936378 35.3302177
O 29.1923979 25.2625579 3.0397133
O 23.3551606 17.3297270 3.2395327
O 25.2999302 7.3660836 6.1417917
O 0.1297218 16.0813365 2.0463621
O 28.6423066 0.4893570 35.5369196
O 27.9156562 37.5414271 36.6134787
O 3.3929529 31.0680755 38.2253188
O 30.6397398 36.8021618 24.5449056
O 24.8926510 36.4483215 15.1071980
O 27.0421130 37.4922011 15.2230991
O 11.7949619 35.8680158 0.6467843
O 15.7195849 13.4054040 27.1098193
O 9.4973220 9.8858106 35.1292907
O 24.2154923 18.3774853 32.7492280
O 3.4188252 31.2853596 22.9345053
O 23.2347198 16.4683356 20.9457722
O 17.5780686 16.0675489 6.8890433
O 33.3491522 7.3725668 31.1828519
O 32.9499687 30.0455886 31.2423419
O 35.0395537 2.3161404 2.3843859
O 23.8511019 26.3524337 1.0653585
O 37.2576199 18.5090669 29.1571598
O 30.8575393 33.5571550 24.0506838
O 18.4908466 27.1384615 26.9812682
O 11.7657481 35.5232169 36.5776531
O 35.2624121 20.4257660 11.8092410
O 31.4366648 21.1354490 21.3303286
O 29.5475201 22.5623085 21.9869046
O 18.7887125 22.2063443 10.3218799
O 8.7603909 7.3205442 2.0990672
O 5.4729028 9.8314354 38.5223545
O 19.0999237 31.8624577 11.1842816
O 7.7471106 31.2047310 17.7267019
O 7.5120671 11.9527646 11.4731527
O 17.8723029 17.7851927 16.6237407
O 37.6421021 22.2680631 12.7026177
O 27.1719724 2.6620057 32.6833155
O 28.6136985 35.7074667 24.7346271
