# Supplementary material for: Exploring the frontiers of condensed-phase chemistry with a general reactive machine learning potential
Source: Nat Chem. 2024 Mar 7;16(5):727–34. doi: 10.1038/s41557-023-01427-3 (PMC11087274; doi:10.1038/s41557-023-01427-3)
Supplement: Supplementary file 2 — Initial and final Cartesian coordinates for simulations performed in each case study. [file 41557_2023_1427_MOESM2_ESM.zip › initial_final_xyz/acetylene/acetylene3.xyz]

1000
Step: 0 [39. 39. 39.]
C 22.8640773 23.6782609 5.0598944
C 23.6263728 24.5798150 5.3064045
H 22.1931340 22.8917904 4.7987202
H 24.3043168 25.3747663 5.5178776
C 14.4822689 22.8297120 6.3196967
C 13.6668208 22.0062807 5.9837586
H 15.2151231 23.5437162 6.6184909
H 12.9174232 21.2906603 5.7356981
C 4.8243936 11.7143145 18.2086356
C 4.1204764 10.8407867 17.7670968
H 5.4413182 12.4950337 18.5938512
H 3.4893767 10.0756543 17.3727088
C 12.0105929 27.5646906 22.6235758
C 12.1797626 28.2410871 23.6077752
H 11.8805579 26.9615541 21.7538236
H 12.3716165 28.7983435 24.4979571
C 27.2228346 7.3097458 3.3761728
C 26.8432234 6.6703090 2.4271023
H 27.5680379 7.8685502 4.2164964
H 26.5289276 6.1005681 1.5816310
C 22.5926255 2.6526498 19.3147381
C 23.1038066 2.4766089 18.2371321
H 22.1549764 2.8048813 20.2755467
H 23.5686696 2.3117045 17.2912986
C 11.6552280 31.3373446 8.3200686
C 10.4781200 31.1648657 8.1186676
H 12.6943153 31.4784786 8.5114375
H 9.4452138 30.9756458 7.9183881
C 18.8175567 12.3333680 31.8821326
C 19.6991842 12.2887554 31.0602871
H 18.0344362 12.3715233 32.6041262
H 20.4555748 12.1934111 30.3097936
C 23.7156738 25.0669664 35.4616632
C 22.6212914 24.6149869 35.2329229
H 24.6833205 25.4665665 35.6640289
H 21.6536309 24.2153045 35.0307883
C 33.2542283 11.0486406 23.7136288
C 32.0583615 11.0845282 23.5658934
H 34.3129906 11.0157631 23.8383923
H 31.0005275 11.1264936 23.4352357
C 5.1033916 21.7464751 0.8748751
C 6.1162663 21.6221146 1.5171687
H 4.2118082 21.8638131 0.3008978
H 7.0198253 21.5176619 2.0744548
C 37.9431407 26.4223184 15.0845682
C 37.8007498 26.3983439 16.2816448
H 38.0675842 26.4464945 14.0255163
H 37.6748217 26.3744568 17.3401758
C 6.9420631 5.8106052 25.5010947
C 6.6926857 5.8490542 26.6808639
H 7.1494536 5.7596376 24.4529544
H 6.4947131 5.8952340 27.7275075
C 6.3013571 34.8828265 22.9208421
C 7.2045793 34.0853024 22.9671409
H 5.5017262 35.5873057 22.8752699
H 8.0036413 33.3792883 23.0025520
C 7.4515801 21.9640383 10.6361577
C 7.2774181 20.8472932 11.0580092
H 7.5936360 22.9532572 10.2647680
H 7.1139242 19.8618543 11.4348951
C 5.7673807 2.7773925 24.4550268
C 5.7529063 2.3584058 25.5860640
H 5.8191020 3.1963571 23.4728509
H 5.7339163 1.9870173 26.5855431
C 19.5696286 4.3852629 20.7923670
C 20.1402685 4.2554924 21.8469009
H 19.0824388 4.5309994 19.8552000
H 20.6397028 4.1334557 22.7818870
C 26.2193373 14.7449902 15.7899168
C 25.4036537 13.8639528 15.6757952
H 26.9869052 15.4811823 15.9140657
H 24.6893161 13.0726606 15.6215166
C 16.3691583 7.2653233 13.3157654
C 16.8894935 7.8858970 12.4228319
H 15.9359033 6.6743753 14.0903713
H 17.3515998 8.4402088 11.6376309
C 23.4146571 16.2423333 17.3421707
C 23.9734049 16.1861813 18.4089280
H 22.9122895 16.2958978 16.4034489
H 24.4423997 16.1514924 19.3656737
C 9.7167306 22.7031754 35.3524678
C 10.7533838 22.5331855 34.7595603
H 8.7895664 22.8654760 35.8516790
H 11.6286936 22.3890352 34.1627648
C 20.9096774 26.0181691 7.4258657
C 20.4233909 25.9069100 8.5231570
H 21.3384767 26.1203819 6.4548605
H 20.0003916 25.7381525 9.4878015
C 27.4369249 11.9031856 25.2029141
C 27.4161432 11.2782978 24.1729170
H 27.4180183 12.4234733 26.1329019
H 27.3744647 10.6835184 23.2889543
C 34.7824280 32.5546254 19.6294343
C 35.0877588 32.7410593 18.4775063
H 34.5052918 32.3846883 20.6453587
H 35.3429027 32.9020540 17.4538024
C 18.9415014 18.1606385 26.5888109
C 19.1189039 16.9746825 26.7145347
H 18.7789639 19.2082891 26.4738946
H 19.2774245 15.9218077 26.7913800
C 10.9530494 24.8183327 25.1155395
C 11.1082232 25.7900999 25.8127370
H 10.8223024 23.9602438 24.4957197
H 11.2743956 26.6784426 26.3841464
C 27.5714182 20.6666690 9.8225859
C 26.7725120 19.8677758 9.4028705
H 28.2663692 21.3866672 10.1913539
H 26.0499652 19.1778604 9.0303835
C 29.5403677 2.1834111 8.7268195
C 29.6475198 1.7485287 9.8462764
H 29.4435708 2.5636740 7.7353338
H 29.7424890 1.3615647 10.8355398
C 1.5299405 11.5431660 38.7772536
C 1.4544331 11.6489670 0.9759086
H 1.5964153 11.4458493 37.7173511
H 1.3856666 11.7382346 2.0363288
C 11.7116696 30.7746569 29.2452610
C 11.9090791 31.6672401 30.0328775
H 11.5781679 29.9764656 28.5470154
H 12.0805698 32.4576446 30.7282498
C 14.5847985 21.0223187 9.4042939
C 13.9527704 20.0890777 8.9774481
H 15.2120197 21.7931629 9.7902451
H 13.4136433 19.2506385 8.5975707
C 2.3073204 21.5516032 4.6619981
C 3.4401349 21.7291743 4.2875053
H 1.3045116 21.3945396 4.9904105
H 4.4403091 21.8896697 3.9526178
C 23.8444588 10.4362635 23.2350325
C 23.1414605 10.6450062 22.2774403
H 24.4531096 10.1793024 24.0760898
H 22.5360107 10.8473367 21.4245683
C 26.8286489 30.7662757 23.9805431
C 26.3903584 29.6484334 24.0975673
H 27.2665308 31.7336993 23.8650008
H 25.9903091 28.6636210 24.1869485
C 11.3301608 27.6857894 14.3088873
C 11.6833719 28.3332820 15.2629550
H 11.0166538 27.1137835 13.4651254
H 11.9856455 28.8912989 16.1198311
C 30.5156625 18.6580487 9.7471979
C 29.9232689 17.6157004 9.6248031
H 31.0460675 19.5755098 9.8689194
H 29.4172499 16.6807844 9.5527565
C 31.0868531 10.6206363 9.1281539
C 30.5140998 9.8715756 9.8792296
H 31.5973263 11.2791696 8.4628995
H 29.9956960 9.2120271 10.5381689
C 32.6775503 13.9197117 25.6245017
C 31.8603249 13.2936002 26.2530350
H 33.4070953 14.4647875 25.0693764
H 31.1586609 12.7358122 26.8349112
C 13.6107064 8.2539978 20.0732275
C 13.5809641 8.7322673 18.9668491
H 13.6368145 7.8301389 21.0513055
H 13.5562356 9.1477438 17.9849997
C 29.0038986 12.7147532 16.3896468
C 29.3365672 13.2350467 15.3528956
H 28.6662484 12.2363735 17.2814526
H 29.5873494 13.7026445 14.4248512
C 19.9704856 19.0735471 8.1587351
C 19.7115239 18.2298642 7.3353575
H 20.1665804 19.8292774 8.8835763
H 19.5253385 17.4885386 6.5920691
C 38.9791386 31.5256343 13.7618765
C 0.6674998 30.5408186 13.6626861
H 38.3662902 32.3929833 13.8561128
H 1.2814039 29.6731359 13.5742090
C 13.8517338 26.8061432 11.9779598
C 13.1809100 26.0223113 11.3540447
H 14.4520672 27.4961134 12.5244459
H 12.5932764 25.3167280 10.8105221
C 2.5874084 16.8548346 3.9992935
C 3.1740228 17.9072906 3.9465493
H 2.0690274 15.9244553 4.0528732
H 3.6872204 18.8410868 3.9004885
C 19.3995536 16.6277558 23.1159886
C 19.4992767 15.5404847 23.6278549
H 19.2809019 17.5802342 22.6504371
H 19.5897927 14.5936293 24.1099483
C 22.7327490 12.4480389 34.5509592
C 21.9088680 11.7476401 34.0159557
H 23.4585130 13.0701203 35.0244593
H 21.2264334 11.0811023 33.5342805
C 29.2172655 30.9809185 26.4319649
C 29.9630862 30.9604952 25.4850374
H 28.5494183 31.0158596 27.2625215
H 30.6093269 30.9958017 24.6374536
C 21.6258001 26.5214717 28.8716413
C 20.4522996 26.6416145 29.1255833
H 22.6660831 26.4079641 28.6681294
H 19.4154730 26.7128205 29.3787319
C 29.2556182 29.9716782 21.8514407
C 29.0196664 28.7904232 21.7873195
H 29.4404906 31.0176145 21.9702164
H 28.8174956 27.7432888 21.7584128
C 29.3308771 20.0804736 6.7188391
C 28.7054271 19.0547057 6.6125207
H 29.8940557 20.9788647 6.8320172
H 28.1617425 18.1445811 6.5018635
C 5.9125510 37.9457757 24.7633903
C 4.9461779 38.2896761 24.1302843
H 6.7607447 37.6523995 25.3394844
H 4.0884846 38.6115135 23.5839432
C 26.8512733 34.5971260 18.1859703
C 27.1970357 35.5437140 18.8487026
H 26.5490054 33.7585663 17.6001799
H 27.5145263 36.3747987 19.4374153
C 24.3594919 22.8338424 14.4686087
C 24.7093328 23.9868374 14.4285843
H 24.0445584 21.8163913 14.5083873
H 25.0019172 25.0119437 14.4043566
C 10.7810645 22.3555026 19.1391563
C 11.1294631 22.4183126 17.9868315
H 10.4707581 22.3028848 20.1577895
H 11.4421045 22.4603078 16.9678922
C 14.8522518 30.9300516 6.2512641
C 14.0147920 30.1231594 5.9331219
H 15.6006068 31.6412548 6.5201792
H 13.2744295 29.4107704 5.6465876
C 32.8843949 15.9383224 9.7137753
C 33.4453829 16.2923701 10.7216213
H 32.3893279 15.6423573 8.8175279
H 33.9759857 16.6179318 11.5920766
C 12.4676363 22.9597821 28.1136496
C 13.2701389 23.2651555 27.2676598
H 11.7733872 22.6765435 28.8709954
H 13.9688215 23.5523639 26.5154367
C 7.3460605 12.5522846 34.7739217
C 8.2391116 12.4836530 35.5817509
H 6.5537786 12.6170103 34.0631243
H 9.0296558 12.4226652 36.2953695
C 27.9692035 26.9802130 27.1242048
C 28.6498987 27.4713058 26.2580485
H 27.3704355 26.5434029 27.8919709
H 29.2577192 27.8992042 25.4930298
C 3.5726287 24.3499201 22.6962223
C 3.5714624 24.0001234 21.5423276
H 3.5764136 24.6685811 23.7136537
H 3.5670351 23.6858953 20.5230369
C 26.3705677 15.9477011 22.7987334
C 26.2843115 14.9689514 23.4975016
H 26.4362152 16.8327810 22.2067214
H 26.2012776 14.0987635 24.1069763
C 28.4374992 29.7986740 18.0804501
C 28.8077770 29.9865835 16.9478938
H 28.1071306 29.6282956 19.0801601
H 29.1267467 30.1469793 15.9425495
C 8.6515081 6.5408597 19.9321017
C 8.9025402 7.0508557 18.8683799
H 8.3845583 6.0847081 20.8623287
H 9.1290745 7.5034454 17.9291457
C 10.8731898 37.2671321 24.8252925
C 11.8129888 37.9907542 25.0423369
H 10.0608041 36.5982743 24.6502346
H 12.6481820 38.6275388 25.2303128
C 8.2502819 12.8417503 13.5900172
C 7.8798224 12.5643803 12.4773668
H 8.5815856 13.0961992 14.5707496
H 7.5486785 12.3031402 11.4982140
C 7.6878083 12.1510619 28.5049608
C 6.4967005 12.3045853 28.6124460
H 8.7413007 12.0240060 28.4010208
H 5.4452131 12.4522673 28.7146832
C 19.1658802 1.6424407 13.0705338
C 19.7564450 0.6785432 13.4926314
H 18.6477009 2.5202868 12.7460154
H 20.2813307 38.8276950 13.8646227
C 25.8849176 16.2039480 28.0403022
C 25.5026218 16.3880567 29.1687068
H 26.2279273 16.0326617 27.0450504
H 25.1673728 16.5459879 30.1682770
C 21.3516258 27.5518364 25.5293478
C 20.3260626 28.0849026 25.8713816
H 22.2580745 27.0797816 25.2243979
H 19.4195738 28.5474281 26.1856356
C 3.3098676 18.0697006 12.9324105
C 3.1583443 17.7899190 11.7696385
H 3.4441469 18.3146956 13.9616745
H 3.0270585 17.5536515 10.7377799
C 25.7140008 8.4175268 36.8967099
C 24.8090309 7.6902908 37.2216235
H 26.5177061 9.0495314 36.5918402
H 24.0138868 7.0345684 37.4967913
C 2.7699029 26.1145623 9.2031620
C 3.0760449 25.3809025 8.2962837
H 2.4991943 26.7632878 10.0050755
H 3.3467834 24.7321115 7.4942858
C 28.5022763 15.7024652 19.5657604
C 27.7638496 14.9034442 19.0450626
H 29.1517102 16.4245870 20.0037727
H 27.1127377 14.1791908 18.6036421
C 32.6027180 18.3140224 16.5150806
C 33.2956471 18.3419045 15.5271406
H 31.9576220 18.2743434 17.3654012
H 33.9112875 18.3023827 14.6550115
C 7.9230761 9.1135982 26.1241349
C 7.1281285 9.9933462 25.9037748
H 8.6412558 8.3415392 26.2985055
H 6.4313614 10.7820651 25.7318910
C 7.9942728 3.1879520 19.5422315
C 8.9526473 2.9867980 20.2470237
H 7.1692682 3.3466937 18.8850756
H 9.8148603 2.7501796 20.8308979
C 13.2991566 26.3137401 28.9823684
C 14.4922805 26.1529579 28.9241067
H 12.2484298 26.4917114 29.0164431
H 15.5520849 26.0511563 28.9131680
C 19.6847155 11.0557542 19.0422075
C 18.7564196 11.2414446 19.7889552
H 20.4981212 10.8833210 18.3739499
H 17.9328592 11.4095109 20.4451435
C 4.6523540 31.3523713 15.9797165
C 5.5680530 31.0766593 16.7154353
H 3.8483553 31.6017982 15.3241909
H 6.3582344 30.8194250 17.3888502
C 17.8623880 6.1446559 25.1054903
C 16.7340992 5.7452589 25.2534807
H 18.8608992 6.5004104 24.9856563
H 15.7384703 5.3864174 25.3846899
C 15.0829097 12.8082216 11.1952555
C 15.1961821 13.1641388 10.0490796
H 14.9802298 12.4941146 12.2093959
H 15.3019293 13.4801527 9.0359525
C 8.3620082 14.4671950 0.9048812
C 8.8386165 15.5447605 1.1624296
H 7.9333370 13.5193381 0.6674918
H 9.2570255 16.5004453 1.3841113
C 30.9415867 8.3939341 32.0046182
C 30.8370437 9.3874247 31.3269226
H 31.0521180 7.5202226 32.6053482
H 30.7887216 10.2662898 30.7201839
C 9.9685819 38.9842402 19.0401574
C 9.0262163 38.6933568 18.3460350
H 10.7795046 0.2757365 19.6677597
H 8.1960065 38.4448647 17.7240206
C 10.5154261 18.9731455 17.9842687
C 11.4604732 18.6479575 18.6605846
H 9.6762204 19.2482436 17.3870827
H 12.2883689 18.3333411 19.2622656
C 10.2991100 32.7372222 17.6120847
C 11.4655574 32.4606702 17.7366371
H 9.2706179 32.9894200 17.4911793
H 12.4963623 32.2158111 17.8567644
C 32.7147721 8.6187958 26.1497558
C 31.9857170 9.3929032 26.7187857
H 33.3640834 7.9375665 25.6475771
H 31.3422205 10.0673637 27.2417925
C 9.2545763 24.5932044 32.3693828
C 10.2348613 24.1631847 31.8141198
H 8.3817585 24.9374193 32.8748401
H 11.1087828 23.7308816 31.3789078
C 25.1741464 10.1191487 2.7242382
C 25.0454957 9.6267621 1.6310772
H 25.2869099 10.5679742 3.6852126
H 24.9279550 9.2064996 0.6590229
C 26.8632626 3.4189640 0.3869019
C 28.0223962 3.7332838 0.2781687
H 25.8391427 3.1310517 0.4684871
H 29.0493623 4.0027438 0.1713937
C 24.0256894 7.4262365 30.7864839
C 22.8943714 7.1130229 31.0668426
H 25.0159864 7.7382221 30.5501566
H 21.8830082 6.8765410 31.3240203
C 21.5778404 7.4538349 11.6136811
C 22.3697440 6.8970046 12.3321741
H 20.8804363 7.9533095 10.9799242
H 23.0620520 6.4054474 12.9782369
C 11.1300682 14.5994798 11.9362450
C 11.2054860 14.5973725 13.1398598
H 11.0591957 14.6278270 10.8722836
H 11.2740073 14.6281540 14.2034502
C 25.0531272 3.9314816 4.7072813
C 25.6011192 3.5625614 5.7162014
H 24.5450396 4.2552550 3.8273609
H 26.0800404 3.2368106 6.6118678
C 31.7270419 4.4490306 10.5683551
C 30.9115829 5.1258864 9.9937614
H 32.4505401 3.8567018 11.0805754
H 30.1800112 5.7126820 9.4853898
C 7.6352318 15.7759740 15.9881698
C 6.8318288 15.7653040 15.0892924
H 8.3504376 15.8118885 16.7786295
H 6.1410537 15.7739453 14.2770836
C 29.1318387 5.4956541 33.9281059
C 28.4260495 6.4119641 33.5852863
H 29.7441080 4.6795638 34.2392695
H 27.8029227 7.2123695 33.2474879
C 10.9527177 31.9469985 14.2504753
C 9.9700413 31.2657549 14.4028327
H 11.8089785 32.5694344 14.1253475
H 9.0970042 30.6684158 14.5363946
C 29.5756838 25.4536351 12.3045895
C 30.2794103 24.4766040 12.3706660
H 28.9575975 26.3200906 12.2408405
H 30.9067193 23.6160660 12.4187941
C 10.7757296 21.5559128 9.6116183
C 11.0398720 21.8086843 10.7606956
H 10.5380842 21.3396110 8.5946403
H 11.2863538 22.0273673 11.7751085
C 38.3710656 31.1751913 21.4933147
C 38.1654811 31.8517158 20.5165692
H 38.5517784 30.5815853 22.3611605
H 37.9863130 32.4493132 19.6513850
C 19.3969111 7.9620722 20.9835220
C 20.1809945 7.6760020 20.1139542
H 18.6947379 8.2124187 21.7467861
H 20.8658645 7.3990740 19.3451651
C 28.5192079 13.0102083 9.6032890
C 28.3292398 12.4762115 10.6671112
H 28.6865958 13.4732674 8.6581165
H 28.1622987 12.0062067 11.6089176
C 16.9763951 29.1521585 12.2018625
C 17.1746410 28.0570494 11.7357434
H 16.8025774 30.1215617 12.6115494
H 17.3279122 27.0745662 11.3408358
C 16.2429829 29.6357301 15.6831337
C 15.2143602 30.1887599 15.3823793
H 17.1531021 29.1499757 15.9566073
H 14.3072296 30.6831757 15.1179052
C 7.6372389 25.3934036 26.4857442
C 7.4270641 24.8025183 25.4563005
H 7.8205366 25.9156432 27.3973903
H 7.2403995 24.2824242 24.5439277
C 11.6642190 4.7747680 25.3740346
C 12.3419489 3.9451076 24.8188190
H 11.0823133 5.5179553 25.8798181
H 12.9444307 3.2096487 24.3365084
C 9.7152292 12.7345836 9.0888473
C 10.7324945 12.0984590 8.9690537
H 8.8230265 13.3135025 9.1675080
H 11.6326826 11.5391099 8.8535111
C 21.3673710 29.9490621 28.5041809
C 22.5558716 29.9648671 28.3013556
H 20.3154491 29.8855120 28.6751911
H 23.6074911 29.9798149 28.1267652
C 8.6591558 28.9308031 23.4174466
C 7.9498194 29.4258101 22.5762656
H 9.2893383 28.4929239 24.1577694
H 7.3505499 29.8476369 21.7954024
C 16.2651851 19.2410627 24.5287264
C 15.7970774 19.6488176 25.5622270
H 16.6292395 18.8636474 23.5975824
H 15.3688769 20.0113259 26.4697403
C 30.4419141 25.5876995 30.8806350
C 31.1058147 25.7990884 29.8961126
H 29.8576530 25.4039159 31.7539764
H 31.6999442 25.9772099 29.0279432
C 5.7222375 27.0664821 21.7050774
C 4.5872379 27.4446484 21.5571673
H 6.7300634 26.7449656 21.8393293
H 3.5785765 27.7673449 21.4343699
C 17.4691200 3.7485339 4.3330991
C 16.7098644 4.1873833 3.5046439
H 18.1363630 3.3573240 5.0666166
H 16.0535066 4.5729901 2.7538116
C 14.3066138 17.9846565 4.1111789
C 14.1164547 17.3409852 5.1127532
H 14.4928807 18.5738902 3.2432306
H 13.9480851 16.7760315 6.0021961
C 2.5751482 14.8613562 38.7454484
C 1.7064312 15.0992307 0.5468487
H 3.3398680 14.6553917 38.0317280
H 0.9275104 15.3139489 1.2431492
C 20.7960270 9.9628966 14.0238135
C 21.9503399 9.7999151 14.3312386
H 19.7736998 10.1095229 13.7579355
H 22.9752605 9.6682644 14.5963866
C 15.5081084 5.1200112 6.7912343
C 16.4143862 5.8875977 6.9968387
H 14.7154296 4.4330778 6.6001502
H 17.2178230 6.5631625 7.1860375
C 24.8039228 22.5274807 11.1039816
C 23.9747285 21.7034491 10.8110786
H 25.5207732 23.2667234 11.3791507
H 23.2375280 20.9773058 10.5520518
C 36.3649674 29.5311439 15.2233051
C 37.1178651 29.8202103 16.1188346
H 35.6962246 29.2773580 14.4318656
H 37.7913557 30.0851160 16.9014158
C 18.1686302 36.4589637 13.7282307
C 19.1491397 35.9290638 14.1883321
H 17.2988319 36.9238831 13.3220208
H 20.0064452 35.4433361 14.5962919
C 18.1155793 7.3283860 37.3332861
C 17.8291036 8.0951090 36.4483195
H 18.3786247 6.6519512 38.1150079
H 17.5772527 8.7809575 35.6711305
C 14.7964050 29.4544942 29.0364656
C 15.1686620 29.5610227 30.1791545
H 14.4181720 29.3116717 28.0471560
H 15.5127759 29.6534442 31.1837399
C 4.6473320 31.6835154 22.4261732
C 3.9436015 32.3912754 21.7506220
H 5.2546096 31.0592608 23.0412232
H 3.3029843 33.0117460 21.1659309
C 3.2328065 11.3365412 21.2901922
C 2.2694053 10.8898471 20.7188239
H 4.0779073 11.7364844 21.8032356
H 1.4122576 10.4982195 20.2194043
C 8.3662440 24.7141960 18.2280528
C 9.0805606 25.6851036 18.2480475
H 7.7357625 23.8545359 18.2070343
H 9.7140438 26.5432197 18.2624492
C 16.1986719 15.9051324 24.9695499
C 15.9590101 15.7612358 26.1424702
H 16.3490211 16.0557745 23.9208833
H 15.7459709 15.6312706 27.1796434
C 19.6009960 3.0077170 16.6425298
C 18.6533251 3.3399391 15.9726053
H 20.4358141 2.6967600 17.2262247
H 17.8266436 3.6194857 15.3560022
C 29.6536844 19.5442437 15.3779442
C 29.9359336 19.8986850 14.2587729
H 29.4378296 19.1774587 16.3594532
H 30.1935403 20.1769283 13.2637165
C 9.0648198 2.9698679 23.8304538
C 9.4833570 1.9852384 24.3888180
H 8.6670667 3.8279289 23.3307082
H 9.8450899 1.1217801 24.8978542
C 32.1968438 15.4598565 13.9272235
C 33.2563165 15.0948110 14.3735121
H 31.2799740 15.7571410 13.4674622
H 34.2141157 14.7941783 14.7352974
C 13.1186166 17.4759187 24.6897202
C 13.3715311 17.4890382 23.5102578
H 12.8829137 17.4650586 25.7296044
H 13.5665771 17.4924584 22.4585664
C 5.2070496 6.2733267 18.2571056
C 5.4013830 5.7360786 19.3194512
H 5.0393748 6.7493094 17.3175173
H 5.6166099 5.3093453 20.2759564
C 6.0197818 27.4647223 18.2761981
C 5.3298683 26.5289292 17.9547568
H 6.5974572 28.3155768 18.5740112
H 4.7143174 25.7049668 17.6713379
C 32.2900079 14.7249745 17.7170103
C 31.2409475 15.2327486 17.4072986
H 33.2178106 14.2790622 17.9973594
H 30.3116983 15.6689698 17.1103862
C 17.1721629 22.8328431 24.6616577
C 16.9603682 22.5147523 23.5181281
H 17.3751830 23.1073986 25.6723111
H 16.7891762 22.2252578 22.5060157
C 28.4939895 3.8388190 3.7920075
C 29.2533786 4.6222829 4.3051561
H 27.8179186 3.1473645 3.3436300
H 29.9339563 5.3085919 4.7565101
C 12.7915747 14.7827389 2.5867751
C 11.8376251 14.0675908 2.4040159
H 13.6386983 15.4109877 2.7469804
H 10.9989618 13.4301713 2.2392146
C 8.6755790 20.7315201 32.4972021
C 9.7824350 20.7896723 32.0224884
H 7.6917470 20.6939050 32.9052607
H 10.7686551 20.8964489 31.6283625
C 28.6942513 8.4831263 26.1680439
C 28.4553512 9.1113030 27.1700963
H 28.9568051 7.9230490 25.3007158
H 28.2340339 9.6712616 28.0498372
C 7.1490907 30.7652852 4.0399546
C 7.4311268 31.9203490 4.2441779
H 6.8926555 29.7542566 3.8201848
H 7.6749753 32.9419441 4.4252220
C 14.1576430 20.8810535 12.8108996
C 13.3250667 20.0106849 12.7611894
H 14.8873874 21.6560409 12.8729170
H 12.5858128 19.2429606 12.7291238
C 14.0814540 27.1807461 17.6157554
C 13.8868614 28.1458682 18.3116590
H 14.2534068 26.3215584 17.0068048
H 13.7236153 28.9925284 18.9399397
C 10.6738491 17.0914908 4.1312674
C 10.0007199 16.1587012 4.4935261
H 11.2701969 17.9224548 3.8285782
H 9.4038533 15.3382067 4.8226943
C 20.1286648 6.7543096 15.0882171
C 19.5240433 6.1685849 14.2256244
H 20.6724544 7.2511143 15.8584816
H 18.9694682 5.6199294 13.4933110
C 26.0061765 15.3775939 10.8333993
C 26.1580838 14.9717613 11.9587192
H 25.8794126 15.7325696 9.8355567
H 26.3064542 14.6217982 12.9538790
C 23.6755258 6.9859865 23.4141954
C 22.5335478 7.2138921 23.1015459
H 24.6849193 6.8068323 23.7055494
H 21.5280521 7.4322984 22.8216110
C 16.4373901 9.1599063 31.4529153
C 17.5630322 9.1904710 31.8846693
H 15.4387437 9.1293523 31.0790258
H 18.5739284 9.2308637 32.2312743
C 13.2735705 8.1724088 11.9636611
C 13.7639174 8.6499594 10.9713707
H 12.8262660 7.7567437 12.8377983
H 14.1891769 9.0629742 10.0847121
C 22.2416299 4.0894322 14.8865227
C 21.9970687 3.5694122 13.8257953
H 22.3874332 4.5618392 15.8340503
H 21.7914291 3.0842380 12.8988615
C 15.0151205 26.3781630 21.1014375
C 14.4783003 25.3776075 20.6956416
H 15.4991625 27.2603092 21.4550645
H 14.0157314 24.4886942 20.3300637
C 22.1562985 3.5559400 6.6203989
C 21.9541661 4.6822571 6.2405973
H 22.3434738 2.5644855 6.9637990
H 21.7788026 5.6763643 5.8954339
C 0.6572386 15.8583284 13.4403078
C 38.7411234 16.5950777 13.1674215
H 1.4560006 15.1978675 13.6898425
H 37.9060593 17.2238772 12.9416572
C 26.0130392 6.5379906 27.4947303
C 26.7371044 5.6625775 27.0921444
H 25.3865834 7.3425694 27.8057983
H 27.3729803 4.8872005 26.7297611
C 18.3545532 15.0528988 20.2762222
C 19.3849363 14.6091899 19.8332622
H 17.4743298 15.4753355 20.7120365
H 20.2912313 14.2025865 19.4474668
C 22.2047982 24.6916232 11.6387208
C 21.7497328 24.3058384 12.6870159
H 22.6371837 24.9718920 10.7028919
H 21.3922751 23.9482040 13.6269670
C 6.0975365 8.1898209 21.5395301
C 6.0419361 8.9232127 20.5843276
H 6.1655658 7.5151718 22.3613653
H 5.9884619 9.5759763 19.7424971
C 34.6398754 27.4848111 17.5557171
C 35.1744891 28.0154961 18.4972740
H 34.1680102 27.0104228 16.7248474
H 35.6429026 28.4876058 19.3312241
C 16.9701867 33.2025776 14.5602002
C 17.8462687 32.6254195 13.9657657
H 16.2041597 33.7253172 15.0864833
H 18.6435843 32.1399344 13.4502575
C 25.3285631 22.4217825 7.3413861
C 25.9273574 21.7689295 6.5212121
H 24.8003106 23.0445568 8.0313523
H 26.4580189 21.2233040 5.7725268
C 24.4190461 13.4132794 20.6049717
C 23.7254029 13.9107318 21.4575235
H 25.0080998 12.9755827 19.8246102
H 23.1032144 14.3459523 22.2060952
C 26.0386997 18.4676919 16.4468679
C 26.6961237 18.2525516 17.4340385
H 25.4491895 18.6703916 15.5817067
H 27.3074753 18.0768626 18.2893581
C 22.8478195 8.4894671 34.3448963
C 23.9325792 8.7955695 33.9184323
H 21.8750570 8.2320411 34.6961128
H 24.8817206 9.0187575 33.4850995
C 10.9172349 10.8674951 12.2650849
C 10.2344477 9.9946714 11.7903494
H 11.5058040 11.6495216 12.6883752
H 9.6307037 9.2180117 11.3780816
C 13.6983517 13.7262689 23.7171487
C 14.0147476 14.2969328 22.7030000
H 13.4146293 13.2171605 24.6105417
H 14.2529389 14.8182916 21.8037226
C 6.4833044 33.6272510 19.6203381
C 6.4673918 34.8165809 19.4174682
H 6.4881583 32.5755752 19.8272356
H 6.4461175 35.8686450 19.2440642
C 32.0988782 28.6770652 20.1027109
C 31.7951784 29.4993726 19.2746860
H 32.3698145 27.9505798 20.8349964
H 31.5343824 30.2311705 18.5437148
C 4.0814193 20.7236511 29.7768555
C 3.4087184 21.6350354 30.1892194
H 4.6705598 19.9124260 29.4138174
H 2.8131947 22.4372091 30.5619373
C 31.3115748 8.2828165 6.5294717
C 32.1387121 7.7625767 7.2360236
H 30.5841078 8.7477723 5.9031997
H 32.8822598 7.3030325 7.8476720
C 10.7647353 30.9180759 4.5750109
C 10.3525093 29.8581522 4.9753725
H 11.1214581 31.8544560 4.2095019
H 9.9631942 28.9306395 5.3284600
C 19.7300694 29.3576477 6.9102567
C 18.9086163 28.8490259 7.6299981
H 20.4652301 29.8059252 6.2811401
H 18.2095227 28.3663094 8.2723066
C 31.8235184 35.1022541 23.4065171
C 32.6611903 35.9492027 23.6013171
H 31.0817173 34.3507172 23.2333943
H 33.4011643 36.6974717 23.7734170
C 7.2839027 7.5302958 29.9879450
C 8.2722832 8.0409577 29.5206660
H 6.4171011 7.0754282 30.4100981
H 9.1401418 8.5316746 29.1469649
C 14.8470331 26.0196645 32.2758345
C 14.2155992 25.0359287 32.5757289
H 15.4432475 26.8521545 31.9764656
H 13.6965513 24.1334635 32.8152611
C 18.5610586 13.0106729 11.1415543
C 18.5573136 12.2993079 10.1681944
H 18.5605850 13.6412335 12.0015010
H 18.5526553 11.6757657 9.3029281
C 22.5590164 28.6045186 8.9775744
C 21.7455104 29.0415492 9.7522326
H 23.2670922 28.1886282 8.2985706
H 21.0285668 29.4281862 10.4400407
C 10.3129694 13.9497798 21.8370886
C 11.0314556 14.6413262 21.1590034
H 9.6751491 13.3415001 22.4371613
H 11.6932514 15.2440437 20.5778260
C 2.7533250 29.3302804 18.7035343
C 3.7276835 29.7948673 19.2419100
H 1.8935241 28.9162277 18.2269319
H 4.6231622 30.1689786 19.6943253
C 11.0672091 30.8459825 20.9428757
C 10.1141192 30.5404519 20.2697463
H 11.9142129 31.1212863 21.5303562
H 9.2503990 30.3037671 19.6840445
C 3.2070201 33.1174458 25.2658959
C 2.1860806 33.2471717 24.6360485
H 4.1067602 33.0029396 25.8260549
H 1.3047628 33.3769880 24.0503748
C 17.0415540 20.4690839 7.0200920
C 16.6757058 20.2324030 5.8945253
H 17.3903393 20.7233110 7.9992950
H 16.3334554 20.0875647 4.8940449
C 8.1558678 38.6661351 22.0790133
C 7.2781785 0.4138596 21.7266247
H 8.9408134 38.0133257 22.3852837
H 6.5171120 1.0843299 21.3997551
C 31.6754717 12.9327908 11.7616359
C 31.6374901 11.9980748 12.5225015
H 31.6845460 13.7850396 11.1212992
H 31.6126336 11.1657983 13.1896857
C 16.1783139 7.5676523 3.8965698
C 15.0084701 7.3507024 4.0952839
H 17.2095331 7.7693660 3.7170574
H 13.9738407 7.1841993 4.2897918
C 22.7206024 13.7307845 11.8241901
C 22.7398518 14.7629362 12.4475285
H 22.6956221 12.8162008 11.2756371
H 22.7589009 15.6760455 12.9978929
C 17.1502078 28.9742045 4.4886298
C 16.6409447 28.0321174 5.0420451
H 17.6012546 29.8044987 3.9939587
H 16.1862202 27.1978119 5.5258558
C 25.2346301 8.8850913 18.0843865
C 24.5102776 7.9450563 17.8617636
H 25.8731598 9.7218530 18.2742564
H 23.8647237 7.1175110 17.6665754
C 16.0148996 5.7121170 32.3331821
C 17.0375648 5.8513531 32.9560845
H 15.1456228 5.5682955 31.7328851
H 17.9634577 5.9710264 33.4721959
C 14.3210589 5.3070824 10.1194377
C 15.3909031 5.1491437 10.6540911
H 13.3684160 5.4350766 9.6576182
H 16.3147613 4.9792041 11.1663100
C 14.9002144 6.2413409 36.0251826
C 14.9519235 5.9277362 37.1890645
H 14.8553618 6.5090978 34.9934888
H 14.9774849 5.6810212 38.2284085
C 17.8183643 4.7171100 29.6394349
C 18.4484978 3.7782646 30.0586872
H 17.2156754 5.5230158 29.2881823
H 19.0058020 2.9510481 30.4353043
C 15.3524024 22.9364988 30.1483208
C 16.4249491 23.4480934 29.9400155
H 14.3931377 22.5141891 30.3495261
H 17.3595817 23.9286261 29.7597220
C 33.7061230 9.9818983 29.5452982
C 34.0626164 8.8606216 29.8098052
H 33.3575988 10.9610819 29.3105620
H 34.3831896 7.8715522 30.0494171
C 18.9191561 9.6267938 28.8597046
C 18.3901808 10.6123830 28.4081143
H 19.3830321 8.7622838 29.2744469
H 17.9588411 11.5010936 28.0072373
C 11.1091192 28.7893471 10.6383971
C 11.6211267 29.5429959 11.4277164
H 10.6340398 28.1391157 9.9390313
H 12.0483668 30.2122873 12.1402684
C 13.7513040 8.7425056 38.7536752
C 12.8271156 8.0003706 38.9764947
H 14.5707461 9.3977926 38.5650506
H 11.9939939 7.3601434 0.1593420
C 33.3002795 21.2064350 19.6037981
C 32.2621973 20.5916783 19.5506192
H 34.2157552 21.7507073 19.6478721
H 31.3464402 20.0384578 19.5185536
C 20.7520681 22.6322278 9.4424934
C 21.4548822 22.5997264 8.4633774
H 20.1192745 22.6942069 10.2975452
H 22.0829045 22.6188447 7.6016036
C 22.1448556 16.9070414 28.3118609
C 22.1113239 15.7044940 28.2360428
H 22.1740246 17.9706329 28.3804300
H 22.0738547 14.6411656 28.1666273
C 6.9243244 22.7226553 30.3299331
C 6.3405820 23.1668686 31.2864919
H 7.4175409 22.3285043 29.4715095
H 5.8328335 23.5690754 32.1338242
C 32.1205909 4.7033373 32.1305219
C 32.6489082 5.1585335 33.1144564
H 31.6617958 4.2926247 31.2590244
H 33.1316948 5.5543610 33.9798584
C 14.6770518 25.4666852 24.5159725
C 14.4172485 26.3250593 25.3233983
H 14.9133576 24.7156774 23.7964068
H 14.1333748 27.1145767 25.9868902
C 28.3788339 6.7357633 30.1586594
C 28.3555622 5.5302349 30.1577327
H 28.4022215 7.8020866 30.1850113
H 28.3273002 4.4638296 30.1503413
C 26.9708902 18.6659055 12.7432527
C 27.8568971 17.8848516 12.4990841
H 26.1855646 19.3614416 12.9296248
H 28.6129772 17.1584116 12.2901446
C 24.7194182 11.5641271 31.4499954
C 23.6989831 10.9425597 31.2810924
H 25.6346900 12.0875862 31.6058029
H 22.7863267 10.3931369 31.1627587
C 29.7514991 25.4869894 15.7981950
C 30.4168844 24.4823443 15.8670211
H 29.1724136 26.3816748 15.7608211
H 31.0112355 23.5964695 15.9531239
C 24.6446750 38.5940348 19.4834730
C 24.8116984 0.2353737 20.4909356
H 24.4920115 38.0265571 18.5932359
H 24.9616586 0.7988247 21.3840245
C 23.3925811 6.9788260 3.3942453
C 23.8387570 7.3170925 4.4620510
H 22.9929716 6.6846401 2.4493360
H 24.2253675 7.6157854 5.4098193
C 14.3892133 28.7112686 9.1735475
C 14.7132636 29.7621317 9.6663902
H 14.1104455 27.7713025 8.7543172
H 15.0163755 30.6835383 10.1087033
C 12.5735809 11.3273404 21.3476051
C 12.9961732 11.8780974 20.3623441
H 12.2064289 10.8358018 22.2184888
H 13.3698841 12.3568112 19.4860791
C 13.8484397 20.9934876 22.5074962
C 14.4944131 20.2997510 21.7619089
H 13.2668860 21.6034515 23.1612791
H 15.0518257 19.6460726 21.1311180
C 10.1819335 9.1651292 23.5839504
C 10.8968067 9.6492870 24.4252934
H 9.5350584 8.7300646 22.8554301
H 11.5305745 10.0780517 25.1689841
C 17.8701760 23.9493238 7.6806799
C 18.3255760 23.5873724 6.6242980
H 17.4980945 24.2937142 8.6204966
H 18.7233801 23.2667039 5.6879195
C 29.3461022 13.5336558 22.2771664
C 29.6332899 14.0216524 23.3417443
H 29.0968367 13.1198786 21.3262152
H 29.8863647 14.4609345 24.2808556
C 6.5562500 10.5306878 31.6194465
C 7.7393506 10.7449087 31.7080468
H 5.5099245 10.3377840 31.5431541
H 8.7855190 10.9340234 31.7922082
C 22.4800778 32.3769020 25.7662961
C 22.3218913 33.1353754 26.6901603
H 22.6261519 31.7065992 24.9500019
H 22.1832815 33.8112621 27.5034915
C 32.3964239 29.8452176 27.8274266
C 31.5704652 29.5916721 28.6687363
H 33.1323400 30.0677195 27.0879543
H 30.8432814 29.3779635 29.4193991
C 4.5845252 13.2320515 13.4026337
C 4.8800383 12.8721559 14.5150594
H 4.3210018 13.5413909 12.4164534
H 5.1401246 12.5565884 15.4996702
C 15.8015099 17.8444694 11.5821371
C 16.4843328 18.7329003 11.1345800
H 15.2097383 17.0471642 11.9702965
H 17.0768926 19.5318882 10.7389345
C 32.1239648 6.8171213 13.0883223
C 32.6755209 7.4198185 12.2015608
H 31.6388418 6.2800422 13.8718220
H 33.1757917 7.9576519 11.4283955
C 25.9100682 19.6617815 27.5789955
C 26.2167618 19.7733104 28.7393703
H 25.6317654 19.5644993 26.5542318
H 26.4844683 19.8754383 29.7666113
C 5.1613701 22.7673658 27.1642970
C 4.8478792 23.7433755 27.7983863
H 5.4271186 21.9075040 26.5916993
H 4.5710236 24.6054325 28.3612658
C 29.0685243 21.4868792 27.7080149
C 29.1351954 20.7144323 26.7845601
H 29.0148872 22.1722710 28.5232676
H 29.1994806 20.0339462 25.9659391
C 20.9695691 4.5024131 9.7152411
C 19.8965094 4.0276321 9.4376357
H 21.9243823 4.9196661 9.9423319
H 18.9506562 3.6048595 9.1836612
C 5.1764123 16.4521532 1.5010472
C 5.1773076 15.4374058 2.1518106
H 5.1785760 17.3497416 0.9248574
H 5.1851482 14.5427119 2.7324469
O 19.8656371 13.3197695 27.6917178
O 19.6058839 13.8535060 26.5818591
O 28.5740149 33.3116719 23.4583953
O 29.6517716 32.8969116 22.9287791
O 27.7632582 22.5836845 14.2850264
O 28.9737306 22.4470380 14.0474296
O 21.7608406 11.7398937 28.7652951
O 21.4866253 12.2497940 27.6486048
O 17.7458834 29.0244098 27.6612395
O 18.2272126 29.3041320 28.7871389
O 29.7607839 29.5549070 2.5643011
O 29.3948111 28.4020540 2.8357849
O 23.7462660 24.6263588 8.9022935
O 23.6127527 25.5802979 8.0829241
O 7.2835247 30.1291433 19.1150104
O 6.5518849 30.6025071 20.1058099
O 16.4406563 18.1445201 8.3748873
O 17.2473522 17.2526078 8.0625942
O 21.8975386 5.6010357 17.5839839
O 20.7337304 5.2404277 17.9530088
O 13.0214232 22.1559051 32.6111546
O 12.5630018 22.1229239 31.3984757
O 0.1911470 32.3180233 26.2483094
O 0.5556249 31.9039635 27.3572583
O 27.2817387 9.8641779 32.2852222
O 26.6891184 8.7445313 32.3265008
O 9.1168906 17.6432589 13.4071497
O 8.3327280 18.5965410 13.3078834
O 29.1997653 16.4963417 14.7988278
O 28.7582386 16.4380236 15.9981779
O 13.2352797 6.4305749 27.8527619
O 12.6797154 5.5002075 28.4530442
O 16.2563933 16.6377011 21.9676359
O 16.6949132 17.8393256 21.8068923
O 27.9139084 10.2885715 30.4911903
O 28.1274131 11.5133466 30.3362467
O 13.7098513 17.3654282 20.4225008
O 13.6902563 16.1298661 20.0863949
O 36.0317860 18.1590279 12.6802370
O 35.1644553 17.3594383 13.1324566
O 22.5208978 5.4426940 38.1404750
O 22.4095367 5.7613680 0.3377766
O 20.6090981 9.3844610 32.4669578
O 21.0480862 9.4656290 31.2606952
O 9.9731530 6.9110524 26.8854341
O 9.5136876 6.3347622 27.9158797
O 6.3914650 4.6657050 22.0814713
O 7.4749127 5.2662173 22.4915061
O 21.4901490 3.9662035 0.7287287
O 21.5955990 3.6490766 38.5375280
O 25.4769473 9.5511546 28.8251448
O 24.3462061 9.6268987 28.3116821
O 24.8666340 11.4110062 27.4303568
O 25.9894393 11.3460550 27.9542197
O 7.9774244 16.5528400 12.0757320
O 7.1816887 17.4980928 11.9723696
O 32.1219140 21.8901829 16.2383531
O 31.4446665 21.0717653 16.8971450
O 10.9157420 0.7019976 22.4234723
O 11.3728307 1.4456337 21.5179052
O 14.8360787 5.3632653 1.2755048
O 14.0260148 6.1755621 1.7899028
O 17.0378835 26.7960657 26.3252970
O 17.2727410 27.1346130 27.5011055
O 30.3108009 11.4975920 28.3091853
O 30.9588359 11.8075010 29.3648885
O 26.0976242 12.3827461 18.2173632
O 26.9471371 11.4730570 18.5178550
O 17.9998508 21.1208595 9.8673702
O 17.4068621 22.1795482 10.2876427
O 29.7237652 15.4621381 11.9875534
O 29.0191353 14.5212237 12.4923488
O 17.2361901 27.5373632 30.8927077
O 17.4618209 26.6175168 30.0554837
O 18.7898787 24.8279637 10.9526870
O 17.5990277 25.1491909 10.6292399
O 4.7393212 24.0829997 34.2054841
O 4.5899896 23.8373371 35.4106542
O 26.4257816 8.3600699 24.7807101
O 25.4574286 8.9083936 25.3783293
O 16.7185830 4.1318094 13.6809841
O 17.5649811 4.2957956 12.7194744
O 7.6110487 29.4731037 6.4199999
O 7.5783728 30.2302995 7.4142270
O 15.3491185 20.9876153 3.1673110
O 14.1695777 21.3100234 3.4393682
O 14.9431419 6.1236895 28.9485116
O 14.3881368 5.1903860 29.5526768
O 6.6194232 23.8113933 35.6800324
O 6.7935162 24.0642368 34.4751568
O 19.8970039 6.5623777 31.7453628
O 19.2182528 6.8782524 30.7283725
O 21.6390429 22.8973514 15.5868216
O 21.5710110 23.6836745 16.5488196
O 29.6757046 18.9244763 19.1879336
O 29.9479538 18.1866615 18.1740001
O 28.8881196 21.3025204 4.3169926
O 27.7062661 21.1824629 3.9438379
O 13.0283192 28.8195192 26.5603791
O 11.9473555 28.4501053 27.1729850
1000
Step: 20000000 [39. 39. 39.]
C 4.2214287 18.3508019 0.0226808
C 9.3287262 4.1039354 33.7696155
H 25.4533787 32.0616054 19.4109442
H 20.9838066 5.4476826 21.5337140
C 7.8112094 34.5861457 31.4306835
C 37.0994087 4.5032500 17.2732968
H 7.1184275 13.6452572 5.2430624
H 25.5201804 6.4407399 29.2184355
C 6.5514073 12.1788400 8.6257215
C 6.0696180 11.4588561 11.0186588
H 4.1905099 7.3904852 4.3100802
H 24.4006969 3.2830086 1.7935854
C 24.8110715 2.2594599 1.6608803
C 18.3326718 20.5624305 12.8250365
H 34.8188298 34.5494782 15.2936441
H 15.4639627 30.4733935 3.4111859
C 22.1491508 2.0059221 15.0541439
C 21.7504138 2.7790857 13.9337548
H 38.0441257 3.4280322 18.6630660
H 18.7752749 26.4049273 1.4574443
C 16.8558069 17.9680286 10.9717624
C 17.3968322 19.2817649 11.2508315
H 4.0586349 35.9325063 13.6865972
H 7.3041910 18.2078073 29.5031987
C 38.8706477 20.7444249 4.3687564
C 29.7117972 18.8149420 8.7267011
H 17.2074038 20.9820203 5.4035364
H 27.6991460 21.2299965 20.5451152
C 0.0570430 6.2534875 3.0561549
C 11.6495351 15.0249371 21.6183372
H 35.6165057 21.2858024 23.7267031
H 25.9988386 6.0449540 29.8029480
C 24.3913570 31.8002925 6.7325257
C 23.5009740 15.5495220 38.0471781
H 29.4003607 30.6904784 1.3211243
H 5.4643816 21.4356483 1.1097685
C 24.2393745 33.0504756 6.2593311
C 24.2985090 34.2571526 6.8496165
H 20.8274503 37.5026857 22.7764782
H 18.3356405 5.4818530 0.1076840
C 4.6783390 33.8726743 17.6737969
C 3.7987715 34.9260556 18.5817395
H 3.2645832 35.7204729 17.8833702
H 17.3643612 32.4804723 23.5589460
C 32.0427363 30.6150365 6.4731021
C 32.6093089 30.5494052 7.7372266
H 22.8401190 0.6932963 10.0669643
H 19.5449990 5.6141226 22.7890448
C 24.5851417 30.4492352 8.8969840
C 23.7291321 30.2142876 2.4147392
H 32.9147086 26.9643938 3.6948421
H 30.6047106 19.7697524 33.8031443
C 6.5900663 32.2494298 17.7767850
C 24.4486296 1.3077805 2.6860855
H 5.2190391 34.1389729 12.2243135
H 20.3986282 16.8483332 31.3191614
C 26.3488568 37.2350489 16.8380515
C 18.7542378 28.3516135 34.7124465
H 18.0998175 28.9637087 35.5141097
H 4.0512493 9.8302108 14.3193722
C 23.8767605 0.2697853 29.0817652
C 25.7686663 38.8113367 27.4988601
H 17.7404579 27.8158148 25.5628840
H 11.1270336 18.6481490 3.7745831
C 33.0066786 31.9066200 8.1685000
C 31.7280811 29.7755360 8.8360333
H 24.5228532 35.3235021 36.4051536
H 16.2340856 35.3906423 38.2803767
C 38.5942528 19.8272407 2.0604291
C 0.4109011 20.0417629 3.2962057
H 12.8171860 2.6680426 8.9752691
H 19.2700140 33.1334835 25.5405952
C 30.7868379 33.0963042 2.1397037
C 24.9438392 34.4376402 36.6178729
H 8.1572975 1.4396870 1.7013068
H 21.5712472 3.8379054 14.1541109
C 24.5222240 32.1973529 36.4601488
C 24.1008412 31.9197379 0.2644661
H 32.4901396 21.1630051 17.8499644
H 38.5857953 36.7405020 6.0699030
C 24.1239864 28.5767179 36.0435487
C 25.1230713 26.8712174 34.1429808
H 21.1801590 5.6688124 23.2953392
H 29.3475465 29.5464099 29.3547021
C 24.3054074 32.4756723 1.6728518
C 23.8672268 29.5106226 1.2189706
H 34.9004005 2.1279354 0.4738603
H 6.2436313 7.8966497 19.4978130
C 32.4255260 10.7261251 31.4719618
C 30.5467569 18.9725214 33.1159930
H 33.0194453 33.5517780 15.6054834
H 9.8733960 0.7613092 12.7212154
C 34.6912999 26.7404335 15.9796929
C 19.3764954 16.4672061 31.4086516
H 37.6967866 9.6333822 16.3199230
H 24.2638298 19.0167306 12.6123500
C 4.0671959 10.7627975 13.8822323
C 30.2492290 35.5452044 2.2603127
H 0.6381411 7.2848025 3.2125938
H 37.0764963 29.3469291 20.1494187
C 20.5008401 5.7926784 22.3988242
C 16.3861603 16.3271692 9.0086215
H 9.0771366 12.3449526 5.4136447
H 4.6133967 3.2407083 6.1376480
C 5.7096103 32.8361548 15.6009712
C 24.9230372 25.1014197 15.7167613
H 1.6665723 10.0082537 14.4903411
H 23.2074692 33.1705121 19.1246003
C 28.6825890 25.1462722 21.5368340
C 26.7530275 20.3708277 37.2646291
H 18.8883156 16.0680051 35.7033539
H 22.3032000 11.9391808 9.2825172
C 36.8281120 21.5887714 3.3302180
C 15.7534911 28.0584930 18.7857166
H 13.4957861 23.2113369 6.0738830
H 24.8657030 28.3430777 6.3451370
C 17.9556985 37.6973829 7.8547444
C 26.6163373 20.4424240 18.8694924
H 11.2975504 14.8938468 19.1826966
H 9.2422036 27.3653897 32.0625153
C 22.3706483 0.6247214 14.8717830
C 22.2441008 0.1715174 13.4922634
H 28.1921911 24.1972507 0.9446490
H 18.4209873 21.9994040 9.7509831
C 16.3996415 16.3731995 7.6395069
C 6.6088185 32.0298212 16.3165520
H 28.8276553 25.9569337 2.2316288
H 22.5753404 35.8182958 26.4023283
C 13.3652320 23.7095526 11.4533718
C 23.5409613 35.7291052 11.5718589
H 12.7498118 4.5183153 22.1361912
H 31.8813334 27.1322965 13.3555525
C 10.2263433 7.0754136 2.7886404
C 5.3154974 11.6394624 12.1018249
H 7.7604659 30.3856035 16.2336276
H 35.1008102 5.1726266 22.8875889
C 5.9169760 19.6212888 6.8113365
C 6.4936539 20.6984392 6.1310660
H 37.4366156 28.0211023 32.3492338
H 36.6828330 2.9932937 1.0159263
C 18.5679636 38.1965823 20.1566773
C 4.9647395 10.5363825 4.4192247
H 6.1624959 11.6423049 35.1672280
H 17.0132162 30.8643458 3.2304242
C 38.2121641 4.0193926 17.8024914
C 22.5057694 36.3510293 13.7672463
H 4.6903525 2.9604116 18.5137215
H 4.1417653 15.8726697 22.1640710
C 27.2711817 36.2154904 0.7098425
C 28.6066283 36.9508229 0.8691243
H 24.1086938 30.4808948 11.1474376
H 8.7418760 19.0224829 9.5930135
C 9.2909185 9.7068133 9.9427456
C 2.9255562 5.6695256 18.0115307
H 15.1165738 28.8548138 19.2838664
H 17.6043170 36.6829226 8.4159697
C 6.1959763 22.2050696 7.8909981
C 6.0972862 23.4656181 8.4033249
H 5.9079877 37.3001681 32.7292848
H 6.8954574 18.1218832 37.0540060
C 32.2393702 21.6632221 38.9337960
C 25.9720521 38.6141560 2.0840130
H 1.6294315 25.5031209 32.1730859
H 30.9689749 9.6480726 22.4964978
C 7.8285313 9.0649715 27.9104243
C 1.7632738 6.1551267 17.1184642
H 3.8200602 19.8387611 12.2802958
H 13.1861905 13.6427203 4.0777050
C 37.4010106 27.0348205 31.8912492
C 34.5053781 29.7558065 36.8592821
H 13.2065864 8.8034734 2.2943143
H 1.0719536 15.6006918 34.5838668
C 26.3756830 0.3377825 1.0245409
C 33.1417655 20.5514262 38.5884710
H 4.4151214 8.1012868 16.1982538
H 1.1369963 16.0939342 18.3520642
C 24.6898792 32.8589004 8.9398229
C 25.1008707 0.2005774 3.0159746
H 2.2113781 12.2517374 19.4057985
H 10.6711823 11.3814439 33.8812701
C 18.4557951 21.1252214 14.2118501
C 9.8253019 8.2332522 31.9765593
H 33.4684379 24.1347916 28.6551764
H 18.4141377 22.7747930 15.8945475
C 4.0998131 15.6309909 11.0939613
C 3.7262006 15.1334908 12.3074846
H 19.3076580 15.1534519 37.1957643
H 13.8153093 3.2862327 0.7493096
C 13.7346614 35.9517923 9.7198465
C 14.8226007 35.3147535 9.2125202
H 15.4381053 35.6477027 8.3691197
H 13.4373157 36.8694498 9.4320982
C 15.7010673 0.2349575 3.7723972
C 17.6740854 19.7928655 8.7628171
H 24.0782520 35.3210026 6.3657362
H 3.1277161 17.8614472 13.9437292
C 10.2400244 9.2060980 10.8890590
C 34.5305758 16.2125974 38.9077458
H 3.3443894 24.5997083 32.7136624
H 21.7362618 26.4718486 12.1638133
C 30.7735693 25.7252909 2.6582491
C 33.6163102 24.0194498 29.7115069
H 25.5066784 24.6447831 31.8041916
H 7.0745914 32.2989706 12.4375920
C 33.7176519 23.7194847 2.9129434
C 21.7505023 15.5664977 4.2111086
H 25.7962007 36.2943135 31.5226921
H 30.8238179 36.4792751 36.0991365
C 8.3238113 36.8790536 0.0627993
C 4.5141858 17.5654322 9.4350776
H 12.3672389 5.9638671 22.4187616
H 4.1136622 14.6912947 9.2144672
C 34.2365359 33.7222822 15.6972490
C 24.5220334 31.7886708 8.1663226
H 23.7097213 33.9044180 4.3803349
H 15.0009682 17.6825901 15.1860459
C 13.9844293 12.9622813 3.5219905
C 2.6609581 36.6242337 24.5863219
H 32.3851058 29.8781619 5.6950986
H 25.2502809 26.7037793 11.5794239
C 24.4968460 33.4217810 11.2985496
C 37.1546786 33.6375485 4.9949520
H 30.8010912 10.5708609 4.0682821
H 31.4191061 18.4380386 27.4534618
C 3.5251483 35.9145289 20.7988591
C 4.2225685 34.8992296 20.0136762
H 13.0506632 23.8585144 7.5658719
H 16.1106000 29.8927898 1.9393632
C 5.8114572 23.4441214 9.9769793
C 6.2215773 2.9721056 20.8343100
H 14.4906346 16.2349539 14.4993336
H 19.2509429 17.1056114 37.0945631
C 5.2432456 13.5304396 10.5373893
C 4.5478750 14.6478517 10.1634689
H 18.3130446 26.1417231 20.3623735
H 29.9069985 18.6791989 27.0456755
C 8.8377107 8.2256240 31.1858370
C 23.0345847 32.7740521 20.1788942
H 1.3932729 21.0348273 7.4350075
H 11.8016751 9.1044541 1.2039726
C 4.2726930 16.6444315 21.4141634
C 17.9508234 13.2008934 11.7671713
H 30.7512420 30.2399974 8.4395673
H 19.0869276 11.2113744 11.7000609
C 28.1517566 1.1423311 22.3498665
C 26.4857647 35.3432744 33.1632591
H 1.4461791 0.6360566 13.3922220
H 33.2345714 33.8724964 8.1229121
C 6.1199770 36.6431251 31.8321319
C 17.0288392 18.4294949 8.5145286
H 31.1439220 37.6210882 3.6464770
H 5.6038462 10.0407535 36.3683953
C 17.3193335 19.5845057 12.5524627
C 18.8992652 16.0595986 36.7490551
H 26.0219759 31.9391653 19.9087684
H 22.6215076 38.9052911 15.6090721
C 23.9909608 31.5741782 2.8147294
C 25.7281139 34.4803782 0.0202185
H 23.6821272 20.6889405 12.2218674
H 27.1531485 16.5296147 2.1473427
C 18.2187899 22.4540970 14.6847891
C 31.6968711 24.6689025 2.5705369
H 15.3265496 36.9318270 37.8515370
H 30.4244010 2.7488771 9.9605610
C 3.3397926 36.7541669 23.3235274
C 15.5122126 13.5209458 1.4688708
H 2.2038158 18.7305227 3.3342139
H 21.2443725 0.8258208 31.1066590
C 30.4814420 20.3659214 37.7406591
C 29.1346372 20.0326313 37.4433371
H 28.9461388 31.3437057 1.2294410
H 16.6019889 38.6638887 8.8876445
C 14.7964479 33.5701037 10.9079658
C 15.5266309 34.4929190 10.1459718
H 25.5362235 20.5202806 18.4626280
H 30.7211986 19.6483984 26.1630786
C 2.1834285 20.4269344 4.7862149
C 0.5803170 21.3609239 6.6335953
H 24.7387308 36.3911576 9.1754707
H 38.7869722 6.1529033 2.0245687
C 4.3543777 1.9206415 1.2416649
C 15.3135639 4.7575721 1.0628954
H 18.4882656 37.1579254 7.0204104
H 0.9800403 5.5376995 3.2760185
C 8.7080417 32.2580910 32.1677116
C 8.7036532 30.9891577 32.0418008
H 16.6483652 28.1884106 19.0846624
H 12.5368015 5.3243413 33.7522985
C 4.0520039 34.6939999 15.5123761
C 0.1995042 17.2619485 13.2858097
H 2.1251101 33.1238487 24.2675018
H 12.6156395 4.3574394 31.9784049
C 3.4786435 16.0739465 13.3684371
C 3.6188188 17.4843978 13.1814014
H 36.9724711 26.4652495 32.7024099
H 29.1551991 38.2932219 38.2571476
C 2.4746634 34.4402592 28.1129784
C 1.3829400 12.6250087 16.5185840
H 18.9499476 16.1289542 32.3267237
H 5.7351244 24.2336301 7.6932786
C 35.0280386 20.8207701 1.1970713
C 1.1156701 8.4007064 16.5709533
H 38.1080434 5.9809636 3.5660735
H 22.6185260 31.8252934 22.1935980
C 22.8997714 1.7753438 33.1634915
C 31.5561844 25.2421977 6.8330167
H 26.2365402 32.8230056 2.9506352
H 19.3900399 27.9666205 26.3189088
C 24.3510764 34.7163789 10.7599026
C 22.5281056 0.2712731 11.3013005
H 1.0604762 26.9271126 15.7853862
H 5.5536351 2.1597958 21.3398818
C 2.5970465 34.0519238 23.9873123
C 2.2677285 35.1098295 24.9046598
H 2.7968595 6.8864254 4.8737845
H 32.8578046 5.7263884 27.3518961
C 5.3102841 6.1048262 18.9341520
C 0.4574683 4.2938422 17.3827057
H 6.1826259 22.6480604 0.4631945
H 23.4935273 21.0887401 3.9221439
C 3.9926925 3.6588304 19.0763134
C 0.6881477 5.4751620 16.7523905
H 27.9306576 14.6425623 31.1645704
H 34.7759847 24.4802575 29.8043418
C 16.6685207 18.0680568 7.2599877
C 14.7288248 13.1371190 2.4255083
H 31.1848201 22.1125403 17.6054904
H 25.3878847 26.8330195 33.1974446
C 31.3828730 31.8336042 4.1608623
C 31.7099835 31.7450752 5.6395241
H 32.7753322 10.0813022 23.2905626
H 17.3812140 1.0270764 7.3202324
C 10.1873080 18.9335789 4.3508237
C 13.0281578 5.3144222 0.8034307
H 15.1093438 17.4174694 13.3712302
H 35.4001984 21.1621137 22.1211381
C 21.8757024 35.8035413 25.4976958
C 20.8915849 34.8496135 25.5906437
H 5.0227759 28.2030551 2.6766572
H 24.7625656 28.6322188 9.0107107
C 28.3427230 38.1380128 0.1482968
C 27.4306990 0.1675559 0.1981787
H 17.5734833 24.5192655 13.5864453
H 7.2199325 11.1220239 36.7408837
C 32.7875968 19.5869527 37.3266293
C 14.6290121 38.3361530 36.1185863
H 8.4402154 8.2343580 19.7025749
H 18.1797862 16.6828749 37.3738085
C 8.1997849 33.3901347 31.7964804
C 23.7966951 6.7828185 35.1255625
H 2.8477219 17.1925546 16.1161072
H 18.2986976 28.4748589 33.7992660
C 3.0760269 11.7766278 13.9301711
C 5.2357160 10.7059795 12.9912076
H 5.7907736 9.7829609 13.4880711
H 9.4814716 2.4623065 21.8441094
C 24.7790141 0.3252509 28.1622460
C 35.1359264 32.7118064 15.6831312
H 0.7855600 17.1306233 34.2584407
H 14.0526342 5.7479918 21.7167215
C 33.0051888 25.1748681 12.9377343
C 3.3411514 35.7361073 22.2520612
H 1.4177650 9.3872616 16.3486314
H 9.3926584 10.5632585 7.3717974
C 8.6868751 3.5405548 6.4556239
C 34.5074826 13.3284171 32.5480169
H 8.0297997 16.9547478 38.0610430
H 37.8618175 25.2043243 14.1681430
C 4.6854602 13.0009434 12.0450291
C 2.1167716 15.0106715 16.8539495
H 32.5175680 6.9363186 35.9690075
H 22.3301063 11.3239718 9.4465245
C 14.3428712 17.1629757 14.5147693
C 23.6778700 29.8059425 37.9815198
H 25.8619045 0.1673518 26.5276417
H 34.5400827 28.7516452 36.2992659
C 33.3867445 25.9031869 3.9494820
C 8.6515772 11.4335345 7.5662918
H 21.8344364 36.0447284 14.8507433
H 25.1997723 26.9060293 10.8016348
C 21.1541498 36.5398929 23.3368051
C 20.2324657 35.4498165 23.2321293
H 10.3573441 7.5693944 21.4745360
H 2.1141001 25.2272926 33.9080669
C 24.4415149 30.4166257 6.0380726
C 29.7022286 32.1015591 36.9651883
H 22.0264996 2.4302288 16.1855883
H 30.9363562 18.0036109 25.8787342
C 23.6585116 28.4359656 38.3877449
C 22.8880988 0.0007584 29.8596114
H 1.3452499 2.5958466 18.7424856
H 12.2071170 6.8210231 11.6774161
C 5.2266964 34.0683516 13.2689743
C 5.8963440 33.1352064 14.2025135
H 22.2172174 21.1221822 4.0792835
H 33.7226923 19.6451234 36.4345966
C 21.7840746 38.8185956 30.6295536
C 26.1406665 21.3556106 36.7616468
H 19.7284497 28.6851277 35.0258932
H 18.7330786 25.8639079 19.7940829
C 3.7767500 7.4286368 17.0515568
C 2.2516539 24.7120721 32.7883993
H 7.2883393 21.3129353 35.6060454
H 35.0319111 30.3403981 37.6418175
C 3.3892591 34.1845521 22.8358227
C 4.0755628 33.1777671 21.9459843
H 4.2330479 32.1708096 22.3515460
H 8.6833586 19.2490134 8.9318442
C 30.0587724 23.3187142 1.0606843
C 18.2227343 21.2865242 10.5292103
H 35.7900469 3.7033195 38.8156530
H 7.2685845 10.3572246 35.1875727
C 38.8773795 21.2115136 22.5473718
C 13.3640080 22.6157516 21.0353764
H 10.7615539 38.4545886 13.5422124
H 24.2669623 19.7817078 11.7962755
C 2.6287973 16.1609368 15.8230169
C 3.0175075 15.4996158 14.6672673
H 8.6228169 22.6045748 35.6178065
H 24.1289426 19.3626736 10.6785443
C 38.1699216 14.1468656 32.0128557
C 28.1520249 4.8569638 5.7077499
H 8.7024941 2.4661023 2.4843151
H 12.2957597 22.3426210 3.0964762
C 13.5031825 33.9353454 11.0481659
C 12.8927421 35.2045362 10.7423838
H 33.0786108 30.4119616 14.8391392
H 12.2913894 35.7673132 11.3430077
C 38.3758881 22.1207962 6.7215962
C 37.3281543 21.8790284 5.7893147
H 28.2984874 16.9103436 1.3400340
H 19.0369965 15.9062435 30.6222693
C 25.7425126 10.1720645 1.6343227
C 16.0347713 25.0098334 4.1310792
H 32.1160543 30.0467718 9.7080743
H 16.5598254 34.2516413 9.8472945
C 23.8154216 29.5157813 3.6856699
C 24.6494566 5.9481782 10.8627151
H 33.8255757 24.3869869 13.4348185
H 31.6305324 9.7137263 5.6090404
C 22.0161937 36.8888471 24.4491080
C 4.1285551 23.8160859 17.7296579
H 5.2446212 17.0093301 21.8188059
H 32.6806817 27.7180516 23.0617901
C 4.1524642 6.4573493 18.0826702
C 22.5885890 32.3233364 21.1667976
H 15.5985725 35.3796339 24.7575771
H 12.1592772 2.8495651 8.9737698
C 5.9665956 20.7139406 20.0450409
C 11.2710289 7.6633892 2.5145658
H 7.4214770 31.6393217 18.3586584
H 21.1343299 38.0113554 30.2630470
C 24.6303266 34.2219648 8.3017438
C 24.5333219 35.3126742 9.4070348
H 28.7445580 1.8571072 38.5235019
H 28.3606895 13.1982410 30.0830992
C 16.5099040 14.8705019 11.0279006
C 16.8069123 17.6058249 9.6443904
H 20.7712845 27.4329227 13.0330575
H 18.2396487 11.8870459 10.5569688
C 18.3593818 24.4093595 10.0525864
C 18.4847308 25.8481173 9.2822745
H 33.7419696 22.9254781 30.0103512
H 20.5901938 34.1923875 26.2722194
C 33.6773114 22.6367504 1.9178646
C 32.4496850 22.5249688 1.3044112
H 4.7306175 22.7962975 11.3683081
H 36.1722720 2.0917843 38.6414813
C 31.2732177 36.7069705 4.1906287
C 29.8094398 36.7120880 1.4825298
H 24.2784122 28.5886299 3.9687484
H 10.4850090 7.7060635 32.5998742
C 7.3562619 31.2190704 15.5696576
C 9.5054508 5.4028907 21.5269265
H 38.4678087 33.4944649 38.3324013
H 15.8354704 36.7865725 0.7593748
C 26.1455346 34.1300042 1.3407054
C 25.5920829 33.2512919 2.1479079
H 24.5253999 24.3529524 16.4024654
H 38.0808660 37.9443271 27.6290534
C 8.4792455 7.2977178 20.2796486
C 5.4054892 19.8412085 8.2695043
H 33.4420419 29.8856875 36.9790033
H 13.4250053 17.5375438 14.3366995
C 7.4885055 2.4108170 21.2696876
C 0.1693123 26.4093040 15.4639998
H 13.8289866 26.4407292 17.1127312
H 3.5222688 36.9786383 20.5075591
C 27.5985969 24.5842600 17.6757902
C 35.8448082 2.7130636 0.3203916
H 18.8909527 36.1570554 21.5512624
H 8.0629103 8.7561669 30.5848090
C 31.8520091 33.1025153 6.2252087
C 31.7274506 34.3399268 5.6317769
H 16.9546938 37.1571969 38.3978830
H 5.1954092 31.5456156 2.5140572
C 27.6986483 1.5857808 38.4917719
C 26.5058361 2.4551763 38.8876358
H 11.7554785 14.3950362 18.9534249
H 3.3454571 20.4088797 5.2437704
C 6.2774789 6.8807727 19.4410502
C 7.3253179 6.1885936 20.0775445
H 4.3005436 16.8685783 8.5947209
H 36.3383945 22.5893180 5.9850737
C 7.2179542 1.2749620 37.0534131
C 18.1546799 21.7153257 11.8709391
H 32.1330214 21.5076308 16.2349617
H 8.8895744 18.2154348 37.2669369
C 36.1022965 22.9413725 31.8841589
C 0.0331932 5.0063189 35.5647924
H 24.6695975 38.6866844 4.1122038
H 36.7839100 30.1561611 14.6850096
C 18.0755587 33.4120173 23.6361588
C 17.9019009 34.5723469 22.4738991
H 17.1326364 29.5351091 6.1034697
H 31.6664275 28.6817346 8.5280292
C 16.7777942 18.7392212 6.1390695
C 17.1204617 20.1485951 6.1676741
H 14.7022422 15.1534345 9.6956991
H 32.4533878 20.3555637 25.8878686
C 7.1351973 35.7236069 31.6949270
C 37.1757247 5.7287332 16.6923569
H 4.5016880 23.1074873 1.2418407
H 9.6350965 19.7557362 3.7599339
C 23.8262324 29.8527273 36.4615670
C 24.1279902 30.5770752 0.1456492
H 32.6242459 23.0534676 17.1981682
H 26.4118267 37.8618070 2.3650432
C 7.9741513 18.5838176 30.2111213
C 16.5185316 5.0969137 1.0108853
H 25.1232093 24.3977527 14.9703334
H 36.7127741 27.1787382 30.6443824
C 10.4328791 38.8622366 12.5996877
C 9.4051673 24.5494551 27.5935405
H 10.2059988 37.8864990 12.0811640
H 3.4362390 35.0317619 16.2590592
C 1.6436730 13.1565440 19.8548464
C 1.6425464 19.6512588 3.6457075
H 17.7285860 27.1499885 0.9435183
H 26.4996793 30.8217014 13.1225222
C 29.6779241 1.7465191 7.1368972
C 26.7728780 36.3264313 32.1848020
H 15.5411034 31.6601070 1.9105273
H 7.8652930 16.9946307 36.2046328
C 4.3106236 33.4740391 20.6971175
C 5.1218779 32.5237403 19.6684308
H 27.0525993 35.3003048 2.8877936
H 18.8076791 17.5058799 31.3071640
C 30.9913349 21.6691070 38.3867555
C 29.7590155 22.1148516 0.1936686
H 23.0564844 36.9073173 9.8686340
H 35.1830840 6.2670789 16.5952305
C 37.4547305 8.7492956 15.9513948
C 36.2901958 8.0706406 15.9315523
H 10.6426355 19.4377305 5.2014189
H 36.5614335 19.1480788 1.1622705
C 13.1488496 4.5825577 32.9298543
C 36.1431606 6.6621872 16.1941190
H 14.3078452 5.0141310 32.7926491
H 7.2271547 1.4470234 21.7281582
C 4.3730778 19.1630971 11.6370788
C 4.8258488 19.6616127 10.4762933
H 31.2568099 11.4067894 23.2587010
H 5.8464488 24.4319152 10.3905561
C 17.6444502 23.3320871 13.7208819
C 17.7807762 23.0530412 12.2806518
H 11.3972033 0.1112636 12.1775296
H 38.7319612 1.8190864 27.9101636
C 31.4236258 23.5677669 1.5113337
C 12.6243717 23.4317807 6.6963849
H 10.5280046 16.7718508 25.2874374
H 30.8652387 27.3904150 23.1612225
C 2.7170822 4.3463790 18.5132957
C 7.1149192 10.7174077 10.9313302
H 16.6647625 30.0902687 5.9401734
H 15.0305995 27.3016563 18.5333555
C 11.5376678 24.0698354 5.9356643
C 35.0957331 23.6654062 3.5431382
H 10.4174667 5.1726651 22.3092914
H 17.2850628 25.1339287 11.6782781
C 35.6843256 22.4115623 3.1177177
C 5.0611714 22.4557254 0.6731012
H 4.6725580 22.2036713 38.7643158
H 4.8959948 2.6772013 6.4569221
C 34.7048901 25.9234029 4.3620648
C 27.1388254 21.1245295 19.6359390
H 38.8299534 14.4217102 1.5626514
H 13.2956643 6.1902889 1.3125006
C 31.5778273 28.0997589 22.9063729
C 6.6253427 21.9415988 6.6488588
H 7.0112550 20.6600084 4.9609519
H 15.0485307 36.7654822 23.5822507
C 7.6925481 11.3228247 8.5737796
C 8.1226499 10.5303252 9.8336295
H 18.8148770 23.6420322 38.2858128
H 17.9462829 28.2527792 27.2008615
C 24.9373979 29.2590667 8.2922587
C 36.7694143 30.6958474 15.6277385
H 5.1887945 31.6788691 20.2651937
H 32.5866970 36.9238573 35.5504601
C 31.5645647 10.2534403 23.3823892
C 16.2141811 36.4098565 38.5589409
H 22.3634339 38.1739573 31.3988514
H 1.5541968 34.7115737 25.7898954
C 5.4510711 32.9092644 18.3784397
C 1.8932389 26.4254649 10.6219580
H 37.6481962 15.5574240 1.3568109
H 15.1331155 13.9890225 0.6987944
C 8.6381650 4.3873421 21.1503591
C 8.5856869 3.0230713 21.3903071
H 6.9546683 24.6348511 25.5694954
H 5.4146802 24.7717743 25.8094794
C 4.8818175 18.8750012 9.3568853
C 30.4759717 5.2778255 37.2210555
H 18.2669400 27.2887825 34.9374939
H 5.5025896 13.8563736 7.3970195
C 34.3961203 20.2387581 0.0468281
C 5.1631775 22.4100766 10.4730617
H 19.0413571 28.2008219 22.3366954
H 30.8088398 37.2909262 1.1933725
C 7.5541600 31.2744281 14.1897100
C 25.0153888 33.9385017 37.9297180
H 31.6365810 35.7587436 7.4320024
H 23.5602705 1.3774535 3.3980294
C 29.6690233 25.3701402 2.0767383
C 29.2142516 24.3301337 1.2370507
H 30.8665123 26.2780505 3.6720254
H 0.3874365 38.9177028 14.1678734
C 24.0073103 31.7657036 4.1560501
C 23.9370806 32.9525692 4.8400583
H 34.9759017 26.7315763 5.0274671
H 38.2721459 37.6229750 7.5650305
C 18.0983636 24.1358406 11.4015286
C 32.9676526 24.8645325 3.0256848
H 7.7289144 28.0549788 32.8866183
H 22.1898190 37.7853652 8.2747304
C 18.3688282 28.3744708 26.2447494
C 38.5407790 6.4501011 16.4526713
H 17.3485464 26.0001920 9.2675333
H 25.8166941 25.3592369 15.9425725
C 36.3339060 20.1634040 1.4562550
C 37.3269978 20.6518024 2.2495466
H 30.9623005 28.8833067 29.7451796
H 22.2275119 37.2098005 7.5603252
C 25.2065083 15.6242736 32.9339142
C 9.3585044 13.6453829 16.0052760
H 38.8692566 1.6934096 28.7458559
H 36.0376685 30.4756840 20.0303679
C 38.4116976 25.5960960 14.9260720
C 38.1350241 37.5571436 6.5364080
H 32.5118638 10.5771886 4.0989142
H 12.5329049 5.7043180 20.7007918
C 5.1425508 4.6473496 19.4568905
C 0.9225234 20.8507222 5.4823805
H 16.8958352 34.6918157 21.8707641
H 15.9304770 15.6128899 6.9379792
C 6.5560875 10.6204510 35.9458095
C 12.1617642 8.6262961 2.0183162
H 8.1488862 30.6026466 13.2705021
H 7.6705679 10.3633165 11.6553111
C 25.6368891 34.4995429 33.5275517
C 23.6768387 27.7020211 37.0750246
H 12.1128261 5.3311727 0.3106689
H 28.2887745 13.6624524 32.0072420
C 35.8140833 20.5780859 22.9938488
C 1.4293852 15.1278254 18.2735110
H 23.1900869 26.8047826 36.6270149
H 12.4912231 23.0257638 4.1810676
C 24.4631533 28.0832885 34.7726761
C 24.9111188 29.3097246 34.0518369
H 30.6203549 18.1424657 33.9471781
H 31.6781485 1.9626024 9.7954273
C 36.1339440 31.8594287 15.5956198
C 10.6108901 31.0072635 5.1700074
H 12.9631674 3.6344276 33.6105616
H 25.9842796 3.3092622 38.6752399
C 4.0409790 13.8047143 12.8496196
C 3.2321088 13.1548565 13.9710226
H 0.7433818 12.7177753 17.4277065
H 11.4760844 3.4090358 26.1444547
C 4.0840396 17.8754156 11.9119926
C 4.2023107 16.9705179 10.6483472
H 38.0532649 37.2008192 28.8956347
H 17.4647221 21.7569770 7.8183553
C 17.6990349 20.7234759 7.4707628
C 17.7056666 19.9474058 10.1098384
H 29.5395046 18.8020528 32.9095186
H 19.8511398 12.8821385 11.2915947
C 12.9704308 5.5398741 21.6324707
C 1.7476544 14.2166952 19.1577950
H 35.3102147 4.8627917 22.2707974
H 24.5138721 16.0790907 15.6906906
C 1.0078863 11.4830074 15.7061969
C 25.0204510 31.9402420 33.6998592
H 32.4463953 31.3177967 13.7184217
H 31.4576952 10.1155445 24.6558886
C 32.6759005 33.0613099 7.6682251
C 22.6471372 1.9272050 6.4991513
H 36.6200332 30.4175168 16.6482453
H 11.3298681 12.9580308 36.5807568
C 37.0255309 28.3006257 0.6453654
C 8.3673442 12.3303270 6.2564784
H 3.2150931 28.1863423 3.2787631
H 32.1472575 9.0371356 3.8876425
C 19.1638694 33.5945671 24.5451747
C 20.1063823 34.5927501 24.3885738
H 37.7399002 20.4772131 30.5501737
H 18.9496912 26.6879606 10.1528409
C 22.3817222 37.7749646 13.1972445
C 25.7182571 1.7240527 0.8742444
H 4.2172348 26.6342830 2.9049586
H 24.0090963 25.8024800 15.7946686
C 6.4404926 13.1048767 7.3509826
C 7.2313173 12.9385312 6.2052242
H 11.8642690 12.5603182 34.1419026
H 34.6103499 30.0463001 35.7610940
C 30.0344442 28.7776337 29.1610553
C 1.6210771 3.4004719 17.9039333
H 27.8914433 35.9936841 32.0399965
H 38.6766104 38.3029489 5.8587551
C 8.3430856 21.4061448 35.5497904
C 34.1019886 37.2442891 27.8641685
H 24.2017799 21.7583514 36.1614798
H 16.0000777 28.6828234 17.6534378
C 4.8514297 33.8212836 16.3093067
C 9.0303599 29.6433810 32.3341257
H 35.5305514 8.5255545 15.0853013
H 26.3030973 36.1008489 37.4843918
C 25.2421281 24.7437720 35.6979800
C 25.0881992 25.4645297 34.6200824
H 30.6125629 32.1965151 1.7434987
H 3.5824025 17.3141917 21.0779397
C 23.6519630 28.2416060 0.7286302
C 6.0327407 2.7883454 25.5555867
H 33.6063858 20.2814404 27.1506923
H 16.2830532 17.4285330 11.8044178
C 8.7910859 28.3178009 32.4397504
C 25.0788710 33.3570721 34.2280178
H 23.2052190 19.6890360 11.4312342
H 36.1486870 4.2109860 17.1797528
C 32.1203376 22.0556847 17.1069711
C 14.7862376 35.7387745 23.8318781
H 3.2525309 14.6328245 33.3900714
H 13.7522490 35.4420739 23.8938905
C 18.9332342 12.2574608 11.3290798
C 17.2814004 37.2111654 30.7819546
H 37.9107532 20.5140189 29.7231665
H 28.8650728 22.1738603 38.6628089
C 2.5858002 14.1523893 14.9407799
C 2.0273554 13.7606216 16.1955627
H 16.5750342 13.2413242 1.4779348
H 19.0646582 20.6711768 14.9308411
C 14.8436811 29.1830051 28.6766176
C 37.7305259 21.4403166 4.4274283
H 38.3893619 26.8650694 31.6376133
H 31.2144032 37.9005838 35.0320153
C 30.8646598 18.6385071 26.6767435
C 24.1260941 30.4174565 4.7008661
H 18.3666250 5.6454496 2.0586252
H 9.1054252 19.8633222 31.7094002
C 13.1035708 18.8994579 6.5458058
C 17.5271620 34.1108960 13.1074244
H 29.5570172 27.9990094 29.5667289
H 26.7031678 38.7838119 28.2720105
C 5.2074913 21.0723456 10.1207734
C 5.5793754 21.1271127 8.7314937
H 3.9896353 37.6622156 23.0538008
H 29.6616328 34.0871170 0.5088157
C 13.1900281 6.1747474 28.9506626
C 9.1463948 34.0764872 36.7256857
H 15.0217163 32.5815289 11.4099424
H 38.1787424 32.8253013 38.4834821
C 8.5513301 19.2578163 30.9972288
C 17.8596897 5.3676826 1.0398557
H 35.0762257 19.7617440 22.9337875
H 1.5839398 23.7728913 32.5079445
C 27.6420300 13.5993128 31.0207905
C 35.3263300 24.6131399 4.5271895
H 20.8172361 3.1339787 11.9241844
H 25.4500973 31.8895841 32.7507783
C 13.9209416 4.3812240 1.1577454
C 38.6852631 8.0652789 16.4678749
H 12.8454899 33.4298079 11.6707323
H 2.4969048 2.9339613 17.2534186
C 11.4135300 11.6914381 34.6299598
C 34.5058374 36.1240383 33.9886901
H 9.8324771 7.2545157 3.8848000
H 11.5834769 11.0277268 36.6292994
C 22.7060639 37.8819686 11.7933471
C 23.1521546 36.8439404 11.0654181
H 26.4417389 13.4740472 30.9995666
H 6.7497554 23.0195853 5.9228282
C 31.5276331 19.4724978 37.0594246
C 12.2587922 7.8154460 11.7194328
H 12.2452535 10.7239227 34.6370569
H 31.3359753 18.8338600 32.3599536
C 24.5481825 32.3120146 10.3403666
C 32.4370569 26.1601144 13.3617554
H 3.8955085 14.7408584 33.7569262
H 0.1105780 19.6057680 1.2022397
C 24.5821094 30.6747141 34.3715016
C 24.1884005 31.0485789 35.5910363
H 12.1620283 2.1491456 26.7536759
H 15.0761818 35.0735633 22.8049460
C 17.2539064 14.1157800 11.8166392
C 15.7992660 15.3139576 9.9928633
H 19.3608853 23.9762360 9.8176293
H 13.7471099 27.1643879 17.2373419
C 24.3843862 19.3906389 2.1137947
C 20.4102813 30.5434948 2.2659342
H 24.0308964 27.3662735 1.3780618
H 16.4229011 18.1661618 5.1665953
C 2.2711852 7.5112387 16.7725434
C 27.9912515 19.7731707 37.1963192
H 31.1629099 18.3439271 36.9163928
H 10.9152393 25.0023533 6.0102914
C 21.6403368 2.4637643 12.6310210
C 21.9093070 1.0671165 12.2682944
H 18.5468690 29.3996829 26.0030810
H 11.1100396 23.3864268 5.2780124
C 5.8594716 12.2655428 9.8722118
C 22.3040008 25.0207737 28.6583896
H 18.1602393 23.2986882 38.4249976
H 4.8323433 16.1091434 20.7034448
C 31.5128776 35.5877368 6.4398969
C 31.6445565 36.6611861 5.5792854
H 25.2998011 33.4644712 12.0528543
H 32.4050845 5.1855105 27.5658712
C 30.0374954 34.1391752 1.5776208
C 31.0811103 35.5484395 3.5166832
H 10.8476212 16.8573546 25.9829629
H 31.5031270 37.6463856 5.9830604
C 5.3798232 8.0370804 29.7455877
C 16.0912960 30.8620171 2.3827608
H 30.0367989 28.7919588 28.0118158
H 5.2554488 32.1247023 1.9816041
C 24.6446187 29.1678574 6.9132196
C 24.5884860 30.7931498 10.1719783
H 35.6165012 24.4955546 5.5719976
H 14.2465377 12.0146756 3.9666671
C 11.5478013 12.0833177 36.1651892
C 14.0221566 21.2793949 33.8375156
H 37.8544036 22.5989704 7.5482110
H 1.8313967 13.2599115 20.9826194
C 9.3857795 6.7792809 21.1794772
C 31.4291126 36.8712080 35.2660266
H 31.1421990 36.2751986 34.4260445
H 2.0944859 37.4625755 25.1058027
C 25.0625111 22.3262493 36.3216284
C 25.0833240 23.6118044 36.4476283
H 16.6999981 19.0883850 13.2501774
H 22.5870749 37.6900453 24.0668098
C 7.5264317 4.9102622 20.4979372
C 6.6729590 32.2527838 13.4694706
H 33.5499077 32.0031992 9.0372338
H 37.1187885 37.3344603 6.4117722
C 4.2259648 27.6408647 3.3190110
C 22.8192174 35.5448627 12.8023179
H 9.7520501 18.0685242 4.7910527
H 4.9580522 27.8687422 4.2358343
C 31.2330754 34.3580816 4.2250454
C 31.0461517 33.1606001 3.5691263
H 20.3515024 6.9757415 22.3278946
H 31.3066480 31.1371483 3.3294148
C 11.1527549 8.6182036 11.4958277
C 19.8042419 32.5359792 32.2586163
H 13.1027277 8.4444292 11.6876182
H 5.6733168 36.9263308 30.8923215
C 31.6491232 10.0290485 4.4548738
C 18.9538912 35.5818468 22.4904865
H 31.4509644 28.7272084 22.1156211
H 32.3190600 7.9233974 37.1153033
C 31.4363375 16.1015556 12.9656836
C 34.8707194 21.9821761 1.9418684
H 32.8558805 24.2819285 30.3384174
H 9.6568942 6.5624474 1.9197505
C 4.3906897 34.8920957 14.1402821
C 24.5980951 32.5500486 37.9545720
H 34.9384057 19.3451399 38.8204679
H 25.4883140 29.3214653 33.0644873
C 8.1541345 17.5103368 37.2622094
C 26.9437406 35.3227523 1.8637435
H 19.4093940 27.5364741 22.9034622
H 19.1878657 25.7820966 8.2967889
C 26.3389060 35.7778450 38.7265941
C 11.6252505 29.2603439 1.5231011
H 0.3975765 10.5931627 15.8510544
H 24.7303478 24.3352802 30.5055056
C 35.3610320 8.9725209 25.9665525
C 17.3006163 38.9913775 7.9693947
H 3.6252903 2.8448114 19.8550308
H 26.1676342 30.3247088 13.6447510
C 1.8287944 11.1208755 14.5016527
C 24.8535314 33.4177890 35.7117463
H 36.9467098 20.5384536 23.1187488
H 25.0414843 15.7694350 15.2843296
C 11.7727644 35.0004549 5.9318091
C 6.3910142 4.0632195 20.0785259
H 31.5204413 29.1840469 23.4914558
H 5.5411359 18.8840689 6.0343056
O 3.5838069 19.3250532 0.2645090
O 10.1212004 3.9103251 34.6163323
O 14.4617861 28.6316406 27.6966030
O 28.4225313 24.6338744 16.8893866
O 36.9408666 30.2935568 20.2256736
O 14.1337867 23.1430739 12.1037638
O 8.9566695 36.9999334 38.0967224
O 7.2401941 36.7706935 0.6558364
O 36.1649707 33.2219758 5.3343380
O 8.2759624 2.7103850 7.1607478
O 34.1352854 37.2115268 26.7165373
O 15.4128047 1.2262032 3.1966744
O 12.5811691 29.1568681 0.8635446
O 12.8506218 23.1030315 3.2532700
O 32.0932960 7.7885836 36.2326169
O 4.2480330 7.7557622 29.8058120
O 20.9837499 15.5439313 3.2478622
O 22.5408552 15.7979377 5.1495414
O 32.8701238 30.5042992 13.8675163
O 19.4932323 37.5983219 20.1092996
O 23.0914069 14.9465873 38.8496021
O 3.2021076 7.3721385 4.1992993
O 33.9777670 15.9740991 0.8022504
O 26.6603048 10.7886552 1.3237192
O 27.3015616 16.8247178 1.2603630
O 1.8310259 27.3471134 10.0061741
O 24.6954354 24.3963904 31.4071264
O 5.8216314 19.6804397 20.3889422
O 38.4858060 37.2038452 28.0049212
O 4.7378535 10.6903854 5.4784148
O 17.9715093 33.3604845 13.8834133
O 34.4634086 13.2645674 31.5065562
O 38.9141064 21.9053002 23.4349324
O 31.1165450 15.4732524 12.1601003
O 13.1188163 19.1950603 7.5579241
O 36.4628433 9.1856420 25.6183728
O 38.5380103 4.0451683 35.8163225
O 23.1896394 25.3029298 29.2957355
O 6.7313767 1.0367494 35.9886324
O 33.3200508 9.9739499 31.4372358
O 4.0090747 3.0175945 1.3204890
O 24.4083868 16.3635091 33.2851345
O 6.8611836 2.1731330 26.0060326
O 8.8449010 9.3605892 28.1132480
O 33.3700357 20.7558208 26.3308860
O 19.9340266 32.7704837 31.1578281
O 31.1659081 2.4238873 10.5514003
O 18.1208597 36.3571042 30.9440461
O 1.3432134 16.3767554 33.9510562
O 3.3828891 24.7345192 17.5799350
O 14.1541798 21.3506527 34.9208113
O 8.0141229 2.4197160 1.7690142
O 3.3342094 34.2933874 28.8407878
O 15.3916804 38.7976439 36.7743016
O 29.1107680 1.4832873 6.1763198
O 23.1516880 5.8558552 35.6034331
O 34.1727817 26.2811642 16.8479519
O 24.9548162 20.5629277 11.7973166
O 22.7798609 21.2633074 3.3424138
O 8.7503876 12.6079020 15.9560459
O 12.1042721 34.0178005 6.5317549
O 25.3771902 19.0694310 1.6077430
O 30.6230591 19.5577308 8.8844765
O 31.2875580 24.2747330 6.3000949
O 8.9264390 34.7645558 37.6650633
O 9.0791253 33.3516172 35.8838921
O 36.8018289 23.0417488 32.7176514
O 20.4186024 29.5375785 1.7311270
O 11.4428112 30.2733737 5.3152778
O 4.7621637 17.2348159 38.9449259
O 29.7237342 4.6972277 37.8441243
O 0.7227348 5.9763151 35.4332653
O 11.4638074 2.3866634 25.9488707
O 8.9066181 20.3058901 35.4167954
O 34.5823166 35.1732021 33.4240378
O 10.5745984 14.9697776 21.0981812
O 9.9093770 14.6731975 16.2046695
O 8.4571868 24.3946971 28.2800685
O 28.6095786 25.2721439 22.7687672
O 27.9119051 25.0512727 20.6350237
O 1.0511211 0.6503027 14.2258120
O 21.1587173 26.4840912 13.0171062
O 38.8026399 16.3841731 12.7288369
O 13.6559815 23.7269507 21.2532504
O 15.7504648 24.0244180 3.6758075
O 23.7975487 1.7100996 6.4277543
O 27.1229589 4.8098822 6.4378742
O 37.8239854 13.4463875 31.2010451
O 30.0063828 31.0319240 36.9929835
O 29.3366569 33.2340430 36.9415031
O 14.1860991 6.4170988 28.5237548
O 23.7997941 2.4342195 33.2291092
O 36.0943121 28.4801224 1.1754251
O 24.3261745 5.9598286 9.8366598
O 18.1685037 26.1479826 0.6870480
O 6.2506227 25.3582958 25.9827876
O 29.0259307 1.3645646 23.0609768
O 27.2877375 1.2467522 21.4280739
O 26.4016174 36.7392192 17.7950797
O 38.5591707 15.3878058 1.7881222
