# Supplementary material for: Exploring the frontiers of condensed-phase chemistry with a general reactive machine learning potential
Source: Nat Chem. 2024 Mar 7;16(5):727–34. doi: 10.1038/s41557-023-01427-3 (PMC11087274; doi:10.1038/s41557-023-01427-3)
Supplement: Supplementary file 2 — Initial and final Cartesian coordinates for simulations performed in each case study. [file 41557_2023_1427_MOESM2_ESM.zip › initial_final_xyz/acetylene/acetylene2.xyz]

1000
Step: 0 [39. 39. 39.]
C 19.6663736 32.3167775 12.2007415
C 19.7659155 31.8597144 13.3117563
H 19.5772668 32.7135323 11.2147105
H 19.8650805 31.4538731 14.2934965
C 3.5560255 31.8049507 12.3771335
C 4.4565928 31.5301868 13.1295999
H 2.7565334 32.0402662 11.7119658
H 5.2532945 31.2867885 13.7954371
C 19.8421486 14.5278875 27.9209914
C 19.2430474 13.8103865 28.6831857
H 20.4108553 15.1574710 27.2701948
H 18.7290093 13.1621701 29.3559114
C 27.7959763 10.7678747 18.9677265
C 27.4514471 9.7974482 19.5970392
H 28.0704034 11.6509733 18.4290515
H 27.1586178 8.9784157 20.2200421
C 8.3671608 3.7340182 12.0107734
C 9.3287587 3.0218627 12.1595096
H 7.5142425 4.3612969 11.8814769
H 10.1763833 2.3880468 12.2916543
C 13.0228615 6.9604751 9.4753447
C 11.9764362 6.3682855 9.3841835
H 13.9470927 7.4847768 9.5660423
H 11.0492829 5.8464021 9.3110900
C 18.3846685 18.7919401 11.0938795
C 17.8445587 18.8736996 10.0188637
H 18.8506399 18.7114462 12.0502791
H 17.3589905 18.8713353 9.0682276
C 28.5434241 15.9303598 29.4090464
C 28.2480351 15.3417107 30.4187761
H 28.8068452 16.4415745 28.5115331
H 27.9802824 14.8216899 31.3108009
C 23.4839659 25.0670767 6.1595197
C 23.1611413 25.9421096 5.3945713
H 23.7920138 24.3254548 6.8660584
H 22.8716488 26.7187135 4.7240950
C 13.7014333 23.8354243 6.8850289
C 13.0348615 24.4907030 6.1234225
H 14.2771508 23.2356090 7.5521612
H 12.4538408 25.0776064 5.4477989
C 6.4924198 12.9380877 15.2453280
C 6.9269760 13.0203340 16.3667693
H 6.1098018 12.8834876 14.2515412
H 7.3154586 13.0945914 17.3574382
C 12.1315928 29.7337997 24.4868287
C 12.2037557 29.1292888 23.4463850
H 12.0706929 30.2714680 25.4061962
H 12.2555132 28.5983716 22.5228719
C 28.1158439 7.5501743 2.3792399
C 28.7482195 7.9256352 1.4241403
H 27.5561141 7.2273985 3.2273060
H 29.3122402 8.2578699 0.5818365
C 12.8518422 29.3466794 4.8386057
C 12.4482717 30.3275180 5.4120168
H 13.2056683 28.4812394 4.3251896
H 12.0892803 31.1971099 5.9148898
C 18.9990799 11.1202050 34.6633871
C 18.1981521 11.2430533 35.5558700
H 19.7091036 11.0048069 33.8752191
H 17.5047284 11.3595786 36.3581394
C 23.3677722 19.7816160 28.6575000
C 22.8329354 18.8644497 28.0836208
H 23.8428395 20.5920839 29.1626059
H 22.4007765 18.0466915 27.5456904
C 29.8948412 6.0785845 22.5124956
C 29.3518458 5.8233699 21.4674079
H 30.3601938 6.3410293 23.4341732
H 28.8525510 5.6254396 20.5462790
C 6.7552705 23.9353513 5.8152263
C 6.2077775 24.9203023 5.3840122
H 7.2506530 23.0570934 6.1744519
H 5.7206075 25.7922821 5.0091419
C 37.7357332 26.9392225 18.3614108
C 37.9219611 26.2972122 17.3579628
H 37.5602921 27.5083221 19.2464963
H 38.0913371 25.7200659 16.4776227
C 4.5107548 5.7186561 23.6704222
C 3.9869353 5.4647239 24.7269747
H 4.9876414 5.9214274 22.7351902
H 3.5246423 5.2373450 25.6607226
C 4.2320507 38.3788578 21.6305919
C 5.3974653 38.4052738 21.3235903
H 3.2008329 38.3626666 21.9026961
H 6.4269961 38.4312415 21.0489100
C 8.5791947 20.9325922 9.9102654
C 9.1188977 20.1335460 10.6345982
H 8.1169924 21.6250561 9.2446133
H 9.5810685 19.3812234 11.2345921
C 33.8609555 6.0863359 5.8705822
C 33.9445332 7.2878141 5.9221911
H 33.7856008 5.0235636 5.8338686
H 34.0207069 8.3502175 5.9744407
C 20.4687144 1.8839289 21.2993824
C 21.3042694 2.3868317 20.5896542
H 19.7344110 1.4023939 21.9039299
H 22.0621449 2.7907325 19.9573668
C 25.4697163 9.7167649 16.2020060
C 26.2214153 10.6205509 15.9324871
H 24.8052791 8.9156947 16.4341756
H 26.8699006 11.4483935 15.7369951
C 17.1910580 8.9787621 15.9166668
C 17.6367702 8.3541805 14.9862567
H 16.8083285 9.5309477 16.7454256
H 18.0383607 7.7980147 14.1695984
C 22.3624434 9.6281440 17.9879117
C 22.8666653 9.1531640 18.9738452
H 21.9130253 10.0254317 17.1068047
H 23.3122183 8.7354309 19.8480748
C 17.9595561 26.7847888 28.5788381
C 18.6571644 26.8506124 29.5599973
H 17.3458129 26.7289253 27.7083559
H 19.2784524 26.9115847 30.4249164
C 23.6784008 26.8087633 9.1010483
C 22.4817980 26.6741400 9.1814770
H 24.7384493 26.8974801 9.0249831
H 21.4273724 26.5422561 9.3090908
C 26.9263094 4.5273784 23.7559617
C 26.3427889 5.5719861 23.9140520
H 27.4293357 3.5999234 23.6055701
H 25.8426113 6.5085891 24.0579550
C 35.7134224 33.3391535 19.9311071
C 34.5898450 33.0875202 19.5735460
H 36.7064117 33.5659381 20.2471133
H 33.5931716 32.8768171 19.2589227
C 18.3287229 17.4499144 28.5444523
C 19.1888359 17.7339818 29.3408090
H 17.5476186 17.2144573 27.8558092
H 19.9385027 17.9896399 30.0551517
C 12.1233891 25.9157859 24.8998965
C 11.0983518 26.3928162 25.3189757
H 13.0242495 25.4894492 24.5199325
H 10.1896108 26.8152602 25.6834708
C 25.3269249 17.5655533 9.4458557
C 26.2019196 16.9081197 9.9512653
H 24.5574763 18.1538420 9.0001386
H 26.9917852 16.3318134 10.3782545
C 25.7242422 2.3571724 7.0359896
C 25.8970347 3.1846606 7.8960426
H 25.5768208 1.6173306 6.2812542
H 26.0914367 3.9314185 8.6347146
C 1.1737684 12.2753286 0.8701923
C 1.4221990 12.2349598 2.0493197
H 0.9556499 12.3075832 38.8268387
H 1.6424619 12.1954658 3.0919736
C 13.7854100 29.4289396 27.9467301
C 13.6857363 28.3648181 27.3882649
H 13.8736815 30.3641720 28.4524790
H 13.5953580 27.4238762 26.8940694
C 13.5966132 22.8249401 10.4981899
C 14.1786883 21.8357390 10.1294259
H 13.0799601 23.6942216 10.8389932
H 14.6487676 20.9280346 9.8257479
C 3.9417641 22.0669903 4.9991572
C 3.3503074 22.9356052 5.5896291
H 4.4599285 21.2969073 4.4746212
H 2.8272505 23.7078089 6.1064673
C 1.9917573 25.5320616 19.0626990
C 1.3151566 24.5360490 19.1251697
H 2.5941838 26.4092492 19.0034936
H 0.7133871 23.6570321 19.1728924
C 20.1236724 6.8730975 25.8280414
C 19.4006848 7.7138375 26.3009711
H 20.7643074 6.1228007 25.4236238
H 18.7668302 8.4543257 26.7341959
C 29.6793995 33.0640718 24.6759652
C 30.3147732 33.1174102 25.7002131
H 29.1213189 33.0110121 23.7691402
H 30.8720003 33.2008803 26.6081144
C 10.7477903 29.2295603 14.2805092
C 10.2607383 29.9303354 13.4288743
H 11.1725749 28.6021354 15.0310194
H 9.8279802 30.5449014 12.6719277
C 29.9800556 16.6994411 9.7479559
C 29.8519964 16.5092856 10.9319577
H 30.1085636 16.8624513 8.7013592
H 29.8043333 16.3440373 11.9847538
C 29.6376352 7.6117305 11.0695009
C 30.1989195 8.3381216 11.8527177
H 29.1217989 6.9671956 10.3871790
H 30.7000443 8.9729111 12.5482448
C 31.0864468 17.4919116 31.2041164
C 30.3353004 17.5330906 32.1464582
H 31.7543036 17.4585755 30.3732476
H 29.6737466 17.5723474 32.9820937
C 31.0675915 9.7036444 20.6362997
C 30.2293579 9.3739180 21.4391557
H 31.8114525 9.9747135 19.9208427
H 29.4556465 9.0697566 22.1118139
C 13.6267912 9.9917336 16.8632605
C 13.7688191 8.8007055 16.9864232
H 13.4979706 11.0441735 16.7440268
H 13.8874308 7.7467786 17.0986544
C 28.1346906 7.3851868 15.4989931
C 28.1787358 7.6322048 16.6785614
H 28.1010392 7.1505647 14.4589775
H 28.2185572 7.8675828 17.7169983
C 24.4956762 23.6464038 13.2224668
C 24.8978881 23.9596060 12.1288909
H 24.1428687 23.3664563 14.1892993
H 25.2194768 24.2084350 11.1415308
C 0.9387158 31.2035073 14.6880821
C 1.1152312 30.0769593 14.2964575
H 0.7796992 32.2023003 15.0264669
H 1.2631189 29.0808696 13.9446703
C 16.4526260 24.7582732 10.0723780
C 17.1143666 23.8491340 10.5073055
H 15.8574025 25.5597123 9.6984513
H 17.6980604 23.0418399 10.8880761
C 5.2944381 21.2120393 8.1062609
C 5.1870357 22.3131584 8.5846250
H 5.4225607 20.2409165 7.6855583
H 5.0728696 23.2865502 9.0064336
C 18.3862849 13.5241467 22.7541641
C 17.9755872 13.6230650 21.6240523
H 18.7830478 13.4391302 23.7424762
H 17.6062364 13.7070103 20.6267731
C 22.1260740 14.4582977 30.5424019
C 22.6615277 15.2590897 29.8182659
H 21.6414243 13.7291348 31.1499138
H 23.1360516 15.9438425 29.1547426
C 28.6727859 36.5119151 26.0443010
C 29.6699665 36.2744513 26.6802041
H 27.7861183 36.7161559 25.4880613
H 30.5302390 36.0306066 27.2647629
C 25.8072066 0.2707612 33.4635922
C 25.1065005 0.5744914 32.5308969
H 26.4259107 0.0047032 34.2905580
H 24.4897484 0.8317832 31.7004033
C 8.4511231 9.8836975 30.7151121
C 8.6028197 8.8670073 30.0822997
H 8.3154661 10.7793274 31.2776482
H 8.7269291 7.9583479 29.5317708
C 29.8672271 29.8967442 20.7375753
C 30.0765352 31.0591837 20.4973317
H 29.6807625 28.8683430 20.9501225
H 30.2589024 32.0907351 20.2971861
C 28.2698325 19.6695065 10.9008993
C 28.1158652 19.7745624 9.7097175
H 28.4596771 19.5653969 11.9463468
H 27.9744588 19.8663651 8.6571433
C 5.7765170 2.7252578 22.7471971
C 5.4200608 2.0136271 23.6542454
H 6.0775414 3.3900453 21.9641082
H 5.0900238 1.3865235 24.4512900
C 25.6840367 30.7852916 18.1565533
C 25.4848610 30.5119245 16.9988789
H 25.8620817 31.0264840 19.1802794
H 25.3110857 30.2605023 15.9766914
C 23.5863533 33.1772555 14.6756651
C 23.1969765 32.8177109 13.5924175
H 23.9284805 33.5027375 15.6324117
H 22.8546732 32.5024917 12.6328254
C 10.7336013 22.2962556 20.1132206
C 11.0001023 22.2481470 18.9380546
H 10.5025326 22.3080342 21.1545707
H 11.2587353 22.1479238 17.9065949
C 16.3760541 26.2904748 5.6020753
C 16.6454968 27.3037465 5.0063839
H 16.1232451 25.3930177 6.1212471
H 16.8761821 28.1964765 4.4702731
C 33.6564155 16.7769815 10.9831941
C 33.0663340 16.5206197 12.0037852
H 34.1731267 17.0004455 10.0772757
H 32.4974439 16.2842660 12.8759995
C 15.3418000 21.8657930 25.0866979
C 14.4908087 21.6464592 25.9124674
H 16.0884251 22.0585890 24.3506323
H 13.7354650 21.4608362 26.6422138
C 8.9412246 11.7538885 27.9044865
C 9.2302658 12.8338687 28.3594306
H 8.6872647 10.7840161 27.5277646
H 9.4856321 13.7880809 28.7613980
C 29.0458724 34.8419454 29.8704684
C 28.4426539 34.1657586 29.0756404
H 29.5765865 35.4569413 30.5596655
H 27.8984682 33.5724690 28.3757744
C 3.2058962 24.7209579 22.2700510
C 2.0381012 24.5684825 22.5280984
H 4.2406456 24.8559060 22.0503617
H 1.0057439 24.4327470 22.7586048
C 24.7881223 10.2193376 22.0438267
C 24.7049001 11.1137708 21.2387998
H 24.8852183 9.4573560 22.7896943
H 24.6343589 11.9024153 20.5254753
C 6.0397242 34.4348986 12.0448531
C 5.6344372 34.2077895 10.9320884
H 6.4104655 34.6352067 13.0247325
H 5.2759378 34.0092624 9.9473800
C 30.8855653 30.0893204 17.2408470
C 30.0518476 29.2225839 17.3269468
H 31.6246922 30.8533517 17.1553829
H 29.3149474 28.4550402 17.3985129
C 8.7468586 8.4670843 18.6214343
C 7.9696443 7.9645460 19.3947398
H 9.4277090 8.9206523 17.9367986
H 7.2837536 7.4775647 20.0537248
C 10.5630396 0.2825458 22.2427048
C 10.0444612 0.7374171 23.2316666
H 11.0295366 38.8714056 21.3758729
H 9.5935324 1.1193180 24.1193503
C 9.6889017 12.8035416 13.7190909
C 10.0520471 13.8373380 14.2221317
H 9.3635416 11.9022671 13.2525248
H 10.3934700 14.7523887 14.6569403
C 10.3694880 10.3952570 24.8407516
C 9.7042213 10.3367611 23.8372970
H 10.9600610 10.4354535 25.7272797
H 9.1225900 10.2787751 22.9458518
C 15.1861752 1.9061975 15.8829521
C 16.1471200 1.9343100 15.1544856
H 14.3243754 1.8807147 16.5115101
H 16.9872938 1.9555342 14.4969285
C 22.6449139 12.6931828 27.5925928
C 22.4482007 11.7063056 28.2572298
H 22.8140059 13.5987539 27.0518446
H 22.2968421 10.8426876 28.8643466
C 5.7497477 18.9668409 10.7405432
C 6.3455077 17.9176967 10.7511011
H 5.2167049 19.8899493 10.7474278
H 6.8597871 16.9833707 10.7910826
C 30.1470957 9.5005969 27.8997603
C 31.3248419 9.4972235 27.6435457
H 29.0877096 9.5245064 28.0437013
H 32.3633435 9.5029985 27.3977279
C 26.4444833 10.4476895 1.6292056
C 27.0187600 11.3080221 2.2496368
H 25.9923219 9.6469430 1.0812114
H 27.5323315 12.0599568 2.8040288
C 6.7723767 27.4731041 12.5029287
C 6.3540095 28.0736141 11.5443128
H 7.1375718 26.9411472 13.3524134
H 5.9818470 28.6053954 10.6976119
C 27.6787975 12.6409736 22.3227561
C 28.7613873 12.5856485 21.7937993
H 26.7241063 12.7038016 22.7943271
H 29.7232849 12.5477121 21.3344129
C 31.8710356 13.4382525 17.8405857
C 31.4516172 13.7048664 16.7410980
H 32.2448405 13.2208555 18.8160324
H 31.0545279 13.9391969 15.7744139
C 10.1600874 6.8293102 25.4380692
C 10.6420620 5.8742686 24.8782489
H 9.6426169 7.6494220 25.8899874
H 11.0336550 5.0209794 24.3740418
C 9.2056702 4.9370021 18.4922895
C 9.0444516 4.5975024 17.3457345
H 9.3433088 5.2473197 19.5095402
H 8.9107366 4.3026618 16.3294168
C 15.6858662 29.6231584 24.8282250
C 16.2052494 30.3746858 25.6152299
H 15.2254448 28.9648561 24.1272262
H 16.6673967 31.0454266 26.3040209
C 19.0145954 9.2365650 23.0375024
C 19.8492394 8.4709279 22.6261342
H 18.2696826 9.9096579 23.3980696
H 20.5516042 7.7577273 22.2616070
C 3.3574193 33.5481245 15.8188378
C 3.1885523 34.2967895 14.8880899
H 3.5303675 32.9125841 16.6611701
H 3.0351463 34.9604595 14.0673294
C 16.0156218 2.8606380 23.4920964
C 15.4677137 3.2075182 24.5080711
H 16.4864637 2.5416162 22.5904141
H 14.9814238 3.4947212 25.4129530
C 16.2378605 15.2044439 11.3635313
C 15.8149898 16.2677696 10.9859879
H 16.6346102 14.2710066 11.6933236
H 15.4599337 17.2044726 10.6236104
C 8.8270251 18.8563400 4.0543084
C 10.0299604 18.9284183 4.0990872
H 7.7627894 18.8001831 4.0343254
H 11.0930648 18.9823197 4.1471075
C 28.9385906 12.7111944 28.0724739
C 30.0765548 13.1012030 27.9893321
H 27.9433775 12.3272408 28.1104745
H 31.0789250 13.4589461 27.9151168
C 11.3529184 2.0896871 18.5045915
C 10.7541054 1.5055439 17.6369420
H 11.9015009 2.6067415 19.2584196
H 10.2300027 0.9873294 16.8660775
C 9.2580482 19.4705666 17.9999622
C 9.5349342 19.1622390 16.8676685
H 8.9933930 19.7383725 18.9962392
H 9.8191641 18.8894356 15.8775238
C 8.6813595 32.5615187 19.0359044
C 8.8492832 32.5297408 17.8423010
H 8.5391107 32.5840568 20.0923738
H 9.0016702 32.4991993 16.7874888
C 28.3910291 7.3615745 25.8694188
C 29.2904551 6.5851337 26.0785095
H 27.5833122 8.0404554 25.6860842
H 30.0776617 5.8896470 26.2620580
C 14.6047067 24.5541605 32.2059610
C 14.5979904 25.6645758 31.7337148
H 14.6532977 23.5706280 32.6197846
H 14.5922217 26.6475693 31.3197859
C 26.1054494 9.4616427 5.0442083
C 27.2878658 9.4328118 5.2761107
H 25.0632328 9.4849740 4.8184970
H 28.3355303 9.4062709 5.4730224
C 27.1345448 5.3350845 38.8859962
C 27.8647943 4.4020398 0.1110054
H 26.4990567 6.1876789 38.7723393
H 28.5139569 3.5822141 0.3194664
C 21.8514068 8.5865657 34.2001207
C 21.7438982 8.9555614 35.3431928
H 21.9302573 8.2762430 33.1824431
H 21.6505962 9.2680600 36.3596640
C 21.7838546 6.9265099 10.3193334
C 20.7863373 7.4537338 10.7443399
H 22.6647765 6.4610190 9.9385995
H 19.9122890 7.9340163 11.1220202
C 13.1733432 13.9456520 12.5199703
C 12.8531742 15.1000445 12.6488190
H 13.4727013 12.9266385 12.4182143
H 12.5532847 16.1102886 12.7987303
C 25.4879918 6.2933569 6.4989619
C 26.6297162 6.0671036 6.1846898
H 24.4742070 6.4821311 6.7734060
H 27.6444045 5.8608332 5.9287970
C 29.6038326 2.6357866 7.1288174
C 29.2222209 3.6403423 7.6777815
H 29.9363880 1.7443919 6.6462927
H 28.8523585 4.5132995 8.1753726
C 7.5208591 16.5413986 16.2293636
C 7.6161241 16.2610168 15.0600359
H 7.4376575 16.8001141 17.2600843
H 7.6834005 15.9939294 14.0265447
C 28.8288140 11.2031646 31.6284377
C 28.1106838 10.6385648 30.8403303
H 29.4743388 11.6898024 32.3240962
H 27.5047013 10.1565992 30.1034738
C 12.8289960 34.1850103 13.0019309
C 13.0163897 34.0620986 14.1864698
H 12.6553862 34.3050104 11.9564149
H 13.1768658 33.9670595 15.2364892
C 32.9234481 18.7410338 14.7393864
C 32.7796306 17.8642626 15.5550253
H 33.1046088 19.5245012 14.0406036
H 32.6464415 17.0872114 16.2713329
C 11.6661656 20.7220694 8.1752995
C 11.1533342 21.7086638 7.7106918
H 12.1164514 19.8473913 8.5921069
H 10.6861104 22.5708387 7.2928800
C 17.4448316 6.1366975 23.5952847
C 16.6339588 6.5391189 24.3913310
H 18.2035540 5.7895307 22.9278345
H 15.9184620 6.9026871 25.0945410
C 19.5018738 5.9736022 5.9604737
C 19.2711403 4.9831642 5.3107183
H 19.7089265 6.8746591 6.4905587
H 19.0755242 4.1030642 4.7416799
C 26.3618115 8.7225694 12.5993843
C 26.4052041 7.6849096 11.9859436
H 26.3009151 9.6299157 13.1576197
H 26.4454368 6.7895003 11.4048444
C 17.8052727 28.9373639 11.7429185
C 17.1777286 29.9675971 11.7316346
H 18.3780470 28.0360456 11.6649177
H 16.6261770 30.8809115 11.7181787
C 16.7641373 29.4952344 15.4408584
C 16.2449309 30.0658419 16.3674898
H 17.2296138 28.9962949 14.6198486
H 15.8047969 30.5676725 17.1998902
C 7.4911800 25.2872080 24.7153726
C 8.1920096 24.3730511 25.0752787
H 6.8626272 26.0867327 24.3951540
H 8.8407759 23.5825221 25.3767493
C 13.0801179 4.7619061 21.8584308
C 14.1909109 5.2309895 21.8225522
H 12.0790211 4.3894071 21.8755386
H 15.1764911 5.6376198 21.8078563
C 10.1601784 13.2796140 10.3246729
C 10.1069796 14.4306649 10.6772855
H 10.2011523 12.2632098 10.0051083
H 10.0555442 15.4356174 11.0312070
C 26.8720938 37.4310887 30.3432241
C 26.1689117 36.6718699 30.9621376
H 27.4983335 38.0944863 29.7865419
H 25.5389432 36.0129853 31.5157684
C 9.4778374 30.9686271 22.2909972
C 10.0048823 31.9750558 22.6943392
H 9.0072283 30.0778042 21.9407470
H 10.4666446 32.8602581 23.0707279
C 17.9050053 19.7194073 24.2207082
C 17.6157514 19.3944674 23.0966244
H 18.1244022 19.9868313 25.2285823
H 17.3716363 19.1143532 22.0969579
C 26.1516163 18.6116476 26.2910503
C 25.3948432 17.6725995 26.2490259
H 26.8186873 19.4428095 26.3305975
H 24.6969640 16.8619015 26.2378306
C 7.8378436 28.7303268 17.9588697
C 7.0412147 29.6194628 18.1348150
H 8.5419272 27.9449728 17.7984399
H 6.3730081 30.4420791 18.2937324
C 11.6750153 4.2776487 3.1340938
C 10.5292770 4.0784373 2.8137073
H 12.6890326 4.4476780 3.4181691
H 9.5169321 3.9025254 2.5264278
C 14.3723119 20.3780919 6.1781702
C 14.0001197 20.8968623 5.1564704
H 14.6884007 19.9077471 7.0792157
H 13.6709870 21.3737735 4.2605335
C 0.0208659 15.4067892 2.2806075
C 0.6256996 15.6831975 1.2748875
H 38.4853120 15.1660456 3.1707870
H 1.1591087 15.9311800 0.3854069
C 19.5709788 7.3760716 18.0082379
C 20.2242200 7.1635603 17.0175624
H 19.0064688 7.5454131 18.8970122
H 20.8120037 6.9675555 16.1501972
C 14.3480610 4.9430133 6.9646061
C 13.2285886 4.6576239 6.6191053
H 15.3406450 5.1911280 7.2660440
H 12.2385922 4.4005505 6.3174344
C 24.0693051 15.5315007 15.0512553
C 23.7929136 15.9309451 13.9473706
H 24.3168286 15.1787553 16.0263304
H 23.5400234 16.2960107 12.9780626
C 37.0113114 29.2731822 15.6669457
C 37.2880813 29.9771949 16.6057070
H 36.7583854 28.6564720 14.8341108
H 37.5266158 30.6035464 17.4350999
C 20.6039949 34.9864554 14.8049658
C 20.8170513 35.3585880 13.6783487
H 20.4187799 34.6684227 15.8058442
H 21.0051873 35.6953602 12.6840568
C 16.3129873 30.2603055 31.8794897
C 15.8541460 30.3720234 32.9890744
H 16.7155360 30.1645500 30.8964915
H 15.4464252 30.4765220 33.9691486
C 5.6639561 34.8887138 21.0714329
C 4.6795005 34.7581219 20.3877807
H 6.5311015 35.0070750 21.6812423
H 3.8206824 34.5930196 19.7783183
C 4.2102556 15.6157435 14.8938288
C 4.2138576 15.4075702 16.0811905
H 4.1877986 15.8139308 13.8464922
H 4.2107901 15.2211460 17.1308935
C 9.2259324 25.3896029 19.3235498
C 9.1377180 25.1094429 18.1541167
H 9.3143362 25.6290907 20.3597567
H 9.0659648 24.8514661 17.1215172
C 1.0863690 28.0397140 34.1397551
C 0.5356002 27.5054361 33.2101650
H 1.5750188 28.5145651 34.9596486
H 0.0500321 27.0352399 32.3857701
C 18.4221358 16.3746996 24.8681163
C 19.5849875 16.3896025 24.5480364
H 17.4028401 16.4028724 25.1832642
H 20.6237273 16.3601240 24.3098051
C 18.1668185 31.6145042 3.7359937
C 17.8951842 32.1760465 4.7679075
H 18.4073799 31.1197104 2.8223692
H 17.6524398 32.6681691 5.6826023
C 18.3264095 3.4137670 19.1212729
C 17.8590846 2.4721535 18.5284191
H 18.7777030 4.2215025 19.6605330
H 17.4461581 1.6388460 18.0051134
C 29.1874727 16.2187658 16.9571580
C 29.4872208 17.1778489 16.2878967
H 28.8934283 15.3224962 17.4603872
H 29.7263576 17.9773900 15.6216580
C 12.1308294 8.7570213 4.5237372
C 12.1207700 9.5958266 3.6575940
H 12.1329067 8.0211956 5.2956140
H 12.1190019 10.3333776 2.8876595
C 7.0891049 8.0513330 23.8725967
C 7.7695604 7.3326544 23.1826600
H 6.5174926 8.6767082 24.5196571
H 8.3883711 6.6868783 22.5898551
C 31.9776015 13.4340355 10.1279788
C 31.5584892 13.5761251 11.2503491
H 32.3521534 13.3159954 9.1362357
H 31.1859797 13.7476708 12.2376878
C 13.3986205 19.3234397 22.8024573
C 14.1335120 18.9909608 23.7011213
H 12.7283816 19.5736014 22.0084442
H 14.7778410 18.7485248 24.5220963
C 4.7751136 6.5990309 18.2874741
C 5.6432666 6.1175864 17.6035171
H 4.0035800 7.0115810 18.8970218
H 6.4151483 5.6860259 17.0089133
C 5.1844995 26.4663416 17.1190970
C 5.6673377 25.9975508 18.1194535
H 4.7638539 26.8720205 16.2266149
H 6.0984954 25.5739230 18.9983146
C 30.1387157 10.6307844 16.3389557
C 30.8652654 9.7826400 16.7948611
H 29.5156811 11.4226026 15.9808256
H 31.5102004 9.0251283 17.1795488
C 19.0146667 24.5923985 19.8951855
C 18.1689265 23.9281909 19.3504575
H 19.7650348 25.1841928 20.3675520
H 17.4278176 23.3313791 18.8687344
C 31.1694509 6.4709027 3.6863214
C 31.6827417 7.4784437 3.2685803
H 30.7166408 5.5752577 4.0467291
H 32.1391548 8.3666523 2.8936098
C 8.3306737 22.2526852 3.2289796
C 9.3542555 22.3963492 3.8495870
H 7.4318971 22.1314898 2.6684475
H 10.2612456 22.5217699 4.3954540
C 13.5353098 17.2983949 4.8300253
C 13.4325642 17.4247514 3.6356735
H 13.6711597 17.1958258 5.8822814
H 13.3469203 17.5313672 2.5778286
C 5.0126796 13.4171830 10.4881027
C 4.4118877 14.4514649 10.3274785
H 5.5195008 12.4880058 10.6145618
H 3.8696576 15.3582615 10.1833014
C 17.9207791 25.6360676 33.5948608
C 17.7219314 24.4527733 33.4673242
H 18.0896913 26.6819470 33.7208500
H 17.5092557 23.4155276 33.3265534
C 24.2520007 6.4602347 28.0909180
C 25.0247333 7.3830688 28.0005847
H 23.5525735 5.6609430 28.1886377
H 25.7033733 8.2146248 27.9667555
C 5.8353576 30.4463409 1.0656886
C 5.2344764 29.4188950 0.8718830
H 6.3681417 31.3540872 1.2375192
H 4.7029553 28.5104583 0.7004225
C 12.3682858 19.8543745 12.1306085
C 12.0651141 20.5197408 13.0903366
H 12.6371179 19.2766891 11.2712828
H 11.8287808 21.0860775 13.9633001
C 14.7987944 26.6927732 16.4483943
C 14.2496849 27.2996085 17.3335520
H 15.2722435 26.1464073 15.6643248
H 13.7507958 27.8344698 18.1101631
C 9.3623313 18.1909985 7.7463657
C 10.0769057 17.6464655 8.5516267
H 8.7342425 18.7199927 7.0625419
H 10.7085113 17.2219963 9.2951736
C 19.8755499 4.3510247 12.0081303
C 19.6266217 4.4341819 13.1857032
H 20.0988643 4.2815612 10.9656092
H 19.4119301 4.4911027 14.2290548
C 26.6537250 8.8157778 8.7769402
C 26.1133589 9.8883442 8.8913265
H 27.1148706 7.8522578 8.7124831
H 25.6375440 10.8372119 8.9986780
C 19.3307917 3.5319123 24.7141013
C 18.7663065 3.5719085 25.7788771
H 19.8315612 3.5148267 23.7733727
H 18.2890284 3.5977639 26.7326049
C 16.4045227 8.3250476 34.4849158
C 17.1523660 8.3752083 33.5402812
H 15.7423720 8.2703382 35.3198701
H 17.8043899 8.4351258 32.6985161
C 14.2410862 9.0908152 13.5288181
C 13.1693403 8.5470845 13.4291046
H 15.1857716 9.5764840 13.6242036
H 12.2165770 8.0762746 13.3323444
C 23.0771441 3.3196148 10.2154227
C 23.9757756 3.9546749 10.7086374
H 22.2764980 2.7599702 9.7893361
H 24.7850184 4.5084604 11.1269884
C 18.0446789 27.1555642 17.7973041
C 17.4887337 27.6771603 18.7310799
H 18.5500001 26.6875197 16.9834441
H 17.0072250 28.1433322 19.5606776
C 22.6002185 5.5050799 35.8576096
C 22.8418731 5.9994050 36.9305536
H 22.3928162 5.0609190 34.9104488
H 23.0972693 6.4411855 37.8676238
C 22.9735138 4.0018770 5.5247506
C 22.3511483 4.0854026 6.5549601
H 23.5225152 3.9283334 4.6135951
H 21.7459727 4.1657363 7.4322565
C 27.5228643 3.0776060 27.7363605
C 27.0361115 4.1040611 27.3274605
H 27.9501666 2.1544255 28.0683454
H 26.6040250 5.0046218 26.9556683
C 21.1826524 11.3943678 21.2700301
C 21.4346742 12.1084002 22.2094250
H 20.9550833 10.7600316 20.4440814
H 21.6097327 12.7527852 23.0448931
C 27.4206477 15.4174249 14.1830880
C 27.2738490 16.4591592 13.5929971
H 27.6214074 14.5338682 14.7555304
H 27.1867634 17.3972838 13.0948306
C 5.7717998 9.7784704 17.2674374
C 6.2109776 9.2805968 16.2613499
H 5.3859839 10.2173507 18.1590593
H 6.5977748 8.8400640 15.3703591
C 36.2426652 29.9116372 20.2949623
C 35.3185412 29.6723854 19.5584738
H 37.0533181 30.1188035 20.9570170
H 34.4971633 29.4544030 18.9139442
C 34.0325792 34.1433066 1.6129268
C 33.4958361 34.7946282 0.7515492
H 34.5071673 33.5674109 2.3745554
H 33.0212505 35.3705268 38.9899219
C 16.3034045 33.5083943 12.7883379
C 16.3892931 32.9914991 13.8741973
H 16.2387127 33.9779513 11.8322096
H 16.4729937 32.5370152 14.8358770
C 24.9038373 20.9758121 10.4988997
C 24.7745084 20.2846925 11.4788464
H 24.9927561 21.6296560 9.6582226
H 24.6531035 19.6804602 12.3492397
C 21.4288022 10.4214084 25.2633846
C 22.2837202 9.6067533 25.0186159
H 20.7259040 11.1935697 25.4825928
H 23.0792593 8.9193514 24.8157870
C 25.0477363 13.1340075 17.8792361
C 23.8705015 12.8775799 17.9400640
H 26.0913394 13.3523923 17.7810218
H 22.8283702 12.6572183 18.0021468
C 25.3309147 7.9776898 35.9349715
C 25.2593299 7.6702401 34.7706352
H 25.3901779 8.1978065 36.9786582
H 25.1910925 7.3901877 33.7440927
C 13.2021677 15.2831699 9.1008555
C 13.3545889 14.0930819 8.9808608
H 13.1173084 16.3427099 9.2121897
H 13.4991037 13.0429064 8.8629522
C 12.4269969 15.5738449 22.7601252
C 11.8736359 16.3968735 22.0729306
H 12.9151116 14.8528969 23.3762449
H 11.4023390 17.1647072 21.4988810
C 6.1911538 34.8011595 17.1829701
C 6.3365914 35.7999572 16.5213213
H 6.0278348 33.9032314 17.7419262
H 6.4595332 36.6797111 15.9305822
C 32.3098835 31.0828663 23.1758222
C 31.5661954 30.3349032 23.7595294
H 32.9768859 31.7392911 22.6643150
H 30.9068847 29.6815812 24.2840748
C 34.9291674 18.5414846 32.7249335
C 35.5983314 18.8146462 31.7598113
H 34.3334754 18.3018920 33.5765453
H 36.1871765 19.0573382 30.9043301
C 31.6279616 5.9877766 8.6297864
C 31.0650036 6.7725609 7.9084250
H 32.1324709 5.2958764 9.2656542
H 30.5939059 7.4764581 7.2607667
C 10.5518094 31.0535942 2.5864905
C 10.2784637 29.8796934 2.5580611
H 10.7933089 32.0921570 2.6092173
H 10.0360502 28.8415496 2.5297969
C 3.5564070 34.9063066 36.3637903
C 2.4739134 34.6390506 35.9043880
H 4.5135543 35.1426165 36.7699982
H 1.5167644 34.4027412 35.4981830
C 19.7280680 25.8734460 6.8010974
C 19.9668091 26.9162946 6.2456768
H 19.5142914 24.9719625 7.3283364
H 20.1753018 27.8377744 5.7515591
C 30.8952278 2.7966790 23.2188474
C 31.0025151 2.7289492 22.0197236
H 30.8062741 2.8527738 24.2803527
H 31.1005055 2.6685208 20.9594213
C 7.3745658 4.6284509 25.5965047
C 7.1006405 5.6075162 26.2456988
H 7.6236596 3.7688939 25.0170994
H 6.8967134 6.5121938 26.7749161
C 17.9808286 23.4871217 30.2316983
C 16.8803553 23.6928085 29.7854338
H 18.9578377 23.3112337 30.6207390
H 15.9066780 23.8755805 29.3917475
C 18.4337200 15.7598088 8.7507648
C 19.2736056 15.3398360 9.5072332
H 17.6690008 16.1726263 8.1298155
H 20.0088750 14.9659172 10.1832728
C 20.4135751 29.6179776 9.6015000
C 21.0240822 29.4354733 10.6251825
H 19.8764732 29.8049543 8.6989205
H 21.5671082 29.2943759 11.5318587
C 9.3983596 16.2090040 19.5216497
C 10.1855191 16.2103693 18.6088479
H 8.7228158 16.1997270 20.3463674
H 10.8614233 16.2447377 17.7847634
C 24.1953779 37.2496537 28.0658566
C 24.4943360 38.4142146 27.9773317
H 23.9325397 36.2193293 28.1461208
H 24.7546475 0.4456367 27.9022697
C 4.2293051 28.6740852 19.9221287
C 3.6150702 29.0970640 18.9748624
H 4.7847861 28.3339126 20.7666937
H 3.0907767 29.5300645 18.1524438
C 12.0288293 31.6127782 19.4797533
C 12.0950047 31.3528058 18.3041771
H 11.9659447 31.8374655 20.5207105
H 12.1573132 31.1192396 17.2657158
C 6.1988995 36.8233166 24.3202135
C 5.1260254 36.2734628 24.2930390
H 7.1491446 37.3073066 24.3531087
H 4.1782036 35.7844260 24.2798902
C 16.6799827 18.8683697 3.2953972
C 16.6969066 18.5146881 4.4484055
H 16.6618664 19.1795884 2.2755431
H 16.6613205 18.2120963 5.4734900
C 8.4688441 2.3438018 20.4680197
C 7.8871496 1.6787306 19.6470962
H 8.9719181 2.9725450 21.1727664
H 7.3710331 1.1013560 18.9136605
C 28.9809698 11.3140945 10.3768027
C 29.4785888 11.0456705 9.3120765
H 28.5414175 11.5559061 11.3179079
H 29.9250439 10.8240136 8.3689684
C 8.5322066 4.0404079 6.5949884
C 8.4417426 3.0716789 7.3075171
H 8.6146449 4.8967809 5.9640247
H 8.3616267 2.2148120 7.9378002
C 20.4839670 18.2021002 7.3205412
C 20.8179712 18.6102408 8.4046640
H 20.1930005 17.8480770 6.3574823
H 21.1040065 18.9792029 9.3631392
C 16.7526629 29.0154365 8.0522503
C 17.4303262 28.1119327 8.4763329
H 16.1595789 29.8205492 7.6806028
H 18.0676284 27.3523047 8.8801217
C 22.4431256 5.6792915 19.2302911
C 23.4669005 5.7528402 18.5959946
H 21.5167946 5.6304142 19.7659573
H 24.3701935 5.8134244 18.0321569
C 15.9873741 6.5835548 37.8592183
C 16.6070606 7.5610022 38.1967873
H 15.4465611 5.7089953 37.5752387
H 17.1615747 8.4165234 38.5109790
C 16.4011089 5.8110917 12.4785420
C 15.6087220 5.8862205 13.3844580
H 17.0894325 5.7265441 11.6678136
H 14.9063995 5.9524105 14.1839488
C 3.7323225 31.7713766 21.6005990
C 3.9202271 31.9154730 22.7834453
H 3.5906089 31.6734762 20.5475937
H 4.0851951 32.0479583 23.8290459
C 28.1538973 1.9243073 31.3318585
C 28.8279680 1.0171414 31.7514237
H 27.5632641 2.7330501 30.9648330
H 29.4325349 0.2099450 32.0966264
C 13.6660915 7.2842101 1.3762220
C 14.5531798 7.8001932 2.0090004
H 12.8837580 6.8316790 0.8094868
H 15.3271614 8.2624743 2.5781838
C 19.1103008 6.0727941 36.1844182
C 18.3466735 5.6438703 35.3559037
H 19.7871373 6.4283098 36.9282301
H 17.6691779 5.2814438 34.6169223
C 16.0933175 19.9808169 28.8930433
C 16.3144459 20.3371036 30.0253862
H 15.9147690 19.6416267 27.8944694
H 16.4961608 20.6965151 31.0159188
C 29.7060794 10.8044368 24.7022745
C 28.6143359 10.8745165 25.2078197
H 30.6812247 10.7467367 24.2752099
H 27.6843541 10.9266391 25.7260632
C 16.1314011 11.6612320 32.6020447
C 15.3375445 11.5534155 33.5023708
H 16.8250737 11.7626394 31.8003389
H 14.6240311 11.4716447 34.2908808
C 13.4792477 30.7847349 12.2437216
C 13.8244014 30.6859019 13.3943716
H 13.1675914 30.8342616 11.2250084
H 14.1507936 30.5932962 14.4053538
C 33.8256124 12.1487583 22.7913555
C 33.6819298 13.3336463 22.9633598
H 33.9581052 11.1002244 22.6449524
H 33.5618966 14.3814885 23.1223069
C 21.2300484 23.8371476 11.1355186
C 22.0787533 23.5498278 10.3278178
H 20.4701983 24.1338095 11.8222439
H 22.8540062 23.3557012 9.6172656
C 24.3867802 12.9950358 24.6048007
C 24.8352774 11.9333678 24.9618326
H 23.9488163 13.9360832 24.3585236
H 25.1790244 10.9683762 25.2692098
C 38.2510978 17.1954469 33.3174242
C 37.9083994 17.7502245 34.3315620
H 38.5575190 16.7037404 32.4221385
H 37.6077414 18.2391898 35.2302758
C 30.3501134 8.0099751 32.3550849
C 30.9199022 8.4662247 31.3951688
H 29.8527380 7.6028674 33.2061227
H 31.4167067 8.8783979 30.5467987
C 16.4930176 26.0046264 21.8526506
C 15.6652353 25.6599345 21.0465002
H 17.2185142 26.3015237 22.5764371
H 14.9317182 25.3463584 20.3384146
C 27.4226180 7.1508999 30.4998181
C 28.2413844 6.9108738 29.6481067
H 26.6826223 7.3792389 31.2326290
H 28.9611966 6.6932082 28.8916368
C 23.5257381 14.5686258 9.4222439
C 23.9974008 14.2610405 10.4886050
H 23.1135042 14.8380260 8.4758795
H 24.4190602 13.9780191 11.4264600
C 24.6300140 11.0110652 33.7568831
C 23.6943869 11.3433425 33.0735861
H 25.4638043 10.7179622 34.3527593
H 22.8665300 11.5983179 32.4524263
C 30.3926169 20.8808658 15.8134489
C 30.9587012 20.6849932 16.8598460
H 29.8976557 21.0204412 14.8797281
H 31.4663698 20.5070870 17.7805845
C 25.8188880 4.5922591 3.0611979
C 25.1825718 5.5367259 2.6664769
H 26.3831631 3.7515125 3.3979282
H 24.6492022 6.3686536 2.2651116
C 13.9170923 27.8983709 9.9208069
C 14.5298611 27.7544036 10.9489839
H 13.3690580 28.0224164 9.0135872
H 15.0883314 27.6199177 11.8468634
C 13.2651772 13.4946633 20.0048873
C 13.4021403 12.3050789 20.1515561
H 13.1450027 14.5470276 19.8777772
H 13.5218253 11.2539096 20.2913398
C 14.4031131 21.1701430 20.0843759
C 13.9595672 20.6497367 19.0899409
H 14.7920208 21.6249185 20.9660453
H 13.5534070 20.2346199 18.1930433
C 12.5605398 8.4860097 22.8202763
C 11.6980662 7.8023839 22.3266183
H 13.3254662 9.0851130 23.2593986
H 10.9600967 7.1372328 21.9267306
O 19.3662119 26.3771974 11.1182773
O 19.4925533 26.2773069 9.8451529
O 27.0075012 7.8956321 21.9503530
O 27.6651722 8.4736256 22.8851556
O 7.1292820 8.5980051 27.0970476
O 8.3198771 8.9671837 26.7956936
O 29.9070842 0.0189763 28.4666746
O 28.6594762 0.1783236 28.4143347
O 31.8585441 33.8088790 28.3584214
O 32.0208549 35.0542436 28.3660818
O 7.0734155 13.9986809 12.2013938
O 7.5429694 15.1716293 12.1328952
O 13.2463612 18.4002271 9.5297298
O 14.4818060 18.7102045 9.2794229
O 27.8368281 5.9775745 9.1541149
O 26.8945254 5.4096707 9.8551307
O 20.1871649 13.2608306 25.2930756
O 21.2618283 13.7765823 24.8047440
O 6.5248048 22.5433212 26.2264407
O 5.3417810 22.8943199 26.3322778
O 23.1213162 15.5589508 26.4789758
O 22.0370027 16.2601724 26.5900917
O 19.4320950 5.2442383 8.5253058
O 20.2970425 4.3999654 8.8994893
O 8.3097087 21.4295326 6.6855474
O 7.6846794 20.3885037 6.2963650
O 18.8741835 10.0690300 31.2801635
O 18.8456853 11.1616548 30.6821271
O 31.6078280 37.4253855 29.7678307
O 30.4135526 37.7729154 29.8379833
O 29.6550636 18.7144691 13.5384153
O 30.8371910 18.7441676 13.0692642
O 15.9207265 17.2825256 26.5067540
O 15.9149516 18.5184291 26.1544061
O 29.5018566 29.5408258 2.9491966
O 29.6537094 28.4161322 2.4505114
O 24.6177577 23.3955235 8.5452325
O 25.3746186 24.2937877 9.0635630
O 4.1066371 32.0684872 18.4707328
O 5.3860433 32.1767700 18.5899094
O 16.3897991 17.7706851 7.4848327
O 15.1612739 17.5456378 7.7709566
O 19.7387664 5.6643516 20.7106312
O 19.8881283 5.2230933 21.9154496
O 15.3696305 21.7094378 33.2646423
O 16.5694855 21.6039290 32.8682943
O 1.7624766 30.3196300 31.6473070
O 2.7256613 29.5550844 31.5160530
O 23.9250217 9.6583454 30.3175952
O 25.0637901 9.3555877 30.7147862
O 11.0596416 16.5495407 15.4231820
O 11.3129451 17.3444352 14.4696063
O 28.1834778 13.0212861 16.0249326
O 28.0860875 13.3611637 17.2905601
O 9.6590982 5.6463952 21.4502624
O 9.9562880 4.5320144 22.0674413
O 12.4072084 20.0689900 16.4381905
O 12.0220938 21.2477920 16.1639580
O 26.5247801 10.7844327 27.6344088
O 27.0377739 9.6743350 28.0833054
O 11.4482619 19.0604738 19.4958495
O 11.0842947 19.1174553 20.7053339
O 30.6860784 15.8401779 13.9218859
O 30.4673779 14.5739963 13.9819350
O 25.4269632 7.9443501 0.0928217
O 24.1896033 7.7396495 0.3758846
O 20.8221545 11.4591625 31.1077196
O 20.8642463 10.3567690 31.6968993
O 10.1324919 6.1505627 28.0274504
O 8.9889542 6.1610796 28.5411118
O 6.1750890 6.0129918 21.0308193
O 6.7301966 4.8960964 20.7438496
O 21.9749264 9.1094963 38.5644072
O 23.2036822 9.2797167 38.7270712
O 23.1713968 7.9368109 31.1649439
O 24.3132617 7.6335792 31.5589984
O 25.0225283 8.3157041 24.4977307
O 25.7869136 8.9969580 25.3056672
O 10.3673841 17.4597917 11.8879840
O 9.9326603 17.2296024 13.0610959
1000
Step: 20000000 [39. 39. 39.]
C 38.2958256 25.1951763 24.0262177
C 37.1272417 24.6811320 24.2644124
H 36.8631727 36.8347467 20.3064608
H 3.9893053 4.0742686 33.8329684
C 26.9563118 19.6270277 33.7222454
C 6.0082142 11.0871666 37.8645200
H 26.8326405 18.7344293 34.4559881
H 29.0182770 36.7027083 35.3410380
C 7.6099145 1.1949990 17.4317082
C 31.7239816 17.0625431 21.0874123
H 1.6134764 3.0603749 14.4839696
H 16.3358757 8.8423893 18.7988966
C 5.6416183 12.1678976 37.1128752
C 4.1895162 12.4343915 36.8458809
H 17.7298764 21.6533327 24.8294378
H 23.9812915 35.1911122 35.7499961
C 4.3543974 38.5433058 26.7057162
C 18.1308787 28.0362325 18.0951082
H 13.4963780 11.5160970 21.7138401
H 2.1776786 13.7510480 37.4022604
C 0.7881215 27.9681583 26.3393133
C 2.0523846 28.0101897 25.8178304
H 9.6366315 8.0188224 32.2719039
H 18.0333023 8.3329362 10.5218801
C 27.7829900 32.8904165 13.7040862
C 27.1962771 31.6142224 13.9007054
H 21.8664022 14.8591650 32.4772345
H 12.5226878 8.1716991 2.6693922
C 18.0754274 13.5197381 17.7630842
C 38.7556976 33.9295139 36.9736137
H 13.3140020 18.6019990 32.3810400
H 25.4732726 1.9190508 38.1517050
C 26.8902141 7.9095859 34.6510650
C 24.1089094 7.6623370 37.9018911
H 15.6508908 36.6255335 26.0452752
H 8.3934546 21.2681782 11.2715144
C 37.7711920 36.4983409 1.1152588
C 38.1151274 36.1315710 2.2887049
H 28.1291378 34.1506906 16.6902071
H 10.5666358 6.5076480 4.2312838
C 33.6539962 6.8550687 29.7102360
C 35.7559032 8.2686257 26.1142060
H 17.5676374 2.6613818 26.6778135
H 34.6592525 8.1791949 25.9424454
C 11.5576843 8.3108625 2.1446207
C 11.8172413 9.4420333 1.2590244
H 12.3417619 8.7645960 16.7079569
H 20.3920889 15.7133931 32.4756855
C 36.7214569 37.3544762 1.1156125
C 36.4062833 37.7047161 38.7508039
H 34.2782078 10.5759803 30.9464175
H 0.1136848 13.0152106 29.1816503
C 21.9888945 32.1089636 23.8193844
C 34.5386072 37.0434658 17.7402492
H 23.1736024 18.0378593 17.2282256
H 34.3630965 23.4975004 34.6586609
C 9.9707455 2.1289351 20.5095302
C 8.8543848 3.0608279 18.5345341
H 26.1149227 29.6330036 13.2570919
H 1.2045409 22.8211540 5.4732746
C 14.4299238 32.0454683 4.6236695
C 17.5529074 1.6842522 3.4433894
H 28.7163380 14.1293792 24.5081373
H 6.6725802 6.9617322 0.6673706
C 31.2064122 34.6046839 22.4015739
C 30.2654759 33.9546733 21.6356773
H 12.4464460 37.8852714 10.1657073
H 35.8919171 11.4973195 4.1716566
C 35.0016693 1.4217956 24.6346932
C 22.7997763 9.3663939 32.8052874
H 25.7386106 17.0992212 24.1819435
H 7.5320340 37.3986277 9.8183103
C 32.2238891 36.1144647 17.6508204
C 4.7226919 6.5417731 0.9135119
H 8.0304518 5.9973958 14.2416648
H 24.5703935 36.7585807 24.0493192
C 31.4095618 12.2730195 29.8868837
C 32.0987228 11.9507520 28.8217429
H 2.2304429 0.1678393 7.4514765
H 14.4659225 0.7654899 3.0870733
C 33.2878460 7.4198238 32.1930378
C 10.8404832 25.4060993 3.3384326
H 25.9234691 1.8551041 0.5072851
H 24.9617493 37.3257558 25.7704150
C 32.3690591 3.5888959 26.7645921
C 11.1045409 32.3138140 7.7843350
H 4.5548536 14.8141448 24.7644078
H 11.3982111 23.2699451 34.0853347
C 28.0224176 13.9574336 30.5605747
C 28.1734502 13.5260096 32.7073653
H 0.0434486 35.1970521 33.7966791
H 36.7316828 37.7269446 18.3843614
C 0.4548103 34.1694105 1.7723501
C 0.1285274 34.4986752 0.3765175
H 22.8609994 31.2872187 26.8290346
H 18.1585734 31.1695879 38.6866571
C 31.2103528 4.6659606 22.5757548
C 23.2304185 19.1388492 17.7087976
H 16.3813806 30.7950276 38.0546894
H 0.0530355 10.9188714 0.9112513
C 6.3107680 13.3132655 12.9547234
C 0.1107769 26.2258629 24.5389524
H 16.6306806 5.0469883 0.4370678
H 10.7973906 25.7461205 20.6276698
C 19.5168488 11.7423586 31.3032788
C 2.7473781 27.5079825 13.9922509
H 34.9856546 37.8060826 36.1392216
H 30.9188227 7.6420953 21.5079514
C 12.0947707 37.9998672 23.6405811
C 10.1320142 38.3714145 22.3272376
H 22.7085703 21.7323778 20.2182844
H 30.0247898 23.1173350 32.3139308
C 11.2185865 30.1226599 2.1798640
C 10.9911461 32.8687270 6.5275628
H 10.3280053 16.9516469 35.7694130
H 3.9514767 21.5720170 7.9556042
C 26.1383046 25.9258828 18.2554920
C 26.3275940 25.0505786 19.3712853
H 25.8876876 6.6612357 2.4995743
H 9.9669232 16.7728025 34.0440974
C 32.6216736 11.7244433 26.6427640
C 31.5248495 12.1190215 27.5033341
H 31.2980434 22.3301127 0.1088197
H 33.0201872 10.6982502 26.6177111
C 23.5442380 20.2165867 25.6816111
C 21.8464413 21.2985062 29.1185694
H 22.2678662 31.4651965 36.3995691
H 17.8554806 6.6609875 0.0289826
C 17.3375157 8.6914089 30.2311681
C 35.2517359 10.6816203 4.1685108
H 31.9009102 36.6006640 16.7987564
H 28.3459159 30.7278741 28.5453770
C 14.6592278 34.2235692 22.2656284
C 12.8739741 19.4737957 33.1085955
H 12.4141612 4.0582690 26.2766372
H 3.3111391 20.7888463 8.9358555
C 26.6392396 30.1471452 17.5454342
C 8.8520247 19.5533938 15.3054628
H 25.4032752 16.6828498 27.5263986
H 27.7964129 33.2562704 24.0327617
C 32.6879218 15.1703681 17.0439769
C 34.0446926 19.0937011 13.0179595
H 16.1588034 29.5767416 24.3942222
H 34.4798923 1.1754882 23.6659933
C 31.6132383 14.0508470 15.0374392
C 31.8768989 14.1661102 16.4632330
H 6.7358891 11.9643883 20.9687273
H 13.4431938 20.3491821 32.6966636
C 28.2518947 33.7103472 14.6714289
C 27.9260506 33.3769215 15.9159749
H 28.8346113 34.5454993 14.6663702
H 18.2632184 15.6750786 1.2757780
C 6.9640932 1.7000785 25.2962127
C 29.1159840 4.8288516 21.4287699
H 37.9472310 1.1292240 37.5127062
H 21.8752449 8.2678612 2.4927927
C 10.5630650 10.1531694 0.7296322
C 9.1538929 9.6537514 1.1161558
H 26.7300175 35.9094020 33.8477071
H 23.0162262 4.7840411 18.5053075
C 14.0901105 38.8766705 25.0486756
C 3.6276322 16.0195700 31.1158239
H 34.6961433 10.0783785 34.1217738
H 4.5499454 4.1488714 8.6934743
C 17.1154655 28.5500229 26.4452380
C 18.4133159 22.6677062 13.5302237
H 38.3671961 38.6789598 25.0269844
H 35.6377998 38.3931532 38.7701292
C 28.2705798 14.5304423 26.8549047
C 29.0475344 14.1454388 25.5782674
H 23.2229178 23.1353374 26.8569393
H 7.3780621 1.3951458 15.3109205
C 26.0521380 36.0129742 5.1155895
C 15.3023999 7.4078056 29.6069910
H 33.6309210 7.0595741 5.1247091
H 7.3792473 16.2404554 5.1449634
C 26.6969058 28.2928607 19.2282278
C 27.5476512 31.6477032 19.0495992
H 23.1842359 31.0588909 26.2944692
H 29.2618043 34.0157407 18.5207683
C 26.4373061 29.6067560 18.9104193
C 27.0403538 30.7396924 19.8699713
H 17.8313706 22.0585434 1.2901107
H 24.4077287 34.8163645 37.0991086
C 4.5347313 22.8943546 29.9958769
C 16.7453769 4.2058158 25.3520661
H 37.7844736 2.9066758 36.6783576
H 28.2933383 28.3155726 30.9954397
C 28.4785785 13.9166508 28.0084430
C 29.7102116 13.4278952 28.3383948
H 3.4417428 5.3817961 2.1896741
H 37.8326860 37.2613049 24.4571365
C 37.6264389 16.0771495 14.6941130
C 27.1889812 31.5492017 17.5076017
H 25.0925106 29.3719867 21.6415421
H 13.8152069 12.0373129 21.4302148
C 25.3624655 22.4950032 16.7688402
C 18.6389987 5.9163004 28.1012689
H 34.9054926 0.7422552 25.3405449
H 5.0629027 22.1903718 5.2027601
C 34.8119765 36.1493606 20.5313544
C 37.1348314 5.0606753 27.6487786
H 28.7952410 24.5348408 30.0567317
H 30.5794817 34.8385860 17.4051417
C 13.5138100 4.5998183 20.6336827
C 10.7996172 33.2842375 5.2538318
H 11.1824529 8.8900823 34.0733482
H 35.0904607 17.0205160 17.0505479
C 3.1758225 9.0657469 28.1595948
C 7.8077234 17.0806514 4.3403981
H 35.6392840 23.5054052 33.2642009
H 0.7897604 7.9774567 31.6795106
C 32.8987143 17.2743481 13.9054523
C 34.5692449 18.0611002 15.4068571
H 29.9118744 13.1388895 37.2303318
H 35.1059260 11.2312477 1.8810393
C 11.0684886 1.7966160 21.2624115
C 8.2305392 3.2334535 16.1547063
H 38.9943145 3.7865681 20.7785358
H 23.0421114 24.3493170 28.3536263
C 34.2973907 7.5052742 28.5660058
C 32.3494250 6.2716831 29.4408553
H 28.1882986 17.7659334 23.6134602
H 22.9677604 7.0915548 19.8373780
C 34.5195814 2.7723624 36.4775340
C 22.8636898 24.4946701 13.1442077
H 33.2775584 11.7216835 24.7139722
H 20.7093251 15.4271111 13.2023398
C 38.3011652 1.9946841 36.8628035
C 15.1682702 38.8339335 3.3566278
H 23.4898270 37.7228880 24.9950142
H 18.5202218 7.8156384 10.0994745
C 9.9542631 7.1815165 3.7420637
C 32.7113343 9.6075071 21.9897355
H 1.9900194 36.0313826 33.8103011
H 14.8479020 38.1936118 4.2023506
C 5.3405973 21.1618242 4.6630345
C 16.2474838 6.5152290 28.7665143
H 37.3825756 35.6735393 33.1192927
H 4.5800191 21.2271603 3.9617594
C 28.1572844 30.9070440 23.3644707
C 13.4264277 1.6627989 28.3828962
H 24.0598659 21.2532065 25.9548451
H 4.3859119 9.7801194 26.4229169
C 10.8572945 8.0640330 32.0678576
C 12.1179938 3.2433397 26.9138210
H 14.2548625 2.8944765 26.7354011
H 18.4052781 21.5915370 1.0289095
C 24.2299441 19.0749753 25.6207934
C 26.9962208 31.1589803 15.1468851
H 25.0509872 33.8952545 35.8345454
H 19.7636980 5.7255747 28.3739691
C 17.6959373 6.6040388 28.9303216
C 18.2348307 7.6376388 29.6604101
H 12.5227301 23.8745623 35.5140381
H 2.3173682 23.2968004 29.7339481
C 25.1598072 22.4510210 19.5074880
C 24.2292305 21.6781845 18.8367297
H 2.5113713 17.8203833 20.9669609
H 2.0939446 36.8945331 35.2287164
C 26.2048669 29.6975249 21.9123362
C 11.6760347 7.7728481 30.9847034
H 4.5645647 18.2742894 19.6994760
H 12.1759893 31.6500305 14.1990703
C 3.4349848 9.4240426 26.8168454
C 30.6684554 13.2085450 27.2471034
H 27.9173770 14.8275679 34.2257537
H 29.6487132 37.6630845 34.0224070
C 22.6385666 19.8105395 18.7850789
C 23.1654348 21.0355380 19.4263168
H 36.3163097 37.4349596 34.5685453
H 33.4703823 10.2811445 22.1028999
C 29.4317530 33.3321889 19.3707007
C 10.8580578 7.0179883 17.1275640
H 2.7798261 21.9424291 30.9726299
H 7.1236684 20.1307967 10.9325261
C 0.0389740 26.2397621 0.3146076
C 29.2318038 13.1100558 30.8296120
H 32.2947789 8.8431778 22.5886739
H 30.6881359 11.2516051 32.4412803
C 23.9974699 20.0799200 16.9587151
C 24.5898975 21.4666428 17.5071413
H 17.0481701 30.2252583 22.9687426
H 36.8990660 38.1593641 1.7856265
C 11.6827714 12.2265257 4.3361216
C 28.6751321 18.3701980 22.7601529
H 28.2451485 19.5136573 22.8727830
H 28.1824949 17.8208217 22.0429716
C 20.3819180 1.7136375 22.8561503
C 7.0547768 15.4256018 8.3655436
H 20.1409214 2.6669443 22.1869442
H 20.4153230 0.7100678 22.5282179
C 31.2922201 13.0614425 24.9638074
C 11.2828756 32.4154567 3.2307264
H 30.2653286 5.2212159 3.3805731
H 26.8405683 25.4044434 20.2545148
C 26.3001995 7.5743450 36.9104141
C 12.9720354 8.6809201 33.2353247
H 33.8844702 7.2864633 27.5573877
H 32.6521962 28.6300586 26.1677312
C 26.1076556 27.5171736 14.2294570
C 17.2259002 30.5588468 38.7697949
H 10.5532719 38.0660150 10.7199225
H 0.9101553 32.7119889 38.2813060
C 2.5988678 37.9626626 28.5283315
C 1.8083643 37.4729121 29.4730332
H 36.7333664 23.8346912 23.6514251
H 9.3064640 8.0057390 16.0193762
C 10.5989744 34.5283453 27.9045404
C 35.4201300 32.3558929 34.6710129
H 31.8914959 10.4164630 21.9091558
H 17.8813271 9.6121568 19.7232017
C 26.2492047 22.2278000 15.4534431
C 16.9764518 24.5262944 38.0985875
H 19.7792619 14.7332761 38.6523016
H 28.7396413 36.4500418 33.7075773
C 27.0664071 15.5726259 26.6271503
C 30.1728707 4.0378688 21.8570134
H 36.7358614 22.6361618 13.1430985
H 10.9010085 36.3141769 23.3067185
C 5.2579035 11.1369124 0.0535396
C 3.8787860 11.6878166 38.9537883
H 16.0533249 8.7918766 32.3808939
H 35.8171963 21.4093253 18.0586676
C 14.9675353 37.4146917 26.8238411
C 14.9770830 38.6146021 26.0828003
H 11.0660739 2.9774000 27.1413132
H 1.4698718 3.2289724 12.7398462
C 30.5917438 7.8240340 12.4124249
C 8.4814984 7.1549679 3.7649820
H 28.5543233 6.8566714 20.7415813
H 25.2782071 36.7368923 33.0596844
C 13.1559925 37.9718146 28.5069531
C 18.2190549 13.0887920 26.4792576
H 9.5437647 16.1699311 19.3885697
H 6.9600482 28.0532118 8.9868450
C 11.1429818 26.5686093 2.8328156
C 32.9933189 8.7420068 3.5129926
H 21.3472611 2.0169455 23.1864311
H 19.1273057 17.2999736 1.1211060
C 27.7283682 14.3252708 29.1400816
C 16.6841708 9.7453042 19.3185215
H 23.2131986 23.9464519 23.5777835
H 16.3338323 9.6695077 20.3093815
C 8.3054014 5.4565362 15.0194779
C 9.1100191 5.9186092 16.0016718
H 4.3835687 23.9804304 29.6431265
H 27.4804584 20.5566492 34.2975454
C 7.3579005 29.0310995 6.3093429
C 35.1400448 22.2103188 17.8942205
H 11.3864955 25.3239129 20.4849047
H 20.1917747 16.7640391 28.4707174
C 18.6009206 3.7635612 18.0646067
C 27.8269210 8.3527532 27.6918762
H 19.2008944 3.2625111 18.6231400
H 18.0930531 4.5651234 18.8164908
C 8.1332716 37.1388854 8.9651558
C 0.3643504 8.2715654 25.2510738
H 37.9434058 26.6670930 26.3551646
H 37.1992084 7.9855773 31.4397506
C 27.4273013 10.3653822 21.9796280
C 12.4035291 2.5902070 21.1688639
H 29.7053808 18.6593618 22.3713773
H 16.2768882 10.6882201 18.7004132
C 18.9192211 16.3366942 0.6863849
C 19.7404949 15.8365052 38.6801676
H 36.0210988 24.2510570 34.6533382
H 0.7908237 18.1249531 23.6171482
C 11.9314800 7.8741212 17.1640836
C 11.4974503 5.3277650 18.7532053
H 7.7262285 36.1204420 8.6584935
H 33.1505645 4.1303322 27.6328661
C 28.1098058 27.3837172 31.7576308
C 10.5377635 16.5634708 34.8322844
H 1.5146386 22.2946834 4.9565622
H 9.0197270 1.5101990 20.5856905
C 37.3131490 8.0966884 30.3935511
C 12.3183082 23.2431810 34.6075024
H 0.8197062 37.3145454 28.8697683
H 21.3730985 15.9288820 30.9340435
C 31.2031422 5.8213245 29.6723675
C 36.8018895 8.1608973 25.1332828
H 18.1685061 29.5658544 23.9436416
H 7.0831504 10.7565861 37.4522396
C 16.8222925 5.1877782 26.5505121
C 21.1425474 17.7399895 11.3134320
H 2.7244113 28.3645672 14.6315838
H 20.3898322 17.9425322 10.5397584
C 22.0087103 7.1777159 2.7605253
C 1.5289946 12.3089526 0.1395922
H 5.2424987 20.4939009 5.5791046
H 23.5196188 8.1527934 37.1617528
C 27.6912903 7.9708717 37.1268303
C 9.5085156 4.9263838 17.2298079
H 17.2759323 13.5330471 26.0358461
H 38.8209167 33.3615561 36.0196461
C 32.0403196 7.8633444 2.8389459
C 31.7323912 6.7368545 3.2740990
H 32.4288831 6.3165495 3.8212699
H 28.2924600 26.5137120 31.2537576
C 3.5821233 38.1624752 27.5748051
C 5.1332137 38.9497153 25.7520564
H 30.4105438 6.2870045 30.1391439
H 36.0729231 1.8355901 24.4013531
C 5.9823153 11.3295589 21.5635446
C 10.2090720 35.7878081 32.8486143
H 0.3797042 3.1521534 20.3334525
H 28.2079729 8.7393756 36.5371586
C 28.1277143 31.1739655 21.9349799
C 23.5123643 13.3374652 4.9313604
H 2.9912306 3.8919212 12.9947760
H 26.6745429 27.9322561 20.2124058
C 35.9025205 36.5962438 19.7522151
C 2.2314456 3.2530718 13.5617024
H 33.5657006 20.1034796 13.0383264
H 2.9023157 2.2354940 13.8331370
C 30.6099991 6.0254005 2.8078372
C 16.1124694 1.8932712 25.5213845
H 12.4875575 37.4917739 29.1252218
H 5.2910677 22.1412205 30.1306519
C 8.1155056 10.6516986 1.3889852
C 25.9709847 7.6304171 35.6487376
H 0.2403717 2.2726437 37.3630958
H 33.1296805 9.2531767 20.9702983
C 29.2072382 6.2177848 21.2086556
C 6.6800807 30.0033910 24.6377060
H 6.2929950 2.6296333 25.3321019
H 6.2590148 14.6382512 35.7641689
C 15.9607694 5.5859089 27.7558058
C 17.3968795 22.5079842 25.0791559
H 11.3902548 7.2895265 30.0380323
H 36.9050491 4.3221149 28.4527289
C 25.5487275 6.9429366 1.3807272
C 31.8987525 28.4327027 18.6927895
H 32.5555368 6.6766450 32.6109862
H 31.3394167 13.4866944 17.0606886
C 26.2596776 6.9386986 0.2825408
C 9.2597506 24.1686402 31.6955798
H 7.8837557 37.7087081 8.1492410
H 11.7316740 19.3114168 33.0808023
C 13.2619988 2.4006024 22.3320426
C 14.2952449 3.2583807 22.6335670
H 5.7682493 8.3757097 4.5192513
H 16.3193275 0.0805056 3.5852719
C 31.4046908 34.9309257 19.4934322
C 30.4879687 34.0748514 20.1348296
H 15.9046496 5.5484090 36.7076804
H 35.4930686 18.5877699 15.2195166
C 38.7304446 26.9469722 25.6400557
C 35.7190792 37.2483692 18.5414074
H 25.0997963 7.2624703 35.3138123
H 27.7187462 22.4144602 14.2155145
C 33.6409913 35.9070438 19.8921088
C 32.4492184 35.4742334 20.4938624
H 12.1017825 29.5655651 27.9477996
H 12.2133941 22.1304330 35.1049811
C 35.6323082 8.2167796 28.5879371
C 38.7494642 8.1165242 28.2254207
H 35.7065185 10.1638038 31.9926384
H 22.1582176 21.0864929 30.2004081
C 31.6245697 6.9708996 37.4128672
C 31.9718782 9.3447564 1.0339268
H 28.3272584 4.3521482 20.6916785
H 26.8620639 8.0627759 33.5599734
C 13.6523787 5.5940209 19.7945080
C 1.0019761 1.6470322 18.7103300
H 8.8554164 0.9220965 19.2096009
H 31.9743736 12.1793630 30.9357667
C 1.3210102 26.5713974 23.8792916
C 34.9386939 8.5246983 30.8199557
H 20.3764327 15.3622638 13.9131509
H 34.7857292 37.5828342 16.6738854
C 25.9036812 25.1302097 17.0426390
C 33.5187265 8.0908647 4.7652407
H 11.9369334 30.3855657 11.6616112
H 21.7575793 19.3330859 19.1318721
C 38.5692056 7.9964715 29.6860535
C 30.2377572 13.5419793 25.8817184
H 31.4406884 9.5449378 38.9958159
H 29.3637757 7.8485105 38.3691255
C 6.7468751 9.0544485 2.7788496
C 22.7021666 23.4800330 27.8310222
H 3.3836055 26.9134715 14.6398251
H 16.0372584 31.1666979 1.7656258
C 33.3573675 9.5232093 1.1240770
C 35.3175275 10.0079161 5.3625964
H 27.0446894 28.7449843 25.9179507
H 38.8753639 1.3361523 36.2081467
C 15.3161413 1.9931166 24.3920906
C 14.2262833 0.9978059 24.2150349
H 22.4823141 7.9615316 0.2762627
H 32.9403673 15.1752107 18.1417581
C 2.7136749 11.5152000 0.7747806
C 26.2007504 15.7348006 27.7009428
H 22.4743102 20.4326148 25.1845667
H 12.9302513 19.2292586 34.1040290
C 9.1376454 8.5824015 2.0902034
C 3.1907012 22.5834646 30.2096503
H 23.2796949 7.1006951 21.6405868
H 36.7092408 38.8500269 24.7556104
C 11.6463319 8.7627133 33.1102475
C 21.1081213 15.3233028 31.7533514
H 5.2066730 14.5038071 26.4245080
H 20.8485894 16.5592784 11.2225355
C 29.6129286 6.5861939 1.9030833
C 31.3102995 8.3615368 1.7651771
H 11.4677614 30.0910792 26.9931329
H 19.5444093 1.5388468 23.7205298
C 11.4963605 28.9341938 2.0404647
C 26.3315991 29.3561866 23.1708730
H 26.1096963 26.8436291 13.1651349
H 25.1397462 36.1730245 5.7954509
C 23.9678619 6.2176150 3.8045356
C 13.6648443 8.2361748 31.8848808
H 32.3262300 17.4056303 12.8514387
H 2.9208855 8.6569075 30.8259637
C 27.7822431 6.8124243 0.4844662
C 3.0394277 11.0713620 2.0090779
H 31.0378961 23.7857415 32.9723112
H 13.2621779 7.4676728 28.6770602
C 33.3813233 36.3628049 18.4231714
C 23.6784171 5.7768574 4.9598600
H 28.8038024 8.2313648 10.9909933
H 6.8885775 37.1142820 13.1067108
C 33.1938897 16.1748730 16.1200283
C 29.2881714 9.1948016 1.2962294
H 33.2882559 11.2893788 28.9975373
H 21.1584308 6.6799113 2.3212551
C 10.6216212 33.0459333 4.1073145
C 18.6004520 5.1564881 38.0622601
H 1.5664243 17.6639504 19.4805732
H 4.8359562 11.5479749 21.0751013
C 17.1256425 30.0241459 24.1084822
C 13.0815001 7.8084338 30.6939700
H 7.2349213 38.0532814 12.8106170
H 25.9252247 19.8078952 33.1481725
C 18.1886214 5.4269668 26.7275702
C 26.3172734 14.9037283 28.8504308
H 11.3270015 17.3433150 34.4550811
H 27.5919130 19.3124101 33.0243001
C 35.1703704 23.9664204 34.0721509
C 5.3656696 24.9697250 16.6403726
H 34.8334916 24.8142484 33.4011693
H 10.5524193 10.9971781 0.0514394
C 27.1522725 36.7092026 18.4721073
C 11.1538228 22.3523879 9.6143683
H 22.8297622 33.0024899 23.6631585
H 24.1345908 0.8174746 2.0656861
C 33.8330342 7.6568500 30.9368790
C 28.6559651 14.7411080 36.6878312
H 34.6012184 2.2084886 25.2348125
H 4.7515371 25.8113807 22.0106270
C 18.6652023 10.7914661 31.1639632
C 23.3786870 6.7965019 2.6057944
H 23.8311086 5.6909347 6.0224288
H 18.9348925 12.7139329 25.6525023
C 5.4863816 8.7055671 3.5529370
C 6.7769703 10.1868668 1.7241425
H 31.2199548 15.2560842 13.3376914
H 38.4025235 11.7903433 22.6729804
C 23.4984951 7.5432810 0.1519757
C 26.0734616 17.3960360 25.1949658
H 5.8897978 7.1681246 38.0637618
H 31.6266454 7.6291574 12.7374804
C 7.3107802 19.5914404 4.5891900
C 12.3001043 3.7955429 20.5579149
H 21.0556770 20.8780276 28.3943555
H 19.1247259 4.5262435 17.4815960
C 16.3952332 19.7705154 11.6231209
C 26.0309199 35.9250545 33.1058268
H 1.0590168 37.9549629 34.1083977
H 30.3257541 2.9691434 21.8923215
C 5.5907265 34.1741193 10.6475071
C 34.4047906 8.8103470 5.4875824
H 28.9531793 34.4023244 24.0094676
H 33.9817019 10.1012293 0.2776541
C 30.2467970 6.8004371 21.8053184
C 10.0767936 13.6935284 21.8254593
H 25.0205360 3.6935531 31.5888034
H 23.4501573 0.6001473 1.8938372
C 33.2812784 8.5925416 33.0906105
C 34.7618137 9.7859686 31.7892173
H 25.3014423 2.2001228 30.7077026
H 7.0114941 0.2217130 17.2782901
C 3.6135567 5.8930741 1.3190160
C 5.7991320 7.0020716 0.2525297
H 31.0306202 34.7531785 23.4924295
H 3.1378970 27.3688598 23.8251826
C 26.4720334 29.2282758 16.4302976
C 6.6318396 0.3570182 25.5352334
H 28.6162183 29.9643274 25.8038923
H 0.0798888 15.6226165 33.1325551
C 0.8093225 8.0310372 30.4819357
C 2.2291472 6.6774163 3.8253625
H 22.0923506 17.9593129 11.2646442
H 7.9155728 1.5007035 24.9993850
C 11.2502014 4.2219115 19.6912605
C 35.8673214 7.0179953 35.8593412
H 1.4542092 26.5392332 22.7637446
H 35.7402798 6.0071034 35.8779386
C 1.4202902 24.1779466 21.0261193
C 10.6885715 10.5734068 27.3900913
H 17.2048184 31.1284129 24.3954968
H 25.5433043 22.0329105 20.4502719
C 29.3662954 12.6532422 32.1522436
C 29.5833321 13.8155126 36.4045820
H 16.6284825 0.2038975 26.8108056
H 7.4832308 38.5429060 25.0221955
C 25.5367646 25.6926217 15.8645677
C 16.4136168 5.1747683 13.7574755
H 19.9086471 16.4548119 37.8268373
H 4.9873100 25.8475125 22.7097804
C 17.4338035 5.5725990 38.7346122
C 8.0384747 8.2520216 2.9380240
H 11.1053339 37.5362023 9.2800785
H 0.6146379 36.2479478 34.9522302
C 31.6501021 23.3760459 0.0079168
C 34.7982674 10.5514103 2.8680647
H 31.8698506 6.9127610 23.1103241
H 22.0444504 7.1785577 3.8938258
C 25.5520855 7.2318162 38.0040191
C 9.0994698 18.8287888 27.0486381
H 6.8109560 13.6714872 34.2153222
H 0.3025383 35.1554148 3.7309525
C 14.6853741 20.0516684 16.9598363
C 32.4197443 3.9450261 22.9875419
H 30.7140998 24.3624936 0.2661095
H 28.4358310 25.6630329 28.4593214
C 1.0798012 8.0745326 27.8292683
C 26.2012229 27.3922412 18.1584200
H 36.3661841 7.8926928 24.2896543
H 31.3565832 13.0291872 14.4460013
C 37.7342022 35.8843592 37.8548742
C 38.3381206 35.6827366 0.0844981
H 26.8799054 31.2736623 12.9237751
H 0.6261176 33.1194954 2.1821347
C 12.1664446 0.4091999 22.8661305
C 10.9720122 0.7032190 22.1617316
H 38.8081099 24.5121690 23.3520526
H 28.7578949 27.6312667 32.5619981
C 29.7150079 8.0270246 11.5525144
C 32.6355969 3.8062399 24.2012201
H 15.7654057 5.2343460 23.6167965
H 32.2278703 23.7851151 38.0416305
C 37.9531472 34.9256303 34.0417544
C 5.3580332 10.4335382 1.5081573
H 8.4824852 11.5734367 1.1598660
H 34.3339333 22.1659380 18.7339149
C 2.3845436 8.9924360 25.8623146
C 2.3558341 27.2554124 24.5094948
H 32.4826514 27.9942817 26.3592337
H 25.2987266 28.5741357 23.2571149
C 27.5165442 35.4465239 26.7463940
C 28.9750263 17.7841675 18.1129723
H 24.7097369 2.4345000 33.5023877
H 15.1725505 38.0930114 2.4008928
C 16.7295360 30.4830491 1.2428533
C 27.1548408 23.0730275 15.0212497
H 34.6731380 8.4777709 6.3817380
H 20.5747296 17.0698707 29.9372900
C 9.8676096 23.3486993 4.6798320
C 10.6608419 24.2765874 3.8999899
H 14.9302347 5.2398903 27.7196831
H 23.0192411 24.0242752 24.2546531
C 27.5583466 32.0192866 16.2069173
C 12.9213045 7.4456534 18.1119591
H 38.0263428 36.7327717 3.1768182
H 6.0709939 4.0111795 8.4804548
C 37.6428194 35.6913693 35.4827812
C 37.9859562 35.1786318 36.7087132
H 31.9571968 16.4428380 21.8641295
H 12.7862609 37.0607729 25.7414056
C 17.4473310 26.6998182 13.9109235
C 31.3894784 35.1273748 18.0204340
H 2.7319523 28.7460816 26.1080984
H 9.2881333 11.9308497 34.2245682
C 36.6858905 36.9046758 37.8384763
C 35.9394569 37.1984083 36.4839167
H 9.9444857 30.7715888 12.2521968
H 17.5620095 23.0969134 24.1096240
C 14.5709967 4.2909478 21.6433117
C 13.8372778 37.0948778 27.6973342
H 27.8815661 23.9083706 28.5632839
H 16.3749834 22.3556167 25.4512760
C 25.5250003 23.7853211 17.5531544
C 4.2066317 9.1018530 3.1451846
H 32.0697980 18.0743423 20.8930428
H 4.1719936 3.2861407 33.6829228
C 25.9615302 2.3365450 11.7239985
C 28.8120224 37.1525758 34.4560329
H 12.8112004 9.7542234 1.0422022
H 27.9961774 37.8132675 34.4686121
C 28.4358290 6.0521980 1.4191750
C 29.9961127 7.9360865 1.6571217
H 13.1509066 23.1739038 33.8573193
H 20.8618501 18.1386273 12.3121223
C 19.7273055 35.5510266 38.6267853
C 11.9525052 17.9094021 15.6160308
H 10.0947839 16.8484736 18.1690293
H 19.0228288 4.9626107 26.1602853
C 2.8847378 20.5350211 14.3590864
C 24.2053954 13.1978113 31.2301338
H 11.4118481 31.4981776 13.8476351
H 35.8108755 10.2508951 6.3773722
C 2.4773398 17.6299804 19.8673173
C 7.7088957 18.4627493 4.5886016
H 1.7938142 26.8913580 14.1358584
H 24.5192092 7.1037062 20.1730291
C 0.2678020 33.5954100 38.2832048
C 7.3801624 32.6214499 37.1241722
H 17.5640499 23.0917552 25.8172719
H 35.1459009 35.9100686 21.5684962
C 11.2721112 38.2011450 9.9714806
C 13.2238583 1.2390296 23.1440392
H 11.0213782 38.9059860 9.0793330
H 37.0403924 4.2764975 26.8424292
C 10.9721810 31.0575965 11.6055318
C 28.4035869 13.9190431 34.0069603
H 25.5080643 35.6379465 35.8875924
H 9.1601089 38.4932048 21.9225637
C 25.1286492 18.1974132 25.8227773
C 15.8497636 0.6677888 26.4623047
H 18.8865123 13.7716022 26.9498315
H 37.0846082 6.9668960 36.1836200
C 37.8146440 8.0613017 27.2131782
C 37.9729525 8.1897011 25.7577293
H 32.3695298 16.7972269 20.0350217
H 0.8680004 8.2117225 24.3235045
C 3.3307308 12.2703120 37.8476105
C 2.1056909 12.8151083 38.0139231
H 5.8219539 13.8611323 13.7670844
H 7.7272390 6.2855729 4.2106160
C 9.7590788 7.1187982 16.3063061
C 37.6536506 38.3424099 24.3076195
H 17.8662866 30.2267614 1.6787972
H 36.2493553 5.7108796 27.5235840
C 26.8914854 16.2456763 25.4827089
C 27.2997559 14.0800373 31.7077359
H 27.0834711 15.5805137 24.5775173
H 13.4769891 9.4577775 33.8541635
C 10.7910792 5.5366945 17.6680303
C 27.5822968 29.7205419 25.4260554
H 21.4678882 32.0108620 22.7957318
H 38.9891303 18.2755187 23.5310798
C 34.4196894 17.0171113 16.2673452
C 10.8398454 32.1658008 9.2297855
H 38.0519286 5.4001325 27.8172923
H 2.7737687 5.8852232 0.6794760
C 25.0902933 2.8408867 26.7998497
C 31.5304686 28.1837136 2.9304686
H 26.3998745 14.7775189 31.9744508
H 0.8835583 16.1864267 28.8153138
C 24.1487669 7.2246014 1.3231505
C 17.0055551 2.7926609 25.7875011
H 17.9005406 12.2229872 27.2000520
H 31.1361541 13.1738142 23.8808759
C 0.2634168 12.0855698 0.7511722
C 19.9670554 12.9766261 31.5475742
H 25.3687610 35.1170337 33.3770642
H 34.7377426 18.8457606 12.2285982
C 28.4757029 32.4596980 19.8530638
C 28.5639848 32.3660849 21.4297493
H 0.4733269 11.8355871 23.9620202
H 35.7010742 22.9951330 18.4378206
C 25.9412377 1.1718927 38.7250850
C 24.8874541 34.8671540 36.1746950
H 5.7082238 13.9563738 12.2832506
H 36.2380214 7.1301121 34.6964966
C 7.8528927 21.8190383 4.2900161
C 8.8932701 22.5855230 4.8400844
H 13.4757110 35.9874448 27.6348906
H 3.5544174 9.9097934 28.7692116
C 16.3125716 8.0037554 36.4382442
C 15.5900726 24.7755930 30.5682548
H 24.7991004 24.9538335 15.3817661
H 22.4325271 5.0658701 18.8539211
C 5.5016843 14.9415803 25.5686143
C 0.6080484 15.1998741 28.9917321
H 8.5225085 16.5252422 3.6879564
H 27.5047781 24.1755164 15.1179903
C 25.8775896 27.0109886 15.5211976
C 11.5919836 27.8376516 2.7105676
H 7.3977406 13.7521095 13.0620066
H 16.4233478 29.5703377 1.4064122
C 7.8640658 4.1646998 15.1684054
C 28.6405470 33.5884976 23.3960619
H 2.7203509 11.7882385 2.8755196
H 25.8056836 15.2783322 29.7724086
C 30.1056539 11.9835148 33.0708532
C 17.8566871 9.6861639 31.0897749
H 11.0417356 15.5928276 34.9189767
H 3.1581876 27.8568877 13.0576818
C 9.9721014 3.0792206 19.4286533
C 25.2294838 2.6255343 31.6460573
H 13.9248401 8.2525105 18.1172350
H 25.9313735 1.2603998 33.0056953
C 15.2039681 3.2781252 23.8082967
C 31.1087098 6.1203348 22.8167616
H 5.7589101 11.4467787 22.5951175
H 5.9733689 10.2627729 21.1448200
C 32.4079839 12.2391524 25.1681895
C 30.2252393 12.9623504 29.6529518
H 21.1513065 32.1282003 24.4421459
H 3.5990699 20.1310335 24.1930079
C 6.5393338 13.6303511 35.3432924
C 6.5552655 12.4682540 36.1005605
H 0.8631020 28.2439841 27.4447441
H 24.1676171 19.8850700 15.9461777
C 15.8596127 8.2150952 30.6185483
C 15.1691389 8.4607244 31.7837703
H 24.5758329 38.6872678 24.6266025
H 8.5103224 12.0293965 33.9497882
C 8.3690192 1.5842790 18.4810670
C 6.8426578 20.8860596 4.2204798
H 36.4969743 22.9256125 13.7347394
H 26.8561687 35.6049087 5.7013920
C 28.2689426 7.5296943 38.4149301
C 26.7117320 29.6970901 15.1631389
H 30.5405951 17.1043011 20.9260661
H 27.8756098 5.1741261 2.0700661
C 22.3162513 22.4370159 28.6061550
C 1.5809454 9.5491180 13.2803246
H 20.8175661 31.2833797 35.9690997
H 28.4026373 31.7907032 24.0386170
C 3.5333708 18.0938848 19.1630891
C 27.2303354 30.3309289 21.1486554
H 7.4846789 11.9097425 36.3989551
H 3.9278188 12.9210180 35.7029860
C 27.2298377 28.4340205 37.5047064
C 27.3114893 29.7968860 23.9202875
H 3.6718329 18.2044470 18.0223918
H 2.1539481 0.7452846 7.2007889
C 26.2872795 27.8426523 16.7437671
C 12.7682309 6.2303311 18.8462359
H 35.5512485 8.2193176 35.8748500
H 14.6424605 6.1531951 19.9948719
C 13.7849347 7.2498485 29.6174095
C 24.6163934 37.6151588 24.8638769
H 36.0958163 25.1463401 24.6922409
H 23.4834482 8.5894406 20.4831233
C 30.3302786 12.3087684 34.3762335
C 0.6910353 13.9650626 28.9206163
H 15.4988986 4.4903238 21.2684677
H 34.7685004 22.2816217 16.9963388
C 32.2935405 35.3090618 21.8593229
C 33.8576654 18.2055602 14.0854092
H 3.2101754 19.6613328 23.8239853
H 38.5476946 26.8992817 38.7097151
C 34.2003720 9.6315561 33.2293076
C 10.8627338 31.7253028 10.4106930
H 38.6041066 24.7224918 1.5611993
H 15.0909152 5.6467472 36.6451400
C 36.2534220 8.0786748 27.3532771
C 36.0420116 8.1538979 29.9648641
H 6.5460188 15.1899064 25.4855839
H 26.5209859 21.2146060 15.3341539
C 0.3094909 25.5278910 1.3376482
C 13.4156849 2.6672755 27.3038254
H 17.7809766 3.1989390 17.3920655
H 32.4580247 23.4111001 0.9228045
C 7.5858370 1.9350613 16.2646954
C 29.0000326 33.4303786 22.1956017
H 5.1461092 16.0102340 25.7469609
H 9.1157126 37.1224921 9.0273375
C 0.2069602 35.0727021 2.6665017
C 28.0976225 24.9622383 29.1729384
H 3.3675946 8.8941851 3.9328423
H 13.4810300 11.7551211 25.8410425
C 20.5455560 14.0155186 31.4117920
C 18.7174308 12.7255051 14.1340420
H 22.4812638 31.1697067 24.0566096
H 0.8221841 15.5419720 34.4165824
C 32.5014306 3.5339957 25.4910010
C 1.3150545 8.3730440 26.3806293
H 13.6719317 11.1106543 26.0714647
H 7.1102316 3.9712631 14.6181820
C 32.5439528 16.1793363 14.8441512
C 31.5693021 15.2085788 14.4025622
H 17.6084628 29.4960448 38.8376438
H 33.1432432 35.7183446 22.2793563
C 4.1220630 10.1876103 2.1037975
C 25.6844774 23.8832100 18.8945164
H 7.2389347 28.0634746 9.7189728
H 6.1309103 12.2596888 13.3033171
C 25.2647198 1.9905297 32.7541554
C 23.5688442 7.5514869 20.7122924
H 25.5249779 0.2229864 38.7873941
H 37.7504475 38.7281457 23.0735140
C 2.1789469 8.2929247 28.6655308
C 1.3667255 36.7988739 34.4502988
H 25.7068043 35.1292613 4.4619824
H 26.3006012 36.6334415 4.3751978
C 4.6698254 37.7507975 17.1376106
C 25.9146903 3.7079900 20.1313795
H 27.9821585 33.1341022 12.6688203
H 27.2116411 25.4372653 29.4493302
C 10.2986102 8.0418504 2.7487808
C 2.0207382 8.6970308 30.0919621
H 38.5399737 12.7994720 1.2823926
H 28.6237903 30.4952138 29.1058353
C 13.3652034 0.4189355 28.6939824
C 36.7253874 36.7711015 35.3492252
H 27.0650824 1.1612353 38.3878590
H 2.3219892 9.1092333 24.8253161
C 26.3781768 28.8825479 14.0815598
C 33.5908296 9.7740403 2.8661362
H 31.8105719 2.5811213 27.2425125
H 26.7506603 30.4954953 25.5703863
C 11.5063985 31.4320799 2.5136589
C 8.7179883 3.6440323 17.3241549
H 27.1557094 27.3663936 31.8034796
H 27.6650388 8.6677847 35.0101212
C 29.4195788 13.4126528 34.8685695
C 15.9537517 4.3305627 24.2015864
H 26.5758714 36.1546013 32.1179700
H 19.2251901 7.4172144 30.1047497
C 12.7584786 37.9548658 24.9541856
C 10.9973670 37.3829498 23.0095075
H 1.7151253 37.1218217 30.7077836
H 31.1256116 11.7388103 34.9809158
O 36.5311407 31.9723815 34.7574222
O 11.2631350 34.8040989 26.9780446
O 27.0492941 34.5123165 27.2183339
O 7.6746506 28.1106010 5.6456424
O 19.3751009 11.7106228 13.9708404
O 19.0919624 4.6966869 37.1899757
O 24.1562396 13.8091752 32.3157560
O 24.2768007 12.6472447 30.2406341
O 20.9043246 17.1481361 28.9677169
O 16.0691309 7.4673049 35.4902541
O 4.7813758 33.3678916 10.6871022
O 21.6515302 31.3033403 35.6304243
O 9.6900423 36.8903379 32.8961031
O 10.7235243 34.7348918 32.9659277
O 0.5313082 16.1584408 33.7609385
O 0.2751410 11.8951271 23.1525827
O 2.0497309 23.9583879 20.0833526
O 25.8658984 4.7129436 19.3641934
O 17.6618577 27.5921988 13.2556055
O 36.7504246 15.6011505 14.3108778
O 28.6894756 10.0132728 0.7438440
O 17.3316772 24.3166899 0.2237559
O 2.6566525 15.4949704 30.8456737
O 4.1889435 37.4246336 18.1311409
O 17.7731997 14.0371753 18.7449582
O 15.1077356 24.1777168 31.4646881
O 14.6684858 32.2040923 3.4072077
O 14.2714448 31.5605237 5.7595124
O 16.7077794 19.2184029 12.6099582
O 16.0564870 20.1368808 10.5106596
O 11.2599055 30.0626798 27.9998341
O 17.5505641 1.9682158 2.3690198
O 28.8654946 16.6352494 18.0510422
O 25.1730849 3.1477872 11.3386064
O 17.9907339 22.8798795 14.6100072
O 17.4838950 27.5413311 26.9095174
O 22.7643323 13.2821506 5.7479141
O 5.4156606 3.9978958 9.2652953
O 11.8970395 12.9906711 5.1578630
O 1.7778770 20.2921145 14.0330447
O 14.2942438 19.0641449 17.2778228
O 17.4901161 5.3692918 14.1443978
O 30.4862165 28.1209114 2.3591864
O 24.4289930 2.9859005 27.7494681
O 27.7666433 9.7501540 21.1350484
O 4.4329784 25.3982672 17.1968055
O 9.4160930 18.8251036 28.2104103
O 8.8783118 18.5963299 25.9965034
O 3.1968442 21.6384383 8.6134199
O 28.5670041 15.9314083 36.9508380
O 7.6602135 20.5712248 11.7186971
O 10.0794347 16.9719430 19.1272420
O 32.2271753 6.0363718 37.7452124
O 8.1484263 23.8764479 31.7618258
O 23.2286366 25.3965977 13.6891113
O 20.5007111 35.8605966 37.7582583
O 11.5627845 18.1484927 14.5410601
O 12.1479764 17.9578331 16.8104583
O 34.4980409 1.8871559 35.7704475
O 35.0206028 3.7342684 36.7625606
O 10.1209265 22.0203751 10.0784292
O 26.2339378 36.8524258 19.2270459
O 30.8694797 22.9945208 32.6583884
O 6.6272141 29.4471366 25.7487954
O 6.6225517 14.4064701 8.2153609
O 6.6382854 31.8081893 37.3058775
O 1.6061879 2.5498797 18.6758939
O 8.3517690 19.6531868 14.2414356
O 1.3425353 7.1443701 3.2289921
O 27.3863861 29.6305979 37.5711181
O 11.6017688 11.0998578 27.6477377
O 15.4811092 33.5492883 21.9627713
O 28.8393273 9.0302700 27.4812366
O 26.6943044 8.0914069 27.7762186
O 1.7312943 10.6192686 13.0077330
O 10.0813955 13.6722640 20.7508412
O 31.1515172 28.2706126 17.8994207
O 32.4920802 28.7085114 19.6124970
O 23.0699917 8.3286122 33.0841586
O 19.0827372 27.8411632 17.3137855
