# Supplementary material for: Exploring the frontiers of condensed-phase chemistry with a general reactive machine learning potential
Source: Nat Chem. 2024 Mar 7;16(5):727–34. doi: 10.1038/s41557-023-01427-3 (PMC11087274; doi:10.1038/s41557-023-01427-3)
Supplement: Supplementary file 2 — Initial and final Cartesian coordinates for simulations performed in each case study. [file 41557_2023_1427_MOESM2_ESM.zip › initial_final_xyz/acetylene/acetylene6.xyz]

1000
Step: 0 [43. 43. 43.]
C 31.3281327 14.1283154 1.5242447
C 31.6099983 14.6068954 0.4542187
H 31.0841835 13.7114596 2.4749234
H 31.8660323 15.0353356 42.5118851
C 28.9473288 10.0362518 40.2511045
C 28.4872671 9.5172736 41.2381745
H 29.3372373 10.5252137 39.3882324
H 28.1261586 9.1056621 42.1586335
C 22.6507806 13.2501731 37.6645247
C 22.2972624 12.5046020 36.7864375
H 22.9342667 13.8892849 38.4695913
H 21.9517878 11.8606899 36.0106482
C 26.6252268 9.5836449 8.4165818
C 25.4315430 9.4381006 8.5146198
H 27.6806327 9.6957961 8.3147902
H 24.3713872 9.3161894 8.5926942
C 8.6026812 13.2938745 11.8443667
C 7.6720606 13.0835906 11.1072377
H 9.4343825 13.4693908 12.4884699
H 6.8514266 12.8956484 10.4517053
C 30.1762326 7.0036323 3.0601113
C 30.2712725 6.4113974 2.0143337
H 30.0350604 7.5183204 3.9832157
H 30.3667632 5.8716210 1.0996302
C 34.0589845 4.0491946 8.5845834
C 35.0582448 3.7586200 9.1939338
H 33.1751459 4.3060516 8.0460361
H 35.9441370 3.5023467 9.7296303
C 4.1996877 13.3978518 16.2926327
C 3.2054215 13.5963714 15.6412065
H 5.0801626 13.2221012 16.8682215
H 2.3248009 13.7879346 15.0725165
C 34.4504607 14.3494926 33.8607306
C 34.6777869 14.1481223 35.0274978
H 34.2440935 14.5136030 32.8256311
H 34.8743822 13.9348709 36.0533666
C 11.1918206 32.5286715 9.7503748
C 11.6671528 33.6319862 9.8479873
H 10.7863198 31.5472424 9.6669482
H 12.0798317 34.6112247 9.9393671
C 32.8801855 23.6804741 17.8318353
C 31.9552957 24.1104984 17.1889595
H 33.7202773 23.3097359 18.3738875
H 31.1562010 24.5209845 16.6162620
C 12.2351579 18.5501417 14.2443290
C 12.3792397 17.4723620 13.7208756
H 12.0761249 19.4927962 14.7169327
H 12.5181283 16.5322120 13.2391904
C 23.0973224 6.6056163 26.5197203
C 24.1575359 6.8396452 27.0445634
H 22.1598805 6.3986905 26.0556523
H 25.0949772 7.0465708 27.5086320
C 25.6799207 10.5902071 4.8470899
C 26.6168366 10.2830173 4.1508980
H 24.8442455 10.8337512 5.4664716
H 27.4347052 10.0164264 3.5146892
C 27.6988227 15.9704970 12.5389857
C 28.9016262 15.8990744 12.5803370
H 26.6340069 16.0257156 12.4966783
H 29.9636957 15.7928891 12.6445498
C 13.4883613 29.8187726 13.9886431
C 14.2677278 30.6461141 14.3900081
H 12.7946939 29.1052959 13.6047251
H 14.9617166 31.4073226 14.6799134
C 12.1891688 32.2116231 16.7193667
C 11.3854879 31.3649559 16.4195564
H 12.8881878 32.9697781 16.9907820
H 10.6665304 30.6241717 16.1525825
C 15.5032517 27.5839868 25.4113679
C 16.1671923 27.9748056 24.4840732
H 14.9011629 27.2615808 26.2299058
H 16.7458361 28.3331403 23.6639148
C 10.8696656 41.5399435 24.7248941
C 10.8297932 40.7270270 25.6136398
H 10.8811229 42.2422952 23.9237774
H 10.8035157 40.0112955 26.4038002
C 10.4386005 12.0162377 8.7232928
C 10.3260340 11.1980256 9.6012670
H 10.5910441 12.7306650 7.9446133
H 10.2324675 10.4808136 10.3840681
C 29.2176046 39.9522269 36.5567708
C 28.4442927 39.5330512 35.7325821
H 29.9017676 40.3229734 37.2859500
H 27.7601815 39.1621078 35.0034550
C 11.2061483 30.6060584 23.5344143
C 11.8468475 29.6214204 23.2653955
H 10.6103834 31.4585091 23.7697195
H 12.3948460 28.7483641 22.9941977
C 18.6953746 25.6188191 25.1324201
C 19.8537659 25.8662681 25.3602511
H 17.6815451 25.3262860 24.9786047
H 20.8605671 26.1166923 25.6107068
C 34.2190905 22.6199693 35.1480397
C 34.6716326 23.4773245 35.8642892
H 33.8229481 21.8635859 34.5097867
H 35.0843105 24.2369320 36.4892907
C 8.3664305 28.7551494 22.7109219
C 8.9972879 28.1573477 21.8759435
H 7.8058373 29.2860711 23.4446574
H 9.5462578 27.6599966 21.1078381
C 10.8352618 11.5204730 42.3790891
C 10.5968285 10.8423382 0.3475074
H 11.0622719 12.1271869 41.5342161
H 10.3872573 10.2907553 1.2394522
C 16.4877463 20.4465873 10.1039390
C 16.4890201 19.2709962 10.3717665
H 16.5122798 21.4925557 9.8917318
H 16.4882196 18.2296610 10.6012988
C 42.3311809 17.3717437 42.1846843
C 42.4614569 16.2165256 42.5041238
H 42.2148792 18.3933108 41.9020627
H 42.5741797 15.1954934 42.7903831
C 25.9389957 9.9917825 12.2977031
C 24.8753878 9.6346195 11.8557307
H 26.8737581 10.3181208 12.6912408
H 23.9047291 9.3984435 11.4807816
C 11.5419421 6.6160847 4.3476780
C 11.9712764 7.7370663 4.4716307
H 11.1609785 5.6258526 4.2391912
H 12.3024247 8.7461011 4.6006007
C 26.9257791 20.6859885 15.9487562
C 27.7911896 19.9156052 15.6076568
H 26.1935748 21.4113687 16.2389403
H 28.6216611 19.3007742 15.3374959
C 0.2270494 30.4179179 20.1396807
C 0.5385293 29.4469913 19.4947632
H 0.0171731 31.3028559 20.6940043
H 0.8001366 28.5857656 18.9239216
C 16.2187029 14.3631793 41.6739888
C 15.7763589 14.1108534 40.5812684
H 16.6064050 14.5924568 42.6401081
H 15.3660030 13.8991687 39.6194762
C 18.7395320 34.3233048 29.5361583
C 19.2486320 33.4633489 30.2114030
H 18.2807292 35.0807174 28.9423841
H 19.6985971 32.6838902 30.7837773
C 5.0014034 34.0762524 23.4840691
C 3.8769212 33.6825810 23.2934842
H 6.0159094 34.3740638 23.6233642
H 2.9003270 33.2820830 23.1369531
C 41.6325004 11.9879520 19.9231561
C 40.5428241 11.4781561 20.0171356
H 42.6167189 12.3997757 19.8534877
H 39.5727822 11.0404331 20.0939978
C 7.8016529 26.0683489 17.7546970
C 6.6493470 26.1619779 17.4115325
H 8.8193469 26.0222067 18.0721307
H 5.6290068 26.2470598 17.1138205
C 8.6262087 34.6871302 32.5147323
C 7.4556266 34.5474949 32.2580677
H 9.6702621 34.7920172 32.7092247
H 6.4338594 34.4023325 31.9930761
C 20.9376733 18.0465601 25.8699234
C 20.5718272 17.4073089 24.9146780
H 21.2359623 18.6334928 26.7075638
H 20.2400405 16.8199120 24.0857644
C 22.6507587 6.6231772 12.7738078
C 21.8469023 7.3444921 12.2387676
H 23.3750080 6.0048780 13.2506067
H 21.1772568 7.9931815 11.7221980
C 33.4357111 21.2632996 15.5152008
C 33.3107800 20.2149421 16.0992536
H 33.5846051 22.2012357 15.0311338
H 33.1782887 19.3004400 16.6386303
C 10.1300767 3.1313499 24.1992499
C 9.5043439 2.1133347 24.3682098
H 10.6712623 4.0452116 24.0905304
H 8.9350955 1.2279480 24.5533551
C 32.1673392 18.0297739 11.7345384
C 32.6534919 18.0931056 10.6315574
H 31.6947916 17.9719754 12.6939499
H 33.0856974 18.0946075 9.6557282
C 17.6206193 18.7002915 26.5150205
C 17.7445433 19.7932206 26.0201937
H 17.5298623 17.7133224 26.9075767
H 17.8057375 20.7541612 25.5578637
C 0.1867175 8.5653067 20.4912443
C 0.6374977 9.2666171 19.6197287
H 42.7865212 7.9408104 21.2582504
H 1.0371827 9.9293079 18.8848911
C 5.4041156 27.4825055 20.4983004
C 6.1435855 26.5920796 20.8356696
H 4.7477225 28.2799899 20.2353692
H 6.7926450 25.8061320 21.1462329
C 36.5718941 18.3504168 17.0990472
C 37.1557773 17.3391774 17.3989377
H 36.1020812 19.2735816 16.8479521
H 37.6835269 16.4582102 17.6832634
C 19.2003097 23.5933200 22.5405323
C 19.9330959 24.2048998 21.8019319
H 18.5261240 23.0880366 23.1995297
H 20.5855309 24.7304462 21.1445365
C 32.7920295 11.4088682 38.7702510
C 32.1257373 11.6851722 39.7376675
H 33.3918155 11.1964699 37.9098748
H 31.5504665 11.9518462 40.5945637
C 14.4271127 18.1197019 7.7501598
C 14.6650836 19.2196933 7.3180443
H 14.2062898 17.1428417 8.1174297
H 14.8736973 20.1852199 6.9169541
C 42.6010093 13.6154119 16.8927993
C 41.7275083 14.4432194 16.8199300
H 0.3818995 12.8986288 17.0185026
H 40.9415518 15.1627350 16.7903289
C 16.7607590 24.1891243 34.2891406
C 16.4286556 23.6040594 35.2901325
H 17.0481940 24.7167601 33.4090403
H 16.1368016 23.0921285 36.1788663
C 28.9003506 10.4553956 35.6284111
C 28.6227678 10.5316655 34.4581302
H 29.1579079 10.4323699 36.6627783
H 28.4116326 10.6620389 33.4216882
C 15.7853761 17.9340340 15.8359279
C 15.6547994 17.2663665 14.8397598
H 15.9046128 18.5308786 16.7115025
H 15.5323141 16.6560543 13.9740332
C 14.3424252 29.2411976 17.6887633
C 13.3334934 28.6016159 17.5274051
H 15.2394277 29.8013610 17.8310636
H 12.4488298 28.0189963 17.4140752
C 12.9611820 19.5691808 10.5582847
C 12.9248418 20.6306974 9.9880714
H 13.0060460 18.6342326 11.0705152
H 12.8909455 21.5707692 9.4860349
C 24.0187006 6.2180692 9.4578983
C 24.7056448 5.2824164 9.1300532
H 23.4040304 7.0571600 9.7069521
H 25.3246471 4.4708250 8.8258310
C 28.9177871 12.7697661 11.0683349
C 27.7125614 12.7945590 11.0185861
H 29.9816613 12.7691018 11.1453920
H 26.6469345 12.8223701 10.9876762
C 31.1030276 11.1079977 28.6887207
C 30.6384776 10.9672497 27.5848067
H 31.5574971 11.2080588 29.6506341
H 30.2287463 10.8438909 26.6085334
C 18.8887910 12.3177395 37.4451284
C 19.1335071 13.2860217 38.1222179
H 18.7100100 11.4381596 36.8686141
H 19.3267899 14.1609284 38.6980879
C 17.3606224 11.3759640 7.8197998
C 17.3966118 10.8416247 8.8991492
H 17.3025670 11.8078502 6.8478878
H 17.4295701 10.3681472 9.8538840
C 27.1175580 6.8951200 11.0672817
C 27.7432283 6.8412399 10.0367850
H 26.5807143 6.9386248 11.9912033
H 28.2922871 6.7913333 9.1237280
C 15.6032978 26.1355458 18.5868753
C 14.5789253 25.5427308 18.8217224
H 16.5108545 26.6746812 18.4294185
H 13.6539047 25.0430815 19.0018326
C 24.3287891 11.6727590 40.4221404
C 25.5132369 11.8311639 40.5937815
H 23.2772495 11.5355566 40.2774883
H 26.5582402 11.9902300 40.7335382
C 26.9116067 6.4934226 2.8727128
C 26.8452133 5.5882441 3.6687649
H 27.0624509 7.2998110 2.1829623
H 26.7859686 4.8346514 4.4221792
C 31.2548966 9.1219370 32.9425634
C 31.9078945 8.8273604 33.9129933
H 30.6897083 9.4346473 32.0942317
H 32.4939680 8.5872683 34.7707997
C 19.3914302 15.7101327 19.3070294
C 18.3498933 16.2897429 19.4883377
H 20.3118116 15.2022931 19.1304853
H 17.4396635 16.8103188 19.6787940
C 27.2200755 21.3172970 19.3538208
C 26.9717027 22.4851711 19.5411647
H 27.4496449 20.2869792 19.1800492
H 26.8140237 23.5245713 19.7401440
C 3.6981838 9.6676141 21.8383360
C 3.2656801 10.6280580 21.2494402
H 4.0835995 8.8199660 22.3585893
H 2.8480679 11.4510845 20.7076986
C 0.3257642 27.9808005 22.5809780
C 1.4848741 27.8565117 22.8937804
H 42.3133054 28.1116980 22.2684457
H 2.5130415 27.7486773 23.1703717
C 36.8822537 38.4825333 0.7781624
C 37.9574233 38.0261429 0.4781889
H 35.9315796 38.8860765 1.0434017
H 38.9080974 37.6226000 0.2129510
C 15.5152577 35.5861900 16.1680938
C 15.1769113 36.6422821 16.6449477
H 15.8104550 34.6477079 15.7410462
H 14.8798067 37.5756588 17.0663959
C 30.0794486 23.1371364 14.0395922
C 30.3608613 21.9768548 14.2147753
H 29.8456600 24.1679254 13.9045419
H 30.5767378 20.9492477 14.3996790
C 29.5005176 9.6265273 17.8091154
C 29.9419136 10.5811053 17.2192189
H 29.1028963 8.7824283 18.3245479
H 30.3583583 11.4384648 16.7394646
C 28.5568974 16.1972426 15.9936787
C 27.4940417 15.7807376 16.3833028
H 29.4882197 16.5642841 15.6155902
H 26.5745758 15.3847516 16.7501558
C 25.9556743 12.0423066 36.8590667
C 25.5302725 11.6582516 35.7991542
H 26.3292221 12.3686966 37.8017649
H 25.1426350 11.3219232 34.8639909
C 3.5471643 31.0793720 20.1997753
C 3.8858273 30.9328071 19.0512762
H 3.1770700 31.1976928 21.1961191
H 4.1531941 30.8254001 18.0242258
C 13.9220439 11.4207099 8.1820264
C 13.8664413 12.4855493 8.7450383
H 13.9876578 10.4944124 7.6605494
H 13.8069833 13.4387975 9.2201739
C 14.7947607 20.8754463 28.0675074
C 15.7024865 21.6472637 27.8816139
H 13.9758715 20.2011963 28.2019992
H 16.5164660 22.3188676 27.7420430
C 6.7922892 36.5985845 19.9222079
C 7.4023830 37.6386736 19.9951802
H 6.2867831 35.6580928 19.8734411
H 7.9633577 38.5467085 20.0635953
C 41.9483113 30.8673984 23.7889431
C 40.8439294 30.6456968 24.2202664
H 42.9347531 31.0537479 23.4208074
H 39.8683356 30.4562253 24.6069879
C 2.0446669 17.3984500 35.8484115
C 2.9913049 16.7506749 35.4759705
H 1.2227382 17.9807806 36.2042911
H 3.8403197 16.1838195 35.1713478
C 38.9795632 4.1244859 6.6242782
C 39.7378416 3.7502233 7.4853721
H 38.3103923 4.4580355 5.8646285
H 40.3988704 3.3758301 8.2330921
C 12.3181125 30.0951892 4.8682656
C 12.3502169 29.8199136 6.0433449
H 12.2750492 30.3528484 3.8338146
H 12.3737047 29.5817610 7.0861822
C 17.9199680 29.2190105 16.3334714
C 17.6766114 30.3763254 16.0938331
H 18.1339538 28.1948225 16.5392568
H 17.4424457 31.3872905 15.8325135
C 38.2054973 2.4690461 28.3699652
C 37.7045142 2.9657880 27.3919309
H 38.6484630 2.0298287 29.2347392
H 37.2615481 3.4050050 26.5271565
C 8.7896857 13.8302646 36.1440201
C 9.9889200 13.8721419 36.2637165
H 7.7288118 13.8117148 36.0535123
H 11.0512010 13.9067794 36.3776498
C 18.6304118 28.4935858 27.2901908
C 18.0650721 27.6342316 27.9188785
H 19.1429176 29.2662750 26.7623482
H 17.5645366 26.8824502 28.4846080
C 20.3834411 12.6297026 9.2195793
C 21.0031960 12.0435826 8.3663245
H 19.8504610 13.1666708 9.9700231
H 21.6163128 11.5363652 7.6527725
C 20.9687642 27.2096095 17.5242163
C 21.2694477 28.3030703 17.1131611
H 20.7377902 26.2373675 17.9054419
H 21.5379465 29.2702366 16.7523649
C 12.0441924 22.7940331 27.5846815
C 11.7810906 21.9946589 26.7194934
H 12.3034526 23.5025108 28.3381193
H 11.5416978 21.2747743 25.9694085
C 23.9597379 32.3730136 25.9419824
C 23.5250003 31.4670602 26.6105277
H 24.3357599 33.1763130 25.3507595
H 23.1463528 30.6615023 27.1974272
C 11.4723906 30.2890775 19.8305386
C 12.1750605 31.2264720 20.1146834
H 10.8927140 29.4308724 19.5744862
H 12.7994032 32.0536430 20.3644487
C 7.0930501 34.0379589 26.7645687
C 6.5124286 35.0698042 26.5364803
H 7.5730798 33.1059011 26.9611252
H 6.0051066 35.9867166 26.3424861
C 17.9731414 16.6799148 39.5611138
C 18.8180408 16.3902647 40.3706669
H 17.2205565 16.9294295 38.8480667
H 19.5632682 16.1386060 41.0912438
C 17.7360996 21.4116129 13.3012386
C 17.8783187 20.2352351 13.5248386
H 17.5868885 22.4499104 13.1184366
H 17.9945487 19.1918665 13.7126976
C 8.0638599 39.7476055 23.7582191
C 8.3797105 38.6805719 23.2910451
H 7.8438427 40.7069689 24.1776314
H 8.6987602 37.7608933 22.8536958
C 35.4540961 15.4543062 10.6084469
C 34.6123108 15.4449412 11.4729824
H 36.2080919 15.4644961 9.8552509
H 33.8119509 15.4510324 12.1785591
C 9.6805190 9.1313723 6.5853476
C 10.0873279 8.3902042 7.4464044
H 9.3332828 9.7577881 5.7931423
H 10.4526928 7.7388783 8.2073624
C 23.9688676 12.5425578 10.1677723
C 24.2819556 12.5068682 9.0034455
H 23.7136311 12.5358351 11.2015032
H 24.5267607 12.4620857 7.9672078
C 16.9743008 29.0618579 12.5639351
C 17.2861760 30.2131028 12.7411213
H 16.7105092 28.0391228 12.4141746
H 17.5171270 31.2373859 12.9264322
C 26.3720559 10.4297830 16.6386243
C 26.4577037 9.5200248 15.8505154
H 26.3356126 11.2584912 17.3111803
H 26.4725094 8.6963717 15.1695493
C 17.8653816 9.3589600 39.2216644
C 18.2927987 10.1232787 40.0507673
H 17.5408655 8.6598650 38.4840879
H 18.6941756 10.8105774 40.7588839
C 19.1336733 8.6746330 6.5878294
C 20.0026638 8.7607815 7.4221678
H 18.3548970 8.6048179 5.8629285
H 20.7941092 8.8180331 8.1420079
C 4.7365199 31.6467029 26.9225522
C 4.9804381 31.4271783 25.7607371
H 4.5689166 31.8534034 27.9565975
H 5.2191886 31.2171579 24.7387242
C 26.6954689 39.5146196 38.9162837
C 25.9299234 39.9656709 38.1012692
H 27.3694491 39.1159598 39.6401967
H 25.2495746 40.3643234 37.3833343
C 14.2143574 11.9919916 0.3963484
C 14.3094452 11.3804305 42.3614378
H 14.1239526 12.5339168 1.3101041
H 14.3687268 10.8748367 41.4250107
C 21.5154985 7.9464244 39.6800168
C 21.0191792 8.3003860 38.6387492
H 21.9562186 7.6304178 40.5979218
H 20.5670569 8.6578115 37.7392141
C 16.2517928 22.9649512 30.9512086
C 17.4251537 23.0724752 30.6955784
H 15.2075605 22.8860128 31.1474883
H 18.4705729 23.1520318 30.4955891
C 34.4879674 11.0651401 28.2102060
C 34.3413469 10.4366562 27.1920620
H 34.6095225 11.6189665 29.1121865
H 34.2241791 9.8740404 26.2935444
C 18.5122058 14.0573903 34.4484201
C 17.6957580 14.7751487 34.9698421
H 19.2282419 13.3944769 34.0175951
H 16.9697638 15.4063387 35.4332810
C 12.3298409 33.4882238 13.3843028
C 11.5261550 32.6181905 13.1620719
H 13.0191952 34.2756440 13.5873145
H 10.8329372 31.8436535 12.9216803
C 34.5413880 15.2756457 18.1861561
C 35.3308343 14.3792486 18.3586377
H 33.8651262 16.0930825 18.0377192
H 36.0041003 13.5723794 18.5310458
C 21.9578137 25.3176002 14.9354984
C 22.8271574 24.6337127 15.4181625
H 21.1726331 25.9054531 14.5194519
H 23.6081075 24.0495454 15.8617277
C 24.5006458 21.6361596 32.0658558
C 23.9645062 22.5719135 32.6043270
H 24.9588931 20.8058822 31.5788367
H 23.4831683 23.3998431 33.0733063
C 4.3210554 18.3971652 38.4336185
C 3.3063850 19.0404030 38.5423300
H 5.2201573 17.8323085 38.3267256
H 2.3881701 19.5794484 38.6103872
C 36.8530428 11.8251282 33.5819166
C 35.9252343 11.2833054 33.0345573
H 37.6637526 12.3114526 34.0736211
H 35.1101934 10.8122692 32.5352396
C 20.9408584 28.2302855 23.2036835
C 20.4055909 27.8242929 22.2002388
H 21.3854861 28.5683418 24.1141304
H 19.9152834 27.4667616 21.3175110
C 31.7317510 12.2879231 34.7657132
C 31.4916214 12.7681906 35.8450272
H 31.9444325 11.9082040 33.7937857
H 31.2761229 13.1877257 36.8000193
C 29.1667607 19.5388040 12.0282235
C 29.6156360 20.3941266 11.3060860
H 28.8042073 18.7717594 12.6722456
H 30.0121584 21.1598450 10.6787615
C 28.2675227 15.8490829 31.0037936
C 27.1757537 15.3752743 31.1977038
H 29.2314687 16.2746283 30.8415431
H 26.2079636 14.9647549 31.3744089
C 30.0254294 23.8858275 20.0051811
C 30.5174871 23.0035104 20.6629855
H 29.5821148 24.6666331 19.4318519
H 30.9584377 22.2320257 21.2527415
C 31.2020053 9.3136231 0.2379262
C 32.0580353 9.2779628 42.3879436
H 30.4198280 9.3446219 0.9671959
H 32.8174545 9.2449820 41.6399758
C 14.7972998 32.0859509 11.4272389
C 14.2140813 31.2503080 10.7819381
H 15.3189518 32.7844687 12.0423427
H 13.6797228 30.5166017 10.2177940
C 14.6551101 15.6523825 29.5119704
C 13.8516270 15.9357478 28.6580150
H 15.3707120 15.3906664 30.2580789
H 13.1463557 16.1924115 27.9003548
C 15.8559250 25.0421850 22.5138355
C 16.6699090 25.6093635 21.8284776
H 15.1621610 24.5277986 23.1394966
H 17.4215583 26.0410947 21.2023190
C 8.9746825 4.2249373 27.3096480
C 9.0315390 5.2230256 26.6356867
H 8.9437399 3.3398037 27.9037403
H 9.1228414 6.0935021 26.0270848
C 19.4905959 22.5630594 16.0344328
C 19.2048263 21.5285080 16.5848659
H 19.6965524 23.4836669 15.5410564
H 18.9851388 20.6309061 17.1175156
C 30.7667841 12.0368171 21.2235586
C 29.8978907 12.1338605 20.3910478
H 31.5543598 11.9584207 21.9436645
H 29.1644539 12.2654336 19.6267649
C 10.5634015 16.9946445 34.7759642
C 9.3588534 17.0313015 34.7274278
H 11.6285670 16.9752714 34.8323620
H 8.2933767 17.0630115 34.7096378
C 31.5156546 40.3449208 33.9713008
C 31.1490370 39.2739765 33.5560674
H 31.8432575 41.2920699 34.3357362
H 30.8277604 38.3269962 33.1856113
C 36.4710763 24.0951575 32.9841644
C 35.5977684 24.0771601 32.1525633
H 37.2071090 24.1088913 33.7566265
H 34.8264466 24.0598045 31.4164917
C 2.1102785 15.3999072 18.3440304
C 2.1197168 16.3690671 17.6249957
H 2.0780953 14.5000212 18.9223001
H 2.1140689 17.2091314 16.9670168
C 18.2877389 15.3135212 15.9441753
C 18.9679444 16.3083771 15.9408372
H 17.6899647 14.4303101 15.9468970
H 19.5838596 17.1783271 15.9262606
C 34.0766650 12.8326058 14.6579092
C 34.8996496 12.4707256 15.4629854
H 33.3263590 13.1405206 13.9605053
H 35.6126621 12.1185466 16.1718350
C 28.7219192 23.5675537 33.8385263
C 29.5813933 24.1185364 33.1971074
H 27.9585060 23.0796311 34.4010740
H 30.3402569 24.6059811 32.6281129
C 11.5293832 30.1390685 26.9821341
C 10.9285206 30.9120173 27.6894471
H 12.0462697 29.4505525 26.3537439
H 10.3805941 31.5817211 28.3205727
C 31.3761447 24.5742733 36.1437792
C 31.0716742 23.4380001 36.4061961
H 31.6557475 25.5773640 35.9148744
H 30.8006871 22.4336958 36.6408327
C 24.1268575 7.1012847 6.0447798
C 25.3039621 7.3583575 5.9880126
H 23.0885959 6.8624190 6.0831745
H 26.3424886 7.5991607 5.9181693
C 1.0806190 16.6108290 39.2926543
C 1.7843088 15.8658605 39.9287892
H 0.4809124 17.2935203 38.7325466
H 2.4072156 15.2059816 40.4891481
C 18.5646798 17.2868749 32.7407393
C 18.7013541 16.5017490 31.8362541
H 18.4320909 17.9860913 33.5350487
H 18.8218233 15.8023685 31.0398576
C 30.0368321 21.4211324 17.5642689
C 30.6120289 20.5269198 18.1303236
H 29.4825578 22.1989602 17.0943100
H 31.1066729 19.7227229 18.6234399
C 18.0579691 19.7991753 29.8746389
C 17.0482075 19.2656033 30.2603936
H 18.9467710 20.2769469 29.5279243
H 16.1570002 18.7896876 30.6001436
C 33.0239090 30.4776112 14.2861999
C 32.4919486 29.3993993 14.3930615
H 33.4913729 31.4312541 14.1921764
H 32.0177658 28.4461887 14.4841335
C 24.4770811 26.5182208 17.7395001
C 23.9077739 25.8047611 18.5283399
H 25.0183465 27.1251626 17.0511961
H 23.4470002 25.1492428 19.2301447
C 7.8358364 29.5140932 18.9553017
C 7.2401216 30.2555424 19.6955894
H 8.3648163 28.8557254 18.3044187
H 6.7178953 30.9197620 20.3433130
C 19.9268234 21.0044958 10.5032003
C 19.9962642 19.8033440 10.5686986
H 19.8676809 22.0675856 10.4521590
H 20.0702395 18.7422422 10.6387430
C 23.2239459 9.1648334 15.0060352
C 22.9906075 10.2755892 14.6006336
H 23.4521866 8.1906393 15.3721958
H 22.8161853 11.2701888 14.2592710
C 17.9680496 20.9799492 33.3025855
C 16.8627471 20.5970494 33.5924099
H 18.9310010 21.3330154 33.0088433
H 15.8817434 20.2732782 33.8573405
C 39.7429651 11.5469446 16.6206156
C 40.6325075 10.7747511 16.3633666
H 38.9672504 12.2358760 16.8624703
H 41.4142903 10.0871361 16.1314423
C 8.0379400 36.9512507 29.2031931
C 8.5279567 35.8515877 29.2674819
H 7.6017765 37.9228110 29.1458171
H 8.9030386 34.8535496 29.3363083
C 31.0847681 14.8308535 32.6725822
C 31.3592775 15.8124871 33.3172027
H 30.8189905 13.9438744 32.1378632
H 31.5977979 16.6818407 33.8878487
C 8.6487528 17.1622261 14.6257050
C 9.4157168 16.7180548 15.4434529
H 7.9598529 17.5526748 13.9109688
H 10.0856187 16.3225918 16.1728589
C 34.7230170 16.2692429 14.9663492
C 33.5657857 16.6080939 15.0053143
H 35.7516024 15.9930279 14.9429650
H 32.5368182 16.9127007 14.9921180
C 11.2624291 1.1577117 27.2916149
C 10.1626998 0.6821590 27.4216545
H 12.2326813 1.5854126 27.1742796
H 9.1895227 0.2561914 27.4967003
C 17.3025448 22.8185681 19.7074853
C 17.7987307 23.6437186 18.9810209
H 16.9086557 22.0692580 20.3611503
H 18.2350193 24.3668296 18.3334859
C 28.2645471 13.8457563 34.2387979
C 28.4466174 14.2201729 35.3711936
H 28.1634216 13.4698480 33.2440467
H 28.6309350 14.5248479 36.3762933
C 14.0695462 19.4276774 25.0512908
C 14.7147350 20.3416487 24.6005996
H 13.4868439 18.6260164 25.4425927
H 15.3147527 21.1423913 24.2318938
C 38.8712822 19.8379313 15.1102808
C 39.6779689 18.9603363 14.9218611
H 38.1716934 20.6183827 15.3088018
H 40.4098087 18.2020946 14.7557728
C 28.5878524 12.2290693 0.3264120
C 28.5503261 13.1060948 42.4991842
H 28.6123191 11.4203970 1.0259921
H 28.5419961 13.8607719 41.7456156
C 21.7504465 17.4011555 36.2255916
C 22.1993257 18.3433258 35.6207621
H 21.3510239 16.5668795 36.7568095
H 22.5974676 19.1762464 35.0858420
C 6.3248329 2.7148631 25.4873427
C 6.3428492 3.7408607 24.8549239
H 6.3200527 1.7945232 26.0242204
H 6.3383029 4.6466494 24.2914820
C 25.5114211 10.9844662 1.0241835
C 25.0401762 12.0846278 1.1731718
H 25.9968627 10.0379497 0.9243594
H 24.6196072 13.0550493 1.3123415
C 24.5648222 9.0592757 38.0692964
C 25.6529565 8.9196777 38.5701137
H 23.6069928 9.1837860 37.6177157
H 26.6181087 8.8075077 39.0095911
C 28.3545393 13.1809099 28.8529631
C 28.3726896 13.6982080 27.7636697
H 28.3864862 12.7419647 29.8277430
H 28.4001588 14.1470769 26.7963748
C 5.8399642 15.1763249 13.7718262
C 5.0150062 16.0410186 13.9340752
H 6.5640056 14.4077442 13.6222090
H 4.2651385 16.7860692 14.0791320
C 29.8879515 15.2285068 18.9351155
C 29.2008011 15.5583482 19.8703393
H 30.4771284 14.9551674 18.0851692
H 28.5890075 15.8651755 20.6872775
C 11.5734295 39.1016194 22.3675098
C 12.2009924 38.5139089 23.2133199
H 10.9728216 39.6012145 21.6392101
H 12.7534369 37.9950791 23.9632656
C 11.5407258 12.8443772 2.9981596
C 11.2875891 13.6820920 2.1668175
H 11.7867543 12.1137974 3.7422100
H 11.0853832 14.4134295 1.4181760
C 21.5582854 34.7829497 27.4017209
C 22.1011028 34.1484920 28.2708668
H 21.0772007 35.3449251 26.6340459
H 22.5833341 33.5618264 29.0179834
C 32.6624869 13.8954758 27.1509316
C 32.7441776 13.3864945 26.0603739
H 32.6031978 14.3246002 28.1250822
H 32.8279226 12.9237873 25.0999174
C 28.1991666 12.8816650 14.7987630
C 29.3340977 13.0240537 14.4160413
H 27.1785401 12.7947445 15.0979854
H 30.3173650 13.1803379 14.0259503
C 21.4482482 20.4575163 13.7226979
C 21.5235778 21.6510239 13.5653672
H 21.3670452 19.4013662 13.8452684
H 21.5541025 22.7073299 13.4245335
C 30.7691205 15.4361862 9.5900785
C 31.7448146 14.7309589 9.6591278
H 29.9081176 16.0604650 9.5263832
H 32.5901794 14.0865124 9.7336359
C 20.5159247 27.5278813 30.5716582
C 21.1555726 27.4572646 29.5507733
H 19.9501363 27.6109053 31.4718250
H 21.6919733 27.4346827 28.6258588
O 21.4301415 23.5504320 17.7585258
O 20.9353824 24.3177874 18.6404345
O 11.4515472 34.8832251 30.8394870
O 12.1229929 34.3021648 29.9761786
O 30.0988514 12.0263501 31.7747847
O 28.8099269 12.0858368 31.7043116
O 22.4634315 8.9256326 9.2586071
O 22.2313637 9.7131610 10.2593478
O 11.7994398 32.0424481 2.1750738
O 11.0189185 32.8195487 1.5922739
O 17.5736458 23.9674451 11.2069435
O 17.3897909 23.5458521 10.0413597
O 19.1624689 6.3489551 37.9778522
O 18.1511780 6.7734807 37.3862211
O 13.2335074 36.1593429 33.3299541
O 13.2766908 35.1428035 34.0310627
O 20.6923017 12.4592141 40.1269435
O 21.2835246 11.3619440 39.9547714
O 24.0472342 23.3913509 20.7528002
O 22.9668185 23.2653548 21.3622671
O 31.5216960 14.5565278 16.3565078
O 31.8820006 13.3445690 16.4225246
O 39.3002655 21.3044588 37.1791669
O 40.0512986 20.3354945 37.3134286
O 20.0171229 31.6719746 26.7906253
O 20.7555718 31.7100525 25.7929931
O 35.9487234 22.3528140 13.9148144
O 36.9458845 23.0721418 13.7951645
O 20.5998825 22.6558477 30.7885146
O 20.6697461 21.6474948 31.5253997
O 24.1569961 5.3674061 16.7485160
O 24.6502297 6.3748626 16.2068663
O 19.9809273 20.7047406 23.9171378
O 21.1568223 20.6839777 23.5013549
O 18.6310769 30.1465563 32.3956720
O 18.2629637 30.1744358 31.2117960
O 18.4383462 16.2926283 11.7126115
O 17.9833391 17.0400437 12.5953146
O 8.1820659 30.9999096 26.5101133
O 8.1298966 30.9171488 25.2593539
O 19.3559765 9.4126973 36.1896613
O 19.9800506 9.3840067 35.0964878
O 8.0183972 32.1136347 29.7106835
O 9.0881615 32.7579851 29.5129954
O 13.6601215 27.1194493 20.9600552
O 12.4477583 27.4061758 20.9191689
O 1.6657070 12.5362644 19.3956556
O 1.7548104 11.8745734 18.2803425
O 18.8382244 26.6064336 19.8526877
O 18.3062279 27.5423252 19.1464755
O 9.2322112 33.2516402 4.3455501
O 9.9100353 32.4428114 4.9893097
O 27.7139348 26.1767551 19.5006672
O 26.8295241 25.5917343 20.1676605
O 14.2484094 24.5902085 25.9984236
O 14.5531911 23.7042748 25.1744018
O 18.9025926 22.3312731 27.8576387
O 19.6311986 22.6884788 26.9045937
O 36.6400549 11.1418090 18.0928872
O 37.5270894 10.7450203 18.8702838
O 5.1195192 28.3820800 24.0645810
O 4.4676601 27.3359359 23.8499989
O 25.2863538 34.9417704 16.5451352
O 25.6624152 34.6976896 15.3894098
O 11.2270779 29.2621391 9.6486443
O 12.3893616 29.1567538 9.1638774
O 8.4977943 32.7404885 24.4143964
O 8.0594696 32.9174124 23.2617322
O 25.8287069 7.0953849 13.9312522
O 25.4171663 6.0272238 14.4711438
O 27.9750974 28.3460945 17.8959205
O 27.1148436 27.9289447 18.6861405
O 6.7907319 33.1950666 21.0786347
O 6.0815982 33.5412707 20.1060372
O 9.7508760 36.5347195 21.4495251
O 9.6324307 35.3426780 21.7956728
O 29.1730223 29.2980630 14.4463353
O 28.2093388 28.5404361 14.6000306
O 12.4803493 18.8281483 28.3112482
O 11.7170388 18.8086688 27.3151718
O 15.8913777 17.5421973 21.4466596
O 15.0831233 17.4226895 22.3764875
O 11.4894072 26.7023134 19.3469704
O 10.4056977 27.3484873 19.1722133
O 5.3902661 32.6312289 29.8767285
O 6.4524237 33.2521978 29.6660086
O 28.0881023 23.6668413 16.1928193
O 27.8898178 24.4497049 17.1385380
O 12.2675526 14.3856347 41.4116901
O 12.8653423 14.3425213 42.5041316
O 23.0637787 10.5655475 6.5628934
O 22.5732108 9.4730968 6.1369305
O 14.3147509 20.0688003 13.2935918
O 15.2524523 19.3241702 12.9488348
O 27.7313734 8.8284796 1.1104587
O 28.5555092 9.5311617 1.8535401
O 15.8740731 8.4293611 6.0883043
O 14.7315291 8.9092440 6.1431834
O 22.8237440 15.0112809 10.5498129
O 21.5909307 15.0883103 10.4225537
O 12.7922374 12.8865277 40.0982897
O 12.2834173 13.0875466 38.9758581
O 20.3720201 11.1457718 34.4028563
O 20.9918679 11.1092699 33.3181863
O 11.5252120 33.1684061 32.0179455
O 12.1931518 32.6097301 31.1385245
O 29.0742857 5.8214667 6.2182879
O 29.6421778 6.5792400 7.0317166
O 31.7988361 13.8032436 12.7857951
O 31.8676301 15.0908611 12.9546439
O 24.8225172 22.9884433 18.0355140
O 25.0406897 23.0030705 16.7917709
O 15.6089507 27.1100326 32.8874039
O 15.8274215 28.2018578 32.3502668
O 16.6463651 20.6593138 21.9128678
O 17.6974136 20.3860554 22.5317801
O 33.4246274 13.4966588 30.3263902
O 33.7422439 14.6263348 30.7768055
O 6.3012644 16.2222523 35.7595414
O 5.8283030 15.2802232 36.4206821
O 16.5291978 10.0650821 5.0164143
O 15.3986455 10.5658432 5.0688865
O 11.8105773 10.8891501 6.1842251
O 12.4237859 10.7447033 5.0850006
O 30.7124845 18.9133826 15.0931338
O 30.7539041 17.7602912 14.4817073
O 17.1818650 24.4506783 14.7358925
O 16.6352613 24.6025103 15.8354630
O 10.3688355 30.7463224 0.5346719
O 11.2345495 30.2790907 1.2825407
O 34.1124180 10.8798987 35.1880600
O 34.6768575 11.1506064 36.2738114
O 26.6491530 4.3656851 6.5441840
O 27.3910560 5.1189753 7.2134480
O 14.1610988 24.6795720 29.5790408
O 13.8604164 25.4669694 30.4980183
O 9.0572964 0.5085169 21.9392440
O 9.5657469 42.3729789 21.8522369
O 13.1658268 14.1163087 36.5851168
O 13.6055950 13.9294682 37.7412135
O 18.9995274 27.9576863 33.7726100
O 18.5408821 26.9367362 34.3182238
O 18.5040090 19.5190034 20.1260047
O 18.9277143 19.3240763 21.2773360
O 0.3371787 19.9763411 38.0607333
O 42.8400434 18.9297068 37.5508389
O 23.8463699 29.6791375 29.9482794
O 23.6560568 29.1200548 31.0386600
O 11.5283836 5.9291250 24.6901228
O 12.3047624 5.7650211 25.6541413
O 30.4981424 27.2642556 17.1207509
O 29.5953988 27.0394304 17.9450617
O 13.3106703 15.6624268 9.8607974
O 12.8928403 15.6129413 11.0323395
O 11.8680614 17.0531771 26.0743082
O 10.6868982 16.7458420 25.8333815
O 1.5172643 17.6260076 13.3710093
O 2.0333589 17.5063279 14.4926301
O 18.1773109 15.4379727 22.9106904
O 19.4096073 15.4317471 22.7140400
O 19.4701429 24.0952270 11.6639248
O 19.6698556 24.2623559 12.8950803
O 28.3149469 8.1769445 5.5027216
O 28.9837224 8.3707244 6.5482609
O 16.7976586 33.1719013 13.7113460
O 16.3156125 32.8972958 14.8754655
O 26.9428213 25.7486076 15.8341531
O 27.1680130 24.9622670 14.9030509
O 20.3693999 16.8789631 12.2391571
O 19.8923194 17.6125541 13.1248724
O 33.0528956 12.2059825 31.7413622
O 32.8701447 11.0434309 31.2742218
O 33.1277529 11.8788347 23.3107561
O 34.1577475 12.3188205 22.7430835
O 37.7974226 23.3843778 17.6711297
O 38.1078995 22.4863103 16.8792662
O 2.7720323 3.7713267 16.9448729
O 2.2884597 2.8075923 17.5564841
O 40.7545414 6.0276206 8.6009137
O 40.3382333 7.0857351 8.1107743
O 14.5925739 35.3138408 32.0204791
O 14.6352380 34.2970243 32.7218806
O 27.9724099 18.3715325 18.7917238
O 28.8407018 18.3488612 17.8876269
O 13.3034804 33.0060023 0.5002780
O 12.2833167 33.6389105 0.2128174
O 22.2888181 26.8894928 34.1653727
O 22.7056723 27.6401400 33.2818390
O 28.3156792 13.0388094 17.8669159
O 27.0649751 13.0868940 18.0562389
O 40.7044079 29.9022096 20.8784204
O 40.5431106 28.7690670 21.3764239
O 38.0014328 13.6749493 20.1523464
O 38.6628676 14.5971807 20.6467820
O 32.8769331 11.6748561 18.2930549
O 32.4365903 12.8373321 18.2369612
O 14.0436691 14.5765553 6.1533539
O 13.6190346 13.6210035 5.4922215
O 28.2305090 12.9183420 39.1040330
O 28.9727228 12.5706190 38.1515754
O 17.2080655 14.4852994 27.7084942
O 17.8851412 13.4742167 27.4892725
O 39.3765790 15.1267602 18.8165399
O 38.7465962 14.1951698 18.2762253
O 16.3864167 17.2091697 23.8661515
O 17.4437148 17.3238164 23.2211681
O 32.5891007 24.7646684 14.2710682
O 33.7727675 25.0773403 14.0646672
O 11.6934720 14.0474576 6.1742906
O 12.1528834 15.0027782 6.8146935
O 11.3904831 26.2572227 25.7007866
O 12.1413354 27.2219871 25.4932342
O 37.8212655 23.5780587 36.6769952
O 38.3013648 24.2446830 35.7432083
O 7.4380662 16.7951190 37.3973753
O 6.9652717 15.8573292 38.0556175
O 15.8540379 24.8131582 27.3360695
O 15.6092849 25.4635567 28.3733731
O 36.2010461 26.1573909 37.3966502
O 35.4008378 27.1016174 37.3519198
O 28.6495757 27.6247214 12.7956167
O 29.6014967 28.3974742 12.6419216
O 32.9955394 20.4712709 12.8229619
O 32.2756245 21.3784333 12.3627108
O 40.4584264 21.9748084 35.5757296
O 41.2031492 21.0004166 35.7135862
O 22.6106079 31.3937929 30.0466516
O 21.6610269 31.0137678 30.7573746
O 35.6506352 27.2919223 35.3300887
O 36.4757670 26.3731725 35.3117957
O 5.0532587 41.5635631 27.3070602
O 5.6208879 41.6229038 26.2030454
O 10.3010186 29.8813968 12.1232454
O 11.3136584 29.3722827 11.5867494
O 42.6496397 17.6578697 14.2150609
O 0.1479464 17.5446571 15.3448404
O 14.7533112 17.1405243 37.7593346
O 15.6839176 16.6280413 37.1151547
O 20.4814604 20.9872646 20.6428655
O 19.9102203 20.9165474 19.5513594
O 16.8944055 26.1953571 31.5599168
O 17.1093484 27.2916371 31.0183250
O 12.8200343 27.0972760 27.4532895
O 12.0409904 26.1534884 27.6550495
O 5.0735489 29.5972973 22.5601760
O 5.6611654 30.6936266 22.8043193
O 2.5256770 30.6451863 23.7778843
O 1.8928333 31.2632216 22.8579663
O 30.3092074 26.1801609 15.3343291
O 31.2625915 26.4274542 14.5453750
O 8.4432207 31.6896129 3.2296966
O 9.1147918 30.8861802 3.8866821
O 15.1622038 16.2296901 10.5286821
O 14.7627225 16.1895694 11.7073262
O 32.7156719 17.7215713 17.8385056
O 31.4988809 17.3986132 17.6397560
O 18.9857263 14.5136953 26.0819289
O 18.3043687 15.5254015 26.2991848
O 29.5786003 14.3861139 39.6258039
O 30.2946707 14.0862088 38.6561917
O 9.8771491 18.4855859 25.1682204
O 10.8477498 19.2221523 24.9488438
O 25.2043242 12.5405146 13.2360549
O 25.1718061 12.6030770 14.4965648
O 20.1749989 30.5844427 29.3357294
O 20.8441876 30.4979351 28.2928585
O 35.1842276 24.1234734 15.2611779
O 36.2762446 24.6167928 14.9309117
O 9.3057794 40.1708911 20.3451350
O 8.7498570 41.2889542 20.4798779
O 34.0420191 15.8365977 8.2404521
O 33.8880560 17.0411205 7.9568220
O 18.1751313 25.7999977 16.4798279
O 18.7529912 25.6707805 15.3763876
O 22.0958588 21.1969534 29.5048547
O 21.8346476 20.4876381 30.4911941
O 36.2152763 10.8607361 20.4486317
O 35.3116423 11.2357847 19.6901714
O 9.3704681 10.5165760 3.7950661
O 9.9487363 9.6153284 3.1265871
O 8.7521418 32.8249153 20.6438109
O 9.2971145 32.4100445 21.6770549
O 20.7429635 20.6515173 27.9400950
O 21.0738152 21.3677283 26.9708176
O 21.7266387 28.7575444 26.2077192
O 22.1816701 27.6408621 26.6082577
O 20.7579668 28.6047290 34.5730221
O 21.3695483 29.1696405 33.6541209
O 36.2434359 21.6299660 17.1441586
O 35.9504305 22.5413965 17.9339292
O 25.2942784 29.8396011 32.0673645
O 25.7817675 30.5114115 31.1541645
O 14.5373065 16.7113395 35.4053797
O 13.6152104 17.2274107 36.0525805
O 23.1756998 22.5121275 23.2147062
O 22.0801273 22.4435685 23.8018697
O 7.7770990 42.5928995 25.0212194
O 7.2846901 42.6043211 26.1951667
O 16.5809849 23.3703750 25.3323412
O 17.0336267 22.4878038 24.5324763
1000
Step: 20000000 [43. 43. 43.]
C 25.3052569 22.4455820 34.4855912
C 25.8041726 23.2635286 33.6501455
H 32.3110735 0.5138702 15.1424580
H 34.0320436 12.1446174 28.3661960
C 33.9872943 39.6440666 17.9260122
C 35.4151103 38.3775984 20.9839097
H 17.6500673 3.7112041 31.8950442
H 21.9531822 19.1442400 15.2205754
C 16.9791382 3.9015093 6.6261334
C 41.2830702 28.1647990 40.3755466
H 4.9503215 18.4251008 22.4753116
H 15.7308359 37.2786555 37.7131755
C 32.1560031 7.9815336 14.4237327
C 18.9806355 42.2908060 24.9748071
H 34.6486314 5.3733473 26.0207632
H 31.1468576 9.9665417 18.0294484
C 38.6219819 41.7988878 0.2807203
C 14.1136225 20.6023633 22.7569844
H 42.0846922 24.9066034 0.4577933
H 21.2264120 22.3898246 10.4940952
C 31.7361778 41.7709872 16.6598282
C 22.8179913 18.9824635 14.3833819
H 11.1118551 27.1457196 28.1726904
H 35.2385348 40.8404266 12.7924239
C 27.0563846 21.4113070 25.0479450
C 38.5810219 39.8298694 19.7307168
H 8.0857453 23.7948950 15.4046622
H 25.4421105 39.3035623 34.2963117
C 20.0044536 5.5245098 10.3989046
C 13.7257383 31.6155182 31.1741497
H 22.7639078 0.9763634 0.2540260
H 38.0284569 2.7440126 21.9535062
C 34.7769163 33.9390392 42.2421842
C 5.0702050 33.7647990 30.7093059
H 25.3441763 39.1541998 16.9452720
H 40.6026099 2.0776926 23.9670906
C 41.3743163 38.1630506 18.2081950
C 42.7062788 7.4726051 28.6690684
H 14.3474918 4.1213578 10.2837062
H 36.8607625 26.6196566 16.1755036
C 5.5950461 34.2225961 41.3310517
C 5.8066904 34.1100400 40.0799040
H 22.9183763 1.9647441 21.8646271
H 6.3300417 22.4391735 38.6007075
C 30.2853472 27.8011988 13.5978044
C 23.6225651 6.7563751 11.6636368
H 15.6567648 33.2396629 32.7098355
H 9.0087745 29.1944838 11.6676185
C 9.0355673 4.4213070 23.3847387
C 39.3643636 32.5791942 42.6887218
H 3.6605315 17.4060149 22.0172046
H 35.8528179 1.8534171 39.8427790
C 26.3163952 42.8709083 31.3178728
C 26.7186492 5.3897019 12.3025895
H 27.3037295 5.3798434 13.2658775
H 26.4875219 4.3871498 11.9184878
C 7.1973621 6.2700395 31.9112207
C 12.7404593 3.1523567 34.9474359
H 25.4078328 3.9129068 16.5720494
H 35.2976399 13.4742693 28.1096181
C 14.7002698 31.4097259 32.1168653
C 8.3515355 23.0089993 16.0918631
H 39.4195623 40.4593551 18.9970891
H 23.2261910 15.4496573 36.2301327
C 39.5974878 39.1520615 20.7410543
C 39.0067479 38.8956076 21.9576697
H 14.6529097 5.2534334 11.0334216
H 0.5799174 8.4043930 13.9528483
C 2.6554419 6.4230227 21.8972229
C 12.0446673 4.0128232 40.5588677
H 18.1943458 29.3094019 39.3669810
H 31.0411364 33.3126693 36.1680377
C 1.0716143 2.8614973 0.3564448
C 21.5921798 4.6193937 5.3300570
H 42.3592934 10.3999907 2.5707387
H 15.6483466 19.0802933 23.4976067
C 29.4361536 30.0235114 2.4189655
C 29.3152069 35.6164175 30.1934913
H 8.9801834 9.5922716 32.8303283
H 37.2684327 3.6890214 26.9942995
C 29.5026340 6.0615376 28.6905248
C 35.1510336 19.7095006 37.9153547
H 19.7798517 28.2383526 17.7640313
H 7.6326186 19.8272043 11.2107486
C 10.6365314 29.0409801 9.7476885
C 17.6504607 8.6184020 32.6690157
H 1.9332421 14.6519220 1.7420251
H 40.6560926 0.8727563 5.9643136
C 23.5046780 16.4653398 35.8395765
C 23.9149223 18.7959953 36.2463677
H 35.4587263 37.4403677 21.3090623
H 33.8279816 40.0775891 3.0188359
C 36.8082247 34.3982087 8.5113341
C 22.8647625 18.3340986 34.1028991
H 6.7822308 14.4547143 7.8024453
H 32.9958000 27.3733186 10.7814922
C 11.8588363 28.6924715 29.4115739
C 25.2142979 20.9017332 36.4688063
H 19.4986355 27.0400199 19.3707646
H 3.4979386 38.2915916 20.8834852
C 17.6878824 4.8315099 32.3462424
C 22.5405216 18.5859552 32.7037891
H 35.5072298 29.2997663 24.9439678
H 16.1814080 4.6727367 31.2397227
C 30.1374059 3.1965310 26.8328553
C 39.9861623 1.6107854 5.6484245
H 0.1073071 30.2335819 41.3853689
H 32.9540268 16.7494140 21.3879580
C 2.6796867 14.7783424 41.5102278
C 1.1981695 17.1984997 12.0169997
H 2.0711633 22.0890357 8.4894102
H 34.8697311 20.0885051 38.7857794
C 17.2804734 34.6793391 12.4849541
C 24.7896760 21.6023414 35.3239821
H 41.7153732 25.2099442 42.8645307
H 25.5892636 14.1993019 15.2862730
C 21.2083136 4.7605842 21.5214248
C 9.4414730 0.8028470 37.8597726
H 21.9492782 14.9027014 34.1719165
H 15.5621080 0.7219615 9.7577943
C 0.0854443 7.1474432 2.4555956
C 28.0928950 40.1478890 17.3671932
H 27.8607611 39.5523559 18.3647415
H 26.1711538 38.9858661 35.1662392
C 3.5571678 18.1433792 7.2061672
C 36.7627135 38.9226856 21.2283757
H 22.3257898 41.8692403 36.5145937
H 31.8042928 36.6769382 14.3562862
C 16.4633049 5.4181793 32.0122625
C 42.9709108 20.9018801 18.6487220
H 17.2283615 33.2919756 16.8459996
H 13.2945586 5.7907419 27.1857565
C 30.6003629 28.2340482 19.9594593
C 22.1927671 3.9679001 21.3327438
H 34.9795765 41.1505515 13.5115978
H 5.0370795 35.0623181 4.0518276
C 5.2489239 42.0851896 9.8033805
C 15.1299433 36.2540250 28.9130437
H 4.7457858 23.8956562 35.4994267
H 13.6057919 38.9454682 21.8290756
C 40.7392048 4.4384466 0.9712029
C 22.5986751 17.7448598 20.9007884
H 10.3035729 10.4921641 31.3912272
H 40.7094886 39.0587137 20.5836369
C 31.8147762 21.8317003 16.3174764
C 39.9206177 8.5833978 38.0077932
H 14.8590120 34.3912646 7.8040138
H 23.0615444 23.0570403 12.8309928
C 41.2648676 24.2189468 14.6310177
C 10.6111775 38.2549943 1.3287756
H 17.6094382 39.8028314 0.2176330
H 39.7324764 38.6465061 22.9806580
C 41.4188218 6.3850554 20.8833020
C 10.9803850 22.9078231 14.1635733
H 34.6256747 18.6994064 0.7600119
H 3.7288323 18.6008418 35.3586610
C 31.8353648 33.5267220 14.3291691
C 38.0120726 23.0199727 11.6129739
H 5.3708568 38.9098117 20.2560239
H 33.7499586 19.1966637 36.2868847
C 23.2713905 31.3910716 12.8789437
C 8.6964222 26.9370419 22.2327763
H 18.0954299 32.1664686 17.2055945
H 21.8557173 35.3938748 38.3557983
C 18.4837387 8.8944876 39.8651787
C 19.1129713 37.3682483 10.1464811
H 13.7531041 38.1457483 36.5047580
H 7.6894328 13.3444686 20.9069202
C 14.1251677 20.5540761 27.1400410
C 5.6683402 18.9764308 19.6045672
H 30.4695941 31.9672380 36.5158028
H 23.3904283 18.3497913 15.3532523
C 32.2939102 35.4216764 42.1354958
C 20.4722250 17.8544976 11.2109239
H 16.6034505 4.1028822 7.6518705
H 25.7635244 21.4673607 37.2421153
C 11.4458202 41.4172890 35.9050372
C 5.4955189 34.8731366 42.4097632
H 29.0735077 6.8905662 39.5215558
H 5.9184920 12.2533563 1.6268294
C 21.8500879 41.5881525 37.5289656
C 8.6211294 17.9347534 4.6192577
H 36.1819216 29.8463730 35.0218300
H 21.4208586 28.9293102 31.4154417
C 1.1255932 32.3462179 5.6046106
C 17.4779528 4.3063572 20.8144070
H 37.8334042 30.9937637 39.1130392
H 12.5509043 37.4740683 21.1585595
C 26.4900116 26.9559025 33.0118678
C 1.4376961 13.1752948 7.2845976
H 38.2171259 6.4866781 11.4519115
H 24.8630410 40.6148375 16.5520878
C 39.9218555 14.2941726 10.9884269
C 8.1744021 9.6967537 31.9271169
H 34.2212543 38.4123461 9.3204871
H 3.1991298 14.8870538 12.3555481
C 7.7329888 2.7473985 20.3599047
C 19.3642261 41.1762976 9.0302068
H 35.6680343 3.7251541 40.1093593
H 17.2419705 2.8753675 6.3832398
C 3.4124806 10.4745982 30.3811109
C 35.8660612 7.3592647 8.4612760
H 10.2762422 3.3828663 16.9763529
H 9.6006304 4.2770221 18.6630007
C 9.7205137 36.9485792 4.4542981
C 5.3946620 14.1697717 17.2516920
H 35.9042144 21.9916457 18.0115879
H 14.2939246 3.1064403 20.0604358
C 16.0627012 6.8092806 31.8655443
C 16.8329426 7.8052684 32.1817238
H 22.5667576 18.3222421 13.4856029
H 37.5607447 34.5270180 31.3497720
C 23.7115343 17.4014930 36.7474318
C 11.8282576 7.3353648 32.1394636
H 26.3275124 19.5043248 10.2622976
H 37.5344325 23.1559380 18.2056641
C 30.7250097 39.6385061 19.2982855
C 21.0816533 16.9167611 10.5664909
H 1.3979474 14.8240932 3.5795165
H 29.7978426 4.7033279 5.7822520
C 13.4019832 6.9846632 31.9335026
C 34.3101301 19.4484502 37.0640269
H 1.9791549 5.5811616 24.7398589
H 14.5961768 4.0998684 21.6773740
C 26.9906016 40.4404016 16.5852108
C 42.4490806 33.0597374 2.6679386
H 18.3353975 5.1232457 33.3263882
H 7.6331956 10.3379576 1.1823033
C 25.8668274 10.0302527 34.6568600
C 9.9975307 42.3682136 27.6491072
H 31.3581627 11.3969677 14.9943540
H 12.0233506 24.9522008 42.7512211
C 23.6469598 20.7482080 34.6935687
C 5.4601542 33.7090075 38.8513632
H 25.2797917 24.4574258 8.6211464
H 34.3499949 2.3539668 39.5215914
C 41.9865494 28.2072417 36.4166130
C 23.0495469 3.0169638 21.3912891
H 34.2070961 5.7536863 26.5249492
H 16.6859225 29.0735910 39.1687002
C 37.0820023 22.3379796 42.3887717
C 22.0181368 16.0340798 32.4550404
H 36.4107933 40.7621655 18.2490121
H 26.7551021 40.4449015 14.4192687
C 20.9243317 40.6770598 37.4750848
C 18.9184797 10.8025459 33.5401553
H 34.9892016 22.7092401 7.1887957
H 26.9609391 18.8847320 15.5091920
C 18.6821514 5.1438007 20.9948542
C 14.4973416 22.2178946 11.3716466
H 20.9976110 5.0623990 18.0616502
H 37.6547984 37.7183293 23.1948453
C 32.8952107 38.8623552 20.3072405
C 7.4085574 13.0700732 21.9615618
H 16.9198310 1.4235882 8.1550830
H 3.8457585 39.4531656 19.9903200
C 15.9978239 1.8151961 9.9687526
C 17.0410813 2.0578062 9.1836808
H 4.3920887 21.3846752 37.7702827
H 24.5419559 11.8490524 40.7436642
C 17.8478378 38.3718943 37.0679570
C 6.8482798 35.3831618 12.7412672
H 15.9601704 38.3071201 36.2754072
H 20.8102662 34.3259245 9.0676747
C 31.9755809 39.5217264 19.3217401
C 14.8190620 42.5863310 12.4824936
H 19.4020568 33.7515727 9.4046342
H 31.9401206 1.9187962 4.6351344
C 35.5032698 35.0532957 14.7794378
C 4.7697439 28.4844564 38.6976108
H 30.7731639 8.5049021 18.5576091
H 12.5776603 24.8518028 42.3303502
C 12.1647954 8.3595422 1.5789340
C 4.6942951 32.8219095 35.2759481
H 26.8383621 13.2566335 15.6370807
H 28.6210207 8.6740670 39.9792702
C 23.0520926 36.9605402 30.3914303
C 22.2731906 9.5702685 39.9455500
H 8.6964643 9.4646300 0.9802777
H 24.5893585 31.0865030 27.6428909
C 15.5754059 23.2690274 31.2091548
C 17.0317434 21.4747042 37.5362445
H 35.4304985 22.4052043 29.1696485
H 16.8375539 20.6236425 38.2004093
C 14.9821505 31.9289016 6.7321147
C 27.5257465 34.6739869 19.8836013
H 28.4413253 23.6158153 16.9445052
H 22.3496986 38.8535968 25.3543008
C 26.5643041 25.6998523 33.1087049
C 13.0503970 5.9560132 26.2164464
H 11.6973219 40.7327982 30.1332184
H 4.3690835 33.8078961 34.6813199
C 34.8840596 39.3916221 18.9558793
C 28.0417430 22.0766727 15.3773788
H 32.6021855 21.8809646 10.7453102
H 38.7719132 19.9489791 7.1135619
C 6.0461360 1.7098756 11.5178493
C 23.0999886 26.7757466 30.9496399
H 16.1114020 1.8017122 10.9807028
H 12.5180042 22.5881359 20.5417770
C 10.3132790 35.5558520 14.8811580
C 13.4343489 16.9370341 32.6452341
H 22.0289153 17.0662804 10.0258482
H 7.4147951 14.7301673 8.9987289
C 2.8966748 22.3760648 8.6291275
C 21.4587367 0.8657081 16.1977397
H 8.6486363 28.3092391 39.4385488
H 11.1182988 23.1928467 2.0945566
C 18.6206567 40.0050942 0.4865180
C 24.2074483 26.5940345 42.5679249
H 18.8659129 41.1478449 0.3955411
H 18.9527655 39.6476684 1.3863770
C 12.8565990 23.4406637 23.9518578
C 36.3205788 23.0903937 17.9692594
H 32.9261485 37.4546335 13.5856162
H 36.0836195 23.8336881 17.2285974
C 9.3735146 27.5425720 39.9650799
C 12.9812448 8.6129176 41.5523471
H 34.4003460 0.9719394 11.4762099
H 21.1937117 26.9414291 18.1260630
C 20.3696516 27.7481824 18.4961194
C 28.2407013 12.6274629 35.7067160
H 38.2343475 32.7158204 31.7419478
H 21.0126366 14.7422892 30.8669341
C 2.1192192 14.8488698 2.8017684
C 3.2180182 14.1224151 2.9007373
H 24.0518280 21.8907707 13.4077403
H 7.7600657 10.7069214 31.7033049
C 29.3232960 41.7754815 15.8724414
C 41.6128525 32.2082755 2.8806358
H 39.2512550 1.1886587 5.1012142
H 11.6467454 11.3971770 31.7142777
C 23.1495982 25.4814256 17.9535307
C 32.5885548 9.7446300 24.4456162
H 28.3932045 13.3440543 26.7093296
H 36.1757764 18.3393427 11.5501495
C 15.3850153 32.1222920 33.0504279
C 14.8355060 5.5223546 5.7468505
H 31.8845461 26.3148488 10.0059712
H 26.8875652 6.3008786 11.7470759
C 22.5617021 21.3741448 33.9750659
C 19.6154927 11.9386345 33.3557163
H 10.6173689 27.0518000 38.1074159
H 35.8299458 34.0630588 33.2048611
C 12.7941318 3.0603115 13.0324445
C 35.2637296 17.0653276 17.6634327
H 8.9061375 20.6749822 11.1884175
H 31.4352536 1.1385276 12.9232576
C 25.1622452 31.0171949 1.1102388
C 14.6009760 6.8444954 31.9297609
H 2.9640973 23.3310286 8.1644334
H 36.3173733 23.0321621 7.8065893
C 23.0351894 16.8181382 34.5737247
C 36.2587421 40.0058187 19.0692906
H 21.4698317 21.2140244 11.6148769
H 30.0081795 18.2243143 20.7765076
C 29.2123115 9.9578597 10.3186098
C 0.5864169 8.5573828 15.1543375
H 1.4559090 9.3069373 15.0560876
H 34.5496020 22.1285657 28.2390285
C 23.5146386 19.2776313 35.0847116
C 28.4071695 41.7238962 14.9788953
H 29.6446418 37.3962397 5.6386074
H 42.4335991 30.7063451 42.8061932
C 27.4443098 40.7681769 15.3392203
C 2.3278035 5.9712429 7.3916911
H 34.9213564 38.7563580 10.6678004
H 20.6774887 28.2521233 19.3770924
C 25.6865722 40.1633112 17.0518593
C 19.8118673 39.8293096 37.5656413
H 25.6942513 40.3994129 18.1734451
H 19.6620944 22.3339669 32.6009182
C 7.3704939 8.7218837 10.1238457
C 35.8521396 42.0877280 35.8094437
H 25.1666456 24.7723978 7.0595974
H 11.0472038 11.0598830 29.9908533
C 35.0580415 18.2047725 31.3227073
C 40.3820654 16.5240271 17.2682196
H 39.0475204 18.5827745 18.5489906
H 40.5697518 2.4755999 5.3069691
C 7.0397881 16.1242987 42.2709055
C 29.2592742 0.4923552 35.4140794
H 9.9877221 28.9312181 12.5891204
H 15.9868480 30.3615043 19.7471563
C 8.1473763 27.5319265 36.9059930
C 31.7868625 17.0644367 21.2748587
H 25.6384896 18.2044237 15.0844924
H 25.0102345 19.0610445 38.0515437
C 28.0404143 22.8191887 16.3619892
C 22.7921093 30.3851211 22.6628871
H 32.6138793 3.6034982 42.0800714
H 32.0338057 22.1790105 10.3771340
C 31.6205333 40.6353257 17.4030409
C 10.9558352 28.2116283 28.5667354
H 31.3930560 38.9190790 21.5139175
H 12.4065978 11.1986914 10.6109228
C 35.5067798 5.0828272 3.4445275
C 14.1693021 25.1232773 36.3820830
H 4.2516476 37.7857674 19.5293485
H 8.8209803 22.2539440 15.4568275
C 4.8678353 39.9832200 39.4364486
C 15.8413047 4.8264681 5.9847251
H 11.7896879 40.5521050 29.3671341
H 21.8226154 28.2761328 31.3677856
C 2.7516796 41.8521328 24.9317388
C 20.4459557 25.4737614 38.0055757
H 0.8127913 29.5700439 42.9836036
H 23.2918703 19.9261115 14.4313437
C 12.3457642 25.7746684 11.2946670
C 26.9506583 37.0670981 13.2665926
H 37.3779250 24.6994840 28.8144588
H 42.6275946 8.6965772 15.5286738
C 19.4379689 18.2286018 17.3598011
C 3.5485696 2.2440666 22.1570342
H 39.7232024 7.8685854 9.7576964
H 33.6016451 14.4171215 7.4877176
C 37.2317622 39.5946302 19.9913730
C 3.0645200 36.7591296 16.8261799
H 11.3788155 22.7686325 21.3145107
H 32.6982992 42.0742857 16.4020765
C 30.5526887 25.7439536 38.9030050
C 23.1933617 36.4215289 6.1543495
H 35.9941158 27.6023069 15.9040158
H 27.6639934 19.6150111 10.6395603
C 7.3041334 39.7208998 4.7467125
C 29.4571742 3.7239032 6.2115294
H 31.5863733 37.4910595 21.3228880
H 28.6657591 3.4735544 5.5091195
C 27.4044998 38.8136750 21.1996797
C 39.0058016 28.2912962 14.4156611
H 33.5195412 40.5037541 2.5000737
H 20.6991015 15.9763481 10.6894665
C 1.1431677 36.8608153 7.1564034
C 6.3531037 3.0635477 0.5208711
H 10.1346677 12.1164008 30.8279086
H 11.2847738 28.0229274 39.4913731
C 24.6710915 22.5170120 0.7299348
C 14.3468781 30.5108674 40.0987528
H 22.0158257 0.6422475 42.1644253
H 1.9366434 4.4938327 25.5831808
C 21.0543141 13.8129999 32.6667243
C 39.1698537 6.8266983 30.4223339
H 13.9210396 37.0967167 21.8348469
H 13.8490685 5.8566707 5.7413680
C 31.1862687 0.2186500 14.9272875
C 30.7419014 0.9728245 13.7945512
H 7.8765100 32.1336957 15.3971142
H 28.3578351 41.7738892 13.8553711
C 18.6967699 7.0744467 28.8152837
C 41.2406037 11.7343009 19.0493290
H 3.9929704 2.6443285 15.2007447
H 11.0715494 26.1394348 39.4198824
C 32.7164566 6.3171344 19.0612820
C 10.6715105 27.1032219 39.3802634
H 20.2680992 30.5167329 27.2442736
H 36.6148368 18.3680437 11.0131890
C 19.8065497 38.9776852 5.1491950
C 36.6941593 41.1614536 28.3554886
H 33.4560154 13.7270393 28.9216841
H 42.9083542 10.3655377 1.1561594
C 30.6524995 42.3276413 15.9697048
C 20.4514050 12.9793488 33.3434681
H 16.3257245 30.0739391 20.3050250
H 24.0660055 17.1381526 37.7206599
C 36.8147086 15.5658646 30.3013396
C 34.2723811 39.0190005 42.2879686
H 24.5334001 11.5060513 39.1073280
H 34.8311384 38.5705093 25.6816438
C 12.4893717 29.4443436 30.3397939
C 16.3468106 38.3718019 37.4009323
H 42.9324288 17.0806450 35.7067551
H 40.8890766 25.7353944 17.5816858
C 16.5483449 15.4288174 2.3707824
C 20.0895816 4.5226774 17.6708275
H 20.2185650 4.0096986 16.6985506
H 19.6173046 3.7523261 18.3576747
C 26.1374002 24.5854051 33.3709023
C 13.0301008 30.4273872 30.9009694
H 4.6306539 31.7087870 34.8005568
H 15.8373819 39.0990450 38.0385867
C 5.5318791 33.6468107 37.5596603
C 5.1780866 35.2873162 0.6232746
H 15.7723521 35.5052519 7.2841822
H 3.2233627 14.0653066 12.2183099
C 0.5630110 21.0986508 6.1407320
C 10.2249263 3.6819866 17.9814527
H 6.5161694 23.6875455 37.5777740
H 11.2294610 4.1439379 18.1225283
C 24.6421325 32.9590201 3.8786199
C 37.2993516 40.1154644 16.1197499
H 6.6647571 23.1678954 39.9759223
H 36.7465202 5.2568025 26.7228420
C 42.6444210 19.6171310 25.6660180
C 14.8168968 17.6151341 6.9813750
H 32.6776527 14.8215771 8.2232324
H 26.1384511 19.4257748 14.0303206
C 23.0033267 5.0547588 24.1485319
C 16.3124326 12.5775971 5.4319264
H 27.3146103 21.6018841 14.7493943
H 41.5341841 26.1420325 17.4033195
C 18.3626271 9.7025653 32.8318643
C 16.6989603 8.8591135 21.0486557
H 29.9279110 39.1295676 20.1834574
H 11.3325637 8.0396821 31.6438349
C 21.1397145 7.2166456 34.0507610
C 18.8613701 4.5455645 2.1633818
H 37.0072715 30.3003459 38.0427982
H 24.9134984 10.3291009 40.2563537
C 21.2591410 21.4153688 33.7394469
C 20.0823279 5.0425060 21.3064478
H 17.7386956 21.5387721 36.6358063
H 7.0763180 9.0930991 31.7312762
C 37.2811354 42.9010383 25.1669523
C 41.7292570 27.2103066 24.5548580
H 13.6083168 36.6938277 36.7339859
H 26.5950463 28.7969641 32.2727949
C 30.6919105 17.5146316 21.2142580
C 40.8809902 4.7291596 10.6594521
H 33.6727926 4.1680576 0.2213129
H 36.8467009 32.2801841 32.7491824
C 8.0587815 26.6395372 8.1848397
C 19.6862580 21.0659113 23.0825283
H 17.9982759 2.5677874 9.5575210
H 8.8991403 9.3312581 31.2723386
C 4.9520180 23.0423174 36.2074693
C 23.6076134 0.5887493 9.2850450
H 16.0789601 22.1045729 37.7968093
H 13.4169485 34.7001393 17.1692234
C 20.5416542 10.5959337 29.3998328
C 13.2390103 28.6172937 18.6856648
H 24.0700327 27.6729366 15.1037027
H 18.5939835 36.7142156 6.9894109
C 30.4503055 39.4286979 4.6680464
C 35.3199817 2.6293055 40.0915545
H 30.1818595 40.0617658 3.8073961
H 17.7497204 21.7585057 38.3609660
C 21.3699760 39.7861773 30.4273507
C 7.9586079 5.7555286 5.9302594
H 13.3723268 35.7553522 15.8974953
H 19.4285802 20.6942236 33.3974673
C 0.2554944 33.9546963 30.8223655
C 0.4374092 30.5406702 42.4698925
H 7.7370462 26.7974733 25.2651519
H 19.1491533 39.6964733 42.3877669
C 30.3130096 40.3500340 18.0806179
C 30.1690650 38.2224948 5.0728829
H 38.7624169 20.9090021 8.0057081
H 11.6810891 7.3214484 33.2371500
C 4.8691765 34.8264421 2.9006498
C 5.1225196 34.7837087 1.7050764
H 15.6957689 31.7214166 34.0153032
H 20.9453094 17.5952963 31.1849801
C 5.1180452 13.0229801 1.6742960
C 4.2851207 13.4677816 2.4022365
H 4.2472455 1.4244804 15.1535965
H 36.4057221 29.2189272 36.6049904
C 5.0544254 32.9799904 36.5511266
C 6.6881296 14.5987545 12.5222243
H 8.5977749 26.8650246 40.5867786
H 18.5654038 6.2042276 21.1507688
C 20.1021088 21.3445919 32.9916437
C 33.6016733 0.6744542 33.6307302
H 0.9134994 7.6553620 15.6177358
H 34.1487434 19.0412420 0.1238745
C 15.4216973 1.7508754 33.0795422
C 19.4125526 32.1774553 32.5998173
H 39.2279376 2.1091457 6.2686335
H 22.9129552 19.5642818 32.3807301
C 14.6923275 12.3364224 0.3995253
C 26.5896782 18.5701083 14.5994491
H 25.5116801 3.6491423 15.8383261
H 27.7194564 7.3501435 40.6152161
C 21.6939545 22.9494058 19.8650549
C 23.3780871 1.6084004 13.4882747
H 25.8049247 5.5463335 12.7221851
H 18.0678912 37.1879272 7.3842649
C 16.3045321 3.6963602 20.7220430
C 41.0653421 34.3191563 40.8639787
H 38.2153146 19.1766581 19.8274971
H 14.3343893 37.8756204 20.3195236
C 10.9282429 9.6283804 19.6765455
C 28.5563762 33.5139751 11.7688036
H 24.8935186 12.7932754 0.1827921
H 24.9322856 13.6772255 1.2330200
C 21.1857846 15.0071046 31.8391119
C 40.4297207 29.5275308 6.6374348
H 20.4506046 35.0035330 38.5468691
H 24.1894622 3.1635876 21.1388569
C 12.1024666 5.9533731 25.4951809
C 18.7786020 39.1238242 37.6340928
H 9.3423639 26.4470467 25.2481635
H 13.1887793 20.6969407 22.1803614
C 32.6226748 40.0537151 18.1476931
C 33.1786183 13.3970408 3.2778912
H 22.5325806 41.9272809 38.4091825
H 35.3555054 2.7020477 41.2562041
C 32.2386875 38.2815796 21.3125346
C 34.2449151 38.8965847 20.2768075
H 29.0344124 3.9766237 7.3177262
H 32.8521855 37.9121070 22.2299110
C 2.1970153 13.1691582 8.1784769
C 40.4003845 32.5454940 24.0610302
H 3.7832881 22.0426215 8.4373958
H 3.1360363 12.9353746 8.8404624
C 37.4019862 10.9007513 9.6687810
C 14.9438994 3.8089971 20.5910349
H 8.1784545 13.2956627 22.6357979
H 20.7766328 18.9182192 11.3654312
C 33.7103357 15.4923660 41.6079443
C 1.7565127 24.0451521 20.4049883
H 26.1095344 11.7072621 40.0024441
H 1.1957586 31.5519080 42.4185617
C 36.6592132 33.5279742 32.9451107
C 37.6560583 33.6424457 32.0351811
H 19.0868176 5.2572349 17.4110067
H 12.7968932 11.1128370 11.3100462
C 7.6491829 11.3651403 5.2209955
C 17.3967116 21.4844528 6.0432433
H 8.1612138 30.6495607 15.9734317
H 29.0462569 13.2352609 25.1909097
C 36.6398715 9.4623160 26.6906860
C 4.3601641 38.6551900 20.1463978
H 24.7916133 29.7372244 28.2831815
H 27.1492994 18.0916744 13.8503835
C 6.2190934 20.6479371 26.5367533
C 6.1169998 33.3258572 15.7539114
H 33.7453714 1.6073310 4.3351917
H 0.7965883 13.3655862 6.3221552
C 31.0061478 24.4276337 7.2114273
C 9.6830223 6.6377439 34.9057422
H 23.5695158 39.1465842 26.2792254
H 6.3779282 13.4803140 22.1777155
C 29.3034542 40.5483390 17.0091560
C 37.7265162 38.4675344 22.1560116
H 9.9164503 28.7971155 28.1983466
H 19.6613992 17.5669196 11.7914655
C 28.3436640 7.6078412 39.8038031
C 14.7755435 19.6326280 22.9519517
H 27.7498730 7.6952885 38.8983042
H 20.2934573 31.0518257 28.8077863
C 15.9854458 38.9018445 33.2989413
C 22.5577735 25.7862230 7.3868655
H 11.2174330 23.0135490 1.3683498
H 32.6989176 11.7270429 14.2260243
C 26.3973553 28.1810207 33.1733944
C 41.8513567 41.4312245 27.3603248
H 22.4719555 27.2590826 14.6166389
H 30.1909915 2.8276176 6.3617092
C 25.0852269 11.2851203 39.9686099
C 4.5146404 22.1139119 36.9487995
H 7.3116261 11.9912292 22.1096973
H 29.7531391 1.3901150 14.0906172
C 8.9628019 6.2128730 40.0841836
C 37.6506702 30.1205863 20.4694508
H 26.4397621 28.5746795 34.2864527
H 11.4805879 5.8631257 24.5747481
C 40.7337136 13.3223117 30.4580233
C 32.6883703 12.0320192 20.4453723
H 41.3924412 7.4388111 10.0048337
H 10.6435941 2.7153246 18.3722421
C 13.5926162 37.9003945 21.1536381
C 16.6343130 4.2384208 25.5565483
H 41.0992330 31.2487288 2.9355612
H 2.6706372 22.4241359 9.7269667
C 25.4366744 42.8961570 37.9730188
C 34.1731712 13.1948916 28.1805613
H 33.7072177 13.4004161 27.1540821
H 14.5322739 16.4934159 12.8549693
C 24.5613144 19.8089418 37.1123247
C 10.7885570 11.2642974 30.9625647
H 38.0398563 7.9172427 11.1555951
H 38.7459777 24.2433180 29.4294603
C 32.4310282 24.2905787 22.4042803
C 21.7302044 17.4525362 31.9888547
H 42.0373484 18.2829789 34.6321837
H 14.7242465 16.9752915 11.6341434
C 29.3913378 38.9673125 27.9013233
C 6.0453198 11.3774935 37.4982450
H 11.2083954 6.4728711 31.8510702
H 35.7476906 23.5461754 18.5352673
C 22.4158199 15.8721534 33.7249868
C 0.8060696 24.4673294 38.6264256
H 34.7638287 29.6120805 24.7325255
H 3.6343819 17.9533309 35.2284902
C 39.7757874 2.3797179 23.2166144
C 38.8489109 2.9145723 22.7259437
H 9.2273969 23.3153882 16.7687834
H 7.6618246 22.5595455 16.9704755
C 4.6041828 10.3189475 41.6729117
C 11.6718926 16.9996544 0.2738761
H 34.4158807 39.6071370 16.7740651
H 18.2702350 37.7477233 36.3856318
C 20.1948775 2.0548262 40.4005870
C 42.8537737 10.2602319 41.0894361
H 33.8849004 1.9978046 12.6478522
H 17.8694069 4.5552052 6.4257561
C 14.0910944 38.4082188 3.6084293
C 22.7754040 7.7777055 29.0845614
H 42.6543487 33.8177029 1.8383463
H 35.2162995 39.9975904 26.7744121
O 30.6049287 4.2266142 26.7042529
O 23.5355518 37.2120219 29.2888472
O 20.1298007 17.4263385 17.8393884
O 41.9713218 20.5715906 19.1018311
O 2.8322827 15.0355643 40.3939092
O 2.7032204 14.6768748 42.6651257
O 34.3778842 32.8681238 42.1350091
O 28.9555197 12.8191534 26.0743815
O 42.1977353 28.7871055 37.4229545
O 41.9926605 27.7134419 35.3549957
O 42.0611472 28.1918019 25.0234375
O 38.3300261 0.1363814 25.4663149
O 31.2806258 32.9810758 15.1788633
O 32.3461408 34.1511053 13.4415812
O 35.4643345 17.5849340 16.6911560
O 35.5242883 16.8523576 18.8613387
O 25.2062276 30.6216391 28.2396441
O 16.8973179 34.6691230 11.4213844
O 22.9156172 32.0456210 11.9641679
O 17.8027031 32.6537043 16.2957425
O 27.1897344 38.1779135 13.6712852
O 26.6566730 36.1370999 12.6406476
O 24.0119337 5.5932605 24.4458038
O 17.0294267 12.6952668 6.3123814
O 2.2271936 5.2992065 25.6737640
O 5.2954313 32.8021282 30.0334514
O 9.1888038 28.1088190 36.8075789
O 33.0023663 15.2264998 7.4281756
O 22.4899132 26.4369068 29.9358993
O 39.9520118 3.9614361 0.3768842
O 18.1617104 42.1339490 25.8235205
O 23.0817842 38.4517160 25.8959520
O 19.6997754 30.7029622 28.0924504
O 11.3319181 17.9799453 42.6890388
O 42.8968051 9.7926216 2.0662371
O 0.0237720 36.8035705 6.9288625
O 20.2174605 6.6127100 10.0679834
O 19.7724125 4.5790012 11.0285198
O 39.4021683 14.9680566 11.7838029
O 14.0153076 22.7336496 10.4192212
O 13.8790045 38.1348056 2.4593074
O 22.0450871 7.5741614 28.1756287
O 41.4343744 37.2946637 18.8780353
O 41.6399902 7.3532243 28.2323558
O 14.9448288 18.7523282 6.9890344
O 36.0588050 18.4631890 30.8910303
O 30.0802525 32.9502271 36.2521652
O 18.4372711 3.7103548 2.8940195
O 21.0648393 35.5590711 37.9761708
O 32.5566921 5.9070000 17.9775610
O 37.6560886 41.7787464 42.5542266
O 39.2738354 42.1091270 1.3880176
O 12.4743328 8.0572980 2.6445007
O 26.9008340 22.4041672 25.6660660
O 21.5162128 26.1016158 37.9087245
O 5.5273634 10.4012029 36.9660969
O 33.4014800 16.1960337 40.7588116
O 11.7913500 40.4060185 35.5572121
O 36.1383699 41.8535557 34.6907540
O 5.0523057 33.6877884 15.7273313
O 19.0986753 5.6039066 1.5968314
O 35.5260640 42.5526229 36.7764131
O 33.6975678 11.8882430 21.0168271
O 31.5474948 12.3345600 20.0467631
O 37.2400650 40.5615637 27.3753241
O 42.8065216 18.0420466 35.3443810
O 22.0060373 17.1153464 21.5841614
O 25.0478471 41.7955603 37.9453607
O 8.2307227 6.3290811 31.4699213
O 37.8720813 7.2897171 11.8852205
O 16.6889610 21.0227013 5.2641003
O 6.1945822 16.3952228 0.0097502
O 9.0834345 5.2044340 22.5267245
O 34.0931348 38.6788493 10.2480925
O 36.8948122 31.0611764 38.6748933
O 34.4969585 5.1554836 2.8025082
O 26.0342460 10.9518459 35.3980326
O 10.9013716 42.9539050 27.3812400
O 6.2089140 13.4875346 16.9007151
O 40.5468113 7.3038188 9.4284365
O 1.8961088 41.9450238 24.2299766
O 8.5683385 11.5934468 4.5541545
O 27.9240346 33.7300140 20.3961229
O 12.0176026 24.0400950 23.4886656
O 33.0344860 8.2386257 15.0061914
O 19.7237617 41.9514642 23.9188038
O 22.3087726 36.1272651 5.5704540
O 2.5693421 17.5915551 7.4655321
O 36.1997569 21.8650273 42.9264954
O 19.3142010 6.4671182 29.5549927
O 41.0579745 28.6009869 41.4180159
O 16.4302551 9.6487795 20.2672453
O 13.9297181 5.0362505 10.2985422
O 23.3276039 26.6729834 0.3770192
O 36.2017605 27.0836360 16.6280536
O 11.8480562 24.8155177 10.9146815
O 26.2371550 39.7788431 34.6378677
O 7.4004270 5.2296137 5.0939375
O 6.4724792 18.1772531 19.0486345
O 12.9912571 20.1627003 27.6118322
O 19.4980948 21.9461632 23.7338152
O 8.8278635 27.0507510 8.9253151
O 1.7390751 18.0810905 11.3657359
O 32.3143840 27.2131904 10.1016493
O 30.2520006 29.0189510 19.0498053
O 12.6719767 2.6927030 33.9644883
O 37.4715351 41.3019063 16.2081618
O 42.1895441 6.6757556 2.6928754
O 9.7257566 35.8751373 15.7622944
O 12.8769002 17.6727073 31.8761983
O 1.0567157 24.4212693 19.5546129
O 3.3412575 35.6917574 17.2252990
O 14.6227627 38.5055128 4.6470567
O 4.2289284 2.5157123 21.1371879
O 22.5579056 25.0291987 6.5914066
O 22.6604670 8.4916308 40.3010502
O 18.0113038 7.8029799 39.8084465
O 19.4699128 38.4432601 10.1762798
O 7.7038752 15.6889461 41.3982780
O 30.2683164 30.1739163 1.6646458
O 5.6447831 41.2745410 10.5138765
O 23.2880623 22.4613568 13.5764370
O 20.4972734 40.3244390 29.9872057
O 42.0752348 4.7979235 10.3896278
O 4.3076591 28.5657447 37.5934606
O 38.4512734 7.6111728 29.9284391
O 9.1696461 27.1654835 21.1929322
O 8.1439319 26.8161682 23.2669235
O 18.2719653 22.1985325 6.5836366
O 19.5571126 24.7333433 38.2388338
O 9.6301470 37.8175375 1.0156264
O 26.5352684 13.9162140 14.9202796
O 31.3343096 35.9832518 41.9176146
O 29.8162199 35.3360930 31.1673233
O 33.5589339 3.9687945 42.2896826
O 8.4926457 26.7636021 25.8840604
O 23.9015949 26.9662342 31.9114808
O 7.2066048 1.6075245 11.3935060
O 26.7972264 0.3730202 30.4022488
O 0.4992890 21.9943209 5.4663949
O 40.1719245 13.4240231 10.3099171
O 13.8091247 3.6341652 13.4260894
O 10.7394748 9.9491152 18.5233369
O 0.5769445 34.0014662 29.6877934
O 15.1600217 20.6101493 26.7262233
O 39.0872173 19.9922793 7.9583059
O 29.2214124 11.0689174 10.4896181
O 14.5507734 29.3819515 39.5660157
O 18.4627394 40.7788418 8.3554567
O 31.4587363 26.0711042 38.3315233
O 3.0286001 6.0337426 6.4718478
O 1.7418417 5.9445503 8.4260958
O 7.2676980 1.6264881 20.4090138
O 20.3987783 41.3784256 9.4584939
O 20.8512041 6.3012864 33.4240642
O 8.3373253 20.1492045 10.5300385
O 31.9085873 23.8578172 6.7508262
O 22.1110031 23.8795530 20.2281576
O 41.6577973 25.0154454 13.9045285
O 14.4333187 15.9730004 12.1066624
O 15.9910429 2.6696076 33.5586293
O 19.9997769 32.9071862 33.2823175
O 9.8388019 29.8162844 9.3617174
O 25.7720061 32.8642984 4.0841724
O 19.9928254 38.0571928 4.4754307
O 13.7449475 11.7885374 42.9042981
O 37.8325106 34.9514598 8.9318463
O 13.1565382 34.9229557 16.1880385
O 41.4417010 16.0364004 16.8722197
O 17.4381627 29.6176318 38.8854832
O 31.3109028 20.8459733 16.4165093
O 35.9914563 22.5031782 7.2089320
O 39.8493916 28.4933480 15.1778403
O 27.7729704 37.9729115 21.9037967
O 30.9284295 9.0497360 17.7638679
O 34.9660555 34.2048213 15.3378187
O 8.7673693 31.4967577 15.5022024
O 6.6955960 11.2879121 5.8700589
O 6.1887346 19.8180937 25.7148625
O 26.9759293 18.9645740 10.3725041
O 4.0177972 10.2281344 42.6012680
O 21.1014261 2.3571022 39.7027491
O 33.1730361 9.8895430 25.4522545
O 32.2771941 9.5642078 23.3104980
O 23.7912958 25.9888828 18.7514166
O 42.3848273 20.6315823 25.3625763
O 7.0764741 40.4369403 5.6940624
O 8.0164801 39.0996770 4.0370398
O 34.3665188 37.9285595 41.9156447
O 20.1126673 33.6807441 8.7705321
O 38.1932817 30.7876099 21.2267944
O 42.0838724 6.5617208 21.7105998
O 22.4966938 36.7901072 31.4779470
O 15.7405995 23.9473975 32.0862588
O 32.6686379 37.0021901 14.3279908
O 37.6918435 24.3820388 29.6506883
O 1.1308888 16.2765895 12.7258529
O 4.1296956 2.0096311 14.5038845
O 42.9068175 41.4447806 26.9094347
O 23.6447934 27.2184130 14.4074830
O 41.0322441 11.7447850 17.9493700
O 22.6025441 2.3300178 13.7465502
O 7.1932290 15.1245612 8.2219304
O 7.4609818 15.1131773 11.7854627
O 32.0977284 11.0200520 14.3589137
O 11.8828792 8.6063360 41.6372250
O 22.5553445 0.9113009 9.0183360
O 24.1653971 23.4393866 1.2399145
O 11.7748876 23.6950023 14.5561729
O 35.9819688 41.4400979 29.3734396
O 38.0391645 11.7964624 9.3136986
O 24.3884141 13.0836245 0.8228046
O 12.9947120 3.4513487 40.3828183
O 2.3247477 5.3637876 21.9362451
O 21.6524238 5.6852068 4.7202107
O 0.7192004 3.9618965 0.4781267
O 39.7976333 4.7787899 10.9207594
O 36.4134071 5.1217416 4.1601643
O 30.1137717 26.6789986 13.5139009
O 23.4020459 7.6241490 12.4406583
O 6.8545107 35.9136219 13.7065120
O 34.5117252 1.2979394 12.5220264
O 16.1009432 31.8328980 6.4801234
O 32.8096337 14.4376447 3.5913127
O 21.8630947 10.5415824 39.1690963
O 35.1541095 21.5326278 28.8740860
O 28.8224140 5.7331522 27.8393003
O 42.8766388 10.8761702 42.0352906
O 22.4456495 1.5435557 42.4625234
O 29.1443542 11.9201485 35.6679238
O 6.6462388 12.1384384 38.2664404
O 14.5825468 41.8817343 11.6713495
O 36.2122359 14.5865737 30.5518661
O 2.2957781 37.2580493 7.4029554
O 35.6097310 9.3360554 26.1867836
O 34.5817190 1.3597737 33.7382696
O 39.2021935 16.9527344 17.6504534
O 10.3187840 5.8697290 35.4759083
O 24.9003682 30.3028650 0.2449059
O 24.8872253 25.0995171 7.9781171
O 15.0306738 38.9566341 32.6010451
O 16.9560233 38.7073712 34.0122690
O 29.8882762 25.2860101 39.7315067
O 37.1147064 23.7605108 11.2517104
O 10.2277884 36.4751033 5.2988079
O 2.6791284 23.7284157 21.0829032
O 22.8172404 29.7024274 21.7088300
O 21.5500367 21.4747354 10.6788267
O 11.6741428 22.0953754 20.7663998
O 12.2665843 29.2467594 18.8167964
O 35.0625787 7.9219169 9.0564496
O 8.7779739 16.9973437 5.2842996
O 8.7508195 5.2392093 39.5796222
O 40.5409937 29.2479339 5.5325007
O 31.3973996 24.6507710 22.6895667
O 32.7973580 1.3840474 4.5844140
O 20.7224455 0.0935685 15.8271980
O 38.1459985 18.8740629 18.9689401
O 8.1286118 10.0384770 0.3354970
O 34.7194067 39.0626133 26.5777897
O 4.5995725 42.5511958 8.9459409
O 13.0538408 25.2741867 36.0796211
O 14.4260078 31.4745024 40.7381105
O 24.8804674 21.3899259 0.3368790
O 30.2134512 0.1681330 34.9022097
O 22.1534580 26.8867995 7.6426542
O 15.8146950 4.0319529 24.7778406
O 40.1605698 12.3727420 30.1794387
O 1.3944900 32.2304948 6.7250096
O 36.7548670 29.4836592 35.7373448
O 30.0555624 38.8572701 26.9763948
O 6.7650744 23.3661551 38.8033125
O 9.0315788 29.0146399 12.6740127
O 15.3341242 35.8330806 30.0310617
O 14.2231823 27.9769408 18.8066722
O 19.9049017 10.4619402 30.3340076
O 15.4367754 13.0177979 1.0665572
O 6.5093876 21.2479985 27.5067150
O 39.1004767 32.9452061 0.7988630
O 41.3112724 11.7638355 20.1593737
O 7.3286398 3.1004152 42.9507943
O 8.1387834 7.9058618 10.3494570
O 0.3954168 23.7431738 37.7833440
O 4.9762551 19.7482473 20.0318010
O 13.9612485 37.2857469 36.1173438
O 5.1528221 40.5820769 40.2773699
O 40.6770700 33.0862577 25.0499521
O 36.5775454 4.2805174 26.7924221
O 17.2277965 15.1932452 3.2592709
O 4.4474009 10.0413494 30.6956340
O 40.6191338 9.3145335 37.3181848
O 39.3017374 7.9585352 38.6297704
O 39.9652461 34.0992037 41.4062398
O 4.5790707 17.5613234 21.7899808
O 10.0726540 1.5643601 37.2183889
O 15.0600617 36.4648132 27.7266258
O 11.3769639 9.3542843 20.7771616
O 28.5137476 32.4793941 12.3506041
O 14.8614750 35.2615569 7.3867053
O 15.0236226 0.6231540 33.0553726
