# Supplementary material for: Exploring the frontiers of condensed-phase chemistry with a general reactive machine learning potential
Source: Nat Chem. 2024 Mar 7;16(5):727–34. doi: 10.1038/s41557-023-01427-3 (PMC11087274; doi:10.1038/s41557-023-01427-3)
Supplement: Supplementary file 2 — Initial and final Cartesian coordinates for simulations performed in each case study. [file 41557_2023_1427_MOESM2_ESM.zip › initial_final_xyz/acetylene/acetylene7.xyz]

1000
Step: 0 [44. 44. 44.]
C 4.9272999 8.4043569 19.1846151
C 4.9362456 7.8953940 20.2787329
H 4.9343090 8.8887145 18.2325947
H 4.9451702 7.4487145 21.2470932
C 10.1304462 34.2995274 21.9129471
C 9.4163462 33.8216246 22.7601464
H 10.7681207 34.7458122 21.1850338
H 8.7911667 33.4302335 23.5289887
C 30.4902231 16.7219161 20.5882820
C 30.6912787 16.1485415 19.5469091
H 30.3008994 17.2412392 21.5003083
H 30.8388251 15.6831262 18.5984181
C 19.4877691 24.8047074 25.9870931
C 20.0019516 25.5200705 25.1639451
H 19.0299198 24.1397220 26.6857588
H 20.4733149 26.0961127 24.4017927
C 33.7523512 5.3519908 39.2342075
C 33.3791759 5.0960827 40.3532322
H 34.0834603 5.5783861 38.2423757
H 33.0494644 4.8699964 41.3416853
C 11.8045797 14.3960359 3.4000879
C 12.8405511 14.9119409 3.7449691
H 10.8822817 13.9621890 3.0740223
H 13.7551814 15.3790852 4.0316216
C 20.0088427 25.3387865 37.8253886
C 20.8918737 25.8636345 37.1931953
H 19.2148786 24.8923307 38.3808186
H 21.6655260 26.3325706 36.6293308
C 31.2402341 9.2955831 30.7656737
C 32.1172068 8.5026047 31.0031412
H 30.4828564 10.0182932 30.5593472
H 32.8878544 7.8062660 31.2443972
C 5.9700468 34.1716494 7.9184745
C 5.8735082 34.0644781 6.7206768
H 6.0624738 34.2736319 8.9754452
H 5.7919417 33.9714091 5.6619656
C 14.6545770 17.8878884 7.5637520
C 15.4689200 17.0255623 7.7771350
H 13.9205803 18.6385430 7.3839905
H 16.2204958 16.2848030 7.9283650
C 16.0703161 32.0072729 22.4810061
C 16.7729586 32.7355090 21.8231038
H 15.4604995 31.3569910 23.0640864
H 17.4394022 33.3626719 21.2725261
C 10.7262524 17.7616845 2.4601907
C 10.0469618 16.8793565 1.9947210
H 11.3502555 18.5107720 2.8916377
H 9.4805675 16.0600398 1.6050931
C 24.7788671 9.3720535 15.3572373
C 24.9907454 9.7883778 14.2444128
H 24.5252102 9.0006841 16.3266213
H 25.1450238 10.1252616 13.2449097
C 34.3468005 15.5804834 9.8785715
C 34.0468593 14.4185122 9.7587582
H 34.6109793 16.6037953 10.0276580
H 33.7747852 13.3925637 9.6657384
C 24.4415071 8.2246778 28.4190923
C 25.0215167 8.0065487 27.3840486
H 23.9254442 8.4148199 29.3322373
H 25.5442264 7.8379167 26.4682005
C 22.5387928 11.8889773 33.5766085
C 22.4598049 11.1642679 32.6155015
H 22.6341155 12.4737794 34.4657918
H 22.4101956 10.4870466 31.7932222
C 17.1954500 6.8175913 11.3296286
C 16.7110734 7.4422000 12.2404846
H 17.6368167 6.2904921 10.5152466
H 16.2831253 7.9948385 13.0460696
C 26.2946691 6.8282882 17.9368683
C 27.2578185 7.0762550 18.6212711
H 25.4495588 6.6056298 17.3196626
H 28.1373970 7.2377583 19.2019139
C 19.1539441 31.2383232 24.1226230
C 19.6436318 31.7392105 23.1404193
H 18.6961340 30.8015584 24.9790107
H 20.0300712 32.1959611 22.2556594
C 26.3851196 7.8853597 37.7468733
C 26.3256743 6.9526299 36.9856674
H 26.4476757 8.7033468 38.4284622
H 26.2813320 6.1228224 36.3173573
C 28.1562915 5.2629178 10.1466738
C 27.5018217 4.4014711 10.6787801
H 28.7245345 6.0335639 9.6770189
H 26.9221097 3.6387014 11.1465621
C 29.4500426 6.1672506 30.3831948
C 29.8004027 5.9719974 31.5212564
H 29.1723097 6.3207432 29.3631658
H 30.1439429 5.8080379 32.5174464
C 21.4924678 16.4926719 22.8604923
C 20.8480532 17.4944962 22.6634033
H 22.0512451 15.5996933 23.0307859
H 20.2721480 18.3782373 22.4864989
C 27.8112296 26.1375236 14.8033160
C 27.6585079 25.0941908 15.3876358
H 27.9358175 27.0502079 14.2663205
H 27.5410676 24.1818209 15.9250438
C 6.1711810 11.4366762 19.9345726
C 6.0222456 11.4650355 21.1315686
H 6.2847841 11.3753615 18.8736794
H 5.8868784 11.4868034 22.1890161
C 38.7579419 32.3744855 20.6726292
C 38.9255978 32.1626296 21.8480236
H 38.6175425 32.5569918 19.6309982
H 39.0791567 31.9724366 22.8862290
C 18.8624235 35.6694839 17.8044476
C 18.6699093 36.2454412 16.7598547
H 19.0198011 35.1662073 18.7360665
H 18.4851111 36.7629144 15.8424413
C 25.6418996 23.0534402 11.0350133
C 24.6487310 22.5235262 10.5970545
H 26.5030363 23.5754676 11.3945887
H 23.7518350 22.1300117 10.1662987
C 26.4508752 10.7767594 25.3835615
C 25.9674650 11.1360586 26.4294389
H 26.8766881 10.4665819 24.4511822
H 25.5440771 11.4676592 27.3488599
C 28.8558626 18.1601644 17.6180831
C 28.5193309 18.9294714 18.4847787
H 29.1942705 17.4537011 16.8934799
H 28.2302573 19.6017651 19.2611616
C 28.1236629 9.8834843 35.3571820
C 27.8989641 8.9724188 34.5998015
H 28.3733020 10.7159497 35.9773486
H 27.6972661 8.1875499 33.9070717
C 14.5057285 4.8326626 7.9889960
C 13.3298658 4.5904597 7.8710358
H 15.5478338 5.0436640 8.0586787
H 12.2959008 4.3653708 7.7398495
C 12.9843585 14.9442036 27.3905587
C 13.7111765 15.7984530 26.9460362
H 12.3286596 14.1940621 27.7696600
H 14.3562712 16.5472486 26.5451369
C 10.7285632 37.9656048 26.6320307
C 10.6917411 38.8815996 25.8488806
H 10.7596539 37.1596568 27.3295182
H 10.6783135 39.6825429 25.1443560
C 35.1071682 32.7148808 23.6175041
C 35.6462012 33.2632400 22.6882412
H 34.6312112 32.2292597 24.4391293
H 36.1173056 33.7522791 21.8661521
C 3.1841710 22.1056818 36.0808178
C 3.3195587 23.3026372 36.1597313
H 3.0786137 21.0438663 36.0174428
H 3.5035046 24.3514365 36.2340743
C 4.1834132 41.8375184 7.6658643
C 3.7970246 40.7288661 7.9461586
H 4.5325014 42.8190714 7.4202218
H 3.4913432 39.7393031 8.1984698
C 8.0021343 36.8319406 6.8767475
C 9.1970747 36.6639950 6.9091309
H 6.9493376 37.0069147 6.9111461
H 10.2548129 36.5153937 6.9632196
C 20.4589364 31.1439045 7.7543523
C 20.2736195 32.2460277 7.2995219
H 20.5454116 30.1796456 8.2064560
H 20.0771459 33.2169236 6.9056417
C 34.7742186 5.5404543 28.4344891
C 35.0546997 4.4045976 28.7265590
H 34.5253293 6.5453713 28.1780882
H 35.3027998 3.4001629 28.9846665
C 6.9105405 10.9997052 42.9683638
C 7.4728896 11.9665213 43.4207804
H 6.3984394 10.1525799 42.5703270
H 7.9658522 12.8063291 43.8602766
C 16.3350356 27.4709984 33.5833199
C 15.7741208 28.5315163 33.6955205
H 16.8121993 26.5193018 33.5343478
H 15.2773569 29.4619643 33.8409483
C 21.1549684 15.3374169 4.6357260
C 20.3773065 14.4698312 4.3235862
H 21.8168062 16.1189656 4.9391077
H 19.6923212 13.7011280 4.0467300
C 18.9657032 31.3638820 10.8178601
C 18.8917333 32.5486237 10.6003990
H 19.0693060 30.3064680 10.9100391
H 18.8584724 33.5871667 10.3561436
C 10.6314769 16.9713688 25.7435150
C 10.0107709 15.9434823 25.8517188
H 11.1893010 17.8740669 25.6420049
H 9.4517941 15.0405215 25.9444632
C 14.0184630 38.5951051 36.1321036
C 14.6843284 37.9627007 35.3509796
H 13.4297567 39.1543544 36.8234238
H 15.2740991 37.3993699 34.6641018
C 6.4048605 35.0878179 22.0046980
C 6.6786562 35.7192651 21.0134062
H 6.2113525 34.5610009 22.9152723
H 6.9278489 36.2805781 20.1419499
C 15.8919134 34.6736999 24.6534311
C 15.2735198 35.4787436 24.0016374
H 16.4133708 33.9300639 25.2106377
H 14.7246236 36.1855023 23.4227120
C 1.7450874 40.7855569 33.0313397
C 0.9334646 40.7589750 33.9242924
H 2.4552733 40.8046135 32.2363357
H 0.2852666 40.7300693 34.7698192
C 23.6554700 16.0066265 38.3779235
C 22.5301409 16.0461531 37.9449805
H 24.6491505 15.9693992 38.7617364
H 21.5305933 16.1159240 37.5821248
C 16.9989837 20.6986661 6.4354566
C 17.3529839 19.5550162 6.2891574
H 16.6964990 21.7182681 6.5261471
H 17.6053490 18.5273758 6.1425502
C 11.0110639 0.0925272 24.1920905
C 11.0471597 1.1382292 23.5915526
H 10.9771040 43.1528699 24.6947770
H 11.0987784 2.0394460 23.0227214
C 36.1198564 15.4795413 12.9921123
C 36.0942141 14.3442947 12.5856379
H 36.1085170 16.4823561 13.3516532
H 35.9895450 13.3510455 12.2091165
C 16.6793652 3.6927457 0.9148763
C 16.3657594 3.6702899 2.0795632
H 16.9601893 3.7478027 43.8882153
H 16.0865663 3.7035279 3.1091455
C 21.4155443 14.7283460 7.9257791
C 20.7699997 13.7155956 8.0424011
H 21.9953996 15.6160916 7.7927084
H 20.2030808 12.8181309 8.1436872
C 17.1165450 30.8345623 8.0301418
C 16.7473549 31.9497449 7.7521427
H 17.5103759 29.8768353 8.3051991
H 16.4298899 32.9431544 7.5312123
C 27.4755782 6.1246705 21.9779706
C 27.8463143 5.0405524 21.5995986
H 27.1604345 7.1098203 22.2416219
H 28.1747562 4.0935177 21.2373319
C 20.9788701 9.5682637 35.7206902
C 21.1038453 10.4432765 36.5396792
H 20.8947589 8.8070256 34.9790101
H 21.1912511 11.2482130 37.2322828
C 19.6565017 9.6844635 11.2064555
C 19.4313214 9.0549570 10.2023916
H 19.8503653 10.2408743 12.0948087
H 19.1998539 8.4901973 9.3281483
C 3.5185171 35.0504227 27.7506115
C 4.2639136 34.6384902 26.8944874
H 2.8591427 35.4052074 28.5106298
H 4.9246714 34.2728272 26.1355514
C 22.8708475 7.3525019 37.8717337
C 22.7861790 6.8698326 36.7700638
H 22.9391622 7.7704371 38.8507776
H 22.7029011 6.4624364 35.7888338
C 22.8249891 20.2074860 34.7925425
C 23.2783447 21.2173412 34.3143779
H 22.4186390 19.3166856 35.2141937
H 23.6564517 22.1128139 33.8720606
C 35.5828828 15.7000382 27.9270856
C 36.3661365 14.7933561 27.7916217
H 34.8461476 16.4607238 28.0606658
H 37.0435601 13.9781916 27.6790909
C 24.5335740 15.7909241 34.9518838
C 23.4121594 15.5765916 34.5633989
H 25.5267413 15.9825279 35.2896818
H 22.4185224 15.3770914 34.2290905
C 14.7576710 36.7504038 13.4561378
C 15.2380577 35.7224231 13.0441942
H 14.2800408 37.6377951 13.8025795
H 15.6533994 34.8299218 12.6333413
C 32.8454818 21.2746989 24.6081598
C 32.4445921 20.4592519 23.8162506
H 33.2039639 21.9778226 25.3247764
H 32.0628832 19.7437473 23.1257257
C 21.0068340 24.7681138 10.3216599
C 20.8636506 25.9660362 10.2982262
H 21.1646884 23.7135053 10.2566727
H 20.6954316 27.0193868 10.2217454
C 25.8073853 19.3674141 26.5703946
C 26.3827304 18.4831042 27.1561208
H 25.2886650 20.1667242 26.0887239
H 26.8752096 17.7137059 27.7089308
C 6.7472699 23.5707556 36.4730440
C 6.5567951 22.5886596 37.1465071
H 6.9003531 24.4429762 35.8807627
H 6.3748825 21.7190992 37.7357119
C 35.2722791 9.4160896 32.4838776
C 34.9700747 8.8595284 33.5101986
H 35.5573785 9.9100178 31.5830736
H 34.7150161 8.3439635 34.4078274
C 17.1463888 28.0489785 28.4437811
C 17.8759875 27.7807699 27.5212982
H 16.5079096 28.3140853 29.2545045
H 18.5097855 27.5691573 26.6905005
C 31.5791460 9.8475828 35.4437512
C 31.6709890 8.9626727 34.6293543
H 31.4864697 10.6260816 36.1641855
H 31.7902485 8.1362083 33.9628169
C 29.5229817 12.8000351 13.3068338
C 29.6509531 13.6095700 14.1928462
H 29.4184816 12.0769286 12.5294651
H 29.8070796 14.3291297 14.9681890
C 27.9950588 14.6916799 34.3570916
C 27.9441801 15.1381746 33.2391539
H 28.0848389 14.2750493 35.3345772
H 27.9138153 15.4946261 32.2353186
C 31.9912718 26.5918930 14.1124804
C 31.2393933 26.1370469 13.2869770
H 32.6584252 27.0012926 14.8362338
H 30.5776989 25.7492476 12.5454266
C 20.9845251 5.4528003 21.1794463
C 21.6325011 4.5280339 21.6029677
H 20.3877485 6.2431447 20.7850027
H 22.2289119 3.7098029 21.9363034
C 32.7831716 9.5875011 9.9891355
C 32.9696678 8.4962857 9.5075097
H 32.5659591 10.5541627 10.3896308
H 33.1511312 7.5348888 9.0838409
C 16.5582289 37.2472072 10.1099343
C 17.2617772 37.6053305 11.0222761
H 15.9491865 36.8968027 9.3085875
H 17.8590403 37.8911126 11.8574693
C 11.7531593 12.4487227 23.0628972
C 12.7793016 11.9459484 22.6756081
H 10.8443634 12.8787144 23.4158892
H 13.7090169 11.5539177 22.3328930
C 15.9278237 24.3708897 25.7277483
C 16.1899804 25.4818957 25.3366521
H 15.6897897 23.3912231 26.0721255
H 16.4484801 26.4593340 24.9916017
C 11.9470594 9.0404820 24.4221423
C 10.7892704 9.3267662 24.2426472
H 12.9693527 8.7798520 24.5738851
H 9.7715915 9.6169371 24.1144381
C 19.6312809 26.0341441 7.1399677
C 20.1667793 25.0928226 6.6033458
H 19.1751948 26.8622321 7.6447872
H 20.6327228 24.2471868 6.1433051
C 29.8800482 16.1195517 27.1540975
C 29.1601829 16.4322107 26.2359499
H 30.6029809 15.8950624 27.9109662
H 28.5682327 16.7620971 25.4111056
C 5.4876457 11.0349504 2.4939348
C 6.3945459 11.8157130 2.6437015
H 4.6873308 10.3427357 2.3610107
H 7.2367033 12.4648944 2.7362830
C 33.2192508 40.5488559 34.4835264
C 33.3553982 40.2386252 33.3261612
H 33.0988733 40.8231675 35.5068723
H 33.4757866 39.9643237 32.3028142
C 41.4078982 36.5453022 32.7266109
C 42.1188980 36.4184037 31.7592550
H 40.7775154 36.6306354 33.5815730
H 42.7914817 36.3148020 30.9354485
C 6.1016676 13.3700652 14.9086056
C 6.0322703 14.3205057 14.1677639
H 6.1620572 12.5276865 15.5656342
H 5.9708322 15.1602046 13.5134279
C 20.1961848 18.3425369 8.0431103
C 20.7597539 19.3688174 8.3376174
H 19.6938543 17.4388278 7.7662641
H 21.2519414 20.2842511 8.6006961
C 36.5190365 7.8890954 13.8604931
C 35.8458417 8.8275398 13.5054884
H 37.1108957 7.0550454 14.1739545
H 35.2522208 9.6604473 13.1902204
C 26.8223708 20.7044313 23.3332173
C 26.7004761 21.8907555 23.1560865
H 26.9764234 19.6624405 23.5009379
H 26.6141890 22.9399785 22.9920709
C 2.7199336 27.2230078 31.3548239
C 1.8689252 27.5627685 32.1383898
H 3.4806851 26.9282012 30.6690405
H 1.1199583 27.8726265 32.8308809
C 29.2691628 20.6802920 25.7956749
C 28.5319611 21.5210919 26.2464167
H 29.9347896 19.9430017 25.4094461
H 27.8755221 22.2589375 26.6518554
C 25.8890582 6.6080525 12.9472270
C 26.3620204 7.4117604 12.1816630
H 25.4587991 5.9198333 13.6420930
H 26.7519455 8.1340062 11.4998590
C 2.7202147 19.5952733 1.6751287
C 2.8347914 19.8677687 2.8442720
H 2.6189193 19.3543347 0.6413674
H 2.9360866 20.1087007 3.8780352
C 21.7363843 16.0143935 31.1624649
C 21.2830410 16.9877724 31.7104341
H 22.1388866 15.1558267 30.6739373
H 20.8791380 17.8543549 32.1828129
C 30.7649464 24.7499565 16.8225253
C 31.5406202 23.9207685 16.4148958
H 30.0671146 25.4677639 17.1880852
H 32.2496226 23.2080149 16.0616067
C 24.5746775 18.4084183 32.2366040
C 24.1094565 19.0182041 31.3070167
H 24.9789186 17.8563848 33.0544074
H 23.6803102 19.5735911 30.5044343
C 31.1251601 26.9133940 6.3252233
C 31.4691979 27.9521424 5.8150112
H 30.8018484 26.0050942 6.7838818
H 31.7479214 28.8856122 5.3767794
C 23.9724963 25.1679010 8.7331858
C 24.6196229 25.9490969 9.3864282
H 23.3905178 24.4352834 8.2178853
H 25.1975037 26.6391603 9.9591090
C 8.5979514 37.3240240 23.5427003
C 8.3456370 36.5299983 24.4144734
H 8.7859091 38.0345753 22.7711095
H 8.1122040 35.7756225 25.1307208
C 19.5364008 18.1701194 3.7498986
C 20.2297454 18.8293806 4.4845910
H 18.8929520 17.5795071 3.1376596
H 20.7780265 19.4640870 5.1434697
C 24.2972614 7.4460315 20.7510445
C 24.4527082 6.2501448 20.8077712
H 24.1986835 8.5112895 20.7170213
H 24.6314767 5.1996313 20.8927380
C 21.4651475 22.2465274 37.2755280
C 22.5390016 22.7913657 37.3271136
H 20.5142132 21.7660306 37.2313505
H 23.4964777 23.2588662 37.3687075
C 1.1697474 37.2825246 32.9649367
C 0.6198131 37.2823481 34.0379745
H 1.6238691 37.2309515 32.0024245
H 0.1148104 37.3145213 34.9769813
C 33.0580672 12.3445747 33.5068763
C 33.0621818 11.9415069 32.3707107
H 33.0253461 12.7184265 34.5046683
H 33.0843998 11.6116837 31.3564877
C 11.9187266 16.4465806 8.7869537
C 11.8633060 15.5340238 7.9997833
H 12.0070093 17.2794525 9.4493705
H 11.8194627 14.7379863 7.2909039
C 31.8724367 19.3402841 18.8897587
C 32.3546031 18.8556547 17.8956626
H 31.3910859 19.7184903 19.7657360
H 32.7657292 18.4298389 17.0089538
C 15.2476491 9.9819314 30.6542364
C 15.7096747 11.0656028 30.9118759
H 14.8391585 9.0236439 30.4265409
H 16.1184231 12.0236838 31.1401793
C 18.1330339 24.4401575 22.5853088
C 17.9508750 23.3048330 22.9509344
H 18.3364703 25.4330590 22.2563023
H 17.8469140 22.2822349 23.2361877
C 35.4523340 14.2341331 31.1908937
C 34.5624458 15.0470770 31.2067787
H 36.2245412 13.4999773 31.1441647
H 33.7729132 15.7613918 31.1946473
C 15.8547540 18.3482851 22.7694472
C 14.8736716 17.6433783 22.8002174
H 16.7232571 18.9725427 22.7966490
H 14.0114258 17.0124676 22.8675441
C 43.1463337 20.8666411 11.3138593
C 43.9595538 21.3616713 10.5724341
H 42.4206278 20.4925988 11.9994653
H 0.6723864 21.8309765 9.9340216
C 31.0311478 11.1042740 7.4826744
C 30.1670766 11.1745242 8.3211568
H 31.8014627 11.0452449 6.7485657
H 29.3675212 11.1807422 9.0242934
C 24.9724624 14.0841934 31.8015949
C 25.1150802 15.1104819 31.1836982
H 24.8710577 13.1563637 32.3180609
H 25.2752167 15.9995131 30.6181859
C 8.4879330 9.1609174 1.8472817
C 9.1889136 10.1247259 1.6650156
H 7.8586225 8.3148062 2.0065566
H 9.8050652 10.9732337 1.4797093
C 11.6903516 5.8316012 22.9249601
C 10.8213180 6.3789471 22.2932973
H 12.4598666 5.3161606 23.4527587
H 10.0523284 6.8573322 21.7301643
C 27.6428408 9.3662298 6.7127108
C 28.0284046 10.1176988 5.8509535
H 27.2811187 8.6878259 7.4546920
H 28.3745200 10.7825957 5.0931325
C 29.5171491 11.8258451 33.0474344
C 28.7430933 11.8156223 32.1233478
H 30.1829608 11.8517946 33.8777924
H 28.0557156 11.8210122 31.3086408
C 30.7677457 14.4767953 31.1007717
C 31.1366973 14.8487315 32.1868139
H 30.4474879 14.1648150 30.1341873
H 31.4702794 15.1317146 33.1599181
C 9.5367923 18.0500035 6.8967314
C 8.5699119 18.2977265 7.5750527
H 10.4122820 17.8277559 6.3228936
H 7.7183769 18.5257521 8.1749003
C 31.1621160 23.0069093 19.8060024
C 32.3346714 22.7603841 19.6682558
H 30.1296490 23.2404310 19.9336833
H 33.3739653 22.5574063 19.5409258
C 13.4476596 43.8491300 21.4808844
C 13.0914192 42.7266398 21.7411858
H 13.7506088 0.8454289 21.2548349
H 12.7760867 41.7326244 21.9625711
C 14.2024638 6.2248739 0.8231692
C 13.6130836 5.8394333 1.8021849
H 14.7430393 6.5600533 43.9676810
H 13.1192765 5.5059972 2.6877959
C 12.2696621 35.4347026 35.4629755
C 11.4903546 36.3465058 35.3424337
H 12.9546724 34.6209078 35.5407464
H 10.7969849 37.1498004 35.2380606
C 41.3271324 33.2724955 13.1072280
C 41.8321808 32.4807237 12.3489479
H 40.8798136 33.9742634 13.7788225
H 42.2783098 31.7812892 11.6791342
C 32.9684685 14.6802764 25.9684383
C 32.9026115 15.8210259 25.5822688
H 33.0579367 13.6793932 26.3246804
H 32.8392606 16.8407170 25.2746550
C 30.7866328 7.1228577 21.7403047
C 30.1914978 8.0889891 22.1496905
H 31.2673161 6.2597849 21.3406759
H 29.6094872 8.9207795 22.4824825
C 18.1156754 23.1618845 9.2279017
C 18.8520235 22.6251373 8.4370113
H 17.4647107 23.6393167 9.9247427
H 19.4685284 22.1805961 7.6835267
C 32.8330021 14.0996601 13.1002647
C 32.5049316 15.2396732 12.8815356
H 33.1431337 13.0928372 13.2698082
H 32.2368048 16.2576834 12.7163994
C 18.7373251 29.6884265 35.3650905
C 18.2888800 30.5742827 34.6811121
H 19.1034030 28.9090078 35.9916913
H 17.8785185 31.3438149 34.0685641
C 12.7444666 9.1286409 2.4522073
C 12.4336076 9.2807817 1.2966376
H 13.0323669 8.9822752 3.4694100
H 12.1388664 9.4321230 0.2841965
C 17.6443882 26.3829153 11.1773666
C 17.5770609 25.6307289 12.1185843
H 17.7577234 27.0606602 10.3556605
H 17.5158278 24.9812438 12.9630469
C 27.6556408 9.1160964 29.5901517
C 28.1334398 9.2467411 28.4910809
H 27.1976243 9.0216223 30.5500074
H 28.5181823 9.3485733 27.5012494
C 21.7856631 8.0961348 14.7471686
C 21.9138211 8.1711375 13.5489043
H 21.7497201 8.0311096 15.8139373
H 22.0671774 8.2612268 12.4974422
C 8.4593051 39.3620408 9.1716879
C 7.4634948 39.7473232 8.6108868
H 9.3329314 38.9908664 9.6571420
H 6.5781407 40.0752718 8.1176226
C 18.4339562 21.6545274 3.3376732
C 17.4313425 21.0453591 3.0565355
H 19.3324846 22.1602807 3.6097862
H 16.5473387 20.4861251 2.8497040
C 17.7804394 11.1390053 37.0452784
C 17.8361316 10.2659156 37.8764932
H 17.7733538 11.9003219 36.3000290
H 17.9079870 9.4914227 38.6111923
C 13.2483045 22.1484524 40.2931727
C 13.6831942 22.1169384 39.1689852
H 12.8647945 22.1793047 41.2877009
H 14.0829854 22.1091674 38.1810044
C 24.5608730 10.1466842 35.6976918
C 24.4316969 9.2069090 34.9558130
H 24.6712719 10.9965183 36.3326373
H 24.3153596 8.3874579 34.2865349
C 24.4282543 24.6100612 20.5851103
C 24.8733487 24.2606143 19.5199246
H 24.0285528 24.9220180 21.5235554
H 25.2997271 23.9409348 18.5975566
C 29.9857817 22.8465121 23.1868298
C 29.8980042 23.7731866 23.9528547
H 30.0568383 22.0087435 22.5271314
H 29.8149297 24.5901886 24.6333492
C 39.5224413 26.2956330 1.3262178
C 38.7503143 26.2541471 2.2539488
H 40.1741572 26.3154211 0.4797425
H 38.0871225 26.2016423 3.0865775
C 13.2721251 34.3179046 32.2771262
C 12.5179770 35.2285363 32.0390930
H 13.9413824 33.5054699 32.4480352
H 11.8490133 36.0299003 31.8213009
C 43.0714965 24.1429572 12.5004429
C 43.5564324 23.5698969 13.4467166
H 42.6641092 24.6614318 11.6598296
H 0.0324057 23.0942072 14.2714676
C 26.3865982 21.5558095 32.0819062
C 26.6204978 21.1597307 33.1967680
H 26.1693553 21.9216657 31.1033311
H 26.8265530 20.8091810 34.1823386
C 22.8404382 4.7794136 18.3389102
C 23.1351395 3.6244762 18.5313648
H 22.5994705 5.8125244 18.2094008
H 23.4104026 2.6154407 18.7391578
C 20.7632783 21.7916558 24.6393284
C 21.0889757 22.4372998 23.6738392
H 20.4601274 21.2477427 25.5037852
H 21.3491436 23.0365089 22.8313414
C 13.4368323 26.5514777 35.5361337
C 13.0858678 27.7012924 35.6351023
H 13.7774115 25.5438760 35.4614200
H 12.8224187 28.7313507 35.7125923
C 16.0782731 20.2727200 9.8340831
C 17.1673905 19.7559429 9.8249482
H 15.1074672 20.7124029 9.8502427
H 18.1302773 19.2992347 9.8051442
C 2.8263639 38.9441817 35.9753101
C 3.8003997 38.8674085 35.2681489
H 1.9368097 39.0294657 36.5568844
H 4.6597438 38.8007834 34.6401578
O 21.7975354 7.9247995 33.0577911
O 22.5127052 6.9763133 33.4354171
O 1.8930737 30.8824137 32.7389972
O 3.0900171 31.0535019 32.4852964
O 16.5570653 30.4652345 26.0161888
O 15.9656991 31.5495381 25.8325234
O 6.2330275 10.8894371 16.8385946
O 5.1842133 10.2165439 16.6168779
O 17.3350935 28.3054869 24.4349029
O 16.5303332 29.2664863 24.3558471
O 10.1649714 35.6044206 10.0994968
O 10.3993811 36.8202372 10.0419640
O 27.7298997 33.1713564 9.2707788
O 26.6565894 33.0482125 9.8851592
O 13.5363846 20.8804638 27.4272253
O 13.9841150 21.7214673 26.6298934
O 23.8664831 23.7827556 32.5828321
O 23.7752492 23.3635964 31.4099879
O 7.8188479 31.0192253 23.4863998
O 7.3625343 30.1739309 24.2834771
O 17.3856983 24.9386661 39.8561283
O 16.2123743 24.5783378 39.6439446
O 26.7298901 31.4520191 11.1164003
O 25.6459773 31.1882092 11.6608637
O 12.6357992 35.2565760 7.8600298
O 12.3446278 36.1942710 7.0875881
O 7.3963041 33.6349889 25.2548182
O 6.2393762 33.5789609 24.7158919
O 26.0846158 4.0876484 18.5176046
O 27.0463931 3.4589549 18.9931234
O 28.6014029 32.1766645 6.7607373
O 27.5457816 32.3260067 7.3950681
O 8.6645864 40.3017607 22.1989867
O 8.6489490 40.8486951 23.3106962
O 10.7141196 40.4319758 22.1504711
O 10.7090370 40.9879690 23.2654122
O 28.8421544 31.5296478 2.8903197
O 28.1792735 30.9116318 3.7302361
O 15.0058633 13.1220368 24.8708524
O 16.1414012 12.8049308 25.2341134
O 19.1106560 20.0500859 22.1518025
O 18.3445894 20.1723444 23.1552917
O 13.9117392 31.4108819 25.6467080
O 13.4655239 32.5386367 25.3660567
O 1.9263897 34.1515203 30.8804424
O 2.5328176 34.3393398 31.9460044
O 27.7753078 28.3601775 12.3500126
O 26.6062364 28.0250529 12.1031185
O 10.3953894 11.1518906 41.7405368
O 10.6833438 10.4008216 42.6812631
O 23.2623659 9.2382506 8.9648694
O 24.4844296 9.2989383 8.7457475
O 11.9840852 19.8235937 7.8801848
O 11.9549204 20.8323366 7.1457625
O 29.5374488 8.4439211 11.2755171
O 29.6721607 9.6446796 11.5747775
O 18.3457342 6.0119351 8.2760953
O 17.7347084 5.4858640 7.3304831
O 23.1897699 17.2063747 7.1397579
O 22.7896737 17.6355767 6.0267834
O 17.5735305 7.9966759 41.0515903
O 18.2618710 7.9335458 40.0130378
O 23.6362644 7.1396796 31.7279826
O 22.9478441 8.1096065 31.3633718
O 14.9877190 23.4894184 35.9685463
O 15.7854715 22.9130924 36.7265596
O 28.8545668 3.6823691 18.0359412
O 29.6668235 3.0589318 18.7393610
O 34.1887978 11.2970074 12.5603339
O 34.7934736 11.7259023 11.5223848
O 21.9888394 22.1213017 9.0681364
O 22.2342980 22.7109198 7.9473050
O 17.1775347 24.3897090 36.4023647
O 16.3875165 24.9780731 35.6508465
O 17.8426271 21.7302243 25.9520395
O 18.2121820 22.1568547 27.0780390
O 37.6504079 11.8184936 28.3948182
O 37.0606695 11.9461753 29.4817504
O 2.9483822 18.9338646 35.9391634
O 3.8767733 18.4045181 36.5807728
O 17.3385095 7.7830543 7.9619000
O 16.7235627 7.2788119 7.0131478
O 15.2942211 4.8461389 4.8599002
O 15.3079332 6.0718307 4.6319481
O 30.5201528 15.7452162 16.3639877
O 31.5900853 16.2515022 15.9214175
O 16.9376106 23.7665075 5.9904779
O 17.9783556 23.8708991 5.3047447
O 4.9769732 37.4091410 7.4858780
O 4.8119304 37.7192130 8.6887796
O 33.8377630 6.5771044 35.6217079
O 34.7457482 6.0198953 36.2826076
O 24.0242756 6.2160051 15.9077634
O 24.3438804 5.1687568 15.2719642
O 8.9903533 12.9710119 24.7500451
O 8.6722237 11.7756217 24.6156476
O 15.6622932 14.5619149 20.8427706
O 14.4467518 14.8024334 20.8662342
O 10.8253583 12.7976709 42.8928679
O 11.1206937 12.0658639 43.8500708
O 15.9732902 28.4572489 36.7936130
O 16.1056624 29.4496575 37.5187190
O 16.0889296 33.4864375 10.8724894
O 15.6419295 34.1259276 9.8972194
O 39.1392735 22.7711726 0.3294975
O 39.9111140 23.4312538 43.6274173
O 21.1624942 32.1886220 35.5179396
O 22.0606954 31.3484315 35.5649227
O 12.1199620 12.1512689 25.9547383
O 12.7319063 11.0874313 26.1662084
O 29.0035781 23.1444066 8.4881467
O 29.7255975 23.9109141 7.8435109
O 12.1742706 17.3445648 5.3721107
O 12.8240548 18.3486853 4.9758932
O 15.7470432 12.5191221 21.4090530
O 16.6370889 12.2144000 22.2182967
O 2.9119690 18.7870237 12.8784808
O 2.6334042 19.7689058 12.1712544
O 21.2662058 12.8112983 23.8136108
O 21.0449992 13.4378051 24.8633227
O 20.8929263 22.3302940 5.2745472
O 20.3868845 21.4480949 6.0467567
O 28.0219950 10.5415326 10.7742209
O 27.4573589 9.6242902 10.1352372
O 18.1567589 34.5987703 6.2316021
O 17.7237598 35.5089530 5.5044639
O 27.5920869 33.1608713 3.1043129
O 26.9238185 32.5404413 3.9369329
O 18.5318297 16.0394450 6.8984188
O 18.0579170 16.5106950 5.8193312
O 34.4291116 10.8207210 27.4233065
O 34.5794485 11.9468693 26.9281300
O 32.9111063 16.9301704 28.9996093
O 32.3084633 15.8149105 28.9733443
O 40.7149292 8.4387090 14.4864218
O 40.3347747 8.6174686 15.6519974
O 5.3663662 0.7074693 6.9652748
O 6.6040733 0.6655363 6.8139682
O 15.1482536 25.7792409 38.4446748
O 13.9717264 25.3927481 38.5271116
O 28.1596820 23.7078869 18.5326957
O 27.4016932 22.9827951 17.8607138
O 12.5088528 4.7249461 4.6725960
O 11.2732184 4.6262125 4.7918488
O 20.5741570 31.6465734 37.7576099
O 19.5988723 31.3769906 38.4708635
O 27.6591322 9.8872302 22.6531067
O 26.7848637 9.1745717 22.0685670
O 39.3961550 34.7451157 16.0276433
O 39.9899668 35.3514055 15.1150801
O 7.0382971 12.0742422 25.8198076
O 7.3494966 13.2638565 25.9560225
O 31.7617980 18.6949305 26.6333816
O 31.7605647 19.5047084 27.5711689
O 16.4025261 8.5200195 2.4446010
O 15.7279298 8.2749098 3.4580597
O 37.4431819 9.7829394 28.5127308
O 36.8309244 9.9001719 29.5830489
O 25.0395370 3.2972244 21.5222084
O 24.0686842 2.5022579 21.4029616
O 20.4220643 12.2147789 28.3059019
O 20.6905175 11.2817630 27.5436101
O 28.3715295 18.0150954 23.6906695
O 29.4653720 18.5403992 23.3230279
O 22.2989195 7.7887960 17.8319429
O 23.4121228 8.3618374 18.0411846
O 43.6056036 24.0057306 8.6537714
O 0.3499128 24.1673122 7.6727905
O 13.8573094 8.1622619 5.3705222
O 13.6934282 6.9388902 5.2140341
O 4.7635922 25.8046110 33.8153180
O 5.5814817 26.2868660 33.0128855
O 38.2511279 24.3688463 42.7463998
O 37.5094971 23.6867196 43.4596975
O 9.0564902 13.4153458 2.2825091
O 8.7855744 14.1226025 1.2437507
O 16.7936507 19.1292061 27.8040510
O 15.8020079 18.3903404 27.7894818
O 32.7802987 31.1214366 40.2711321
O 32.2457793 31.9652907 39.5370586
O 30.7843522 31.5552147 5.6112007
O 31.7210477 31.0648772 4.9517733
O 33.2385691 15.2583765 16.5044347
O 34.2435821 15.7198496 15.9418088
O 41.0997190 26.2763919 42.5519312
O 40.2807031 25.9631621 41.6684754
O 14.7743894 33.0918915 35.1904867
O 15.4665456 32.1055878 35.4862879
O 42.6816390 39.7602246 32.8995807
O 42.0320580 39.0672178 33.7040569
O 4.1020052 1.7241395 31.7496220
O 3.9058845 1.9830436 32.9480263
O 13.8057456 34.9376386 10.2789148
O 13.5762790 35.8815287 9.4982663
O 2.0501957 22.3536461 12.5085645
O 2.4237621 21.3865714 13.1927520
O 22.0914093 13.6069155 36.8906490
O 23.0984716 13.0370914 36.3862316
O 21.0212541 24.9539335 21.6926717
O 21.5528466 25.8694272 22.3642564
O 17.6356475 27.5923468 37.6628465
O 17.7242036 28.5454254 38.4509802
O 6.0276292 23.8270107 33.3620293
O 6.6625401 24.5992354 32.6375619
O 7.0801465 32.4023023 21.2807026
O 6.5810848 31.5119714 21.9851643
O 35.6117563 36.7857465 27.2874475
O 35.8106779 37.9701164 26.9801950
O 27.9934538 25.1270678 9.2321681
O 28.8425358 25.6536657 8.4900458
O 3.1467182 34.6114985 8.7052166
O 3.0968644 35.1832187 9.8039519
O 14.6928313 19.0041683 3.1804585
O 13.8668580 18.0744135 3.2303907
O 30.2739045 21.5312300 16.6294283
O 30.0520721 21.2425537 17.8216161
O 22.1172192 12.8949111 26.5493445
O 21.6562712 13.6058886 27.4566256
O 30.4359488 12.8051167 36.0463371
O 29.2924667 12.6016910 36.5474220
O 12.7374556 14.8872140 24.0041070
O 12.3808911 15.8577128 23.2998772
O 24.1411897 11.1544507 21.7739286
O 24.2243803 10.6174876 20.6489101
O 13.1863861 31.8610469 34.7652615
O 13.8738087 30.8683009 35.0600854
O 1.7063316 24.0002323 9.7950646
O 2.1372180 24.1703881 8.6487028
O 12.9529692 3.1190173 21.0738341
O 11.7093159 3.0019982 21.1114898
O 33.8629933 18.1763264 12.2984027
O 34.7952564 18.3204852 11.4792061
O 18.6059629 28.3057044 8.9534744
O 19.7147267 28.7180142 9.5110774
O 25.2538881 22.7889093 29.0839299
O 25.9558185 22.2969585 28.1856139
O 33.8425634 18.7865519 26.5809930
O 33.8207051 19.5951076 27.5161583
O 17.8099869 6.3839683 42.1849587
O 17.1353963 6.3988516 43.2340031
O 11.9355057 36.2819938 23.8815793
O 11.3672701 37.1182079 23.1475535
O 22.3001869 22.0267398 31.2137813
O 22.2753482 21.5295382 30.0700540
O 15.5969487 30.0480750 30.5864363
O 16.7747811 30.1576305 30.9548787
O 16.9430801 31.8999940 38.5997301
O 17.9144621 32.3222925 37.9549748
O 41.0395979 21.2198116 13.6147935
O 41.6965101 21.8815710 14.4388001
O 23.3057941 33.7804686 34.2083930
O 24.0346497 34.1058479 35.1555360
O 20.4103829 14.4050164 33.7473932
O 19.5720385 13.9470374 32.9577199
O 23.4622622 26.0196962 24.2975272
O 23.0081078 25.1680347 23.5097709
O 2.7475855 1.7533364 29.4573665
O 2.5514656 2.0122408 30.6557706
O 15.5320594 21.3483977 24.1616259
O 15.2960383 20.6647325 25.1761401
O 14.4662772 38.4014951 22.5222970
O 13.9392413 39.5061084 22.3245104
O 8.0188653 28.3457740 23.8714080
O 7.6689732 27.5078366 24.7167547
O 29.4735102 8.3354871 9.1807678
O 30.4200732 7.7393394 8.6319685
O 13.7060605 13.3765096 19.6303697
O 14.7146382 12.8759237 19.1276976
O 27.2674490 13.5539342 28.6456352
O 27.0952548 12.4712999 29.2480841
O 13.3166652 27.0104676 39.5941199
O 14.4209390 27.5556660 39.6466623
O 23.2830900 9.6891264 10.9456056
O 24.5014616 9.9125548 11.0542552
O 27.9795063 24.9174959 12.0342237
O 28.7155319 25.3556968 11.1178503
O 16.3574268 17.8812557 3.6747705
O 15.7539385 16.8109442 3.8367997
O 30.8526546 14.6992482 35.9236395
O 31.8947432 14.9243908 35.2649604
O 27.8787013 15.0348998 29.8819212
O 28.0184157 16.1347923 29.3072005
O 20.0913702 33.3097114 20.4336096
O 19.2353852 34.2312272 20.5693451
O 32.5790630 6.1961830 33.2821814
O 33.4560851 5.6355201 33.9853493
O 15.9829731 1.6541648 22.8198199
O 17.2104410 1.7860415 22.6935394
O 19.2346842 35.1419456 8.8433089
O 18.1851828 35.3446138 8.1980143
O 7.2504067 1.9578027 5.4400421
O 8.4840200 1.9154434 5.2840694
O 1.4577359 30.9715016 30.7167715
O 2.6587077 31.1148341 30.4666575
O 23.0090628 13.3993534 22.8362271
O 23.1038889 12.8485365 21.7211911
O 23.1597924 31.8935964 37.0617866
O 22.6149541 32.9091862 37.4946133
O 18.2171894 7.1681942 0.8435184
O 17.6468714 6.9927148 1.9336809
O 15.8057331 35.2398921 7.2874834
O 15.8473422 35.8658836 6.2153420
O 12.7596023 20.1520461 9.6164905
O 12.7645641 19.1225491 10.3300494
O 36.0480930 40.8313957 20.0098890
O 36.4279680 40.1446673 20.9694660
O 17.3394961 18.4421891 25.9354919
O 16.3196128 17.7423709 25.8940040
O 26.4082006 24.1756043 27.4875310
O 25.7231713 24.6855085 28.3824853
O 1.4847249 35.9945560 30.0689798
O 0.3506204 36.0543338 29.5252749
O 34.4870905 18.0497033 14.2538340
O 33.6480978 17.4873095 14.9873011
O 9.2980392 13.1721505 28.6208435
O 10.2138527 12.9997150 27.8063084
O 30.6444891 4.6400936 19.5649157
O 30.0235257 5.5463101 18.9909668
O 38.8825691 4.9292540 13.7785570
O 38.2556194 5.3838904 14.7547934
O 21.2046046 22.5642641 27.6686466
O 20.9140812 22.5702287 28.8776385
O 6.1191256 36.8643462 10.0224715
O 5.7850444 37.3114979 11.1325961
O 30.1949032 20.3096403 21.3644366
O 29.2053989 19.5541204 21.6352071
O 36.3087103 26.5181492 0.9703053
O 36.4037576 26.6678382 43.7442175
O 31.0223631 12.8702251 10.1683094
O 31.8053751 12.3333576 11.0009366
O 28.2266760 19.4174654 35.6242156
O 28.5495698 18.9123216 36.7071580
O 21.0312485 5.2013854 16.0787107
O 19.8644386 5.4493137 16.4319245
O 43.1077914 38.4534813 36.5360606
O 43.7613285 39.5170776 36.7099478
O 24.1568993 22.3742813 25.5090692
O 24.1889026 22.2680209 24.2696151
O 33.6722812 11.6762377 29.1479954
O 33.7913426 12.8034887 28.6366640
O 9.2041309 37.1223785 11.7065149
O 8.9690664 35.9086912 11.7551591
O 16.8994293 14.5471889 24.4335665
O 15.7640388 14.8947851 24.0934462
O 9.6993810 10.9867536 27.6861998
O 8.7904544 11.1866039 28.4994942
O 18.0903776 5.3723569 19.7994654
O 16.9270225 5.5013530 20.2104011
O 10.2048617 31.2373014 26.2419941
O 10.3059667 32.0037283 25.2771654
O 25.1642597 40.5185653 39.4405745
O 25.3110733 41.0594357 40.5462785
O 19.8135256 12.9844582 35.1481100
O 18.9828468 12.5613346 34.3306668
O 9.4573440 3.3429480 6.4176439
O 10.6907906 3.3132361 6.2495180
O 26.8408574 7.5849516 24.8501618
O 28.0134637 7.5376454 25.3106831
O 26.4698283 20.1073003 36.4816068
O 26.8056342 19.6004867 37.5610812
O 16.2181428 31.6429112 32.2708511
O 15.0399717 31.5294753 31.8869018
O 26.3758924 7.2194497 8.6961118
O 25.1382419 7.3654574 8.7837249
O 13.0534364 19.2603079 26.2243819
O 13.3300967 19.6487438 25.0749697
O 14.1170852 38.6072072 24.5518243
O 13.5794384 39.7011440 24.3448763
O 22.7604623 23.8978391 27.3433309
O 23.1151809 24.0349074 26.1598977
O 18.5827215 6.7912584 18.4294011
O 19.7504791 6.6909558 18.0101191
O 12.8028625 33.8158197 23.0149277
O 13.1211532 32.6767524 23.3925297
O 30.3360816 33.4291539 5.0986689
O 29.3473946 33.8230626 5.7350110
O 17.9112266 37.8443597 14.1530518
O 16.7559197 38.2803101 14.3765669
O 28.1457094 28.5580736 10.3326571
O 26.9751088 28.2378619 10.0840806
O 27.1136134 21.7656891 19.4995870
O 27.8731540 22.4862658 20.1696886
O 13.7660418 3.2216482 22.9183311
O 15.0021867 3.3918982 22.8698434
O 29.2879727 6.2244579 27.2321927
O 28.1596306 6.2422438 26.6936789
O 0.1502345 33.6961413 32.2523705
O 0.9326485 33.9562549 33.1694937
O 4.6371541 26.1603888 36.6035007
O 5.3788818 26.4526417 35.6426406
O 25.9537972 9.6266476 32.3203321
O 25.6397782 10.8067017 32.0108093
O 4.6812439 35.7601465 11.8854129
O 4.7752810 34.9301315 10.9694566
O 10.9448732 30.3945894 24.1170542
O 10.8370694 29.6658688 25.1090123
O 25.0386051 11.9819514 29.5083311
O 24.9013210 10.8860497 30.0915320
O 42.8307273 25.8455406 9.0561694
O 42.0641653 25.9053621 10.0364626
1000
Step: 20000000 [44. 44. 44.]
C 35.8489130 36.2056449 10.6357711
C 0.6129090 0.1352534 4.7236202
H 3.4654006 16.7148934 22.5724623
H 33.3975474 40.0331974 35.5757244
C 25.8453898 30.2276772 25.1287772
C 16.4934043 5.1957674 33.0275017
H 39.5643459 3.7746672 32.2375420
H 29.8164210 25.1949348 20.6926195
C 24.5188007 12.2276056 41.6520904
C 12.6929757 15.2838317 19.6925848
H 20.4878148 6.3654691 23.6778885
H 42.8250017 32.7360614 8.0391445
C 19.3760016 23.4601466 39.5192185
C 16.7874086 17.6683460 11.4775882
H 33.4247945 25.5436776 25.0407375
H 4.5898033 38.1418261 43.7184490
C 29.8361466 12.4276988 39.8774191
C 41.3180300 16.9823855 30.3710770
H 21.9876530 8.1504044 24.9170246
H 35.0678073 39.6825696 29.0639167
C 23.6585067 10.9503573 1.3883745
C 12.4628004 14.1061367 23.2166326
H 28.8661447 10.4875342 32.1598487
H 19.0997658 1.1688088 4.0362703
C 2.6733742 10.6163858 30.3330752
C 22.7116349 3.9478608 6.4376989
H 11.5513929 1.1852566 37.8016041
H 43.6413354 33.5596426 25.9947004
C 17.2344134 31.0219081 16.0898600
C 26.4003351 7.7221439 1.0911862
H 32.0237554 23.6402468 43.6749948
H 38.8032893 4.2274527 31.1895267
C 36.4866919 25.6928962 16.5577946
C 33.6392531 25.3331202 23.9330711
H 3.6038256 20.0405867 36.6844095
H 0.5329580 21.0854595 31.5346502
C 4.2708282 17.0435904 22.9773506
C 35.3281349 36.2493795 34.0944469
H 30.7869734 31.0797627 21.1521378
H 25.5211324 4.0361136 13.1573123
C 19.2331403 28.7739810 36.2046946
C 18.5498793 29.4534298 35.2296617
H 9.9628443 25.6129531 7.3409354
H 16.4834872 8.6026637 36.0604777
C 16.7419260 5.6604702 17.8784172
C 29.1790649 40.7036853 39.9848063
H 18.4888547 31.3313360 3.1429349
H 17.5210716 23.9426257 3.5969653
C 0.1542999 31.4705867 32.7270248
C 18.7298638 36.6349980 20.0672409
H 18.2404291 13.6755211 28.6923097
H 20.1795400 26.0164429 22.9858916
C 7.6338962 35.6442140 27.8577679
C 15.9987593 10.4862704 34.2510304
H 15.6081103 13.8289313 20.4406748
H 31.2276019 12.6262021 11.2036365
C 16.1765432 18.3485087 10.3964499
C 8.1863747 10.8712463 41.5434030
H 11.3639502 0.6429731 29.3057983
H 9.9176732 26.2752591 33.5861906
C 24.0576236 41.9683666 34.0465725
C 4.8721482 13.9122602 31.8785928
H 12.4726191 35.2243966 26.3416528
H 5.1106003 16.4190316 22.8400059
C 2.2933197 18.8668295 19.1766698
C 3.8963122 20.8518482 35.9075699
H 4.0862736 21.9546833 36.1792101
H 2.7905845 20.7706463 35.1956717
C 6.6546346 39.7075924 42.6494077
C 33.7319559 27.3942158 22.3373418
H 2.8178317 13.8596638 30.7580915
H 41.7758464 17.3535711 3.2083139
C 11.9468753 19.3491704 35.4164320
C 9.0663019 27.0006250 29.3254047
H 1.5494318 14.5732532 43.6240169
H 35.4926007 1.3408672 16.0743911
C 33.1295694 19.6001712 26.4781647
C 15.7543501 15.6563835 28.9140643
H 3.3828034 9.9826965 7.8869662
H 33.2023829 0.6554634 24.3818626
C 7.2533298 39.9750038 41.3520938
C 27.5032973 8.3839070 40.2475429
H 35.6064844 43.5087220 34.4628915
H 4.7512520 17.8793632 22.4150255
C 6.6608456 4.3529980 29.0410605
C 11.8764518 39.8906316 10.3283672
H 19.9192606 5.9800222 25.5272215
H 19.1477239 26.9199636 37.4592490
C 32.3905297 12.3834339 34.8847221
C 4.0324370 18.4127058 12.5656145
H 24.9869820 27.6340770 34.6988835
H 21.7446465 25.5717421 26.2413542
C 40.5589171 15.2100314 0.0473220
C 39.5201010 31.8623674 4.0041884
H 30.0181089 12.0331094 23.8223064
H 5.8326606 18.3676550 27.0155345
C 21.6951764 9.7765839 16.1279042
C 19.7948560 26.7029138 23.6114675
H 41.7372904 4.1861958 25.3405663
H 20.9873781 30.6977602 12.1375053
C 31.3067059 15.7948025 18.6607436
C 21.4531178 7.2651252 25.1765788
H 20.6127325 37.2984823 19.3814311
H 4.0983260 36.4901309 42.8922510
C 25.1442171 17.7810721 38.1855937
C 16.0146544 19.9251565 8.5596632
H 30.1969213 19.3294534 11.3600676
H 12.3523782 18.9904024 20.2172798
C 36.1499661 8.2036810 30.1612989
C 5.4644466 21.1795152 18.0696902
H 12.6030226 40.4738535 26.0772675
H 13.4301726 20.1089836 19.3975417
C 27.2490304 24.4068035 3.6719821
C 40.6475711 35.2047522 15.6118859
H 42.8181843 18.1732260 4.1724112
H 2.6966030 10.6435024 36.9610448
C 15.7416337 9.3145371 20.4397818
C 4.1853016 1.3193267 37.2112401
H 27.5357813 35.4279875 32.9172222
H 21.6303093 2.4379606 26.5381598
C 25.4881872 13.6121151 11.5388993
C 0.9725123 27.4009337 14.3166159
H 11.7892815 27.6401710 28.4173669
H 5.8255135 8.7772683 37.6054580
C 25.5762877 15.0452671 29.8130144
C 30.5143706 27.0853454 17.7506510
H 26.7696965 29.9992411 40.8859342
H 11.5265772 30.5090000 25.6030576
C 3.5724287 26.2041131 6.6669776
C 10.7348933 22.7187691 1.9310090
H 39.7841041 28.4336461 40.7813781
H 11.0588110 36.2286304 25.6599902
C 24.0335290 29.0797012 27.7701160
C 10.5689037 15.3854350 25.9342273
H 18.8123791 21.9451152 11.2089094
H 30.8612201 22.5712361 43.7291633
C 24.0956754 26.8441751 34.7669012
C 1.5266596 29.4167172 20.7164387
H 24.3031097 25.8455778 34.9926935
H 23.3561188 26.6489105 33.9564214
C 16.3698466 1.7676077 14.0358693
C 24.1229790 29.1621638 15.2551090
H 33.2361354 24.0000184 2.1756177
H 30.4013900 20.7416663 6.6367237
C 10.9316851 9.1627462 0.5361493
C 4.3357863 29.6675423 24.0006645
H 30.7465690 19.7627860 8.2073825
H 4.5816262 29.0392485 22.8230566
C 20.6101986 35.4401313 28.4856390
C 9.4743028 0.3244315 8.4517075
H 4.4229137 34.0883212 22.8597730
H 34.3944853 15.1602454 39.3567043
C 10.5850714 26.2717489 12.8603485
C 0.6975373 10.1946556 23.7232185
H 31.1456677 23.3561734 14.9754416
H 34.1705561 10.0229319 10.9726684
C 34.0700832 33.1842870 18.6253107
C 40.8611291 14.5779688 30.1352781
H 35.1730791 39.4587159 28.3354330
H 15.5327640 37.9918293 24.4020550
C 33.1184745 6.5514315 31.8663046
C 24.6979713 9.0844985 24.7802798
H 0.0096443 34.9255459 33.7233747
H 32.0876928 32.0654128 21.6401357
C 6.1563538 12.1878325 13.0691358
C 30.3156672 3.7447952 43.2421258
H 3.8654811 11.8943914 13.0317975
H 6.9983539 12.2879563 13.6191701
C 2.8651003 37.0478692 3.2023841
C 23.6426697 0.3847088 18.7538430
H 42.0950802 16.7038764 42.3550417
H 33.1351115 39.7224860 36.2211560
C 8.4653028 41.0588252 17.2370208
C 10.6029458 3.8767260 2.1005107
H 7.4369976 40.9859809 17.6605139
H 9.0518427 41.9992397 17.8992078
C 0.8159727 17.6052158 26.7814644
C 9.2087635 16.4887788 3.7459611
H 13.8796090 20.1234957 3.3770083
H 4.7779959 32.8656448 6.5090992
C 3.7655796 39.4179805 16.4539930
C 26.9209760 1.7817663 26.5834479
H 0.1785355 13.8341645 43.9051300
H 25.9834771 42.7834841 26.2298334
C 11.4197981 15.4407409 35.0281075
C 21.4814475 40.9670970 31.9350724
H 13.0509511 4.0097792 35.8981395
H 28.6314187 33.8779004 35.1279999
C 5.1727134 30.0865434 12.9700687
C 37.9151192 1.8364440 26.3588663
H 29.3049386 19.5836668 7.4797601
H 5.2784899 34.9892988 34.5743766
C 12.3940167 5.4222672 4.4014176
C 36.5537885 25.4124168 39.3512604
H 13.4538520 3.7796335 34.6422442
H 8.8052974 4.3170916 11.5030142
C 41.0905223 35.9939935 7.9060417
C 43.9132017 13.3867362 13.2238925
H 10.1692177 41.6421630 40.8982624
H 20.4334919 37.6170298 6.6727523
C 3.8292796 5.2713945 25.5372008
C 25.1321639 7.9633715 18.6057200
H 31.1266927 31.6535276 4.0580919
H 0.9919380 4.9914828 6.5245928
C 2.2447185 30.5095784 21.0057290
C 30.4867504 19.0287415 34.1475486
H 43.0281294 34.3736709 27.1023966
H 1.9179002 31.1585204 21.8901859
C 36.9459040 26.1568723 31.7627610
C 6.6533537 39.1289521 0.9463896
H 28.2129986 25.3909047 41.6532029
H 5.5714100 20.2910088 22.2216330
C 20.5585939 6.4448948 24.7276282
C 31.2488646 21.8268424 11.2055571
H 20.9421563 3.2629099 10.2059588
H 5.0465180 37.2889842 42.0442156
C 18.8569044 32.9451561 9.8393446
C 33.7470065 41.7609039 13.6797881
H 7.5795526 3.2828683 11.2608283
H 20.3529414 31.5671386 11.1363269
C 31.8650785 22.3945943 28.8289059
C 5.8432003 39.0082984 1.8525483
H 40.5143678 12.4068410 30.8035494
H 31.9885520 27.0451611 28.4584850
C 19.5514230 26.9719547 24.8495816
C 5.7250835 38.4644033 25.3901548
H 20.4632104 13.9084758 3.0645905
H 18.8876034 26.5063139 27.0882479
C 33.5790614 28.4096047 21.5803245
C 1.3434197 34.6150941 2.7128166
H 13.5637423 10.9482286 10.4147464
H 31.7961207 33.6549781 15.0194415
C 15.2896181 20.6350921 7.9055803
C 17.7171956 26.9076775 35.8446504
H 32.8676763 2.4422711 36.6111477
H 30.1570648 19.1379189 9.9601300
C 3.8251569 37.7832352 2.8478829
C 19.7272642 39.1863712 28.7789032
H 6.0553696 19.0807591 25.6432337
H 27.0452466 4.4325659 13.0104960
C 41.1752217 18.2171890 29.9075475
C 8.8466804 13.8412315 39.4583934
H 1.6150180 14.6629236 30.7159551
H 13.0520622 39.8954216 26.4131492
C 14.6421327 32.8947919 40.3702980
C 18.9781363 27.2894891 36.4713728
H 34.7819657 0.6364323 33.3597273
H 41.8742656 19.1024225 30.4214238
C 21.8797450 15.2698597 5.9654854
C 18.4933724 12.2550587 15.2950598
H 23.6203455 27.1187587 35.7617080
H 19.7102804 29.3418797 37.0668047
C 16.2042856 33.2363429 2.1624749
C 2.3214560 16.9475820 33.7450147
H 16.9350095 27.1218853 15.4395670
H 42.2124925 3.0186837 30.7471789
C 38.3276523 22.8288952 25.7845303
C 31.3668310 40.5340777 8.9370699
H 0.4667953 13.4593055 17.2233153
H 41.8605016 13.9082190 29.9499237
C 35.4201692 0.6223522 34.1440436
C 40.2844097 13.7458318 18.3504701
H 2.4406973 36.4039165 3.8980149
H 15.5643082 7.7117869 35.2049625
C 21.2334464 3.0966576 9.1415903
C 36.9364873 6.6890025 42.7564643
H 21.8105493 3.9140754 8.7283662
H 14.3386385 19.3685710 2.4056672
C 12.5861795 23.2830721 7.4954725
C 32.3194100 37.6647763 2.9358154
H 29.6802534 31.9033776 4.5417591
H 8.7036331 41.2975501 32.3799643
C 27.5686257 35.2699086 22.5408710
C 23.1038443 10.2651120 13.0538027
H 11.8780199 1.7126444 30.4224476
H 19.7252828 27.6543904 23.0693238
C 38.9204867 33.9746072 41.2975317
C 4.3802781 30.9848676 23.8040832
H 38.8819120 24.8476084 32.2179895
H 15.8462774 25.3796108 24.3882713
C 14.6677940 24.4954644 1.4670251
C 4.9528766 37.0458472 43.0036623
H 42.0622317 1.1383837 23.5383719
H 35.4827792 18.8073205 8.7958382
C 3.3636782 28.5513221 29.1510123
C 13.0857374 40.7905600 31.5318204
H 12.7155921 4.7452012 1.1738247
H 5.6507864 34.5122142 32.9256165
C 37.2332978 2.4668969 41.8572485
C 13.5539622 42.7469012 23.4676622
H 29.5117880 4.2735785 42.7306128
H 32.4193197 22.6223250 33.1167971
C 28.0070937 23.9658127 29.1048197
C 12.1204222 39.7870831 2.8175050
H 16.6887152 9.9915552 6.0997542
H 29.1095371 24.3412593 21.7839877
C 3.1775802 35.1399947 11.4689405
C 16.0912812 24.2657576 8.2436110
H 4.0988396 32.9131340 21.2541097
H 35.0595704 1.4580371 34.8633819
C 24.2247631 33.8035791 14.2885418
C 28.0343291 39.7439797 7.3545527
H 5.5073020 7.6516665 36.7000399
H 39.9916760 14.1139734 30.5164600
C 13.7495267 5.8505969 31.6579924
C 27.9919799 31.2253797 28.8039358
H 4.9131269 20.5115110 35.3625067
H 30.5511274 32.8816349 15.8403061
C 11.1968490 28.2442897 3.5296502
C 38.0988679 20.6514882 28.0871333
H 40.2619441 11.6214279 32.2576853
H 0.4099963 29.3206403 21.1118030
C 19.5196094 0.6656977 15.3429189
C 7.6689258 24.0783342 10.2652848
H 0.1336708 35.4829198 32.4660971
H 23.1684780 31.9991223 33.5042603
C 3.3076915 14.9950614 14.9962230
C 17.7014581 30.6915307 42.7682277
H 3.0869923 11.7355534 38.1909476
H 31.4439432 2.7059474 37.4793301
C 16.6660356 19.1607438 9.5454385
C 18.9462935 38.0179154 24.5415537
H 16.0703002 27.0525209 34.6113752
H 17.3272114 24.8826372 5.1101653
C 28.8059927 43.2020120 34.4899914
C 12.9347781 14.3748318 12.2176435
H 21.8532103 2.2328116 9.3113998
H 16.5558161 25.5266314 15.0399236
C 4.2711485 32.0272344 23.1046916
C 11.5671087 19.5236308 12.7756153
H 41.9459416 0.8320080 24.2457898
H 6.1950105 32.9577589 6.7301570
C 41.2369994 15.7767010 30.5918978
C 14.3196584 21.5302138 8.2821055
H 17.6285445 16.9162799 11.3888117
H 20.1845923 3.0587379 8.6542864
C 13.3822586 22.3900848 7.7040462
C 29.8743057 9.1709237 27.2011858
H 6.1265847 36.5434267 43.2656473
H 43.1735455 4.4600199 25.8462711
C 40.0092482 27.5309025 37.6710564
C 24.0513095 13.7530814 22.7178943
H 14.2058486 14.7379403 30.4093280
H 13.5676149 33.3315015 8.0591508
C 10.4081211 10.2130040 37.3171100
C 23.7794408 18.7210072 2.6236660
H 31.8261989 12.0370531 9.8847347
H 23.6601586 26.6984771 14.2331255
C 26.5983500 19.4343427 4.6334503
C 22.6781305 35.3347603 20.9642949
H 9.3644165 23.7908130 16.4170701
H 8.1350604 41.5796491 16.3250772
C 7.3281442 36.1769317 40.1721779
C 31.0954580 38.9363990 26.1908238
H 34.0820567 29.4655889 22.0096343
H 2.9455371 15.5343373 42.8064520
C 1.1032040 7.8876179 13.0353229
C 32.2515966 6.9801059 37.6793892
H 41.8996200 17.7087738 26.2354136
H 34.9523858 22.3072214 14.7604207
C 19.6424424 0.8111845 26.3349071
C 4.9688679 11.8894798 12.9067823
H 29.9582848 3.1250954 43.9845983
H 2.6247426 30.8956428 19.8658809
C 36.5572399 1.4955029 16.4402853
C 1.2974249 29.5849863 39.3719800
H 36.5467741 1.3455240 17.5277575
H 36.7282580 2.5934710 16.4487749
C 4.2804835 33.1891168 22.3337524
C 41.4185770 13.0421356 24.7152472
H 30.0812843 8.7415913 2.9534909
H 33.8289386 10.2515548 9.4282794
C 43.8089213 38.4575996 42.8148839
C 19.3757247 18.1947061 24.9281743
H 12.5120683 32.1934262 7.3719997
H 6.8357088 2.6028071 14.4030064
C 20.6557157 20.2026172 6.2081992
C 41.0321973 25.4389934 25.8393770
H 26.4089710 35.0238718 34.0047750
H 32.8566614 16.8586528 4.6544022
C 3.3417831 22.6348441 38.6397588
C 16.4899591 12.5687873 2.2306042
H 36.5062530 42.7966322 16.9205998
H 42.7050487 4.6232330 30.3270083
C 41.5992037 9.9719891 33.9621075
C 36.7584633 31.1552149 2.9331427
H 27.5438659 29.7955822 42.3140236
H 30.7508332 2.9216305 42.7362668
C 25.6864559 31.7902194 37.0411560
C 5.5897654 22.0782825 12.8556243
H 1.7298785 12.4188836 17.5205648
H 20.5624189 12.8206068 2.0428706
C 30.1276600 18.7174689 41.2059921
C 40.0090968 15.8061581 4.8057335
H 20.4589785 37.2425480 5.1149582
H 7.8596096 21.1592062 15.3019990
C 14.5365637 9.7132673 16.9136287
C 41.7280983 12.3841745 15.1874470
H 3.6369084 28.5853709 35.9775512
H 32.7355864 20.9864700 32.8335148
C 1.0738235 24.7595994 10.6122715
C 5.0564774 38.3946193 2.6466949
H 41.3607349 32.9919439 7.3462439
H 39.8676107 18.5640322 29.9587162
C 13.5690905 18.3671559 28.8214412
C 17.7125429 27.5676310 20.0983405
H 8.0128770 23.6034173 16.9948062
H 25.2456654 8.8858025 43.1941777
C 12.5199186 43.8842002 35.0685403
C 8.9489395 31.6563317 2.8268595
H 37.3804411 0.7265941 16.2698251
H 40.3182024 27.0113956 40.9147717
C 1.7102488 0.9109991 9.8540842
C 14.5091679 34.1593302 19.0249507
H 27.7965472 11.5218572 32.1989160
H 32.1440853 15.4859273 4.6250470
C 1.8742824 41.8004255 20.5198236
C 20.3398197 37.1010615 1.9853474
H 7.4582876 19.8987344 15.2206391
H 24.2176033 25.8549539 13.1846812
C 17.8566251 28.7697575 34.2071054
C 31.7101953 40.1314915 31.3583466
H 18.1740720 0.6727388 5.2637078
H 33.7866381 1.9797382 24.6871145
C 17.7020875 41.8975612 32.7209479
C 4.9353611 1.1746105 33.1385872
H 13.3560400 27.8698509 27.6790224
H 42.9478706 13.3293890 0.2354470
C 9.5052846 21.8024359 22.6074711
C 32.2821317 2.1179979 5.7473258
H 3.8683490 29.0805311 25.0863143
H 32.9074923 22.4447026 1.9784442
C 9.1257784 41.5653792 40.5602423
C 14.7586918 15.1676049 29.5727069
H 43.6178251 4.1857184 6.3725161
H 16.5084910 16.3877944 28.3398510
C 28.8367175 3.7677574 31.4992006
C 18.5877826 20.9126907 30.8065429
H 16.4433103 25.5195850 24.8510109
H 30.7026946 37.5872306 38.0825876
C 16.6462176 23.2595842 34.5832831
C 31.8151170 2.7502326 4.8803859
H 16.1304826 36.7195842 23.7669204
H 17.1235967 29.1684959 33.3684717
C 9.0807546 23.0841832 28.4761227
C 19.6095060 37.1455482 19.1857359
H 10.2984954 31.4379581 26.0310637
H 20.0836760 13.7857724 27.9925912
C 30.4568685 19.6919802 7.2983074
C 6.0743622 2.6082949 25.6184966
H 31.0103518 18.8978923 6.7252914
H 18.1688577 30.6710820 1.6543245
C 10.7439258 25.1507346 7.7346205
C 1.0650401 10.1268444 40.0289322
H 2.4067277 13.5834999 42.7716315
H 24.4987042 8.7296846 0.6141620
C 21.9547238 25.8076952 32.3565425
C 0.0428936 8.0714253 7.6766529
H 4.8048583 29.2671768 36.7049229
H 1.9321410 28.8180371 19.8796896
C 33.2187342 16.1365516 40.2776477
C 34.5355421 32.0664370 4.7891033
H 30.1722015 13.1123168 24.9979334
H 12.3860355 5.6555480 2.5195617
C 33.8124207 16.8114756 16.0406293
C 20.1943000 33.9476138 5.1310655
H 6.0992794 20.4891296 20.6877635
H 34.4048818 13.6645126 38.8222393
C 7.3043667 39.2510747 43.7183609
C 21.7588580 39.7519946 43.0159602
H 32.8490116 1.3623563 6.2439092
H 5.6914253 39.9518666 43.0117256
C 11.7579516 35.9278932 26.4884055
C 5.9407718 12.3395020 23.4399130
H 36.4304884 0.7539119 33.6070282
H 8.3816158 39.1116071 43.7304399
C 5.6200627 19.7453358 32.0500568
C 27.8075198 13.5127662 20.8251055
H 17.5012568 37.0982653 4.7407509
H 33.8550572 21.4878866 14.4453736
C 38.0127445 25.4440961 31.9665483
C 13.8636912 34.6390590 3.7098786
H 27.5551076 25.6854637 41.7762680
H 2.9238609 4.7729057 14.7520940
C 18.8959258 17.1439637 4.1432004
C 40.2577026 24.4443324 11.0947001
H 22.7804177 22.9975142 21.9987123
H 33.4070818 24.1881614 23.9620964
C 0.7293833 40.7217131 34.0197268
C 18.9579871 26.2364518 25.9680093
H 12.6124656 12.1395056 9.7213442
H 0.2773167 21.3310800 31.0020769
C 38.1662267 20.4568369 6.1080953
C 19.4647414 42.7131425 18.2463696
H 41.9014692 16.5132758 41.7658112
H 18.6849757 25.2183398 25.7733092
C 9.0697933 6.5456815 36.2666282
C 28.6705197 35.4622365 6.5050350
H 17.5383321 36.0945212 3.6292160
H 34.1761815 18.2435667 8.1228404
C 37.8504310 28.8753178 23.4197877
C 29.6799244 39.0120902 2.2154507
H 17.4496198 4.2122025 14.3835646
H 8.8497089 42.2247652 39.8409070
C 39.9267818 10.5724199 18.3605115
C 17.5091313 37.9453884 12.6748690
H 14.3184603 26.2335946 38.7737540
H 17.9333292 25.7780719 4.0271135
C 9.5272289 39.8363936 6.3158785
C 2.4940459 14.6046822 43.1561965
H 3.0875541 14.6527941 0.0566812
H 31.3548544 38.8178341 39.0155420
C 1.5051846 0.3758969 17.5194767
C 43.8742742 10.5074169 9.4374149
H 34.4381752 40.1774262 42.2744114
H 23.7775841 33.0123296 32.9148801
C 5.6315972 39.1987322 6.9244099
C 13.5007116 15.4907779 9.8091558
H 14.5752343 26.7591015 37.2650091
H 12.5741749 1.1484495 39.1372431
C 8.1494011 40.6959355 41.0639902
C 5.1324588 6.9230366 33.8006619
H 16.5678536 17.9253101 12.6430081
H 21.1374145 36.0243922 25.5906085
C 42.0754839 21.9160662 25.4516304
C 21.0681586 33.1529573 15.0764471
H 31.0457197 3.4171728 4.5698478
H 18.9407454 30.5373330 35.1858603
C 41.2965357 29.2963192 6.7806949
C 10.7939534 6.3852153 29.6152168
H 15.8653636 8.5692983 5.8165652
H 5.1070396 3.3817748 14.3640046
C 25.4625802 24.2127924 26.7349267
C 19.4707373 13.2308149 28.6961848
H 19.6395893 12.9409022 29.8108898
H 19.4345582 12.2748931 28.2414315
C 25.0153718 19.9636355 21.6681813
C 33.6322059 26.4759935 23.1787322
H 30.9810040 4.3827801 43.6884472
H 30.6884904 23.9137960 13.7633068
C 16.6764075 38.6059509 43.4049511
C 24.0612150 38.6509385 35.1387646
H 33.3293192 28.6252921 20.6071824
H 35.0456937 40.7484276 41.0212017
C 11.6162267 11.0880046 3.2796839
C 7.0536938 18.9007157 9.8482190
H 18.8820157 24.1691406 4.8366899
H 2.1302289 4.7562536 14.7962600
C 27.9354394 15.0707646 41.9518434
C 37.6209959 42.5467047 12.2212465
H 19.4641069 38.0751356 18.6653852
H 17.6799055 4.1866823 16.2082591
C 38.1260948 21.9307188 40.6085002
C 37.5103344 31.0929764 6.9590558
H 8.7379984 26.6208323 34.1355085
H 17.0869520 25.9259630 36.0934279
C 4.6601433 10.2792915 26.8887645
C 7.1730971 9.7435539 17.8445321
H 15.2569150 13.9275823 18.8639290
H 22.0103223 6.9709425 26.2687957
C 32.5976539 28.6940234 40.1489398
C 32.5720297 35.8494980 14.9427258
H 21.8435652 35.6084881 24.3911619
H 16.3491109 21.4954703 3.5052183
C 11.1111362 35.0244946 43.8474135
C 21.3765278 8.0954873 40.8721056
H 30.1389551 7.6008252 2.0245673
H 20.0632288 21.4675975 11.6256901
C 21.6044274 17.8024164 30.9021470
C 11.6808674 16.7319443 15.8584974
H 3.8529833 10.2927366 7.4678553
H 22.0910229 25.8676928 25.5892077
C 21.3930157 5.7920241 2.2893383
C 17.9907592 24.6847563 4.3483685
H 37.7411356 42.7890350 17.5784851
H 15.8393136 22.8062039 4.1293384
C 26.6250169 14.7954055 7.6295329
C 5.4186083 8.7348355 41.4567313
H 23.2730218 24.3283371 21.4580308
H 24.7026248 43.3471805 26.6279770
C 16.8567049 36.4717339 36.1025486
C 34.5556536 24.2720586 20.1109579
H 31.3680097 25.7931760 28.7160423
H 27.3923668 32.7222977 34.6843182
C 39.8232723 2.9743837 37.8542827
C 37.2868707 36.7262459 28.9787010
H 20.1323941 2.7881764 26.0148195
H 7.9805153 40.8992299 32.3633257
C 11.6668004 24.4156123 7.6328774
C 39.8804378 33.4887834 28.4897869
H 36.0017237 26.5304681 31.7334090
H 9.5009770 40.4561622 17.2555126
C 17.1919311 27.4731081 34.6100698
C 23.4119424 43.8611394 14.6328510
H 11.1175001 35.6023298 27.3021294
H 12.1862203 36.9529610 26.8570067
C 29.1807532 21.1724444 37.6425147
C 20.1160647 43.2557071 43.7161808
H 42.5038906 18.9300813 25.2645954
H 4.1915000 17.6110165 23.8443754
O 1.7275323 43.2647044 17.7586444
O 20.1943687 12.9146106 2.8859188
O 20.0259778 34.7947937 29.1598505
O 17.3814582 20.9849785 30.7042441
O 37.6863963 30.4757705 2.8696780
O 19.2518961 1.1829279 25.3106110
O 29.8084897 4.2454403 31.5058951
O 27.7598118 3.5041464 31.7210437
O 4.2193712 22.6339417 39.3546506
O 2.4208831 22.8705971 38.0363253
O 11.2821741 31.3673651 25.8545490
O 29.7839780 39.3514340 1.0857797
O 22.6823476 24.9911357 32.7965649
O 7.3269557 11.0766574 17.6792957
O 33.2139576 35.0536703 14.3051127
O 30.9634826 15.7692965 19.6796780
O 6.9002030 1.7785939 25.5654026
O 32.2853490 38.6918207 2.2652455
O 11.1039387 20.5433609 12.9818681
O 27.3210456 9.4349406 39.9132092
O 34.8921261 14.2874976 39.3749987
O 30.7777628 9.8716269 27.3846378
O 39.0739811 20.5666854 27.5363164
O 12.9871159 5.5775658 1.6758573
O 24.3219578 34.8112539 14.9388203
O 31.5369967 22.7386016 29.8790500
O 23.6392234 35.8616830 20.4680250
O 13.2619427 14.2695894 19.4161675
O 3.1602175 10.8324265 37.9537414
O 17.6372698 37.8323954 43.1380272
O 3.8790293 1.0705170 32.8167047
O 5.3113491 18.9273931 31.2735544
O 13.2570861 19.4636392 20.1307023
O 11.5253483 14.5159126 22.5142136
O 34.0130764 9.5645738 10.1129440
O 8.9085863 23.1373221 16.8677207
O 19.2046495 33.9320802 10.2698809
O 33.2036113 41.6136978 14.7451059
O 26.5413660 35.3898732 33.0938855
O 1.1773041 0.6626106 3.9276842
O 8.3851324 22.2500131 28.1719881
O 33.4916409 19.0540264 25.6021963
O 18.9752156 1.2531586 4.9945242
O 39.8660002 4.1507501 37.8657513
O 38.0504360 21.1544879 41.5215243
O 36.3938433 31.2603060 7.1707857
O 31.6064815 39.9755089 26.1186111
O 38.1165910 29.0203071 24.6007094
O 20.9626434 3.1959019 26.3180822
O 20.1316463 38.3075131 28.1060424
O 2.3584018 35.7286425 10.8534900
O 43.8388143 40.1847387 34.4804731
O 1.2360765 30.4874198 40.0827154
O 29.9531986 24.7330776 21.5717636
O 27.2363246 7.4388720 0.3413205
O 16.1466073 10.0307571 19.6718987
O 5.3976395 20.2836938 21.2002483
O 6.6259741 39.0310740 25.2012640
O 22.6010155 43.2449247 14.3535930
O 22.9502202 11.0303352 0.4954039
O 37.9487197 3.2433696 41.4434144
O 23.7872406 9.1777004 24.1486057
O 42.4139895 12.5866731 16.1594554
O 27.9693226 24.4799530 4.5770759
O 31.5148904 33.0500231 15.7672628
O 25.2991977 12.7197193 41.0504575
O 30.6785569 12.3224901 24.5301056
O 23.2896975 28.6733432 15.9811928
O 21.9873620 8.7213216 15.7238754
O 6.2803828 22.0113418 18.4193853
O 11.3918402 16.9775357 14.6895269
O 30.0611197 8.6491384 1.9153042
O 6.5170045 19.2752145 10.7412031
O 34.1696510 41.6278916 12.5516357
O 4.6213009 39.1464121 17.2125169
O 26.4265254 2.2378598 27.5776206
O 23.6580598 28.0300113 27.9139976
O 42.4243220 18.6382380 26.2837738
O 37.0919468 20.9294081 28.5189810
O 15.9087672 39.5930319 43.4259842
O 18.8480679 27.5966894 19.8682048
O 7.0876223 8.5741138 17.9954328
O 12.6484041 18.1410761 28.0957649
O 14.6571333 18.5217784 29.5422646
O 22.7267167 14.7842766 6.5112757
O 19.7255010 11.8763477 15.2311030
O 36.1396631 36.8943457 33.6291369
O 26.1589804 4.4201883 12.5062221
O 42.7061143 17.4341123 3.3866753
O 19.9914449 37.8048203 5.7859061
O 30.6237847 19.3869926 33.1314381
O 0.9072441 14.0173467 13.3975156
O 24.7804541 38.4196816 36.1077620
O 28.3515611 14.4026179 20.2277421
O 43.9754598 27.1302755 14.7254747
O 43.4840811 32.3486863 32.5624488
O 11.4905536 39.5807089 3.7559810
O 27.7266491 40.0203797 8.3779215
O 5.6963954 35.3383150 33.6930817
O 25.6185351 30.6353726 24.1065644
O 28.1972706 33.2915128 34.4672732
O 9.6719152 20.9497294 23.3313713
O 15.6276125 23.8727584 34.6887540
O 43.9244544 11.1060963 23.6606650
O 13.3166664 43.8487876 23.0610392
O 23.6181269 0.9706817 17.6967090
O 31.9653782 13.3574431 35.3631409
O 32.7043807 11.4119914 34.2900898
O 40.6351519 26.2993455 25.2670209
O 42.4514498 4.6224665 25.3143892
O 11.6788403 0.8802330 38.8812592
O 40.8200918 32.9577190 28.9179583
O 33.5108759 17.1156564 39.6926594
O 34.4912782 32.8899825 5.4930193
O 13.0966976 6.3413100 32.3671037
O 42.1455702 9.0457119 33.6818662
O 16.8942731 13.4422088 1.5918701
O 5.4218283 32.7319242 7.1982283
O 36.4265266 8.9430232 31.0187296
O 35.8751586 7.4200859 29.3814522
O 31.8336468 26.3567834 29.1852383
O 35.9953317 26.4169230 39.3190130
O 31.4438213 24.0517915 14.4706800
O 1.0718413 13.1445761 17.9398512
O 12.4092539 15.7227550 35.5721354
O 22.5081126 40.7557537 31.3438151
O 37.2464663 22.8102421 26.0237761
O 2.6148566 14.7811678 30.6397922
O 8.6126537 15.5881218 4.2086855
O 9.7520767 17.3193990 3.2068469
O 33.0215855 16.9133837 15.2624317
O 14.0255439 14.3566798 12.5794449
O 10.9952945 27.0969672 13.5847061
O 40.6068462 23.5228105 10.4755719
O 33.2784184 23.2542540 1.5175713
O 16.2675723 26.4937514 15.3524003
O 7.7436622 24.5386601 9.2762884
O 28.7273769 24.7865623 28.8146152
O 18.4180014 42.1029129 33.6117842
O 39.7016947 12.1273016 31.4882944
O 20.2582379 33.8106957 14.6059078
O 4.9909725 7.8806785 40.7493603
O 17.2485588 37.4235529 35.3892937
O 1.1319567 16.7224629 26.0568359
O 9.5930141 28.0407248 29.2318577
O 6.0903187 1.5056654 33.1548712
O 38.4080743 22.9024658 39.9616020
O 10.4310483 15.1768412 34.4072771
O 12.4628634 19.8692752 36.2403298
O 20.9079414 5.8628797 3.2504387
O 26.8682834 13.7496155 7.0145580
O 26.3582510 15.6086621 8.3887943
O 31.2943438 39.6683471 9.7322751
O 31.6248138 41.4171797 8.1433524
O 32.8621742 39.8548157 31.1453943
O 37.0280996 24.6477503 16.4387765
O 23.6106059 43.8280930 19.8033889
O 4.6723359 4.9150705 26.2771830
O 1.8741870 11.4418341 29.9370707
O 13.9207913 26.6881299 37.9538450
O 3.1128115 9.6034847 30.8274161
O 11.4946230 8.5657404 43.7432060
O 15.0571124 10.4324382 16.2387796
O 40.9342876 12.2343897 14.3766737
O 23.2588232 38.8631021 34.3412487
O 15.8789089 9.5352801 5.6640535
O 14.3347238 33.0289858 18.6417634
O 31.6839833 12.8364077 10.4096250
O 40.6380764 28.5524780 6.2254022
O 16.6955132 24.5086251 9.1848149
O 27.9630344 35.2387744 23.7302825
O 27.4388339 35.1601516 21.3394672
O 9.5860876 15.7129057 26.3970185
O 0.0737309 8.1033034 13.7271693
O 39.3530622 33.0138011 40.6226110
O 13.1772114 13.7277787 24.0790973
O 20.5038320 21.3295228 6.0482138
O 1.3766767 9.2047432 39.2441230
O 0.2570572 7.2414494 7.0109298
O 16.1338179 4.5138104 33.8643491
O 10.3397945 35.8374397 43.7771455
O 20.4092545 8.7496169 40.9989036
O 13.5795264 19.3807808 2.9194828
O 22.0781700 3.8925568 5.4669957
O 30.6082613 40.4665830 31.4701490
O 15.9789337 13.9814091 19.5055655
O 14.9577856 25.5321702 0.9126643
O 14.4096428 23.4399025 1.6345074
O 42.1157459 30.0922061 7.0723490
O 11.4082997 18.6275787 34.6656117
O 9.7248199 4.4923706 2.6049682
O 16.2793280 9.7386844 33.4156935
O 0.2746260 34.6602984 32.8730343
O 24.5221046 26.7895388 13.6364436
O 14.9523335 35.2426524 19.0956072
O 34.6055062 24.7767115 19.0311817
O 2.6781025 0.3703829 9.8069583
O 34.3837125 18.5724467 9.0357031
O 4.4356449 30.8682339 12.7509303
O 38.1177520 0.8384584 25.7973977
O 21.8501025 34.6039649 21.3555418
O 0.3351687 4.5869441 5.8825751
O 11.2891625 7.3193331 30.0843984
O 40.9806580 28.1043451 37.4750034
O 1.0175763 10.5417171 9.2304380
O 25.0553302 42.4572788 26.3446231
O 26.4249713 14.3673668 29.5194563
O 38.2469829 34.7548678 41.8252085
O 19.1297511 21.0356249 11.7813017
O 2.4394885 27.7406960 29.4479261
O 18.2883762 16.0213604 4.2297358
O 39.7851897 25.3154916 11.7259444
O 4.8905855 38.7426468 7.6637650
O 6.4036086 39.8730968 6.3411739
O 4.3988183 29.2648128 35.8227594
O 23.4871593 3.8974377 7.4247471
O 17.3787157 30.2082830 16.9147781
O 17.1494512 31.8285755 15.2891276
O 2.5348164 17.7461197 18.8050505
O 10.0735537 40.6511313 5.8174252
O 39.5575964 15.3532532 43.5178978
O 40.5369754 32.1841644 4.3291557
O 39.9786113 13.7036754 19.4259888
O 24.8421270 16.7126582 38.0062958
O 31.0017305 23.5590191 43.4383370
O 22.3163869 7.3488819 40.8499497
O 43.7295900 12.9763929 43.7653370
O 36.3844288 7.1979411 43.6734017
O 11.6643547 15.1431862 25.6557238
O 28.2989507 31.5524346 27.7652327
O 20.1957242 42.8814961 0.8713287
O 28.4117810 21.3855278 36.8704481
O 39.7718402 15.2486888 5.7736823
O 40.1716201 16.2079708 3.6962940
O 4.0095543 10.4991306 27.8733818
O 5.3998088 9.9399709 26.0151444
O 11.4636201 43.9260529 34.7421613
O 31.9205336 2.0193822 36.7863629
O 29.3083872 43.6101956 33.5603997
O 3.0732458 19.0700268 12.3633264
O 3.0653561 16.1292263 33.6018375
O 18.3890057 37.0428128 24.4683126
O 15.7247374 11.0621371 35.2287833
O 0.4256485 37.9525900 43.6791689
O 15.5813211 8.5847142 21.3988795
O 19.1537003 0.9486012 16.3746107
O 16.5937009 38.3782109 12.1563423
O 32.9798461 1.5718730 24.2065189
O 8.5019847 3.7433795 10.8399101
O 12.6174319 6.3974847 4.9137342
O 6.6257754 3.1809741 29.0209053
O 7.0391784 5.4032290 29.3511193
O 38.1994773 41.8858549 11.4917533
O 36.6939594 43.1665711 12.8941450
O 32.8141256 16.0505951 4.1960158
O 42.1677094 4.0328628 30.9207524
O 14.0713150 40.5662652 31.0989345
O 25.7511086 7.9925994 17.7006529
O 5.7116190 7.6993379 37.6380432
O 12.3263230 41.4849904 32.0570381
O 5.9755569 2.9386364 13.8201747
O 34.3834701 24.1695235 21.3524233
O 20.3236684 35.1181632 5.2649482
O 2.1546688 40.9990379 19.7509767
O 30.3643874 31.1537365 4.4944503
O 25.0461928 29.3831221 14.4041820
O 20.4607959 41.0017876 32.7126663
O 21.9378769 36.2978762 25.1358304
O 17.7285771 37.0533645 3.8276260
O 9.4224228 43.3605674 8.9540986
O 0.8180269 30.5355441 32.9749222
O 25.8444289 9.0134383 25.1477527
O 3.6342687 14.1506246 14.3656751
O 13.8803516 3.5268986 35.4656210
O 29.7141936 38.5487186 3.2592003
O 13.5780230 33.7899099 4.4490177
O 33.2985705 32.9647571 19.4655961
O 25.6469035 7.7996598 2.0212277
O 22.4893917 17.1596363 30.4502195
O 12.0836372 16.6800450 16.9774492
O 34.7778148 21.4132604 14.8853871
O 17.9068316 36.0741296 20.7489253
O 31.2465161 26.3433748 18.1459853
O 40.2305626 27.7541588 40.1445181
O 25.0703034 23.2224352 27.1126657
O 15.4253656 24.0125124 7.3124144
O 35.0090274 35.5393904 10.3378979
O 12.6476329 39.0039457 10.1807104
O 24.1957648 14.8901450 22.9518840
O 41.2726351 22.0827780 26.2461748
O 10.1546857 5.5025627 29.1275491
O 1.6243438 41.5305113 33.7414072
O 0.6092656 18.3601395 27.7337389
O 14.0837978 9.0941745 17.8161713
O 41.3774271 15.1866664 0.9731026
O 22.9095211 9.8182193 12.0731600
O 30.7233873 18.0442961 41.9914448
O 22.8112876 32.6564026 32.9087510
O 30.1346833 18.6241942 10.8585687
O 19.6024659 41.9929609 17.3874235
O 26.4470108 13.6732095 10.8745499
O 3.1858320 25.4393496 7.3483749
O 31.7045464 28.4799061 39.5990994
O 43.3092274 33.3636214 26.8708755
O 29.9758291 41.5888351 39.8118117
O 9.8242930 32.2390328 3.2228049
O 9.4381783 27.2068280 33.6874329
O 28.6438672 11.3136651 31.7587031
O 12.6944477 33.2077190 7.5434016
O 0.1080164 43.5212920 5.6495041
O 32.2811303 5.7467778 31.8608712
O 23.4388582 23.3717919 21.4238866
O 42.3833014 32.5629723 7.2365858
O 29.4983109 36.2860363 6.5012017
O 31.0423226 22.7404688 10.3997912
O 34.0876358 7.2241212 31.6870780
O 9.4197035 14.1787336 40.4227097
O 4.6743556 0.2974028 37.4833035
O 10.9738643 10.3623474 38.3539573
O 9.7763068 10.2408204 36.3788296
O 39.2855252 10.0579656 17.5899531
O 28.0726057 42.6220711 35.1093814
O 11.9927451 34.3532598 43.8777436
O 41.1745616 35.1842123 16.6597441
O 20.8104114 30.7002227 11.0817005
O 38.6510217 3.8510751 32.1125496
O 28.5766723 39.6840453 39.9015046
O 17.8184542 30.9444106 2.5049011
O 13.2191266 16.4122498 9.2615324
O 23.1217384 18.8846533 3.6309211
O 21.4767336 26.7887309 32.0719824
O 40.7678234 37.0003250 7.8121891
O 30.9360423 38.5085632 38.0378039
O 17.7954593 4.4836145 15.2562033
O 16.4447739 35.6928794 36.8816514
O 31.7512612 31.1001836 21.3513120
O 4.7021577 20.3999150 17.6578882
O 34.2265244 31.0193591 4.1762303
O 8.7360228 7.4139281 35.5527838
O 17.0545870 29.8950341 42.1754468
O 8.1600857 9.7851278 41.2821550
O 29.9466490 13.4728401 40.2823502
O 12.0697569 1.3064209 29.6200059
O 16.8111298 1.4022153 13.0480643
O 16.6492023 22.2823924 4.1478727
O 24.4302835 13.4079668 12.1670926
O 15.6731458 32.5116298 40.1542519
O 19.6519877 36.2222212 1.9790050
O 20.3225563 17.6468098 25.1523213
O 33.0763427 7.3527604 38.4891265
O 16.3311378 7.6613157 35.8271988
O 1.1738229 11.1461072 40.4974625
O 34.3850096 40.9493337 41.7275736
O 5.4454656 18.8453897 26.3203499
O 4.8701493 11.9649060 23.6347504
O 12.7743180 11.4688823 10.5055301
O 0.9653350 35.4792103 1.9994369
O 1.7981263 33.6416477 3.1374399
O 17.0317134 34.1003369 2.4993958
O 15.3536011 32.5415209 1.8119880
O 27.8737200 13.9651227 41.7278534
O 26.6920879 29.7467490 41.8718936
O 17.5303666 12.6154320 15.7924467
O 13.8667490 41.6541682 23.8611423
O 20.1252216 32.7588559 5.3181684
O 10.2972117 22.6461856 0.9070133
O 24.1984407 41.2091642 34.8968763
O 27.5264697 12.6191388 21.4859935
O 12.0255748 10.3961877 4.1775003
O 25.4919134 21.0870226 21.9025058
O 36.9069907 37.8067294 29.3350955
O 38.0142269 35.7868106 28.7745958
O 7.3576484 20.6649423 14.6227323
O 5.4665533 6.0288339 34.3584617
O 19.4424859 43.4638275 19.1292037
O 38.4403697 20.8398118 5.0176875
O 37.3980426 42.3573009 16.9149698
O 15.9560133 11.9658298 2.9872413
O 8.5661298 35.8100157 28.4846386
O 1.8485161 25.4136261 10.0270068
O 8.4727725 26.0477404 29.0395995
O 15.3291095 37.0958462 24.3089502
O 17.3683793 4.7315942 18.0206374
O 24.3360055 8.7852126 43.5071876
O 40.8118902 12.1305004 24.2159028
O 4.3894773 12.9058116 31.5027647
O 32.5269120 36.5404120 3.2578915
O 24.3644794 18.9282666 21.6042283
O 27.5276468 19.6597110 5.2813128
O 24.9281027 16.0342219 29.8910255
O 32.9906439 21.8900294 32.8791626
O 11.3458764 28.0348834 2.3535691
O 4.8474376 21.1368047 12.7311762
O 25.3403027 32.3706230 36.1840702
O 21.8597377 32.3004860 15.6253750
O 22.4039601 39.9669371 43.8955783
O 19.0880131 23.8737125 38.5085349
O 19.6276117 23.0314145 40.5103492
O 12.8748247 27.7996502 28.5826787
O 6.3650192 35.8058182 39.8167480
