# Supplementary material for: Exploring the frontiers of condensed-phase chemistry with a general reactive machine learning potential
Source: Nat Chem. 2024 Mar 7;16(5):727–34. doi: 10.1038/s41557-023-01427-3 (PMC11087274; doi:10.1038/s41557-023-01427-3)
Supplement: Supplementary file 2 — Initial and final Cartesian coordinates for simulations performed in each case study. [file 41557_2023_1427_MOESM2_ESM.zip › initial_final_xyz/acetylene/acetylene5.xyz]

1000
Step: 0 [41. 41. 41.]
C 15.3587325 12.3267439 25.3161231
C 16.1775485 13.0720139 24.8384923
H 14.6148103 11.6647614 25.6981951
H 16.9090606 13.7189399 24.4096116
C 21.4972557 15.5678340 33.5134271
C 20.7806377 15.7124069 32.5531078
H 22.1303940 15.4383899 34.3617675
H 20.1452539 15.8471971 31.7011421
C 25.4670328 33.4174918 32.6996633
C 24.8073548 34.3008937 32.2094896
H 26.0519534 32.6381480 33.1331355
H 24.2152420 35.1046266 31.8275143
C 34.5266135 31.0488198 22.0775217
C 35.5223118 31.4144060 21.5032080
H 33.6444047 30.7315727 22.5860094
H 36.4009241 31.7449224 20.9968581
C 20.3792196 39.1286709 29.2647861
C 21.3268266 38.5572080 29.7482833
H 19.5113982 39.6296619 28.8952656
H 22.1267176 38.0423615 30.2359318
C 33.0139510 27.6783501 22.0843433
C 32.9783276 28.0355570 20.9330836
H 33.0279729 27.3534015 23.1004649
H 32.9461422 28.3244441 19.9073711
C 31.2906396 19.5943072 10.3395393
C 31.8237195 20.4219912 9.6416113
H 30.8184067 18.9291855 11.0265725
H 32.2776604 21.1582055 9.0186997
C 8.4613857 4.0661519 25.5850790
C 8.2158515 2.9287105 25.2661071
H 8.6817446 5.0626476 25.8895420
H 8.0010183 1.9313934 24.9535822
C 18.4694184 26.8903349 24.1518243
C 19.4779920 26.2289010 24.1898180
H 17.5692981 27.4668118 24.1247132
H 20.3694570 25.6449427 24.2228578
C 31.2445479 24.0476291 18.9703569
C 30.7716192 22.9737129 18.6910763
H 31.6761478 25.0020013 19.1688413
H 30.3517040 22.0362149 18.4037893
C 12.8338843 21.7579844 17.5484979
C 12.5106792 20.6078099 17.3806843
H 13.1211235 22.7729842 17.7067933
H 12.2422669 19.5778669 17.2762686
C 18.2892165 31.3894319 9.9643108
C 18.3060623 30.2138611 9.6961515
H 18.2635581 32.4273519 10.2084056
H 18.2823772 29.1836212 9.4163915
C 35.7410674 16.1576607 11.7465998
C 34.8695530 16.9734267 11.5750869
H 36.5132373 15.4340500 11.8793383
H 34.0835426 17.6750410 11.4134603
C 13.4159032 23.8417860 26.9550540
C 13.7539510 22.7260104 26.6479167
H 13.1327993 24.8360584 27.2107198
H 14.0708656 21.7459046 26.3616310
C 4.3226649 12.0788498 31.4239744
C 3.6995705 11.9013983 30.4053248
H 4.8749180 12.2007253 32.3298872
H 3.1914327 11.6931949 29.4881134
C 23.5148306 29.0914866 33.1165918
C 24.1871937 28.7965304 34.0725540
H 22.9144972 29.3519466 32.2743998
H 24.7783511 28.5341263 34.9206736
C 4.3311357 28.2219844 30.9960918
C 5.2281170 28.8332715 30.4689476
H 3.5420674 27.6779688 31.4636500
H 6.0300404 29.3486003 29.9870258
C 29.9139697 17.4610164 21.6103865
C 28.8207686 17.0101633 21.8443189
H 30.8784761 17.8594267 21.3927503
H 27.8511544 16.6178101 22.0531565
C 34.7877088 25.1019771 20.3578939
C 35.4252537 24.4898503 21.1788817
H 34.2533279 25.6345670 19.6021398
H 35.9949459 23.9503312 21.9012600
C 9.1594197 8.8877707 23.4935170
C 9.8941179 9.6625733 22.9327123
H 8.5039541 8.1774367 23.9500694
H 10.5409236 10.3365394 22.4204675
C 10.7199944 39.4314566 25.1807891
C 10.2200188 39.2668888 24.0958085
H 11.1653379 39.5548891 26.1415819
H 9.7796269 39.1513066 23.1322788
C 5.4137990 10.7798430 14.8698251
C 4.9542684 10.4680870 15.9416851
H 5.8521056 11.0615743 13.9368286
H 4.5395989 10.2590269 16.9043824
C 7.2383729 9.2180675 26.3609277
C 8.1684799 8.9001582 27.0601364
H 6.4081472 9.4623936 25.7317269
H 8.9964208 8.6294456 27.6748713
C 19.2203820 1.4442524 11.9596520
C 19.6948878 0.6021463 12.6811138
H 18.8604983 2.1870675 11.2782199
H 20.1190310 40.8577872 13.3164507
C 19.0980454 19.6675420 27.6814489
C 19.1322862 18.6817063 28.3774361
H 19.0245003 20.5137864 27.0353361
H 19.1189977 17.8025881 28.9901586
C 18.6884953 38.5300895 32.2062786
C 19.7675844 38.2215780 32.6505322
H 17.7629410 38.8090668 31.7540806
H 20.7500227 37.9270000 32.9544631
C 1.3770740 18.9183379 14.7524097
C 0.6448051 19.7125138 14.2140640
H 2.0239155 18.2168468 15.2284666
H 40.9953448 20.4164615 13.7394073
C 35.7360929 8.1309176 34.6566592
C 34.9298975 8.1852767 33.7607794
H 36.4497659 8.0793579 35.4478219
H 34.1720814 8.2125525 33.0074542
C 25.1500992 12.8732677 0.8070986
C 24.4882482 12.0478771 0.2282892
H 25.7305077 13.6062687 1.3201118
H 23.9163092 11.3106186 40.7132395
C 38.5426981 28.6661975 15.6525633
C 39.1515137 29.2164887 16.5377506
H 38.0058055 28.1817898 14.8685283
H 39.6864646 29.6946933 17.3323623
C 29.6544738 16.5582782 18.2400212
C 29.7865465 15.4693801 18.7398576
H 29.5655053 17.4988320 17.7453438
H 29.9072490 14.5054158 19.1792599
C 35.8761013 17.7659948 16.3985156
C 35.8597925 17.8807761 15.1983259
H 35.8923869 17.6621796 17.4600184
H 35.8373861 17.9852454 14.1377268
C 11.6712525 8.5398694 28.6644259
C 12.0358898 8.7942648 27.5426110
H 11.3876770 8.2967643 29.6629417
H 12.3427785 9.0053464 26.5397261
C 8.1782335 6.2732995 20.8745597
C 8.0615291 7.4530295 20.6450803
H 8.2908831 5.2287762 21.0723297
H 7.9379182 8.5043884 20.4907652
C 10.9250425 22.7681674 29.3063784
C 10.9522914 21.7701924 28.6301061
H 10.9048275 23.6543936 29.8995072
H 10.9637879 20.8869462 28.0327409
C 22.3397187 9.4494442 16.8688719
C 21.2057585 9.1152323 16.6303206
H 23.3424983 9.7450935 17.0802004
H 20.2030023 8.8197277 16.4194574
C 4.1755684 31.9415344 19.9682482
C 3.6626243 31.0121934 19.3942908
H 4.5790409 32.7845413 20.4875945
H 3.1696596 30.2103116 18.8926342
C 16.7602590 3.6889146 27.9135994
C 17.5541200 4.4448679 28.4145343
H 16.0635431 3.0181317 27.4658231
H 18.2621481 5.1127852 28.8514043
C 17.1697457 14.9225724 8.5718834
C 17.4489145 13.7506003 8.6517932
H 16.9247484 15.9580819 8.5015090
H 17.6571169 12.7047072 8.7368812
C 31.5069680 12.3076466 29.2297037
C 30.3308720 12.5651028 29.2937416
H 32.5498998 12.0927511 29.1811685
H 29.2921214 12.7933326 29.3663305
C 8.8145765 15.2762054 18.6388295
C 9.6030853 16.0135571 18.0987408
H 8.1112451 14.6208718 19.0998206
H 10.3550204 16.6427738 17.6695062
C 14.8641986 34.3228050 19.2438382
C 15.2276934 33.4916934 20.0389631
H 14.5425859 35.0541376 18.5377793
H 15.5056651 32.7427255 20.7469624
C 32.9929462 8.6785729 29.4151541
C 33.1416881 9.2460972 28.3607509
H 32.8399528 8.2214220 30.3702173
H 33.2508065 9.7535783 27.4299774
C 11.9797238 18.6062506 34.5229493
C 11.6585367 19.7687055 34.5114510
H 12.2567024 17.5760585 34.5337424
H 11.3930203 20.8008395 34.4875749
C 27.9312942 10.4166312 40.6908039
C 27.1509032 9.9663186 0.4910870
H 28.6242518 10.8160129 39.9853786
H 26.4520745 9.5487386 1.1789995
C 27.9009416 7.0530401 39.7104276
C 26.8720042 6.7114584 40.2360324
H 28.8369548 7.2945133 39.2536367
H 25.9546444 6.4301097 40.6980629
C 21.4915481 8.0285668 32.7707764
C 21.7400546 8.4024501 33.8902622
H 21.2446593 7.7095276 31.7817912
H 22.0133956 8.7151454 34.8722774
C 22.8651595 9.3171168 6.9997265
C 23.9266379 9.7178680 6.5913422
H 21.9006056 8.9861374 7.3169057
H 24.8652091 10.0675282 6.2247872
C 8.6518849 11.2151170 16.9806815
C 8.5376071 11.5606318 15.8293737
H 8.7767244 10.9620934 18.0126758
H 8.4347017 11.8559688 14.8058692
C 28.8062657 19.2352701 7.9392654
C 29.0509597 20.3445445 7.5348522
H 28.5776555 18.2580187 8.2981743
H 29.2693124 21.3185569 7.1610824
C 25.1954810 3.5555825 6.5542229
C 25.8569061 3.7895340 5.5730017
H 24.6235587 3.3617745 7.4327398
H 26.4599090 3.9548435 4.7078438
C 36.3279131 7.1381324 0.2019245
C 36.3068216 7.2555263 1.4017237
H 36.3467260 7.0355655 40.1405717
H 36.2922212 7.3610740 2.4627972
C 6.0538496 12.4651315 18.7411510
C 5.7699567 13.2047733 17.8309192
H 6.3439577 11.7754349 19.5073755
H 5.5354042 13.8250695 16.9957054
C 32.4309335 9.5164254 35.5375551
C 32.8483341 9.5566431 36.6683681
H 32.0507344 9.4132769 34.5443602
H 33.1953618 9.5541309 37.6766567
C 16.7598870 34.1575205 15.3799604
C 17.0573035 34.6768557 16.4273485
H 16.4973731 33.6999715 14.4527726
H 17.3322685 35.1411295 17.3474944
C 38.9020643 24.0652739 14.6756405
C 37.8633994 24.5571609 14.3104096
H 39.8217624 23.6212784 14.9820539
H 36.9449210 24.9826344 13.9748388
C 14.3189468 22.5333332 10.3526224
C 13.2803873 22.9651792 10.7858214
H 15.2344678 22.1709496 9.9413638
H 12.3635283 23.3679440 11.1540685
C 25.1978861 7.6428124 20.1856367
C 25.5403751 8.1865944 21.2058153
H 24.8950698 7.1653529 19.2813454
H 25.8444976 8.6707476 22.1060556
C 21.0352216 5.5900640 2.3489803
C 22.1697111 5.7218291 1.9625664
H 20.0302725 5.4699287 2.6849004
H 23.1751707 5.8481005 1.6350421
C 29.3916791 15.3750585 11.4406633
C 29.2829660 14.2227830 11.7801422
H 29.5153261 16.4019846 11.1850244
H 29.2301158 13.2195222 12.1397148
C 17.6655789 29.7205212 16.7623720
C 17.0556312 28.7881803 16.3022221
H 18.2126054 30.5385715 17.1736967
H 16.5211650 27.9711076 15.8749085
C 15.1704879 29.2948654 19.2223323
C 14.2603689 29.0998723 18.4562578
H 15.9726736 29.4638697 19.9038506
H 13.4604023 28.9060343 17.7780118
C 6.8898194 25.4901691 30.2727692
C 7.4159237 26.4000562 29.6811200
H 6.4228889 24.6849835 30.7923708
H 7.8511914 27.2159028 29.1478071
C 11.4863686 1.8724506 24.7646834
C 11.0456211 1.6943158 23.6570349
H 11.8780836 2.0300126 25.7441778
H 10.6477169 1.5421053 22.6810728
C 10.6046648 11.3586254 10.9113740
C 11.5119372 10.9535440 10.2253669
H 9.7947351 11.6908336 11.5280197
H 12.2989222 10.5812643 9.6085705
C 19.4774345 34.7528686 32.0779495
C 20.2466626 35.1371063 31.2325417
H 18.7947872 34.4037008 32.8194893
H 20.9454934 35.4710671 30.4998547
C 9.8711666 32.9827216 22.9115124
C 10.1138783 31.8145924 23.0882763
H 9.6664559 34.0261260 22.7964004
H 10.3100359 30.7807403 23.2548086
C 15.2548878 16.5707662 24.6507648
C 14.3795666 16.9751310 23.9260060
H 15.9825225 16.2582259 25.3689006
H 13.5395580 17.3306983 23.3716664
C 23.2852891 25.6963298 32.3735771
C 23.2345595 25.4832586 33.5593758
H 23.3303720 25.8801363 31.3239480
H 23.1891424 25.2893168 34.6072341
C 7.7868613 31.0156609 25.4490319
C 7.5756371 29.8280654 25.4793890
H 7.9589773 32.0700882 25.3973322
H 7.3891929 28.7796201 25.5301501
C 11.4138165 8.7682035 36.7771746
C 11.2600309 8.1087031 37.7749110
H 11.5497970 9.3512654 35.8948337
H 11.1236358 7.5255025 38.6571119
C 16.1641971 19.9079160 6.5321012
C 15.2682729 19.2854863 7.0435919
H 16.9709713 20.4664932 6.1154525
H 14.4792204 18.7251484 7.4918854
C 23.5806114 9.9325644 10.3993869
C 24.5005876 9.1531118 10.4178547
H 22.7813380 10.6396577 10.3929734
H 25.3236827 8.4755780 10.4615159
C 15.6625719 7.2381126 6.6706288
C 16.8304404 6.9416317 6.6496052
H 14.6328659 7.5127608 6.7006192
H 17.8788972 6.7402372 6.6279248
C 33.2688790 19.9691092 14.9281934
C 33.2859715 20.5820355 15.9669408
H 33.1718660 19.3679936 14.0506350
H 33.3356503 21.1176773 16.8884984
C 1.5420712 33.7398092 21.0282489
C 0.8664378 32.9765613 20.3814047
H 2.1948155 34.3885153 21.5719000
H 0.3148499 32.2615799 19.8091127
C 21.5938784 1.8610030 9.6031709
C 22.3066584 1.1610035 10.2782621
H 20.9116449 2.4571324 9.0374051
H 22.9418913 0.5466988 10.8749197
C 18.0564827 9.8815539 3.6106154
C 17.7681861 9.8114380 4.7804498
H 18.2900621 9.9486311 2.5716763
H 17.4962859 9.7952505 5.8166691
C 13.2076098 0.6503193 30.7165820
C 14.1159157 40.9084444 30.4325953
H 12.4099853 1.3109977 30.9710919
H 14.9471421 40.2814835 30.1917414
C 8.0393911 36.8283668 26.1623978
C 7.8686603 37.9894648 26.4424601
H 8.1499589 35.8048409 25.8721088
H 7.7202590 39.0154935 26.6902733
C 2.2597266 10.9239967 22.3789099
C 1.4088314 10.8397451 21.5272313
H 2.9724421 10.9877841 23.1731168
H 0.6514958 10.7892668 20.7784091
C 5.4461534 25.2241664 24.4474836
C 5.3170416 25.7345543 25.5324398
H 5.5629076 24.7667229 23.4909694
H 5.2033907 26.2062022 26.4817402
C 9.0824879 36.5407093 35.4300879
C 10.1881744 36.2029825 35.7719493
H 8.1056243 36.8381605 35.1235705
H 11.1669124 35.9029647 36.0698066
C 18.5045792 15.0448622 22.4525137
C 17.4733259 15.6003259 22.1650141
H 19.4209175 14.5529451 22.6915772
H 16.5672767 16.0758844 21.8599753
C 19.4143623 30.9610508 6.3928989
C 18.7464611 29.9632902 6.2856984
H 20.0028065 31.8462069 6.4825460
H 18.1382396 29.0917428 6.2138669
C 20.0799195 4.8817033 12.4013893
C 21.1201653 4.3550221 12.0948187
H 19.1620001 5.3490613 12.6785352
H 22.0560408 3.9283985 11.8152931
C 36.9789991 21.2556703 15.2482957
C 36.5056580 21.5372636 16.3217641
H 37.4244133 21.0448784 14.2999658
H 36.0493073 21.7991949 17.2505329
C 11.3145858 6.3820756 23.4409643
C 10.6428447 5.3976704 23.2485997
H 11.8960227 7.2610926 23.6131890
H 10.0384690 4.5428950 23.0390896
C 32.1599577 13.6160916 13.4584745
C 32.3615416 14.7929389 13.2857696
H 31.9423162 12.5792143 13.5796118
H 32.4614428 15.8536381 13.1691891
C 11.9357942 15.9773614 20.8377124
C 12.1860489 15.2234027 19.9301549
H 11.6974132 16.6419654 21.6402276
H 12.3319537 14.5618166 19.1078276
C 5.4206661 8.5074441 22.3645303
C 4.9450412 9.1156697 21.4355827
H 5.8723144 7.9375507 23.1501430
H 4.5331688 9.6209020 20.5863339
C 4.5965057 28.5108886 22.7061080
C 4.5677317 28.6813008 23.9000407
H 4.6308984 28.3545242 21.6519134
H 4.5596843 28.7761777 24.9638182
C 35.6989374 14.4096006 14.8981487
C 36.5101813 14.3362217 15.7875969
H 34.9544844 14.4805052 14.1387035
H 37.2280433 14.2490252 16.5722889
C 14.3948491 21.6989815 22.9035559
C 14.3330481 22.4459357 21.9580978
H 14.4787815 21.0335591 23.7361402
H 14.2870301 23.1138426 21.1285704
C 29.6167294 4.2571890 0.6897898
C 30.1291046 4.7251926 40.7026775
H 29.1412375 3.8570739 1.5599822
H 30.5579110 5.1837112 39.8385647
C 14.3158925 21.1416517 3.7947153
C 13.5578360 20.2470256 4.0747767
H 14.9844132 21.9314441 3.5365465
H 12.8842653 19.4547893 4.3115821
C 15.5311933 19.6367434 33.6010632
C 14.7720666 20.5349903 33.3336038
H 16.2098124 18.8513159 33.8461835
H 14.0838194 21.3274233 33.1350831
C 29.7586646 9.2443280 30.1359880
C 29.2597726 9.2427552 29.0384691
H 30.2202728 9.1985660 31.0989433
H 28.8185140 9.2452727 28.0675933
C 12.8842912 28.1032539 6.7456513
C 13.6448055 27.3831914 6.1470011
H 12.2434722 28.7427764 7.3107226
H 14.3115895 26.7397037 5.6190042
C 14.8087126 21.6804385 13.7382002
C 13.6723803 21.8256710 14.1128187
H 15.7992377 21.4943923 13.3899183
H 12.6682164 21.9409714 14.4537837
C 12.4027515 31.6365499 20.3672677
C 11.5768642 32.3414859 19.8427639
H 13.1598141 31.0491143 20.8341415
H 10.8424057 32.9629615 19.3812368
C 14.1350341 22.7455293 6.9687894
C 13.0907341 22.1463305 7.0243009
H 15.0649342 23.2661546 6.9526597
H 12.1614977 21.6253284 7.0795720
C 21.7747537 6.5608841 9.3950924
C 21.0796807 5.7190942 8.8826517
H 22.4019837 7.2624347 9.8957931
H 20.4224814 4.9820500 8.4742824
C 30.4674688 14.5032788 8.1167783
C 30.2612202 13.4356267 8.6391054
H 30.6648588 15.4588817 7.6868067
H 30.1099612 12.5147487 9.1587618
C 24.2668658 4.9315885 22.1508644
C 25.2990967 5.0844439 22.7548796
H 23.3535952 4.7930007 21.6180180
H 26.2111853 5.2166560 23.2913699
C 18.0312493 9.0231554 32.9540666
C 18.4745857 9.4022356 31.8992301
H 17.6362727 8.6663783 33.8782823
H 18.8828976 9.7013330 30.9611507
C 11.9296525 11.6476498 15.0308809
C 12.3181256 11.1654457 13.9950448
H 11.6127646 12.0853985 15.9530965
H 12.6662095 10.7332991 13.0841775
C 26.0837315 7.2436222 7.4680798
C 25.3409409 6.5483955 8.1145339
H 26.7546990 7.8558220 6.9103505
H 24.7112919 5.8977056 8.6796947
C 12.4402033 28.0125871 21.3088664
C 13.3641375 28.2342789 22.0517537
H 11.6199644 27.8120945 20.6569972
H 14.1810686 28.3995394 22.7209757
C 24.8036021 5.5349759 33.6241137
C 24.7485877 6.7399308 33.6164089
H 24.8500867 4.4695912 33.6315751
H 24.7056065 7.8073820 33.5926349
C 22.8419445 6.1935618 5.6617749
C 23.7552546 6.3467436 4.8898693
H 22.0164905 6.0821338 6.3267535
H 24.5340489 6.4781321 4.1709434
C 27.2566458 7.4961139 31.5003078
C 27.9419974 6.5050223 31.5101415
H 26.6658132 8.3829139 31.4833377
H 28.5413525 5.6228305 31.5117075
C 13.8564130 14.3611667 16.3646137
C 13.3567477 14.7756144 15.3477808
H 14.2876853 13.9595099 17.2573801
H 12.9240438 15.1276273 14.4398066
C 31.2936927 25.1902262 15.5945371
C 30.4225804 24.3562897 15.6144585
H 32.0849513 25.9037167 15.6254953
H 29.6618570 23.6096870 15.6862974
C 7.1835301 11.6566386 23.3494875
C 7.4050443 12.1884734 24.4101086
H 7.0953772 11.2000749 22.3852925
H 7.6301541 12.6616368 25.3386821
C 39.1436201 30.4088382 21.6552092
C 38.7186165 30.4325745 22.7842023
H 39.5585447 30.3823430 20.6694601
H 38.3495285 30.4561423 23.7845991
C 18.7203087 0.2064802 8.8001510
C 18.9938049 40.1167890 9.2383101
H 18.5168998 1.1916083 8.4457208
H 19.2289707 39.1473137 9.6170312
C 27.6770515 23.4348383 13.1125661
C 27.2358742 22.3341363 12.8911981
H 28.0745043 24.4031831 13.3140610
H 26.8214533 21.3641353 12.7422704
C 26.3321114 13.8849899 24.3440434
C 25.4622001 14.4074608 24.9954109
H 27.1024166 13.4252680 23.7670779
H 24.6914128 14.8666300 25.5718547
C 29.5816942 15.8942831 14.8334415
C 29.3127188 14.8044029 15.2742027
H 29.8610557 16.8120955 14.3616937
H 29.0687402 13.8182534 15.5987304
C 26.9367260 5.6734038 36.6583708
C 26.1162077 6.5568162 36.6904155
H 27.6528816 4.8840481 36.6302021
H 25.3610135 7.3117051 36.6922301
C 1.4896048 30.1108019 22.0812634
C 1.5940900 30.5401092 23.2037755
H 1.3603627 29.7573284 21.0822852
H 1.6848448 30.9150299 24.1985863
C 13.7444219 13.0802539 8.4468510
C 14.5141269 12.1821426 8.2057721
H 13.0641167 13.8743404 8.6577944
H 15.2298769 11.4130767 7.9974932
C 12.5339526 13.9531757 23.9029114
C 13.2455220 13.7484977 22.9516643
H 11.8937663 14.1819002 24.7246435
H 13.8600652 13.5953561 22.0933697
C 6.6066909 37.0614839 23.1706240
C 6.7003391 38.2612382 23.0672911
H 6.5672657 36.0043342 23.3305895
H 6.8019973 39.3235057 23.0090565
C 36.5622502 27.7889843 21.8332296
C 36.5390217 28.1153351 20.6731603
H 36.5888726 27.4869369 22.8559565
H 36.5254598 28.3965718 19.6448612
C 40.7645532 9.1489065 28.1510784
C 39.5921418 9.4114051 28.2595906
H 0.8082990 8.9495067 28.0503844
H 38.5567980 9.6403921 28.3803783
C 32.9081420 6.5409425 0.3528836
C 33.0831496 5.9233251 1.3743333
H 32.7119458 7.0689339 40.4443116
H 33.2465426 5.3828478 2.2795999
C 15.6184536 31.0677065 7.1572721
C 15.5238015 30.0235921 7.7525925
H 15.7022074 31.9871694 6.6230280
H 15.4278325 29.1056905 8.2829198
C 24.0501185 27.1886277 6.5118714
C 24.3352521 26.0407548 6.2774587
H 23.7964029 28.2038767 6.7170583
H 24.5870371 25.0246685 6.0736161
C 35.9096533 7.3719852 27.3417046
C 35.7129089 6.6771565 28.3077898
H 36.0843521 7.9627699 26.4713025
H 35.5414283 6.0632771 29.1621071
C 5.4956690 9.2919296 29.4263299
C 6.4565019 9.4919836 30.1269495
H 4.6262856 9.1678861 28.8159804
H 7.2978393 9.6717327 30.7559075
C 14.2454503 21.6200450 29.9916242
C 14.3332843 22.7969911 30.2397954
H 14.1759956 20.5789666 29.7743488
H 14.4094817 23.8382224 30.4627775
C 19.9634649 14.8823457 6.5849454
C 20.8390812 15.1347552 7.3750174
H 19.1800198 14.5710191 5.9291100
H 21.6164466 15.3300953 8.0790876
C 23.6193333 26.1798166 9.8280246
C 22.9829848 25.2518169 9.3969722
H 24.1803086 27.0034349 10.2084780
H 22.4193023 24.4284106 9.0208889
C 9.5105458 14.4125596 22.4613056
C 9.4497322 13.4775574 21.7002697
H 9.6235803 15.2441791 23.1208772
H 9.3578883 12.6318894 21.0507520
C 4.0064446 32.8139922 24.5778441
C 4.3136269 31.9580366 25.3724360
H 3.8147396 33.5886321 23.8639966
H 4.5969576 31.2372877 26.1117856
C 13.2097563 34.0355551 22.7034008
C 12.6032878 35.0167700 22.3504909
H 13.7331282 33.1478116 22.9873337
H 12.0389776 35.8719746 22.0594071
C 8.4644932 35.7195898 29.4739281
C 8.2249589 36.8645532 29.7674173
H 8.6781417 34.6959147 29.2604890
H 8.0138229 37.8736226 30.0407955
C 15.2610350 11.6104488 32.5474338
C 16.0009318 11.8446634 33.4713291
H 14.5708558 11.4303856 31.7503307
H 16.6313578 12.0652967 34.3024264
C 17.6062473 23.1418248 11.6552870
C 17.0342835 24.2022730 11.6889203
H 18.0881839 22.1923760 11.6047091
H 16.5209844 25.1361130 11.7136527
C 33.1949976 13.2318004 10.1667373
C 33.7039617 14.1942421 9.6467648
H 32.6836753 12.4102832 10.6189263
H 34.1497043 15.0397736 9.1754944
C 15.6587901 4.2137560 8.6280564
C 14.8854635 4.9702726 9.1605553
H 16.3782502 3.5629190 8.1880833
H 14.2186874 5.6664625 9.6171001
C 20.0591948 11.4697040 6.5367013
C 20.8145914 11.6793946 5.6199113
H 19.3557550 11.2491808 7.3134787
H 21.4892569 11.8448768 4.8114574
C 20.9000804 27.8306833 8.0920719
C 21.3796295 28.7090973 8.7640911
H 20.4589797 27.0432948 7.5242703
H 21.8104263 29.4828604 9.3594553
C 26.3846128 12.1462388 11.7630883
C 27.0077694 11.2812026 11.1993119
H 25.8193053 12.9079777 12.2498287
H 27.5447393 10.5034662 10.7022652
C 15.0722028 8.8116969 29.8953753
C 15.7565995 7.9328718 30.3589248
H 14.4543894 9.5983211 29.5246654
H 16.3681766 7.1731170 30.7972008
C 18.0758196 7.8000644 9.7332626
C 18.0169550 6.6053534 9.8981367
H 18.1062243 8.8534899 9.5478952
H 18.0102617 5.5413614 10.0130494
C 6.6019943 32.7047017 28.0458513
C 6.1915795 33.7491977 27.6016469
H 6.9719258 31.7664236 28.4076774
H 5.8238504 34.6534064 27.1733169
C 16.1953369 2.9217909 31.3892321
C 16.7461976 1.9730360 30.8870654
H 15.7008040 3.7611389 31.8231911
H 17.1913686 1.1253924 30.4122729
C 13.5646398 17.7846084 27.2749247
C 12.4742444 17.6907956 26.7666801
H 14.5625471 17.8498186 27.6526615
H 11.5383662 17.5797372 26.2674525
C 34.1673194 10.8952014 31.6186703
C 33.1850134 11.2737699 32.2085986
H 35.0199708 10.5588533 31.0680538
H 32.3071949 11.5983328 32.7201397
C 17.9799427 12.7052176 30.5798256
C 18.7605484 12.8798504 31.4820423
H 17.2936250 12.5624080 29.7776469
H 19.4501501 13.0113531 32.2847420
C 14.4788581 31.4645234 15.4760242
C 14.8942505 30.8972512 14.4955143
H 14.0881085 31.9709349 16.3293190
H 15.2272075 30.3875978 13.6182490
C 0.3835802 13.8703909 23.0902592
C 40.9462890 13.9941221 21.9726219
H 0.7690099 13.7542605 24.0776504
H 40.5551227 14.0817845 20.9826787
C 23.8995942 23.4421565 12.3014205
C 24.2707250 24.4703424 12.8098601
H 23.5643808 22.5294181 11.8628290
H 24.5987662 25.3761970 13.2679024
C 18.4860906 17.9778628 24.6055719
C 18.9970871 17.0783795 25.2258056
H 18.0168501 18.7529322 24.0398677
H 19.4198762 16.2737442 25.7825908
C 0.6354448 10.9151936 25.3905325
C 40.6738055 10.7456707 24.6818468
H 1.4688278 11.0351607 26.0495515
H 39.8262987 10.5927005 24.0528922
C 32.6854504 6.0395083 36.0871489
C 32.4314479 6.1743308 34.9162234
H 32.8831630 5.9372508 37.1293854
H 32.2171850 6.3678513 33.8880150
C 12.8795233 25.1447765 23.7758923
C 14.0473315 25.4207608 23.8901971
H 11.8447928 24.9033930 23.6838010
H 15.0710435 25.6897876 24.0137161
C 29.1231557 8.1578737 34.7065765
C 29.5433476 7.8328151 35.7893399
H 28.7963997 8.4368182 33.7307808
H 29.9528005 7.5207753 36.7269472
C 31.0221703 22.2218526 13.1453585
C 30.6306756 21.0955872 13.3252729
H 31.3659601 23.2176991 12.9852320
H 30.3613609 20.0697619 13.4610972
C 26.4165527 11.4500136 35.6269503
C 26.4192151 12.0823182 34.5997892
H 26.3742338 10.8966106 36.5377754
H 26.4240257 12.6179315 33.6779837
C 36.6892085 25.0120067 17.5710262
C 37.6185183 24.3781334 18.0071194
H 35.8458011 25.5704878 17.2238439
H 38.4412631 23.8201879 18.3924030
C 24.9343089 37.8410577 23.4486760
C 24.9644971 38.5573935 22.4790166
H 24.9076144 37.2076750 24.3060460
H 24.9911908 39.1907763 21.6216473
C 29.6661011 7.6542824 1.7575312
C 28.5746895 7.3073854 2.1353979
H 30.6366694 7.9550861 1.4349819
H 27.5867820 7.0191075 2.4213134
C 17.9389028 29.2148147 13.1079208
C 18.5189257 30.2504509 13.3194153
H 17.3913681 28.3159025 12.9422242
H 19.0366203 31.1635086 13.5096421
C 15.0499795 10.8514876 22.2358233
C 15.9723720 11.1629091 21.5236641
H 14.2309372 10.6257598 22.8858232
H 16.7688766 11.4563627 20.8779794
C 12.2169895 19.5078420 20.5635763
C 13.3243658 19.1938656 20.9255133
H 11.2446685 19.8060050 20.2435431
H 14.3196175 18.9661020 21.2454740
C 9.9959706 11.7503922 27.2098811
C 10.5024268 11.5371025 26.1361338
H 9.5765618 11.9353737 28.1736054
H 11.0271878 11.3257049 25.2298705
C 20.0456902 26.0340687 11.2013792
C 20.6151182 25.4315868 12.0773159
H 19.5201439 26.5332459 10.4190567
H 21.1121500 24.8986357 12.8568073
C 30.7426603 16.7690211 24.9232805
C 29.6322235 17.1258167 25.2288947
H 31.7260986 16.4532583 24.6576733
H 28.6498804 17.4376136 25.5029320
C 5.5695948 12.1347694 27.3173076
C 6.3288281 12.4458165 28.2017165
H 4.9284118 11.8482662 26.5120115
H 6.9762295 12.6948719 29.0126845
C 22.4577581 33.5168204 35.0205157
C 22.2005795 34.5101546 34.3859990
H 22.6854912 32.6396003 35.5830784
H 22.0319776 35.4058478 33.8289439
C 26.4221061 29.0195254 31.1975598
C 26.7837711 28.0832337 31.8658058
H 26.1055869 29.8476255 30.6044841
H 27.1042653 27.2535598 32.4544186
C 2.9445879 13.2905291 15.5489953
C 2.5171905 12.7538590 16.5408449
H 3.3414985 13.7410241 14.6686330
H 2.1704483 12.2469641 17.4137550
C 15.1620964 18.3416606 14.1789364
C 14.2169719 18.0932780 14.8877127
H 15.9730630 18.6111703 13.5375673
H 13.3852464 17.8677797 15.5199644
C 38.0775570 4.6457600 16.0190381
C 38.4462025 4.9215731 14.9044441
H 37.7516032 4.4018859 17.0045559
H 38.7721565 5.1654473 13.9189266
C 19.7194599 20.2063974 31.4474176
C 19.1135427 21.1061514 30.9220541
H 20.2655019 19.4233757 31.9227984
H 18.5784968 21.9047145 30.4607828
C 6.6965470 26.6598181 33.4527121
C 6.8978077 27.8421474 33.3243358
H 6.5215107 25.6153670 33.5730303
H 7.0520392 28.8917975 33.1984792
C 22.6479779 21.8801845 30.5662454
C 22.1330213 22.1190511 29.5023458
H 23.1081148 21.6733585 31.5060367
H 21.6794525 22.3297021 28.5601971
C 21.3386999 8.7248033 3.9411232
C 22.2100993 9.0747875 3.1847854
H 20.6086722 8.3789503 4.6396628
H 22.9972828 9.3428390 2.5163536
C 2.4279681 17.9115073 1.6848387
C 2.7958128 18.7049753 2.5151237
H 2.1027173 17.2099229 0.9506953
H 3.1210634 19.4065601 3.2492662
C 19.0627452 14.1934008 27.7431834
C 19.1110133 13.4363983 26.8046313
H 19.0096268 14.8703345 28.5734930
H 19.1689011 12.7520872 25.9887188
C 25.0062988 36.3980491 34.7700878
C 25.6883789 35.6838715 35.4631046
H 24.3695843 36.9726242 34.1328837
H 26.2912434 35.0518808 36.0750951
C 34.2112843 23.6572107 14.8871849
C 34.2941456 23.4936114 13.6949386
H 34.1371144 23.7590002 15.9484183
H 34.3616594 23.3389894 12.6417953
C 15.2804930 14.6226554 29.4558258
C 14.4732056 14.2892907 30.2885810
H 15.9847728 14.9635675 28.7272980
H 13.7401486 14.0066459 31.0099235
C 31.7316330 33.3686067 0.9114081
C 31.1811529 33.9446442 1.8179470
H 32.2146790 32.8591217 0.1090259
H 30.7268774 34.4584806 2.6328743
C 26.3224843 23.4186082 9.7092597
C 26.7401199 24.5282962 9.9262465
H 25.9660606 22.4355082 9.5027850
H 27.1349780 25.5028122 10.0997651
C 6.7105336 31.6691968 22.3462469
C 7.0073242 30.6709598 21.7371773
H 6.5044144 32.5626598 22.8972122
H 7.2765121 29.7852375 21.2077951
C 18.8746069 18.2350119 8.0951462
C 18.1991620 18.7015019 8.9801271
H 19.4781446 17.8407166 7.3083846
H 17.5919082 19.1584554 9.7364914
C 25.7842416 8.6942055 13.7234580
C 26.5042908 9.5842208 14.1082203
H 25.1783054 7.8887708 13.3642169
H 27.1611328 10.3799197 14.3873298
C 13.8224749 17.8398041 30.7623438
C 15.0201909 17.8792571 30.6275749
H 12.7641995 17.7721428 30.8817397
H 16.0804811 17.8635258 30.5103053
C 10.6887306 36.4441279 32.2877965
C 10.3262488 35.2970454 32.3638089
H 11.0114508 37.4583171 32.2226260
H 9.9959545 34.2849947 32.4115023
C 29.3834261 11.3832063 33.2834916
C 30.0113759 11.6929909 34.2646209
H 28.7636294 11.1372927 32.4515156
H 30.5596449 11.9748319 35.1350157
C 13.4394428 19.4295767 11.4919089
C 12.2893427 19.4167361 11.8549071
H 14.4719681 19.4921155 11.2215405
H 11.2744709 19.4047182 12.1825666
C 32.9712171 15.7082283 16.5752047
C 32.4530716 16.7677146 16.3215881
H 33.4304582 14.7713210 16.7942836
H 31.9549153 17.6870499 16.1099749
C 13.9342589 5.7854486 28.3273788
C 14.3085602 6.1630748 27.2456369
H 13.6110166 5.4587149 29.2894068
H 14.6436358 6.4907200 26.2878460
C 16.0639384 20.1432192 18.7502318
C 15.4295555 19.1944572 18.3592871
H 16.6186784 20.9883038 19.0900773
H 14.8281207 18.3642665 18.0608539
C 30.2221954 14.4798371 32.0878485
C 31.4047682 14.6444691 32.2584766
H 29.1842588 14.2861973 31.9325197
H 32.4506057 14.7938094 32.4053993
O 11.3378805 13.0561957 17.7982284
O 11.0048902 12.3081007 18.7564853
O 39.6650613 21.7808340 12.8733159
O 38.6139426 21.1490980 12.5922943
O 24.9077990 10.0844936 38.3031582
O 25.0028476 8.9259321 38.7611511
O 18.8970051 16.1486976 30.1194830
O 17.7042651 16.1244024 30.5964317
O 6.1144635 11.3482734 33.9659943
O 7.0296699 10.6721336 33.4591345
O 7.0784146 6.7890170 24.3673778
O 7.3922554 5.7093021 23.7792177
O 23.8864002 7.8130670 0.1462224
O 23.7851021 8.8686250 40.4845826
O 24.6294786 9.8600455 33.1957850
O 24.7606147 10.2092784 32.0002878
O 27.1082637 13.0178090 30.3444632
O 27.3051204 13.2433247 31.5652928
O 6.9683666 14.7511503 14.0693767
O 6.1492616 14.0784844 14.7103348
O 34.0047128 23.4980160 17.9919893
O 34.2782807 22.3127230 18.3687465
O 8.8619488 3.2612178 21.5952336
O 7.9301735 2.6639062 22.2006044
O 11.4464377 13.2760634 33.9972145
O 12.2699574 12.7042702 33.2721688
O 16.8207274 39.4507783 29.8056193
O 17.5161879 40.3934302 29.3048987
O 35.8738328 9.9457917 28.4727959
O 36.3674890 9.9413901 29.6254274
O 28.5696189 11.8645945 14.5449164
O 29.4150132 11.6930643 13.6153842
O 17.2442606 22.9624223 8.0486585
O 17.0651865 21.9344011 8.7511955
O 31.8980317 17.1407148 9.4765632
O 31.9780608 16.2782554 10.3913613
O 13.1881780 26.3039200 29.1782743
O 12.2812089 25.7106065 29.7916400
O 11.4650873 13.6696385 31.6192370
O 10.6453015 14.2314086 32.3595243
O 15.4062697 26.6235812 14.4114541
O 15.3400295 27.1640753 13.2924603
O 26.7094327 10.7407374 31.4431942
O 26.6336441 11.1374552 30.2569088
O 19.0201877 3.3808935 8.6700923
O 18.4846602 3.5754394 9.8395522
O 12.0321422 30.0463416 9.1088023
O 13.0112120 29.8492950 9.8516058
O 18.9053996 23.9539657 8.5250490
O 18.9518374 25.0734421 7.9732882
O 13.9925677 5.4025620 31.6850068
O 14.2429541 6.0350193 32.7246201
O 14.2122888 24.6811314 35.8084093
O 13.3735326 24.0591942 36.4698223
O 23.6524078 8.6299836 36.5708629
O 23.8355057 9.8634056 36.6660940
O 30.0750009 19.0008423 16.1790326
O 29.9156194 20.1459417 16.6924873
O 38.7985289 13.0207020 17.7909613
O 39.2281396 13.7300293 18.7135501
O 31.5154738 22.5624286 7.1796801
O 30.5760810 23.3695589 7.2603089
O 14.8549328 26.7689813 27.2928089
O 15.5220304 26.8990554 26.2496153
O 16.6203333 17.4334782 27.8014189
O 16.8205378 16.2622675 27.3135825
O 24.0720763 6.2679986 12.6752994
O 24.1330215 6.0988906 11.4332885
O 18.2366569 21.4875370 25.2525576
O 16.9877008 21.5575125 25.2456836
O 11.9627229 26.1317017 31.7959517
O 11.4765763 25.1097325 32.3146957
O 17.0510561 19.9465470 12.2725926
O 16.4520848 20.0459046 11.1327562
O 9.4633922 36.0676388 22.8352021
O 9.9489733 36.5110344 23.9099179
O 18.8254041 5.8852530 31.4826152
O 17.5914488 5.7549629 31.6870839
O 7.1762766 30.9564299 32.6879752
O 7.5482734 31.0802536 31.5017053
O 14.6429364 31.3083514 23.1280452
O 15.0811257 30.9809966 21.9751329
O 2.5418464 10.5551682 18.8550412
O 3.8006092 10.3921905 18.8511349
O 15.2829934 28.6493714 25.2667074
O 15.7609590 28.5586232 24.1045968
O 0.6905545 29.6245807 19.1041017
O 40.7104858 30.4461127 18.9610789
O 28.9932398 0.5912559 5.6560094
O 28.7664814 1.7759489 5.3598086
O 10.8466771 16.6785898 24.2147090
O 11.3378133 17.5444418 23.4123739
O 14.8824303 19.9691535 25.5143763
O 16.1306413 19.9075331 25.7108205
O 40.5868508 12.2536136 19.2027291
O 40.1473038 11.5484409 18.2825663
O 4.9432255 28.6867900 27.0204125
O 4.9789098 29.8691864 27.4998808
O 14.8309959 25.6396798 32.6606749
O 14.7386701 26.6466554 33.3739769
O 24.1886315 32.9516890 14.6574795
O 24.2633235 33.2128805 15.8669848
O 15.0202923 29.6088392 11.4278097
O 15.7616085 28.8195060 10.8128263
O 6.7131515 34.1646768 24.1929466
O 7.8229861 34.0403829 24.8456408
O 27.6198047 6.2163457 10.7685381
O 27.1664697 7.3080146 11.1469431
O 28.2642475 2.0136263 3.5334753
O 28.0144270 3.2126981 3.2558385
O 4.1241740 34.9678947 22.3237754
O 5.0588712 34.4988672 21.5925358
O 7.6798307 0.2817429 23.4294873
O 8.2465721 0.7449522 22.4039581
O 28.5026011 33.9412355 1.3487267
O 27.8445743 34.5132513 2.2296144
O 11.9992621 11.4998408 21.0890597
O 12.5328920 11.8945089 20.0319559
O 12.2049065 17.5182201 17.2086924
O 13.0663752 17.0973558 18.0620149
O 8.0421143 29.1164250 28.1451548
O 7.7820456 29.9830766 29.0335703
O 9.1650201 32.6736412 30.0730271
O 8.7826248 32.5520695 31.2605093
O 33.9380320 26.3554832 16.8970620
O 33.3195692 26.5348591 18.0017491
O 12.1863732 10.5654310 30.7160071
O 13.1181690 11.2879377 30.2612558
O 19.8375033 7.5080384 6.3875663
O 19.8738264 8.4741637 7.2382469
O 14.3040977 25.0426411 13.7669764
O 14.1936445 25.5370118 12.6369574
O 25.4486836 6.9266938 2.3138750
O 25.0027480 8.0433935 1.8778840
O 14.6804792 8.0583014 10.3834659
O 14.9245092 9.2218807 10.0363967
O 17.0444419 12.7533525 6.0738413
O 17.6617453 13.3496500 5.1598124
O 12.8072773 7.4243339 32.2155315
O 12.5552526 6.7799918 31.1870073
O 20.4382032 7.2713040 29.8739632
O 19.2119871 7.0340032 29.9842470
O 12.7153130 26.0541280 35.2834169
O 11.9128068 25.4006466 35.9555351
O 28.8058790 7.1805932 9.3834572
O 28.3551196 8.2746131 9.7473216
O 30.2075214 11.0406996 10.6830745
O 31.2404914 11.1351995 11.4093520
O 28.3843846 21.0372536 15.9572382
O 28.2422371 22.2080102 16.3804011
O 12.5031553 22.7722455 33.2822462
O 12.9249953 23.8938284 32.9149643
O 16.6052631 19.6662379 22.6857417
O 16.2299992 18.7185510 21.9352513
O 31.4401445 8.7535557 32.6889262
O 32.2253503 7.7982752 32.2828667
O 2.7355758 10.8064815 27.6659851
O 2.9013187 9.5341762 27.7734031
O 17.7921875 10.6514818 8.5204868
O 16.8591228 10.2515545 7.7115109
O 13.3008680 7.8819914 8.8542031
O 13.5541663 9.0452131 8.4885528
O 30.7956652 18.0347908 12.9955612
O 32.0809476 17.8323832 13.1221105
O 17.6517107 27.4980745 8.2397216
O 17.7206899 26.4173520 8.8935366
O 13.3709557 27.8388034 10.3132380
O 14.4845709 27.5400614 9.8426351
O 30.7393206 6.8625506 38.4808258
O 31.5856408 7.7635996 38.8522949
O 24.1449626 4.2295161 10.9060311
O 24.0560185 4.1144566 9.6531991
O 4.1247368 10.8785751 24.8390787
O 4.5026876 9.6607159 24.9462470
O 9.4351208 10.8582217 32.4001926
O 8.6918572 11.6964794 32.9369569
O 8.8853019 10.9269110 20.0937081
O 7.7181570 10.5122580 20.4903269
O 9.1124900 11.4365154 30.4564177
O 8.2974302 12.3453354 30.7205686
O 15.1263160 26.2635494 29.9829881
O 15.8992465 26.6329183 29.0845886
O 15.3672654 15.7349402 19.3262839
O 15.2141839 16.6050073 20.2186945
O 32.4957879 23.5567301 8.7061920
O 31.5588421 24.3642063 8.7794700
O 22.9950123 36.7601516 31.6521528
O 22.6758237 37.1649162 32.8397374
O 12.7328205 9.1935062 24.5700071
O 12.7583949 10.4378651 24.2437494
O 28.6671301 21.1940738 10.9259176
O 28.7253336 21.8845091 9.8899529
O 8.2327290 12.1012928 12.7977274
O 7.1893030 11.5217316 12.3646654
O 13.0004732 9.6788535 19.7163373
O 12.4172439 9.5068752 20.7913902
O 5.0401483 13.7889738 12.9921014
O 5.8638489 14.4514347 12.3479751
O 14.9558744 13.0921316 19.0658970
O 14.9977721 13.9416359 19.9895444
1000
Step: 20000000 [41. 41. 41.]
C 26.5182859 17.4657476 20.7360432
C 24.2952254 17.6473455 19.2693788
H 7.2553670 22.5574662 7.3595116
H 39.8184231 29.5007282 0.5588666
C 32.5840502 36.2358147 4.4688706
C 16.6308279 10.3588250 17.2059071
H 2.2076401 38.8555022 13.9702016
H 39.0871421 30.5851232 13.4742330
C 29.3930807 13.1396316 36.8475040
C 15.1197129 33.9936362 33.6808492
H 26.1882457 11.1483794 29.3949294
H 34.3626359 21.2801892 30.0764442
C 3.8737285 7.9381140 6.4836725
C 28.1108300 28.2668576 40.0038410
H 0.1577226 24.8325274 16.6384033
H 36.0103527 22.9837746 8.9712130
C 34.8037301 33.7759103 33.8607718
C 14.1046976 40.1299994 20.6325402
H 7.7327617 25.4821920 39.1369248
H 15.9968661 38.2972164 40.1280382
C 32.6516619 31.9426886 8.9051192
C 7.4446592 6.2733305 7.6429441
H 3.7671347 24.1138312 20.9092924
H 1.3485392 32.4606265 0.3206530
C 26.4044358 36.9319336 11.5396075
C 25.5376535 37.6255319 12.3287018
H 13.7279188 31.9261500 26.1839503
H 4.9865663 13.2584482 3.8576164
C 5.0317647 15.1896420 38.8294692
C 3.6154475 23.9791123 12.9979262
H 4.7264141 32.1596515 10.7459668
H 21.9976483 2.1297756 7.3856556
C 25.9254542 27.5195837 31.4506331
C 33.5510378 24.4395752 36.1584332
H 31.7631393 3.0237915 16.5619736
H 38.6043474 30.4022550 40.3599959
C 25.2239977 14.5296447 22.0845561
C 1.4254526 28.5495138 12.0973368
H 35.3635973 26.6939060 32.2194880
H 38.6921498 16.6415358 22.6173763
C 17.0501229 35.9297627 39.0940745
C 40.7682791 32.2663874 27.6840713
H 33.7529384 0.0529752 17.6245362
H 29.5096776 0.9225533 36.7802328
C 16.5760971 40.8869082 0.2947010
C 2.7410633 3.9795118 7.2133355
H 21.3256637 3.3690385 28.8859283
H 40.1919275 14.3176470 7.0175078
C 33.4518897 14.7331318 22.2587911
C 17.8796185 5.8458703 20.6392985
H 20.8516234 6.8935336 25.5357831
H 7.3538872 13.9244091 7.3437724
C 27.2673776 17.0187125 21.9379366
C 16.4151961 40.9946763 36.6417448
H 21.9745102 5.3278178 26.1549942
H 38.5958072 30.2085719 1.4048936
C 30.3826891 9.7982162 22.7202008
C 36.5947607 2.2416968 19.6695717
H 34.2850969 18.2405261 25.2918918
H 40.3988055 27.1996861 33.3095527
C 33.4135699 12.5259796 27.4793343
C 28.2571489 2.1103490 9.6986582
H 24.0423917 31.2325423 14.5412750
H 18.2061261 11.5886393 18.2518535
C 30.4759946 14.5098317 29.8825497
C 30.0877982 14.1152331 31.1553320
H 25.1433022 15.7135282 21.6847040
H 31.5857313 0.0635989 36.3414006
C 21.1460864 0.5736269 11.4809514
C 15.8757505 6.5771142 6.8053701
H 0.8265873 34.2434028 0.0812628
H 0.0506499 9.7191837 32.1067197
C 4.4479833 9.3077628 6.0739491
C 5.8523389 9.4583694 6.3052203
H 38.7133656 34.2617304 31.6536612
H 32.3222291 36.5652286 1.7865442
C 16.4672841 40.4576853 4.2227614
C 5.1083522 1.7298289 18.1395493
H 38.6195662 9.6849574 9.5203554
H 33.2460513 31.2701197 8.5740262
C 3.5574379 7.4287333 16.1140349
C 21.3380209 24.0007532 30.1022403
H 17.0034230 10.0107133 16.2505459
H 13.0774809 10.7340878 20.7595978
C 33.5299559 39.0522892 6.6406957
C 34.4126527 39.1985432 5.5153497
H 29.3872301 40.4141940 35.8544594
H 9.4317164 5.8611309 8.2983318
C 26.8151142 11.1126488 39.8363244
C 4.1180791 35.2684220 6.9194234
H 26.1717116 0.0302689 2.0168451
H 14.8235440 30.1233121 10.8417473
C 15.0162712 38.5946513 35.0346182
C 15.2982200 39.3611020 33.9604759
H 33.6420639 10.2211072 27.8730858
H 15.1129179 31.1822132 9.3143326
C 20.6246078 10.7202509 32.9439054
C 0.5305128 36.5896095 19.2590505
H 11.4802197 39.8678253 32.0492216
H 40.2313373 11.5880823 27.5771323
C 12.9997446 6.2628220 22.4700381
C 37.3885592 30.0198725 5.0613079
H 11.1839268 5.7828652 23.4425079
H 32.5616510 10.7020122 30.4024184
C 27.6034963 15.4623040 40.5801109
C 37.2507518 34.0676821 34.0285073
H 15.6749784 23.6900411 6.4013104
H 19.2341187 22.9713973 14.6575409
C 0.4873317 32.8062802 36.9946751
C 2.4795959 31.8034524 37.1571937
H 29.7793628 15.1482084 29.3461731
H 3.8432745 30.4462381 37.0497925
C 4.3215791 33.3926061 40.5603130
C 22.7117407 8.3011727 19.5368536
H 14.7068053 10.9971725 19.6518575
H 17.4413956 23.1266980 20.7235085
C 17.8884317 1.9065286 37.5988638
C 3.9278811 10.5210230 5.5663110
H 34.2887831 3.9824317 33.7307184
H 30.7897044 4.3003494 22.1848203
C 3.4588446 24.3725161 22.5346266
C 40.1498170 33.1449680 37.3313101
H 1.1944370 11.3567155 19.5783640
H 7.7921715 24.9068779 20.3374086
C 15.6658098 8.6648594 19.4182294
C 15.9979643 7.4010880 20.1046352
H 14.0777073 30.3843609 32.6652191
H 20.1913706 5.4601817 25.9201327
C 39.1842346 33.1449577 36.2111915
C 22.8031094 40.1118284 12.5537455
H 33.5447294 25.4974028 24.6136707
H 5.8380011 31.6689970 9.7914618
C 16.2223928 38.3900728 39.1971932
C 16.1859939 39.6088214 38.5852088
H 6.1890166 29.3065183 2.1422817
H 17.3043181 40.1912555 0.6692472
C 23.9327447 1.1317935 38.3166779
C 24.7648714 1.4027184 39.4151345
H 19.7157198 27.8502582 40.0058577
H 15.5012477 36.3672389 36.6619343
C 2.8167218 16.6224528 38.8144715
C 32.9870973 38.9245240 14.0254107
H 27.1426637 3.3660850 11.3348848
H 30.1984470 11.6773097 23.5680214
C 6.4227440 14.0461277 15.4848201
C 7.4599684 24.4262073 26.7708015
H 14.6753795 32.5033234 7.3285245
H 6.1419770 13.3105559 14.6939828
C 32.3899928 1.3350040 15.2804721
C 3.5000137 7.6882316 38.1492039
H 33.1143021 23.8204228 23.0315428
H 22.5592885 2.7853269 29.9218304
C 4.7091878 21.5111824 9.3164384
C 34.4435038 3.7751839 23.7769121
H 7.2394918 14.5790451 14.7975430
H 17.9933180 6.3507363 10.9327016
C 33.1166319 37.0057289 10.4401969
C 18.7116296 4.1399263 25.8138637
H 26.5103677 26.9075987 32.4698175
H 35.7180300 21.8117743 30.6743652
C 24.3570098 30.2034316 14.4395771
C 3.0711756 35.4411724 17.7421452
H 12.8274283 26.7770475 9.5756539
H 31.2170126 12.2391183 32.1465893
C 7.4479807 11.4548064 1.7050852
C 10.9895700 4.7095545 8.7583155
H 29.6408513 5.3095095 33.1869163
H 36.0197656 29.6008383 6.8696514
C 34.2042153 22.5531804 7.9962390
C 38.8698948 0.6864948 34.2759168
H 3.9808880 0.3166336 32.5950288
H 9.7418251 32.5189634 8.9849194
C 19.0961272 38.9777797 6.2775626
C 1.8260180 10.3352020 36.1966082
H 29.7700123 35.3665019 11.9276869
H 18.7914025 8.1657774 17.2971270
C 13.2605371 29.9095535 33.0209562
C 21.4058739 19.8103286 15.7576524
H 7.4995441 29.4382716 32.2390963
H 40.1722318 33.1437272 24.0170973
C 7.0449615 4.8775636 7.8612013
C 15.9000204 39.1641763 27.6829351
H 17.3738036 24.2003509 13.2973318
H 39.5000179 31.3458645 0.1404375
C 21.7890051 36.3638557 13.9768678
C 31.3729795 35.6118499 32.0860485
H 34.0257017 12.1261302 26.7073631
H 6.9395839 9.1163838 24.8902956
C 20.0107528 38.4287094 2.8602466
C 0.4459596 33.3630011 33.2784843
H 31.7792689 36.2457877 15.3134770
H 3.6021220 40.1477099 14.2531652
C 8.2398865 8.8429894 32.2586722
C 33.0386740 0.3642289 14.8967319
H 30.4990621 2.5167102 15.2738039
H 39.9316192 33.5624537 25.2547542
C 31.6142031 2.6282420 15.3504804
C 4.3979034 40.2210460 6.8958363
H 28.2893606 4.9792745 32.1830738
H 9.8711054 5.0645115 34.9485802
C 2.2436961 6.3532706 7.0151932
C 2.5399420 7.6900155 6.6297155
H 39.8839701 13.5400985 27.5575220
H 18.0499148 17.0228868 33.9085813
C 11.3769077 6.7017438 22.9626439
C 10.8561114 8.0515870 22.7816825
H 6.5247251 31.6539747 9.4057679
H 5.1602658 31.6485268 38.8986070
C 40.7146270 17.9796933 32.0300912
C 0.2945502 18.2108840 33.0485615
H 33.7893352 39.2301313 13.4732211
H 8.3060442 37.8399030 29.0016110
C 6.7666524 15.4463806 20.2308971
C 25.3390831 17.6829284 20.0451217
H 4.2385135 40.8127403 34.4005799
H 33.1392145 22.8416341 7.7704513
C 10.4329365 16.3376137 32.1458407
C 20.6643718 32.6305152 38.6379268
H 9.5057716 15.9623174 32.4045185
H 11.1082585 16.6163000 32.8488916
C 33.5125530 4.4823612 34.2766115
C 15.3439472 11.7018711 11.3548980
H 32.8161961 3.5931291 34.3222273
H 34.8530695 22.4979895 7.1159417
C 23.2036020 24.3367137 33.4313563
C 33.3815252 17.7612198 25.6313604
H 15.5640143 40.5947655 0.0122003
H 32.4122039 15.9996469 35.7638070
C 23.0366959 10.7737819 38.9325114
C 20.4298318 34.5348011 3.5619216
H 19.7745274 33.8473622 3.5379800
H 19.9704125 35.4617457 3.8291669
C 32.4736841 16.9968506 25.1110456
C 33.3231427 28.0126827 13.0855926
H 0.5914569 18.6517600 33.8147740
H 36.3850594 26.0119302 31.2288915
C 25.5549599 25.5020845 18.1781671
C 40.6101061 34.0853947 11.2263675
H 6.7251241 9.0489867 34.4284947
H 4.4873574 0.3642733 14.4655603
C 15.3602933 29.2273066 16.5765084
C 34.8546415 24.1785621 1.5676864
H 31.9440608 8.1278278 15.4709294
H 9.8746636 17.0419709 31.7003873
C 39.6803214 40.9159871 7.9730238
C 35.8644914 4.8299247 17.9478518
H 27.6954064 10.4623337 28.5929393
H 2.3853075 39.0951844 40.9211891
C 5.4005572 31.7097439 28.4991341
C 15.2870238 30.9772968 10.3805739
H 25.4463175 14.7491998 23.0735935
H 7.0608893 13.5060811 16.2894397
C 31.8119819 39.5380850 16.1341654
C 31.7508086 38.0559343 16.3584724
H 38.4542275 12.6830947 3.5790935
H 40.0921023 17.9732141 12.7453694
C 18.5412176 22.4975394 13.7995893
C 20.7275162 20.2936698 14.8819676
H 25.4403790 30.0555159 14.4568087
H 4.9625434 25.3981879 21.2376944
C 14.0296522 35.9286093 32.0914431
C 17.4364571 2.8990626 33.0901566
H 28.4224340 39.6311464 7.7740245
H 30.7456673 32.9764750 9.7008110
C 5.1952289 12.7555590 5.2168600
C 16.6746988 22.2801707 12.4860363
H 19.9335437 28.7157115 0.4106772
H 34.4650043 1.1818557 18.4203727
C 27.1044825 0.2925856 8.4548303
C 29.3750650 1.8127625 9.0290759
H 6.1606978 9.0597817 24.8037703
H 26.1560896 2.0370985 9.5899132
C 37.4752480 6.2743846 12.9863315
C 3.2842480 39.1793203 13.8003023
H 20.0115472 0.3970066 30.0103012
H 38.9276090 27.5630274 33.5823095
C 17.3120767 6.7755805 19.8365413
C 17.8205664 8.3054466 17.8873678
H 31.5423916 2.5287803 8.4971310
H 8.9967979 10.9391459 8.0808001
C 39.9393863 11.4101377 8.9808215
C 6.3013479 30.9172736 29.0103278
H 17.2685965 35.8325545 40.1438118
H 32.0518454 35.6960881 3.7439298
C 22.3709301 19.6530664 16.6203272
C 23.6599605 18.2204506 18.2095385
H 4.4595561 33.3439370 3.7974119
H 18.8060212 38.1806001 5.5029597
C 20.0279331 39.5007095 6.8772234
C 10.8116908 14.7763396 28.4078144
H 24.2268627 14.2273436 21.8555008
H 28.4116119 9.1879602 8.5966107
C 39.6453361 33.4634748 34.9877514
C 37.4125752 37.2818245 11.4768413
H 32.7552668 13.9210668 25.9909546
H 23.0952577 31.9603217 17.2120236
C 24.2296245 32.8813066 37.7892154
C 37.1559907 31.9890386 19.6799184
H 10.8702838 4.8318859 36.1238263
H 8.1877471 30.5156410 29.3611155
C 8.7588018 6.7134266 7.8267060
C 14.8001559 4.9467058 22.6263846
H 15.3744800 3.9403188 22.7992109
H 24.8339141 38.1594367 39.2714171
C 32.3520949 24.5501788 36.5002518
C 4.3721858 24.9223974 12.9960089
H 36.6779304 15.1439059 20.9213901
H 4.7714838 20.4686022 33.0459268
C 22.7341952 39.9431989 35.2808820
C 23.2712126 38.5013119 37.0774779
H 21.0399252 6.3776677 27.1372609
H 10.6203365 21.0958776 21.8965690
C 33.0867722 11.3826940 28.2914629
C 25.9301007 25.9632350 23.4411369
H 4.9617461 0.2265465 13.9173862
H 39.1847019 9.3550473 32.2504098
C 40.5318636 12.6623009 27.4567922
C 2.1755454 38.8433032 0.9375455
H 23.3636937 37.6901067 37.6716588
H 30.3651069 12.9616680 24.3781924
C 15.9508779 37.2785884 37.1006973
C 16.4078320 37.2322730 38.5413579
H 6.2639080 30.5168134 31.5887875
H 31.5427245 37.5071478 17.3696825
C 3.0925946 12.1773137 0.2255781
C 39.3064870 34.3668470 32.6145364
H 35.0998638 33.1956736 34.8382358
H 33.8418861 2.6953502 0.1979694
C 5.7272653 37.8654112 3.6365090
C 1.9981400 32.8285062 39.2882486
H 23.9389644 29.6840043 15.3863914
H 33.2115123 5.3019061 33.7947994
C 7.0233894 9.0841589 32.0397820
C 0.6658171 4.5011630 2.3698869
H 38.1126529 15.2418549 23.5021290
H 28.6388503 12.6393958 23.1907070
C 13.2969094 5.6476100 25.8125848
C 31.1020546 5.2053330 22.7015891
H 7.0865482 23.0949186 5.5227203
H 31.8102583 5.0504051 8.7552780
C 16.2279726 0.3657263 35.2034112
C 15.8235981 40.8237827 33.9888526
H 25.9246838 15.5111874 34.7389787
H 2.0100947 8.6129326 6.7666596
C 13.7439791 7.4272340 21.6845237
C 36.2184819 29.6830555 5.7242092
H 0.3018025 12.7272730 26.7138209
H 6.2103132 24.3215156 39.3864039
C 6.9808537 28.2952220 0.4912175
C 7.2586055 27.0601500 0.1423082
H 18.3663200 33.8527121 37.5474100
H 12.1228581 21.1869585 20.4743131
C 9.8471949 38.2195978 9.6883939
C 13.4836717 9.7818109 20.6703203
H 32.6588654 35.5968150 0.3428263
H 34.8850225 24.7671989 25.4362092
C 7.3198405 30.5523794 29.9859579
C 31.0233420 12.8740996 31.3440858
H 33.0965446 17.9657366 26.6265254
H 4.3550288 31.8198711 28.7291864
C 15.0560762 7.1620414 21.2869529
C 17.8264871 30.0224474 30.7369808
H 11.2195227 9.5811450 21.1890250
H 36.3067804 34.7396800 32.2279554
C 40.6518156 29.7866966 7.7404810
C 23.7532057 39.2612722 12.8455678
H 4.1845452 33.9029672 3.4917463
H 25.0188528 0.3183278 7.7499221
C 26.9949639 17.4824565 29.4615320
C 22.0943721 1.9929558 8.3853762
H 3.6892455 32.2195408 9.6570043
H 21.0507406 34.4780188 2.6912597
C 1.6312056 32.7052712 37.9123101
C 3.5059103 31.1770027 37.6415742
H 23.4882252 1.5644607 15.0150115
H 5.4099078 3.5085176 8.1582865
C 17.4742801 34.3746791 37.2068844
C 40.3507358 2.8377032 38.1349040
H 27.8140069 0.1776397 36.8250755
H 19.5831490 9.1988879 8.5193438
C 6.7436990 38.0799861 16.9834549
C 17.5339995 37.7383932 19.3635128
H 2.8199627 11.0943981 5.2287876
H 30.6983488 35.9453336 34.0804712
C 36.1030535 34.2781215 33.3152928
C 20.6003247 33.5846772 30.5059676
H 17.8552146 16.3579331 33.6569326
H 0.4657952 26.1993973 17.2277125
C 35.4627391 34.4514977 9.1693491
C 10.1816512 16.0334324 1.1947842
H 6.3477229 20.8876168 32.6268000
H 31.3441423 8.3225376 15.9425295
C 24.4734115 38.1066832 12.7901472
C 31.8156051 14.4214344 27.9596761
H 12.7386001 29.7760992 32.1465653
H 6.1681985 14.6497394 5.5417598
C 12.3725186 12.6131542 38.1824021
C 31.3746622 5.9676387 10.6017812
H 25.0818914 28.1913636 31.6717390
H 26.7722810 0.4813729 14.5690344
C 7.2041019 13.1642782 6.5667492
C 34.5737025 11.0889654 21.9950424
H 6.3155436 9.6348547 31.4775416
H 34.3137162 25.1370093 36.4996670
C 33.3655235 23.7299477 24.0609990
C 11.1993218 20.7884234 20.9982659
H 13.2755261 28.9183317 33.4504174
H 33.6183731 34.9163940 23.6864361
C 4.9305809 11.4803037 5.7233198
C 10.0708383 11.2426740 38.5973277
H 35.8330950 28.1666719 28.7523881
H 3.6194679 35.6144271 0.1613484
C 25.8725472 40.7025073 7.8767405
C 37.0384791 23.0931151 21.5966272
H 1.1401997 12.0668506 19.4226707
H 19.5650778 2.8487763 38.5002398
C 3.9387331 34.6387519 0.5295635
C 13.5084205 5.0753163 23.0714144
H 1.2299810 6.3182190 7.6677982
H 12.8534224 4.6417172 23.7924157
C 32.4613448 34.6688174 33.9885533
C 31.4213331 35.3908050 33.5509612
H 16.9735655 34.8406731 36.3041074
H 11.4773511 14.0162553 28.0204880
C 31.9510672 37.2021079 15.3016339
C 30.5359370 5.7470845 11.8827934
H 7.0701443 26.2856896 19.5324783
H 11.7248276 38.3895620 32.6918369
C 15.6907476 38.5000675 36.4176525
C 16.0783043 39.6988202 37.1564414
H 5.7970006 21.0245641 34.3715648
H 14.4883896 37.6783121 34.7748478
C 1.0592209 33.1702127 40.3817862
C 16.9657831 6.4914546 3.2055630
H 27.1052282 17.9454741 13.9306481
H 27.3577209 36.7913434 11.8991281
C 4.1392894 24.8269928 21.5760454
C 34.9297156 22.6058379 9.0753976
H 2.9335642 39.2751722 1.6102793
H 15.7087729 22.7260824 12.3787399
C 10.0047576 15.3052619 29.1527206
C 18.1046843 7.1422360 18.5088971
H 18.9640867 5.4760911 20.1000297
H 17.2505129 22.4903497 20.2574446
C 16.7233962 0.1107546 38.8736784
C 6.2441760 29.3001865 1.0130843
H 25.2143896 2.4702742 39.5560849
H 20.7537152 40.2150036 7.2368039
C 16.1278666 22.7258126 16.1181619
C 21.8395216 37.1491049 14.9137576
H 26.2382864 40.5977307 6.8094109
H 27.8919371 35.9118973 14.7021536
C 2.1923536 31.8950919 35.5596756
C 7.9135724 9.0858964 7.2163519
H 0.0935979 34.6382213 31.4427357
H 22.2327115 20.6220658 1.7139456
C 9.9966875 39.1029519 19.9931027
C 33.7575702 34.5423500 33.3273516
H 10.6939361 15.5486531 31.3862979
H 0.1565269 12.7524471 28.2767450
C 16.3732604 37.1216962 7.1253693
C 6.6974051 25.2624690 39.5104377
H 12.9958584 33.0975446 25.3833128
H 2.7947203 31.2181216 35.0096138
C 13.3616636 25.1219945 7.3699342
C 28.9274634 23.0117055 40.3872605
H 31.2190734 40.5755630 36.0234940
H 22.6782455 31.9386472 16.6751245
C 40.7949283 33.4692660 24.7461729
C 6.5787204 25.9650503 40.5932680
H 9.5847880 22.3067115 5.9883741
H 34.8836142 34.6533611 38.7025375
C 6.0828708 10.8267462 6.4322102
C 34.1059935 33.9381275 38.5352046
H 32.5123940 37.0747200 13.1821342
H 4.7387939 25.8447624 12.9184824
C 30.5279889 23.4048170 31.5156957
C 0.3987182 24.6240060 28.1319705
H 24.6712636 40.4544359 2.4750762
H 11.1148657 32.5718489 8.4997293
C 32.6582881 40.0202951 15.0263125
C 23.1266292 40.9754869 36.2882974
H 16.8811610 21.2475064 10.4566339
H 6.1321889 30.2124356 0.4653332
C 23.0780120 8.1492632 27.5395311
C 30.1787864 35.3637371 20.7311345
H 22.5329606 37.7386899 15.4935999
H 17.5377325 5.2459701 11.6853418
C 28.7591931 13.7929330 10.8195709
C 39.0845759 10.5136191 9.0966521
H 25.7572717 17.3122087 14.1038468
H 40.7142686 12.1012389 9.0705612
C 29.0809437 3.9792957 10.6772248
C 30.1367038 3.7809751 9.8020951
H 16.3026646 30.8496504 10.8367461
H 33.6526810 22.7320123 24.2750857
C 16.8234816 9.1786880 18.3673577
C 9.5054835 26.7738695 12.6056962
H 4.7966522 34.8893684 1.1534001
H 22.0467810 31.5504157 40.3827535
C 0.0764075 33.3638856 34.6990627
C 1.0111280 32.6020596 35.5789839
H 25.2808659 39.8187061 7.8701440
H 17.8273716 2.5519002 36.6193850
C 3.0642683 37.7078371 22.2896123
C 29.4152622 17.0414364 23.1007069
H 21.9797999 28.4732056 24.0248172
H 23.3667891 2.2163889 14.6587999
C 29.4909571 12.4609839 23.9806757
C 21.1290241 6.0079604 26.0929561
H 29.0800491 11.8957441 24.8524601
H 31.1263744 40.0810307 16.6697059
C 31.0392270 4.9543195 9.7240726
C 18.5910787 9.2870112 9.0079939
H 15.3596543 38.8290932 32.9349640
H 39.8034939 33.1612479 38.2711173
C 18.8031514 26.3600431 11.3537769
C 21.9729803 29.7822634 9.9410983
H 30.5828098 6.5944343 12.4440106
H 29.8268167 35.6470124 12.5349673
C 6.7063258 8.5481015 6.9074075
C 6.4625535 7.1799429 6.9931863
H 8.2868961 13.0995155 5.9462378
H 28.0439345 11.3813319 29.7361085
C 17.4787834 23.0206817 13.2979361
C 36.6914489 4.7470923 26.2063822
H 29.2214754 4.7065919 12.8677651
H 10.9368462 39.3916099 2.6059917
C 3.3095330 2.8712205 6.8226748
C 32.4413891 35.2431413 31.3036089
H 34.7202896 34.6377608 31.1690978
H 40.1835323 17.5665576 31.0314854
C 11.3774884 27.6581530 27.7117583
C 26.3829057 30.5610185 36.8369675
H 20.9643646 34.5040243 4.4518499
H 10.4393858 20.3121491 20.4413054
C 30.5999072 40.9251511 7.8419166
C 32.5243435 39.5108160 7.1173514
H 22.1645534 37.9111499 35.2615634
H 32.8831751 35.4749344 5.3061182
C 21.6187717 33.1706742 7.9720383
C 9.8035784 17.9623107 35.2588451
H 32.0557261 36.8100388 5.0897672
H 30.7191142 15.3057748 34.5921159
C 21.5168154 2.9503550 29.8518560
C 3.5375064 0.0941622 33.6646748
H 0.1722205 34.2829115 24.1342507
H 31.4647639 5.4294861 23.6745869
C 8.0694308 33.0854241 7.4320253
C 32.3440110 11.4466754 29.5854272
H 40.0657017 14.5025792 8.4675956
H 4.0668143 38.6741660 14.3421593
C 17.5862615 18.7230680 2.6103926
C 7.8847633 33.8230423 17.2248039
H 15.5394004 23.1253997 6.0791450
H 29.6172961 14.1481850 32.3142997
C 24.7810022 39.1927411 39.2673128
C 25.4363327 40.2002257 39.9447654
H 20.9271499 26.8967631 0.1229727
H 1.2452482 39.3967663 1.2271346
C 4.0780806 38.5362105 31.5916478
C 1.3704558 14.3715151 13.7074973
H 32.0203877 3.4355717 14.7039656
H 11.5975088 19.9747241 21.5524737
C 17.6433991 9.5976412 9.6703618
C 35.7601162 31.4463912 37.4614494
H 26.1301319 36.6606802 10.6205655
H 7.6794433 4.4110058 8.5553943
C 21.9422342 40.9036077 12.1579917
C 5.8374640 35.6767404 36.7780536
H 33.4086064 34.8487444 25.2392877
H 40.7175795 7.8633159 32.0436486
C 31.6605133 13.9557430 29.3544769
C 29.4662273 8.3891068 37.2867280
H 1.7625816 30.6657530 32.5850257
H 5.4425393 14.3456793 16.0233693
C 7.1800168 11.5173002 6.8387868
C 8.1405707 10.5345131 7.5757695
H 23.4193806 1.1844940 27.3137824
H 19.8212875 2.4373027 11.7058379
C 31.6630154 39.0450103 31.2313292
C 7.3626310 2.4179095 13.5895752
H 3.0844654 34.7298936 1.2251452
H 6.0988054 31.9226043 20.9549904
C 9.2791910 12.9754339 30.9668794
C 39.0772250 30.2466122 0.4240827
H 33.8936142 35.8041170 0.9933705
H 8.0434762 25.0866060 30.6545846
C 33.8054941 34.8492252 31.8245663
C 38.7143859 34.1420011 33.8403851
H 12.7322373 30.5909168 33.7174457
H 23.5039602 1.9509424 37.5520224
C 28.3885329 40.7089671 8.0982814
C 29.5387009 0.5952773 8.4852289
H 9.1583170 8.4041101 32.7586831
H 31.3765353 16.9928630 34.4499151
C 40.7475846 2.8434116 28.4594455
C 22.7511497 18.8610673 17.5020656
H 5.2874721 32.9450775 40.9415249
H 39.9766767 9.3077728 30.8330713
C 40.6887798 34.1034171 32.2219193
C 30.5001175 39.5916347 40.1637985
H 30.6768303 6.0517360 22.3193302
H 28.2575542 35.5326384 14.1097664
C 7.1919740 30.0199227 31.2982944
C 16.8326718 12.5890880 25.3128609
H 10.6160663 38.7323918 3.0357975
H 35.3042495 29.3828390 4.9791990
C 16.7828531 5.2959662 21.2835078
C 15.5715127 5.9696661 21.9324098
H 18.8403212 6.3690949 18.3905078
H 33.4717944 3.1538419 1.8767972
C 25.2246677 0.4496109 40.2827062
C 39.3052615 20.1473747 17.8700811
H 31.0176221 15.0683358 27.4992750
H 25.6186100 0.9856321 0.3624710
C 14.4808236 9.8309843 19.9085347
C 28.4151160 16.7411227 22.3741916
H 33.8747151 5.1117532 35.3079044
H 21.1870526 3.8415103 30.3741198
C 38.1989831 15.6940375 22.5658916
C 23.6934483 40.8612457 37.5891974
H 37.6186241 16.6846905 20.9739459
H 21.9014425 20.8857302 2.2107106
C 32.8885605 35.7456559 1.4004852
C 19.9692308 27.4274207 0.0361283
H 32.4819393 34.1977175 35.0277162
H 34.5064320 22.8419433 10.1574786
C 31.3673738 40.1603519 7.4317563
C 17.0530112 0.8599012 37.5608925
H 25.3874565 26.4274546 30.8780690
H 19.1084196 26.9767012 0.5566780
C 9.2490887 12.9261822 25.5719103
C 33.2690515 33.4461234 39.3124190
H 11.9700242 26.6980336 9.7278761
H 20.3040224 1.4339970 28.4515080
C 8.9580142 22.6431491 6.6716155
C 28.1277410 3.0365573 10.6601829
H 3.4744695 39.3769556 12.7976413
H 40.9908296 32.6478068 40.3705841
C 14.0478367 14.0027254 35.2179610
C 26.8372179 7.3232207 5.2170078
H 23.1295424 1.3975494 25.2886304
H 39.8941077 12.9156327 4.3391547
C 40.1106421 8.9516374 31.8981166
C 27.2449595 10.7094294 29.6423123
H 25.1933327 4.3830640 34.9047326
H 20.5017901 2.2469700 29.8914112
C 31.8025967 32.6237033 9.2875577
C 18.5980563 26.3181089 25.8264946
H 16.9390848 12.2799777 16.7396743
H 32.1301207 4.8724529 22.1351574
C 23.8581698 39.5850052 38.0255469
C 28.9369013 40.9051556 36.8423645
H 35.6086178 28.2392514 29.4447589
H 29.2997413 40.5779503 37.8155097
C 32.5826089 13.7272422 26.9861530
C 5.6372957 4.6254720 7.8381175
H 19.2880258 1.1953901 10.6245871
H 35.0379466 25.5736032 23.6723503
C 33.3962574 25.2688478 16.0866583
C 38.4696457 11.1670385 36.9330344
H 9.0196144 15.6611117 29.2538686
H 2.7937745 1.9903188 7.1009285
C 10.8081373 10.0918642 31.3216912
C 31.7277094 3.5496759 36.8962560
H 37.2840770 33.9336617 35.1963854
H 19.9922026 40.5509129 28.5051424
C 21.5333746 29.1683818 24.7938497
C 21.4902788 30.3505638 25.1720029
H 9.4668582 22.6434065 7.6243733
H 21.0989101 30.8447616 26.0976221
C 19.9374849 20.5857532 14.0441318
C 32.7432071 33.2362038 5.0112091
H 25.8940686 13.7784844 21.7036234
H 40.1242521 30.5247487 14.4010601
C 12.9924597 0.4042206 37.6436550
C 33.2901236 0.5903567 32.8660962
H 32.2424685 23.7987595 19.7398856
H 16.9435226 9.8449036 10.2870991
C 21.4764911 28.9279305 16.5190252
C 22.7188583 38.6635996 35.9179878
H 30.4193968 16.2838128 35.9450169
H 22.9081388 39.9528125 34.2696149
C 30.6317277 2.6997781 9.0827281
C 32.0794711 11.8925179 6.2544064
H 9.8052810 8.1372951 22.4425254
H 23.1292624 1.4201653 8.5149366
C 17.4297642 11.5361791 17.4721932
C 31.3783594 16.9448854 24.4883215
H 38.2420982 32.6984475 36.5432753
H 16.4217988 1.4108813 35.0514818
C 11.5139082 8.6756220 21.7207593
C 12.9282991 8.7172395 21.4125162
H 23.3583441 0.9989930 36.0709262
H 16.4984265 4.1837785 21.2700454
C 17.4018181 34.8834352 38.4120665
C 1.3172020 12.4381578 5.5128426
H 5.8101969 8.3580975 28.9588505
H 25.5190165 16.2131634 34.6432701
C 36.6360824 17.5435168 5.9896989
C 22.9046686 1.1509102 26.3417707
H 22.7197221 0.0547216 26.2539325
H 21.9679003 1.7076982 26.7262445
C 9.7917325 29.0541078 40.3908520
C 4.8862105 16.9793073 1.5980372
H 35.3663609 39.8133014 5.6655955
H 27.2667477 10.0042292 30.6721506
C 18.5030575 19.1260585 39.6509108
C 32.5429961 37.6917553 14.0901373
H 32.3481183 24.0550322 24.4704640
H 26.1689887 39.8868839 40.5981992
C 36.0338724 7.4677024 5.1432478
C 4.9030826 6.8028474 6.9442970
H 29.3993421 9.6648738 9.6973273
H 32.1688485 32.8304607 39.3318791
C 7.6709858 35.9304450 30.8459186
C 30.6296417 6.5724551 1.3703776
H 23.7999816 29.7158366 13.6931499
H 6.1948030 31.9960759 20.3552649
C 18.3485886 20.7556114 12.1390623
C 17.3869321 21.4290895 11.4647726
H 26.8983286 40.9880786 15.8700101
H 22.0137500 2.9210892 9.0336088
C 37.3605029 15.7863207 21.5205156
C 30.3743580 16.9320248 23.7917420
H 24.5816198 3.7137633 33.8366584
H 34.1380757 23.4183797 36.2502750
C 26.8115480 9.3776841 20.9055375
C 13.3171183 35.3435009 6.7258459
H 15.7623771 0.4312626 33.0294007
H 1.6039040 30.6088135 31.7644782
C 38.0987479 7.0026669 7.1194201
C 28.0986028 35.3185506 38.6656857
H 31.6460766 22.5307177 20.4625362
H 30.6230081 36.0864351 31.4119491
C 4.0147861 31.6679040 38.8559982
C 3.4295800 32.6224880 39.6847123
H 39.1394805 5.0664377 35.2078610
H 20.9772263 36.0056900 13.2354186
C 34.0091288 27.3402442 22.3300214
C 36.2366498 31.9257807 23.1929086
H 1.8142305 37.8931878 0.7887368
H 26.8281853 27.8849213 30.8839065
C 31.8501744 12.6966526 30.2224260
C 12.8131863 38.9304094 11.7275776
H 23.4054075 31.7002613 0.5537510
H 2.7658999 23.4643335 12.6305633
C 29.6189855 4.7504212 11.8320122
C 6.1978783 13.4989777 5.5705824
H 14.6796151 31.9089658 10.9520384
H 32.0663114 6.8994400 10.2298016
C 4.5778595 5.4142907 7.2569858
C 3.0819725 5.3923845 7.2279520
H 37.6103077 29.8727507 3.9976751
H 5.3308894 8.3092605 33.6654896
C 34.3681200 24.8963851 24.5037797
C 24.2512543 24.2946705 37.4256018
H 33.0368312 36.8353242 3.7232488
H 34.8209702 38.2715080 4.7844766
C 18.6797591 2.2187692 38.6775805
C 18.3068960 1.6202906 40.0062927
H 0.2538403 32.5923160 25.2199525
H 3.4104165 1.1254576 33.7553237
C 25.1944569 7.5269821 37.4355354
C 5.8639536 19.1129879 5.9694184
H 14.2139994 33.0198492 7.0560565
H 10.1010946 8.6100069 7.7057665
C 17.1230146 25.4428584 39.2615295
C 19.7245351 0.5165367 29.0351045
H 18.7067523 0.2263481 28.9230941
H 32.4954903 35.6030674 30.1428567
C 0.6731370 19.1324042 38.6999770
C 30.4935163 1.2659034 28.6986568
H 5.9158821 9.7562689 28.4628706
H 40.1474716 18.5673533 13.2034809
C 20.1376099 1.2603475 11.1553807
C 22.9223705 3.4218089 20.7425951
H 38.1802193 30.2838054 5.8147154
H 8.4374759 37.2756037 28.7306149
C 11.7194165 33.1986719 18.9414864
C 14.8745474 3.6649161 19.7365298
H 39.6917304 5.2596214 35.7405110
H 21.3775888 1.2746112 8.5095648
C 18.9451742 21.2727487 13.2259592
C 31.2964821 16.1454700 35.0866733
H 18.8486637 19.8277783 11.4362662
H 1.4231676 33.0507711 32.9049456
C 21.0801134 34.9336001 36.1487059
C 31.0005054 32.5744295 36.3151084
H 6.7505710 25.7288612 31.2159469
H 16.1923374 0.4016897 1.1288519
C 17.2621433 0.6181360 40.0076548
C 7.7118828 22.8682185 6.4461696
H 18.9762114 1.9654553 40.7897158
H 32.6415877 34.9345065 1.9638643
C 27.0154066 1.4048864 9.2699930
C 9.1492621 8.1531975 7.6863222
H 2.8238969 40.4248566 33.9877238
H 5.4406059 21.1293996 33.2829162
O 12.9537162 39.0373289 10.6394790
O 14.6401964 11.1890634 10.6579411
O 0.7387885 36.0469089 18.3562013
O 19.6459621 10.4189456 32.5120272
O 27.3580686 7.4099079 6.3147400
O 39.2001042 13.3511137 3.9424426
O 20.7122804 37.9544258 3.5380552
O 21.9462447 27.9755352 15.9711829
O 15.7055639 23.8505690 16.0119788
O 16.3993398 21.6488729 16.3772034
O 37.7293213 4.2813033 26.2515115
O 18.2063863 25.8770878 12.2979830
O 38.1108599 11.2054330 38.0014394
O 32.9531872 24.6986767 15.1684540
O 35.0625260 31.8219040 23.4622271
O 33.6757898 26.3101892 21.9894375
O 21.4002234 34.2512890 7.6449160
O 8.7304718 17.7736082 35.0553716
O 7.0169037 23.4425499 26.3788624
O 39.4939405 29.8897564 14.0190601
O 10.6626145 32.7895375 9.2821819
O 0.5564781 11.7108667 5.0354408
O 14.3795795 12.8492057 34.9504483
O 34.0938904 3.3947852 22.6953567
O 28.6524410 8.3243992 36.3916038
O 6.7661048 35.0900205 36.5308045
O 37.1189218 32.7013265 22.8174233
O 23.8614145 8.1317306 19.4461078
O 40.4624192 32.9495812 28.5400585
O 25.6274422 9.6928341 20.8430794
O 18.0768251 4.3126226 24.8570663
O 19.2172466 3.8417039 26.8344740
O 21.7301581 29.8538027 11.1467926
O 22.4054469 29.4832943 8.9039894
O 25.3195713 4.3476463 33.8423976
O 22.9008830 4.2179629 21.5793039
O 0.2898086 3.4303773 38.0719769
O 3.3565866 7.9439557 39.1960743
O 6.5818675 35.7760386 30.8685119
O 2.6257155 38.6709113 21.8464590
O 40.5853792 0.6170763 8.0910097
O 34.9183683 4.1890127 18.1220949
O 36.9697799 38.1538328 12.0225812
O 11.5432283 39.5358791 32.9174415
O 25.3919763 6.4070797 37.0325069
O 6.8956352 19.3832541 5.6031799
O 15.8384701 37.7335949 6.2942828
O 9.5314551 11.8788223 25.9797818
O 25.4143682 0.2238700 2.5391900
O 40.3203810 24.8760714 28.2731752
O 9.2211004 12.0394638 38.6874669
O 9.3351707 37.1186123 9.8832551
O 28.0087456 34.7524606 39.7180878
O 37.1463004 7.0848755 7.8927055
O 0.9738237 29.4794296 11.6800113
O 21.8842482 35.6037767 36.8072187
O 32.9232744 1.6754299 32.5501564
O 36.8050967 1.4445655 20.4799518
O 0.4616242 14.7609655 13.2074709
O 5.0891083 38.4470557 31.0619919
O 40.0136072 28.8589088 7.3867836
O 0.3276676 30.7639220 7.9024048
O 31.5058939 39.9054486 39.6407844
O 4.1132999 22.4416944 8.9309128
O 7.7656122 25.6915723 31.4970455
O 0.7269898 3.1063103 27.9480017
O 39.6169427 27.0816217 32.9108514
O 38.2023765 32.3635681 19.6224343
O 26.9284369 30.9883370 37.7401151
O 30.7861785 36.2763785 20.5429003
O 40.7064862 14.3738773 7.7476102
O 27.7330907 17.8267544 28.6939035
O 17.6956466 36.5669373 19.1152436
O 17.7484322 38.8078199 19.9459515
O 11.0117010 39.5390727 20.1026577
O 17.1112529 30.8050553 30.3556757
O 38.5685846 20.8953038 17.6668622
O 31.7630447 38.2807708 30.3159668
O 17.4297997 13.3421776 24.6668428
O 35.4109931 10.4265282 21.5791804
O 21.5482284 33.1318159 38.0187434
O 32.4690287 27.5165990 13.6696788
O 12.9071385 13.5589916 38.0473153
O 8.6226969 33.4699034 6.3896818
O 0.5626577 37.4848251 20.0207244
O 5.6842327 38.3504167 2.6072788
O 4.3964081 1.4307795 18.9069589
O 18.3860733 5.7007214 11.6006407
O 30.0254856 23.0203632 40.2704062
O 13.0879043 36.2820205 7.3772109
O 30.8350371 9.0834640 21.9758014
O 34.9405735 7.3086246 4.9423309
O 6.8624535 33.3456342 16.8268589
O 0.2817344 3.9991589 1.4001444
O 16.7658963 40.0661915 3.1328939
O 16.2627770 33.8970317 33.3389602
O 19.6136224 26.9959931 10.8219308
O 3.3534570 11.3983485 40.4545574
O 16.1614424 7.4299599 6.1392062
O 17.7173501 19.7130399 39.1330420
O 5.8639848 8.5227746 34.4447877
O 13.0164249 25.6301657 6.3713915
O 2.6175000 24.0277999 23.3018410
O 10.4835882 26.1772145 12.5842192
O 37.2172802 6.8582490 12.0971003
O 5.8668879 16.0669250 20.7128382
O 36.5996142 34.3882681 9.1904883
O 26.7171562 16.1731308 40.3689278
O 29.2496565 4.8048847 32.4057729
O 4.0098040 39.4263842 6.2125951
O 12.7096217 6.0606573 26.6611997
O 26.5714466 17.2060075 13.5857171
O 15.3377351 29.5138985 17.6462551
O 0.9201868 25.5208904 16.6483655
O 13.6024420 40.7549566 21.4647814
O 8.7879306 34.2815130 17.8391775
O 15.8542106 40.9417642 5.0898629
O 29.4673670 1.5502342 28.1592811
O 39.7104289 40.8477735 34.2080615
O 30.7503129 7.6830298 1.5038778
O 19.1556171 27.0163163 25.0959837
O 7.8458092 25.7327191 19.7066924
O 33.6793610 24.5266774 1.7397686
O 30.8323671 3.1599649 36.2856612
O 39.1457015 6.7988522 6.3009817
O 36.5053979 18.0678286 4.9533591
O 13.7831556 36.6990464 31.2549028
O 1.1836165 9.9875596 35.3440424
O 12.1300277 1.1497761 37.5388939
O 24.2510190 31.8185552 38.1922135
O 22.8216557 31.9053736 40.7258278
O 26.9966476 25.5673340 23.8875646
O 10.6486005 3.7172431 9.2340899
O 7.9315800 12.1764869 2.4961637
O 22.6055779 8.3851317 28.4841532
O 33.6309894 0.9301383 18.0814792
O 3.6880714 6.3308101 16.2498279
O 21.4017231 22.9473471 29.6361955
O 32.1591459 36.9059819 10.9543215
O 35.2902685 21.4056390 29.8851675
O 31.5540553 10.9425246 6.4027110
O 3.5458164 34.6471712 17.0809631
O 30.5398762 13.1546673 37.0268904
O 14.0697589 33.8799411 34.2699634
O 13.7690206 32.7573929 25.7174194
O 10.1957788 12.7309561 31.5642131
O 31.2247094 1.1688565 29.6889707
O 14.8732139 39.6071281 27.3880505
O 35.1113311 30.8872463 36.6844910
O 36.6248905 32.0712160 37.9058658
O 13.9062245 3.2410311 20.3058504
O 15.6282498 3.8380804 18.8543626
O 4.0467498 32.6860118 10.4345725
O 33.7500633 32.9998023 5.6657195
O 24.3097780 24.0482606 33.5148941
O 2.5478037 15.6458390 38.5345166
O 32.9458313 34.7666923 24.4568642
O 28.8925141 28.4430990 39.1812315
O 20.2950379 34.3773151 35.4575553
O 29.7650030 14.2158546 11.1798975
O 4.6421277 14.5569512 39.7206095
O 5.0017422 16.1852291 38.1427184
O 23.0824765 9.6037053 38.7631482
O 10.4519306 4.4151751 35.2201727
O 6.2956723 8.7933176 28.2609177
O 27.4648694 0.2923204 15.1555642
O 11.9709918 26.6462912 27.5290419
O 34.1075768 3.0813601 1.0904680
O 17.4508958 7.4059686 3.6204664
O 30.5490895 23.0946161 30.4561955
O 34.1539023 13.8548644 22.0857591
O 6.7313627 39.1560639 16.6144327
O 39.8418092 34.8585573 11.1979166
O 0.2499414 18.1257247 38.8657285
O 35.4713364 25.6887065 31.4769930
O 17.1607222 24.8288014 40.1383834
O 5.6438908 22.0491240 32.7893261
O 31.4194610 23.4111601 20.0843519
O 11.9180514 9.6073985 31.5230828
O 12.1483775 32.4620450 18.1894399
O 26.3311884 7.6882520 4.2346631
O 8.8989502 38.7669646 19.9142869
O 3.2254351 34.5679199 6.5358787
O 27.7569329 10.4296552 40.0613296
O 17.1929002 3.0631541 34.1621792
O 36.7290681 22.0504006 21.2062227
O 24.7809439 25.9929150 17.5724970
O 17.4877700 17.7601087 2.0731322
O 9.6344731 16.7139231 1.9738574
O 10.7367414 15.4307564 0.3621839
O 9.7178201 28.9461083 39.2283278
O 4.8492598 16.9776736 0.4640815
O 20.1938576 32.4734525 30.7081366
O 31.0997460 32.3038716 37.4151866
O 31.2349913 24.5655096 36.8596242
O 6.2746106 1.9647044 13.6427770
O 34.6189883 4.5237160 24.6535973
O 29.3758528 9.2476531 8.8413267
O 25.2391104 24.8129841 37.8536292
O 10.9543620 10.4186011 38.4131155
