# Supplementary material for: Exploring the frontiers of condensed-phase chemistry with a general reactive machine learning potential
Source: Nat Chem. 2024 Mar 7;16(5):727–34. doi: 10.1038/s41557-023-01427-3 (PMC11087274; doi:10.1038/s41557-023-01427-3)
Supplement: Supplementary file 2 — Initial and final Cartesian coordinates for simulations performed in each case study. [file 41557_2023_1427_MOESM2_ESM.zip › initial_final_xyz/acetylene/acetylene4.xyz]

1000
Step: 0 [41. 41. 41.]
C 29.4830954 4.1198422 13.6704938
C 29.9820821 5.0938419 13.1655132
H 29.0163603 3.2733933 14.1194966
H 30.4081457 5.9610528 12.7152084
C 0.1943577 14.9460055 2.0793163
C 0.6418765 15.2716708 1.0080103
H 40.7911940 14.6572347 3.0235984
H 1.0239575 15.5597830 0.0548971
C 17.3488935 33.2663839 20.5786192
C 16.9486666 32.3938919 19.8470262
H 17.6988808 34.0367355 21.2275495
H 16.5647480 31.5881162 19.2603751
C 10.0838419 20.0808341 7.4356571
C 9.4755002 19.1961040 6.8831210
H 10.5468118 20.8887049 7.9555574
H 8.8905849 18.4352315 6.4202193
C 40.5725759 21.1147263 6.4357050
C 40.8143244 21.4722455 5.3098183
H 40.3541377 20.8018814 7.4315365
H 0.0239507 21.7920603 4.3142745
C 3.7388463 27.6072262 19.8137401
C 2.7920543 26.9688944 19.4222375
H 4.6008199 28.1628265 20.1218864
H 1.9561686 26.4122332 19.0512059
C 21.1647839 10.3804081 27.6709458
C 19.9741524 10.2732206 27.5140331
H 22.2083438 10.4975294 27.8594986
H 18.9218743 10.1848629 27.3659036
C 34.3680310 33.6408513 27.0446977
C 33.6238270 32.9447942 27.6899152
H 35.0278481 34.2567747 26.4762765
H 32.9696933 32.3196037 28.2554017
C 11.5192459 32.3971557 14.5893208
C 12.4725608 33.0452854 14.9419760
H 10.6756584 31.8197586 14.2847232
H 13.3195998 33.6155563 15.2500512
C 33.0944487 18.9842634 9.7185403
C 32.6477885 17.8879877 9.4846118
H 33.4590555 19.9684153 9.9170554
H 32.2577396 16.9070502 9.3170653
C 35.9978549 9.1080924 10.5634050
C 34.9624137 8.9791056 9.9599547
H 36.9126182 9.2211776 11.1012687
H 34.0536950 8.8631263 9.4140174
C 28.3081753 12.7889334 25.1093393
C 29.4215559 13.1941555 24.8900763
H 27.3245803 12.4377404 25.3248497
H 30.4170433 13.5462471 24.7498904
C 12.1397821 14.3603739 15.1974564
C 11.2176402 14.6214324 15.9283993
H 12.9514883 14.1248414 14.5469223
H 10.4092129 14.8474749 16.5836330
C 33.1959564 13.0346178 16.3947479
C 33.8980041 13.4329696 17.2895799
H 32.5828559 12.6898600 15.5952023
H 34.5143169 13.7915653 18.0816269
C 14.9465246 15.5239432 9.7453132
C 15.7104228 15.9155204 10.5925485
H 14.2437485 15.1700505 9.0233142
H 16.3571303 16.2840198 11.3557855
C 5.9459536 32.8760148 37.0512942
C 5.8889624 33.9967212 36.6084171
H 5.9898298 31.8876858 37.4572383
H 5.8396228 34.9879455 36.2183245
C 14.8360633 24.0582106 10.8016267
C 13.7899428 23.4957678 11.0096944
H 15.7621819 24.5517133 10.6120648
H 12.8624844 22.9985226 11.1775437
C 2.6963673 19.5224980 5.4591105
C 2.0466494 18.6938704 6.0459726
H 3.2748063 20.2555894 4.9440084
H 1.4754919 17.9618769 6.5706910
C 15.6224901 15.3723874 22.8019945
C 15.8005976 14.8276212 21.7404632
H 15.4676318 15.8975643 23.7243559
H 15.9625360 14.3390237 20.8067675
C 21.7730524 17.8003946 32.3852310
C 21.2890480 18.6355403 31.6638068
H 22.1964126 17.0586032 33.0210010
H 20.8679723 19.3851604 31.0323456
C 31.5474715 33.6778958 31.8580073
C 32.0560181 34.4309128 31.0653272
H 31.1013460 33.0093571 32.5594291
H 32.5025445 35.1089078 30.3731531
C 2.1598127 35.8804941 22.7098355
C 1.2427218 35.9737008 21.9327473
H 2.9638512 35.7980288 23.4040589
H 0.4350077 36.0549727 21.2416276
C 18.7954220 31.2251318 27.4770626
C 19.0998322 31.0312717 28.6283454
H 18.5080289 31.4288220 26.4679801
H 19.3580690 30.8570886 29.6481060
C 7.3069455 12.9488393 35.4583254
C 7.9522802 13.7875113 36.0361522
H 6.7452505 12.2216018 34.9124922
H 8.5189089 14.5292083 36.5509440
C 33.8046668 31.2244252 23.0145860
C 34.7135261 31.2268151 22.2218325
H 32.9992070 31.2238921 23.7138277
H 35.5139386 31.2326068 21.5166579
C 31.0015047 20.1049943 6.7544516
C 31.2740050 20.8964752 7.6237978
H 30.7639155 19.4039856 5.9868082
H 31.5344899 21.5656553 8.4172392
C 6.9221773 40.8748702 25.0226639
C 7.0921768 1.0116619 25.3897061
H 6.7715043 39.8707062 24.6960907
H 7.2732593 2.0252446 25.6742206
C 0.0919958 23.6228609 33.4501979
C 0.1145149 23.7237562 32.2489924
H 0.0806003 23.5446637 34.5136018
H 0.1382991 23.8053747 31.1861845
C 21.5476582 31.2004307 20.4258609
C 22.1306897 30.2145958 20.0480860
H 21.0337552 32.0726326 20.7619629
H 22.6465840 29.3429186 19.7139355
C 32.8521988 24.9598859 19.9812430
C 32.1451239 25.1615680 19.0250854
H 33.4736018 24.7804483 20.8290413
H 31.5226372 25.3370381 18.1785013
C 9.4882430 18.8779280 18.1075083
C 9.7467121 20.0535217 18.0417517
H 9.2531140 17.8386410 18.1569440
H 9.9653832 21.0947412 17.9722639
C 11.3969583 24.5125549 6.3141528
C 11.5683802 24.6937482 5.1337903
H 11.2698057 24.3137168 7.3576272
H 11.7225246 24.8638751 4.0926252
C 34.5220443 13.9851149 10.4421132
C 34.7258999 14.8809868 9.6614533
H 34.3611054 13.1917164 11.1354284
H 34.9305737 15.6644948 8.9673094
C 12.0198363 21.4253803 24.8925999
C 12.1151926 20.2766438 24.5391888
H 11.9458751 22.4338964 25.2283421
H 12.2115578 19.2563114 24.2497257
C 8.2294428 13.5633225 32.2793289
C 9.1605041 14.3129532 32.4413391
H 7.4343770 12.8572942 32.1730830
H 9.9717114 14.9905938 32.5964519
C 32.1720468 29.0982833 31.0033114
C 33.1471345 29.7954272 31.1364465
H 31.3085239 28.4835799 30.8858603
H 34.0087752 30.4135510 31.2525310
C 11.8580742 25.3563738 25.7362199
C 12.3245120 24.7762976 26.6862307
H 11.4164453 25.8635999 24.9008220
H 12.7332859 24.2448954 27.5156032
C 27.6811350 13.7974541 21.7493780
C 28.8231060 14.1063079 21.5156954
H 26.6711810 13.5258413 21.9584891
H 29.8321561 14.3588018 21.2839591
C 39.2564859 32.3476858 21.5184790
C 39.0291381 31.4679007 22.3109412
H 39.4884020 33.1222278 20.8230002
H 38.8377325 30.6873472 23.0116295
C 10.3813295 6.2993962 21.9603422
C 10.0487475 5.6361959 22.9114706
H 10.6739596 6.8883279 21.1206183
H 9.7939075 5.0482938 23.7684294
C 10.3690333 31.2167763 21.1379842
C 9.2021207 31.2287205 20.8323955
H 11.4162162 31.2070125 21.3495265
H 8.1806279 31.1613040 20.5296168
C 2.6626650 15.1510863 16.1164935
C 2.4647103 16.0393922 15.3262918
H 2.8371859 14.3628642 16.8139264
H 2.2886884 16.8212773 14.6226136
C 9.2983313 16.1944866 29.6369925
C 8.1481276 16.0291510 29.3157913
H 10.3011101 16.3533405 29.9605751
H 7.1314573 15.8902308 29.0232595
C 18.5405741 0.3920210 11.1689667
C 19.0195998 1.4348328 11.5435507
H 18.1191150 40.4732137 10.8310736
H 19.5082412 2.3274950 11.8732072
C 31.8425091 21.0427729 31.9276761
C 32.7978834 20.3124771 32.0164409
H 31.0004389 21.6924563 31.8500616
H 33.6466354 19.6715788 32.0956286
C 22.4051582 32.1882114 28.4215747
C 21.8980008 33.2811923 28.4491345
H 22.8499662 31.2193960 28.4033604
H 21.4586386 34.2520178 28.4789855
C 1.3288359 18.7168691 10.7277150
C 0.3184802 19.0109725 11.3165290
H 2.2219051 18.4556805 10.2063389
H 40.4246480 19.2706106 11.8373640
C 32.8690445 13.4954289 30.1230272
C 33.6241889 14.4112571 29.9094126
H 32.1860340 12.6926036 30.3012682
H 34.2990248 15.2135255 29.7165694
C 28.7046133 13.5109710 1.0069825
C 29.5150809 14.3066641 1.4134084
H 27.9833958 12.8101202 0.6488511
H 30.2294011 15.0066228 1.7813859
C 3.2621925 26.6093886 16.0434722
C 3.3552799 25.4487718 16.3551189
H 3.1597251 27.6370422 15.7798723
H 3.4482121 24.4207430 16.6237098
C 31.1714038 15.2574419 18.8480766
C 30.6929802 16.3642796 18.8291411
H 31.5658880 14.2691058 18.8823050
H 30.2748599 17.3451897 18.8113311
C 40.4454316 22.9268518 16.9028076
C 40.7901998 22.9592808 15.7481197
H 40.1323628 22.9311728 17.9215146
H 0.0966248 22.9696229 14.7262803
C 10.1595544 6.8109247 26.6728155
C 10.5157005 7.9004511 27.0499935
H 9.8457067 5.8422576 26.3432826
H 10.8231962 8.8651613 27.3850762
C 8.1393939 2.5576746 22.5551409
C 8.7136178 1.6338881 22.0338828
H 7.6353304 3.3591503 23.0437135
H 9.2857935 0.8367018 21.6100504
C 15.8525524 30.4351756 22.2641292
C 16.8664645 30.0957720 22.8240943
H 14.9844959 30.7806879 21.7398236
H 17.7637195 29.8473108 23.3445090
C 20.7461331 9.7054718 24.1924807
C 20.8150761 8.5441648 24.5098513
H 20.6839539 10.7360267 23.9266629
H 20.8759140 7.5158086 24.7871408
C 4.2408621 34.4575962 20.1533969
C 3.2826361 34.6504028 19.4458843
H 5.0789835 34.2195149 20.7707829
H 2.4563369 34.8357360 18.7982914
C 21.6208990 5.3436303 31.3595207
C 21.3626825 4.5259021 30.5115320
H 21.8025971 6.0565826 32.1351611
H 21.1322317 3.7958823 29.7693037
C 9.2378474 14.0762579 9.6623079
C 9.4947749 13.0077803 9.1643933
H 9.0679189 15.0387171 10.0910187
H 9.6942415 12.0564140 8.7256592
C 4.3532628 14.4860114 0.9909692
C 4.9358426 15.4787542 0.6327438
H 3.8501458 13.5991667 1.3039610
H 5.4611203 16.3486536 0.3100077
C 30.4320356 16.7331510 29.3143250
C 30.7579049 15.8265717 28.5874752
H 30.1397282 17.5406967 29.9465320
H 31.0603719 14.9985022 27.9791295
C 13.8154405 40.9501327 20.9445892
C 14.2985961 0.8541877 20.3091625
H 13.3758740 40.1543952 21.5026961
H 14.7164333 1.6590083 19.7489044
C 10.3163114 19.3663010 21.5450863
C 10.2037875 20.5667569 21.5596466
H 10.3950599 18.3051291 21.4837620
H 10.1060880 21.6275938 21.5705050
C 10.4066956 35.7450966 15.7087865
C 10.0273181 35.6733027 14.5662707
H 10.7395031 35.8079490 16.7201129
H 9.6834238 35.6166209 13.5580501
C 30.1491569 9.3020845 26.7678974
C 30.5305336 10.4434060 26.8580423
H 29.8225361 8.2892019 26.7045191
H 30.8915150 11.4474265 26.9544602
C 13.6415332 21.3655892 30.4165955
C 12.4473443 21.5072923 30.5228339
H 14.6963506 21.2423520 30.3202079
H 11.3926316 21.5450589 30.6756887
C 31.2660597 12.7439166 5.9061407
C 30.4831732 11.8522178 5.6936939
H 31.9669103 13.5274307 6.0885340
H 29.7808800 11.0802786 5.4749729
C 32.5997474 12.3346726 2.5753341
C 31.5674843 11.7457938 2.3683179
H 33.5116211 12.8591187 2.7523245
H 30.6253480 11.2726653 2.1914222
C 24.1069787 9.1125172 37.0158636
C 23.7005946 8.5379314 36.0367631
H 24.4421103 9.6012554 37.9022193
H 23.3159753 8.0163218 35.1881114
C 26.9967200 6.1321161 11.4548650
C 26.6196630 5.7345773 12.5279875
H 27.3332627 6.4940747 10.5099388
H 26.2963292 5.3675468 13.4739145
C 5.5916173 15.2646320 13.8191664
C 5.9746021 15.2554480 14.9619429
H 5.2556706 15.2774993 12.8074058
H 6.3028834 15.2421792 15.9761012
C 32.3143344 3.6590061 11.1464703
C 32.7134859 4.4992952 10.3793984
H 31.9566512 2.9174863 11.8244375
H 33.0561183 5.2368700 9.6893951
C 34.5247518 6.3050232 12.8278024
C 33.9293195 5.6091524 13.6126626
H 35.0611827 6.9216383 12.1433469
H 33.4204968 4.9967295 14.3228375
C 4.8737199 17.0405326 18.1646979
C 4.9594213 17.7898370 17.2240419
H 4.8132762 16.3866251 19.0052491
H 5.0625886 18.4481340 16.3904932
C 30.0064120 14.7951728 32.2191206
C 28.9733175 14.4202078 31.7227967
H 30.9154594 15.1288351 32.6651476
H 28.0606850 14.0843619 31.2822399
C 10.5883474 33.5539531 10.6136889
C 9.5252379 33.0549461 10.3405290
H 11.5279598 34.0006772 10.8490255
H 8.5799049 32.6262694 10.0950841
C 40.3633692 27.0060523 14.4152290
C 40.8017081 26.4913121 15.4153039
H 39.9765592 27.4592868 13.5302992
H 0.1539682 26.0286381 16.3117324
C 9.2878017 21.1343557 13.1923712
C 9.6247987 21.8085577 12.2511988
H 8.9796188 20.5086408 13.9977418
H 9.9082310 22.3417161 11.3694610
C 20.5588009 6.7692430 27.8999246
C 21.7567551 6.8698227 27.8117401
H 19.5000907 6.6641884 27.9770847
H 22.8171991 6.9468026 27.7271809
C 28.9840075 12.9444908 11.5728024
C 28.3184105 11.9379589 11.5756134
H 29.5772511 13.8336160 11.5049933
H 27.7261805 11.0511497 11.5635266
C 14.3575436 24.8378094 14.5476219
C 13.8513863 25.6280874 13.7900077
H 14.8308086 24.1851606 15.2463822
H 13.3980044 26.3278368 13.1258045
C 15.1722098 27.6792387 16.3831230
C 14.5140410 27.1033460 17.2135720
H 15.7568310 28.1703650 15.6390887
H 13.9005667 26.6053996 17.9288905
C 8.9671410 23.8420421 24.7653327
C 9.0759397 23.0804379 25.6958170
H 8.9298644 24.5235890 23.9430188
H 9.2357819 22.4020257 26.5055324
C 18.5517556 6.0411823 32.6880347
C 18.1242782 5.4774440 31.7123186
H 18.9699512 6.5258895 33.5392182
H 17.7534535 4.9795507 30.8449138
C 1.1932501 14.1188498 11.7285949
C 1.1891276 13.7606341 12.8801599
H 1.1929204 14.4384152 10.7109462
H 1.1798030 13.4394765 13.8970236
C 25.2741643 33.7110276 30.0789903
C 24.3765005 33.7989614 30.8793805
H 26.0693015 33.6278497 29.3731901
H 23.5767841 33.8590346 31.5826250
C 9.9731540 35.0508212 20.9978382
C 8.9040322 34.6424192 20.6197619
H 10.9051107 35.4280381 21.3535732
H 7.9587432 34.2583451 20.3112028
C 15.5413098 21.8837876 24.8881434
C 15.6221520 20.8794460 24.2244383
H 15.4666502 22.7653681 25.4839367
H 15.6734074 19.9897131 23.6298781
C 38.0668818 26.3352101 32.2814395
C 39.1274376 26.4991327 32.8335210
H 37.1285100 26.1941567 31.7944021
H 40.0745269 26.6151703 33.3170824
C 7.4036335 29.7084646 23.2721347
C 8.3082130 28.9295426 23.4563668
H 6.6118113 30.3972231 23.0674361
H 9.1057466 28.2273736 23.5940536
C 19.4985564 5.4520246 0.2210122
C 19.1565191 5.4651220 40.0630486
H 19.7661485 5.4923375 1.2576986
H 18.8612777 5.4728443 39.0354233
C 10.5880845 15.9983040 7.0186215
C 10.4548660 15.6445108 5.8724766
H 10.7107576 16.3524169 8.0215980
H 10.3353189 15.3484724 4.8550853
C 23.2667249 7.0798218 11.5331781
C 23.2925085 6.2481936 12.4063462
H 23.2396333 7.8247406 10.7703522
H 23.3415042 5.5042331 13.1675902
C 20.0731947 3.2311788 6.3951569
C 20.1273717 3.9796445 5.4491749
H 20.0860524 2.5662899 7.2312653
H 20.1453736 4.6690743 4.6277822
C 33.3827513 21.8661536 13.4835180
C 32.8521679 21.7347874 14.5583021
H 33.7925974 21.9784414 12.5046852
H 32.3607314 21.6505434 15.5006962
C 0.4759376 29.7334355 20.5696239
C 0.0099997 28.7353226 20.0740517
H 0.8837435 30.6243516 20.9959268
H 40.6183801 27.8318669 19.6544814
C 22.7234203 9.1982716 2.3443206
C 22.0539196 8.2630918 2.7085223
H 23.3198774 10.0119211 2.0024650
H 21.4179879 7.4473403 2.9858246
C 17.3265418 34.4678521 28.7976045
C 17.0175076 34.0845243 27.6961341
H 17.6012238 34.8067792 29.7706741
H 16.7721921 33.7291579 26.7178017
C 39.3625342 31.8834323 30.8795535
C 39.4550026 33.0047881 30.4468324
H 39.3006102 30.8955668 31.2754086
H 39.5299713 33.9957758 30.0585566
C 1.0016842 22.0561775 24.0494124
C 1.4693448 23.1220805 24.3653275
H 0.5529889 21.1377977 23.7433221
H 1.8831868 24.0652430 24.6416974
C 9.2339040 27.6119233 20.1149281
C 9.3935244 28.3635476 19.1855015
H 9.1388562 26.9413179 20.9410099
H 9.5076503 29.0515541 18.3799876
C 2.7781489 27.8386433 36.3828534
C 3.5952415 28.3393442 37.1180323
H 2.0675311 27.4069904 35.7099162
H 4.3315548 28.8043840 37.7380256
C 18.3947887 17.1351944 21.4023283
C 19.3617535 16.5214264 21.0231657
H 17.5218505 17.6572801 21.7357677
H 20.2200314 15.9833945 20.6883623
C 12.3196958 31.7024317 4.8409904
C 13.1596987 31.4587093 5.6709146
H 11.5796202 31.9384977 4.1099856
H 13.8994479 31.2461091 6.4084972
C 22.2561412 0.4757473 12.0682149
C 22.4113493 40.9720645 13.1537170
H 22.0788909 0.9383141 11.1194955
H 22.5498645 40.5302355 14.1140160
C 37.4071167 24.9319512 15.8317798
C 38.0131308 25.2451018 16.8263321
H 36.8659758 24.6551430 14.9551959
H 38.5941072 25.5128405 17.6824730
C 9.3288658 9.0431659 35.0579025
C 8.2036600 9.2913449 34.7005122
H 10.3169722 8.7919908 35.3687133
H 7.2249125 9.5547048 34.3658149
C 37.3471606 14.6232513 25.9890414
C 38.2492897 13.9490264 26.4193191
H 36.5508449 15.2195823 25.6052761
H 39.0490504 13.3556426 26.8008459
C 33.1701467 16.4219761 12.5027861
C 34.1948454 16.9690394 12.8276986
H 32.2696552 15.9589290 12.1565382
H 35.1015026 17.4557165 13.1094666
C 12.5750362 16.8801031 22.9123928
C 11.7909770 16.3680681 23.6719889
H 13.2745363 17.3802474 22.2703355
H 11.0956189 15.9127419 24.3400137
C 39.7661039 14.3607366 21.9512355
C 38.9090839 14.8406642 21.2519606
H 40.5191990 13.9349551 22.5747212
H 38.1468602 15.2632733 20.6374482
C 6.3894819 26.3985428 17.9234192
C 6.3155216 27.5593533 17.6071975
H 6.4697151 25.3738273 18.2086620
H 6.2478049 28.5973311 17.3730670
C 33.6158278 16.8483816 16.3248331
C 32.5356858 16.4733612 15.9428663
H 34.5761181 17.1676400 16.6649460
H 31.5797646 16.1052112 15.6457203
C 16.8205374 23.2501349 21.7922816
C 17.3753029 23.9116357 22.6337786
H 16.3405997 22.6527207 21.0506159
H 17.8709444 24.4962109 23.3749304
C 33.1704971 8.4188730 5.6700645
C 33.1542145 9.4961756 5.1278139
H 33.1802825 7.4656635 6.1492939
H 33.1471847 10.4473057 4.6450679
C 5.8715366 13.4073126 38.9727361
C 6.9800553 13.7221151 39.3260399
H 4.8834864 13.1365380 38.6768072
H 7.9572297 14.0077704 39.6428051
C 11.6267166 20.8413035 33.8523352
C 11.4525142 19.6553691 33.7157122
H 11.7793978 21.8857637 34.0017138
H 11.2904981 18.6119813 33.5532644
C 26.4799169 9.2684835 27.5590928
C 27.0327617 10.3173966 27.7802539
H 25.9845870 8.3425330 27.3750295
H 27.5492268 11.2315794 27.9808940
C 12.5854026 21.5563368 14.1479990
C 13.1867530 20.9364275 13.3061928
H 12.0436920 22.0884530 14.8963418
H 13.6825172 20.3572746 12.5581027
C 12.2984018 29.7752994 16.8669379
C 13.1406087 30.5063278 17.3240965
H 11.5739014 29.1213109 16.4379009
H 13.8721242 31.1445508 17.7619196
C 7.7478052 20.5730403 9.7300988
C 7.7072063 19.5324831 10.3386716
H 7.8102614 21.4967827 9.2027750
H 7.6633541 18.6262421 10.8988945
C 24.1725244 3.5593087 10.5993462
C 24.8331233 3.9673445 9.6767523
H 23.5415604 3.2352587 11.3970238
H 25.3941549 4.2985163 8.8332449
C 31.4565635 12.0841566 9.4116615
C 31.1143607 10.9669577 9.1114560
H 31.7090871 13.0918423 9.6669718
H 30.8029231 9.9816655 8.8471495
C 21.4442655 8.8355227 30.7198746
C 20.2797555 8.6001457 30.9289392
H 22.4573031 9.0906526 30.4947300
H 19.2453095 8.4019538 31.0974499
C 21.4293569 11.5472982 33.9129647
C 21.3790390 10.3422241 33.8722140
H 21.4791077 12.6144651 33.8728534
H 21.3493099 9.2748742 33.8220385
C 9.0101301 15.0514079 13.0871669
C 9.1280817 13.8639134 13.2589580
H 8.8716530 16.0984289 12.9383459
H 9.2279764 12.8150812 13.4248052
C 27.3090576 2.3215570 11.4698798
C 28.0861760 2.8143324 10.6913939
H 26.5951153 1.8996241 12.1392498
H 28.7755869 3.2409208 9.9983149
C 12.3667277 28.1548486 21.3217318
C 13.0819273 28.5762545 20.4454828
H 11.7421356 27.7534566 22.0938575
H 13.7881921 28.9451623 19.7336141
C 25.1713225 8.1063718 4.4728782
C 26.0474069 8.9045396 4.2377916
H 24.3803572 7.4086883 4.6492234
H 26.8119039 9.6166111 3.9967572
C 26.6136236 37.6934152 29.2905242
C 25.8810876 37.2279478 30.1276900
H 27.2574407 38.1112927 28.5498685
H 25.2291569 36.8231759 30.8679067
C 16.0469372 16.8960077 19.0404505
C 16.6682910 16.2171269 18.2601956
H 15.5066342 17.4797362 19.7592403
H 17.2088361 15.6161494 17.5640946
C 30.2993284 24.1931204 13.5760570
C 30.9171623 23.9870532 12.5597917
H 29.7663253 24.3580424 14.4872405
H 31.4547344 23.7498145 11.6658776
C 11.1518374 10.0504967 21.5060465
C 11.6255283 9.6188680 22.5273085
H 10.7396302 10.4371124 20.6012124
H 12.0451911 9.2325125 23.4282013
C 36.9486027 28.4244692 26.2203024
C 36.3799025 27.9784380 25.2551754
H 37.4487041 28.8216121 27.0746464
H 35.8739175 27.5877697 24.4013879
C 17.6531357 26.5421212 13.7058510
C 17.6052708 25.7907173 14.6480671
H 17.7048367 27.1992582 12.8672404
H 17.5282114 25.1242150 15.4776560
C 30.8465775 20.2230009 11.9356243
C 30.6230894 19.3039046 12.6834661
H 31.0808379 21.0313256 11.2774295
H 30.4102562 18.5076574 13.3595360
C 27.4799030 14.5164430 17.9151027
C 28.2139957 13.6004888 18.1930426
H 26.8386195 15.3314329 17.6689232
H 28.8925994 12.8371910 18.5024428
C 27.4300209 13.0730978 14.7642339
C 26.5016023 12.3252648 14.9426906
H 28.2624551 13.7275147 14.6406447
H 25.6754608 11.6697331 15.1043310
C 24.5912271 17.3975673 30.2838134
C 24.7033682 16.2240800 30.5383938
H 24.5004601 18.4369552 30.0642169
H 24.7819202 15.1836357 30.7603800
C 18.7586975 6.8219478 6.5405790
C 18.5244689 6.2968749 7.6024983
H 18.9568899 7.2230631 5.5711134
H 18.3548205 5.7935436 8.5301445
C 12.9890371 12.9878846 22.9255414
C 12.3391226 13.3988369 21.9971917
H 13.5713070 12.6263448 23.7421465
H 11.7611136 13.7939339 21.1906801
C 8.4973181 36.6971198 23.6153384
C 7.3403766 36.3594234 23.6530595
H 9.5258053 36.9775370 23.5513876
H 6.3180547 36.0598637 23.6890184
C 0.1550720 33.5131852 24.1311868
C 40.3595940 34.1468047 24.7788058
H 0.8284345 32.9834894 23.4948359
H 39.6527900 34.7095104 25.3457290
C 8.0152902 17.5244810 32.6410320
C 7.1054216 17.1114718 33.3171532
H 8.8105909 17.9227272 32.0473422
H 6.2937071 16.7606374 33.9140235
C 36.5952443 7.2205093 7.3928033
C 36.5711307 6.3869907 8.2637706
H 36.6326825 7.9575326 6.6227837
H 36.5569456 5.6476161 9.0323233
C 7.4550159 33.3882443 1.7662520
C 7.4395379 33.8103950 2.8962883
H 7.4644069 33.0167624 0.7661793
H 7.4156185 34.1823930 3.8956819
C 3.9096825 33.7765025 39.6982884
C 4.6929405 34.6860323 39.8119391
H 3.2161436 32.9725453 39.5984143
H 5.3854575 35.4911578 39.9076917
C 14.6673024 29.3504855 3.3326539
C 13.6180932 29.2314528 2.7510977
H 15.6003337 29.4534539 3.8385811
H 12.6937083 29.1245343 2.2303901
C 28.9783828 9.1030192 19.2993187
C 30.1235234 8.7390516 19.3982111
H 27.9612455 9.4129095 19.2183388
H 31.1394891 8.4264788 19.4860880
C 9.1237103 9.7939592 31.1722214
C 9.6693438 10.5357175 31.9509806
H 8.6375038 9.1382378 30.4859552
H 10.1112054 11.1793054 32.6805177
C 13.9425900 29.6214354 25.5133372
C 14.5978629 30.6285845 25.4036263
H 13.3630396 28.7316888 25.6124071
H 15.2071032 31.4971127 25.2680208
C 12.1764617 13.5699194 11.4682273
C 12.2046469 14.7628588 11.6430407
H 12.1548441 12.5131944 11.3274323
H 12.2524772 15.8189785 11.7719136
C 30.1226493 29.5270196 12.2730729
C 30.8769168 28.6429847 11.9517414
H 29.4565668 30.3114100 12.5530098
H 31.5442037 27.8601671 11.6704973
C 9.8903147 12.0398820 24.3529984
C 9.2509144 12.3155865 23.3690614
H 10.4476276 11.7992254 25.2292939
H 8.6714798 12.5535878 22.5058886
C 20.9435215 32.8541987 25.1148535
C 21.3869140 31.7327476 25.1141559
H 20.5379791 33.8406737 25.1075017
H 21.7889952 30.7450576 25.1144129
C 3.1392764 30.8197354 18.7903475
C 3.7221435 31.1110307 19.8068528
H 2.6209464 30.5061539 17.9089116
H 4.2576285 31.3613810 20.6993410
C 10.1783666 32.8897052 17.8165474
C 11.2463594 33.1027221 18.3341814
H 9.2293817 32.6945186 17.3702941
H 12.1919759 33.2378053 18.8115133
C 2.0332215 33.2368128 33.5432883
C 1.6869839 32.7868301 32.4797079
H 2.3515504 33.6144488 34.4878535
H 1.3843748 32.3553327 31.5523603
C 13.3369253 18.2375398 8.4879896
C 13.1659174 18.1561920 7.2961770
H 13.5170402 18.3322088 9.5390128
H 12.9911493 18.1315302 6.2436226
C 10.4269501 1.2200229 24.9498839
C 10.7476698 0.1272808 24.5527567
H 10.0935271 2.1935830 25.2435601
H 11.0312749 40.1676607 24.1819013
C 35.9753366 11.8492717 8.1119928
C 36.9914482 11.9788016 8.7473234
H 35.0777978 11.7390834 7.5479634
H 37.8951333 12.0939867 9.3024854
C 7.9306779 1.7953656 5.7068283
C 7.8639333 1.5741215 6.8904128
H 7.9896935 1.9909902 4.6602995
H 7.8049175 1.3784964 7.9369417
C 28.0358234 13.1014329 7.9382694
C 28.8497232 13.9313345 8.2588094
H 27.3139479 12.3706932 7.6500662
H 29.5991757 14.6268418 8.5680345
C 13.1876772 27.6267942 5.9840908
C 12.1502827 28.1912536 5.7437861
H 14.0995640 27.1180379 6.1990807
H 11.2423165 28.7106297 5.5392570
C 29.4190076 10.3740512 15.5099763
C 30.1011080 10.7511998 16.4312570
H 28.8132105 10.0507719 14.6945322
H 30.6971188 11.0651747 17.2627602
C 20.7483799 10.0073391 37.4051253
C 20.2380728 9.0722653 36.8409312
H 21.1983842 10.8277365 37.9169903
H 19.8089511 8.2238709 36.3579878
C 21.6226050 5.5155227 8.4316858
C 21.3653626 5.0454618 9.5137939
H 21.7777949 5.9364956 7.4597135
H 21.1370790 4.6421462 10.4791996
C 19.2127790 8.7086025 0.9678981
C 19.9181486 9.2213621 0.1334086
H 18.6615803 8.2172554 1.7384077
H 20.5813854 9.6979540 40.4460393
C 21.7975794 6.2008156 38.0282805
C 22.1458631 7.0031899 38.8583462
H 21.4774753 5.5055485 37.2870104
H 22.4835001 7.7525633 39.5412509
C 12.7532749 18.7551442 27.6591105
C 11.9790919 18.7594210 28.5857092
H 13.4352426 18.7071864 26.8377529
H 11.2931133 18.8186292 29.4055424
C 35.1220105 12.4462095 27.5144492
C 35.9636192 12.1302975 28.3182125
H 34.3577138 12.7437001 26.8312207
H 36.7053146 11.8482690 29.0307306
C 18.2156691 16.3456383 31.2859798
C 19.0522758 15.7105434 31.8795120
H 17.4730798 16.9106828 30.7693433
H 19.8278062 15.1867816 32.3951758
C 11.6948361 30.2542443 11.1975286
C 10.6834214 29.7543619 10.7722965
H 12.5965264 30.6883612 11.5668161
H 9.7887881 29.3096954 10.3987124
C 8.5728217 10.8512581 37.9353682
C 7.4477672 10.4206491 37.8970321
H 9.5698256 11.2285330 37.9337959
H 6.4572122 10.0281474 37.8541025
C 39.1440156 24.1726536 24.8391114
C 38.8864379 23.5108277 23.8645574
H 39.3642971 24.7627435 25.6996987
H 38.6820424 22.9110467 23.0069024
C 16.6378543 18.8754676 8.8901872
C 16.2403640 20.0043682 9.0379035
H 16.9880343 17.8779519 8.7516248
H 15.9003276 21.0069543 9.1654853
C 17.9414604 18.2500361 24.7610864
C 18.9025370 18.8575047 24.3571165
H 17.0603587 17.7333886 25.0838885
H 19.7498739 19.3940415 23.9944120
C 7.8684727 20.6320181 34.7743599
C 8.2021543 20.7334080 33.6195385
H 7.5865258 20.5425859 35.7992593
H 8.5541307 20.7751115 32.6111950
C 38.8718333 0.9613172 36.2094890
C 38.9385695 1.0433899 37.4107748
H 38.8128257 0.8887484 35.1473094
H 38.9975776 1.1159587 38.4729545
C 15.9128717 26.5999540 20.8608413
C 15.6620590 26.9489960 21.9877047
H 16.1328197 26.2309552 19.8853131
H 15.4360897 27.2893390 22.9713796
C 29.8587376 11.8050747 33.8397681
C 29.6343222 12.1402724 34.9767432
H 30.0716525 11.5484617 32.8242557
H 29.4321832 12.4357565 35.9812321
C 29.1918300 17.9554112 9.8695061
C 28.8232317 18.9447879 9.2868699
H 29.5435745 17.0954153 10.3971287
H 28.4918675 19.8193060 8.7749623
C 21.4690143 15.8222491 29.5590751
C 21.0873161 16.6217859 28.7410550
H 21.8157539 15.1596091 30.3200611
H 20.7433108 17.3280668 28.0196549
C 34.7979991 26.6916472 17.4131479
C 35.3968749 26.8880370 18.4411846
H 34.2563374 26.4868224 16.5152854
H 35.9312473 27.0697005 19.3462727
C 23.9769139 34.3410912 22.9929845
C 24.5647287 33.6323257 22.2138444
H 23.4621115 34.9772548 23.6772948
H 25.0805774 33.0024794 21.5245991
C 28.2214779 15.0358631 4.9473965
C 28.0428800 13.9403054 4.4755285
H 28.3741991 16.0090050 5.3559214
H 27.9359813 12.9675340 4.0447450
C 13.1060203 27.1304285 10.2714703
C 12.0927139 26.4980464 10.4350181
H 13.9979432 27.6898809 10.0984474
H 11.2005109 25.9214620 10.5336874
C 11.9695192 2.7678547 22.0702179
C 11.6269302 3.1076863 20.9657029
H 12.2774040 2.4549790 23.0414125
H 11.3240881 3.4060491 19.9875265
C 13.6560303 21.2877400 21.5434408
C 13.3058667 22.4239667 21.7480663
H 13.9783678 20.2763259 21.3934882
H 13.0065732 23.4319255 21.9270441
C 12.4898083 4.4732024 25.4210050
C 12.9895749 5.1925060 24.5920898
H 12.0607301 3.8576243 26.1779299
H 13.4441945 5.8315371 23.8695178
C 13.2976087 21.9082065 7.4855711
C 13.1524628 21.4105417 6.3963294
H 13.3792331 22.3442437 8.4549851
H 13.0092428 20.9358713 5.4522931
C 39.2742557 33.8332242 33.9056065
C 39.6479494 32.7582555 34.3014168
H 38.9458604 34.7904927 33.5683707
H 39.9894642 31.8096341 34.6470415
C 29.8623465 10.7416384 22.2304832
C 29.4904130 10.0872736 23.1737855
H 30.1818061 11.2911977 21.3684947
H 29.1742075 9.5156800 24.0167355
C 10.1829342 12.7816828 29.3656348
C 9.0520396 12.5926251 28.9944796
H 11.1836998 12.9484853 29.6939542
H 8.0542304 12.4249105 28.6567831
C 28.8404832 35.0734929 29.8663919
C 28.4580678 35.0477041 31.0093177
H 29.1888069 35.1005818 28.8584112
H 28.1239562 35.0249169 32.0218193
C 36.3080865 31.7641191 34.4862027
C 36.0430839 32.5630013 33.6230312
H 36.5404461 31.0561331 35.2492087
H 35.8048902 33.2674772 32.8588988
C 1.3491716 17.4480623 18.4918091
C 1.5111576 18.4096993 17.7833923
H 1.1998210 16.6029322 19.1248492
H 1.6473155 19.2667990 17.1637979
C 11.0619073 17.8379458 14.0691873
C 11.1326829 18.3235261 12.9661424
H 10.9996327 17.4109033 15.0436723
H 11.1484881 18.8169783 12.0157136
C 34.3501250 10.2488433 14.4194341
C 35.3079993 10.8673508 14.8122719
H 33.5123944 9.6896295 14.0674567
H 36.1531398 11.4155087 15.1625751
C 34.2307743 21.4707083 26.5189777
C 34.2228065 20.8432302 27.5484983
H 34.2355078 22.0251289 25.6079701
H 34.2127553 20.2868865 28.4583655
C 3.4268180 24.2047533 32.9696930
C 3.8824585 23.0879212 32.9340027
H 2.9644213 25.1686699 32.9948813
H 4.2753113 22.0970350 32.9003595
C 35.8564859 24.0049804 28.2568695
C 36.5707339 23.1386116 28.6957258
H 35.2218588 24.7691912 27.8686691
H 37.1981894 22.3687428 29.0846029
C 23.4715139 3.4120589 6.3803149
C 23.3977584 2.3955657 7.0254341
H 23.4595118 4.3166141 5.8102504
H 23.3000597 1.5144833 7.6164827
C 2.8655835 17.3093773 2.7630891
C 2.9814579 16.4165303 3.5641576
H 2.7665123 18.1003615 2.0547145
H 3.0851425 15.6275319 4.2741119
C 20.2480881 12.4108943 30.7738669
C 21.4131725 12.2398888 30.5142121
H 19.2172772 12.5605179 31.0007103
H 22.4409745 12.0779197 30.2725973
C 35.6573440 22.9869352 18.2223838
C 34.7325802 23.2927314 17.5103333
H 36.4829452 22.7237964 18.8462406
H 33.9145881 23.5981409 16.8939506
C 14.3470333 15.8473043 28.1354088
C 13.9819079 15.5949890 29.2577428
H 14.6564868 16.1220943 27.1468067
H 13.6441067 15.4182202 30.2536453
C 31.1389573 30.4641895 2.4046176
C 31.4531325 31.1960832 3.3101205
H 30.8611569 29.8170547 1.6039752
H 31.7309136 31.8432131 4.1107508
C 29.2916995 27.6354601 15.0826371
C 30.4418876 27.2741032 15.0934634
H 28.2740505 27.9542449 15.0728885
H 31.4452472 26.9083402 15.0899338
C 8.7025041 33.1410220 23.6727996
C 9.7512473 33.4135162 24.2008022
H 7.8025359 32.9318267 23.1373427
H 10.6787535 33.6585577 24.6662901
O 9.7865598 17.0167168 10.4833850
O 10.9196863 17.0313056 9.8810345
O 20.7683791 3.8622856 12.2995015
O 21.8315895 3.3184451 12.7470592
O 11.2551760 16.6738139 32.6143804
O 11.9020371 16.8147173 31.5309509
O 37.5077179 16.6234118 16.5566246
O 36.7992908 17.4487578 17.1529431
O 1.2767873 29.9973702 34.3951473
O 0.1392734 29.8049390 34.8520891
O 29.7163371 11.2020386 29.9975730
O 30.6849353 11.2141429 30.8028650
O 7.8585571 18.4222687 14.5048144
O 7.8078341 18.0663292 13.3098293
O 30.1405800 14.5244573 15.3905470
O 30.3477608 13.7764206 16.3905366
O 20.9166056 4.6262200 34.5203724
O 20.1991391 4.1719484 35.4277209
O 13.6148044 18.8814576 18.0153910
O 13.0364063 19.4961797 18.9214730
O 28.5521153 12.9838668 28.3554773
O 29.5186369 12.9071365 29.1543809
O 10.0689836 15.5692588 21.0160344
O 9.3124050 16.3934789 20.4785931
O 0.3158134 25.4942797 18.3095806
O 40.2512878 25.9340465 18.8801072
O 26.3667302 11.4480588 40.6208570
O 26.8002422 10.2984964 40.4581122
O 22.5318297 14.4981514 32.2060615
O 21.6768801 14.5775702 33.1549352
O 6.2052785 11.1794215 32.3686562
O 5.8039444 10.9497849 33.5483447
O 9.2969248 4.0635969 25.4756947
O 8.0088441 4.0163687 25.5103444
O 25.3865955 10.8439856 1.3238119
O 25.8073835 9.6887799 1.1610167
O 26.8404664 11.0711442 31.1506184
O 25.9360399 11.2471726 31.9720607
O 26.2546081 12.8123495 30.1674452
O 25.3487079 12.9586043 31.0057584
O 5.9033011 18.8653340 13.1603835
O 5.9634577 19.2298375 14.3430360
O 38.3172432 22.5603028 20.0437864
O 38.9815482 23.6066353 19.8951505
O 10.6599552 40.3083003 21.1758465
O 10.3543421 39.1759364 21.6286373
O 19.9151450 6.0954791 3.2056161
O 18.8479575 6.7871851 3.4511919
O 18.9068445 35.5820885 25.2838681
O 17.7602621 35.9787145 25.0336874
O 1.4742567 29.3522376 16.6180871
O 0.8308839 28.4669291 17.2406964
O 32.5029380 13.5263268 26.1375376
O 31.7337446 13.2771975 27.1267881
O 31.5494041 11.6039106 19.0170778
O 30.6518974 12.2410089 19.6765134
O 14.1098087 18.5846421 11.4530111
O 13.6049170 17.6621258 12.1707452
O 30.6818455 15.4249984 10.9427493
O 31.2477311 15.1410222 9.7915353
O 16.6905031 32.8835081 24.8346594
O 17.7920340 32.2545455 24.6805736
O 28.6646073 24.5065777 16.2522525
O 29.4290815 24.2878014 17.2193771
O 6.0431187 29.9766893 38.2824091
O 7.0226200 29.3618405 37.7945091
O 23.9203293 10.9478316 29.0793774
O 24.1855392 9.8814280 29.7178030
O 21.4645114 2.0636559 9.5546790
O 20.8289978 1.3235257 8.7392994
O 5.5833252 35.7569614 4.8859118
O 4.5518722 35.6072975 5.5582631
O 11.9340157 18.8295048 4.5269679
O 10.7404470 18.4625777 4.6151183
O 19.1076410 5.7271667 36.2193323
O 18.2308420 5.3912323 37.0454711
O 9.5551912 20.2973946 30.8659688
O 10.0902562 19.1339586 30.9939601
O 22.5959753 10.5357863 40.0526620
O 23.3902916 9.5520519 40.1723282
O 31.4039698 22.5479676 17.7629121
O 30.4544611 22.6639760 16.9637955
O 40.8712178 21.9792826 20.6785957
O 40.7508413 23.2026727 20.8568461
O 33.4200642 22.0682907 10.3312164
O 32.1872050 22.4118124 10.1701783
O 17.9832566 35.4091049 23.0711251
O 19.1340977 35.0110379 23.3151947
O 13.4119845 18.0390738 31.7878489
O 13.9067431 18.4677461 30.7313677
O 24.9494402 2.3781429 13.8071234
O 24.6403988 3.5407920 14.1309122
O 14.8015673 18.4116118 21.4183048
O 15.7548688 18.4428587 22.3103294
O 5.0876383 30.3990131 35.0066985
O 4.6015346 31.2766378 34.2822221
O 11.1787865 19.9266113 10.3524909
O 12.1725559 20.7275677 10.2868741
O 4.5626752 28.9616217 33.6135881
O 4.0810151 29.8412862 32.8889734
O 20.9932597 6.6678792 34.7158170
O 21.7617906 7.2373137 33.8694063
O 1.7651275 26.8172470 33.1109849
O 0.9793102 26.6613676 34.1017906
O 13.9201595 32.5021930 19.8566960
O 13.5141003 31.5834675 20.6467486
O 38.4972507 18.4566879 17.7596789
O 39.1990928 17.6334468 17.1598070
O 15.6760842 29.6352518 19.0944020
O 16.5752417 28.8116195 19.4387608
O 5.2498108 34.8145578 8.2176672
O 5.1088714 35.9367985 7.7105089
O 28.9124907 34.6649262 10.6470884
O 29.5836871 35.2736160 9.7977786
O 11.5137804 22.0008913 28.0786284
O 10.4761558 21.3275609 27.8504947
O 15.1966350 16.9920658 25.3893853
O 14.4046643 17.9809123 25.1306834
O 39.8445327 20.1896561 22.6191882
O 39.4122016 21.0184550 21.7926611
O 6.3005919 29.1348028 20.5495550
O 6.6045763 30.0311819 19.6963886
O 16.2673370 24.0543482 16.9805807
O 15.9688595 24.8768692 17.8849087
O 6.9935363 34.7495917 6.1870417
O 6.2961201 33.8312253 6.6462346
O 6.3325131 32.7332962 21.7139939
O 5.4577094 31.9305930 22.2311193
O 26.4253563 3.7207823 15.1624875
O 26.7337521 2.5661571 14.8234593
O 29.4379004 34.5144792 8.0412322
O 30.1091283 35.1231241 7.1919095
O 1.6507184 32.4621510 21.5993334
O 1.2532843 33.3321518 20.7699628
O 11.8333672 38.3403209 22.5495904
O 11.5635910 37.1902832 22.9807210
O 27.1606524 34.3645529 2.4456005
O 26.9517256 34.2698131 1.2273845
O 9.6001810 15.4900587 18.6607012
O 10.3635981 14.6600827 19.1892682
O 12.7508992 17.1165667 18.6453505
O 12.1924289 17.7194040 19.5765305
O 9.9057601 25.8620363 22.6094501
O 10.4981855 26.7572439 23.3402114
O 40.3985955 29.5497432 32.9562687
O 0.5246205 29.7518198 32.4741073
O 33.0147013 25.4876149 15.1399674
O 32.4835770 24.5160523 15.7791580
O 10.4401910 11.5315516 35.4300137
O 10.6009907 12.2176796 34.3944836
O 21.9497863 6.7250610 5.6477587
O 22.8158300 6.0973848 4.9363278
O 11.1138374 23.6109219 9.2650605
O 10.1685887 22.7487276 9.2870377
O 28.6307012 10.7279419 2.3095436
O 28.2160419 10.9610936 3.4959080
O 18.2360387 4.3337906 10.0253961
O 18.6201443 3.2385597 9.5470725
O 12.5930545 14.3238511 8.0746530
O 12.2354247 13.2787144 8.6600109
1000
Step: 20000000 [41. 41. 41.]
C 31.4311523 10.0671976 9.9609921
C 9.6747574 10.4577015 8.3589567
H 31.7457498 10.1578028 7.7822653
H 24.5108378 11.4692088 14.4798671
C 19.4639055 21.1759130 38.1496585
C 8.0736244 1.3263082 4.5074633
H 39.0726528 0.8389878 37.1086040
H 35.1848537 40.7833893 33.7894777
C 22.3481487 26.4229695 4.1791419
C 21.7752002 27.4110868 3.4627847
H 24.7877113 22.6289370 6.0080007
H 27.0757479 18.9407900 8.0836401
C 33.4164563 13.3759813 35.8813137
C 2.2025792 33.4936259 12.2996462
H 19.7020247 6.3713733 10.3330549
H 34.1297242 38.2987361 34.0171729
C 27.4274970 25.3659981 39.2243103
C 26.7156626 26.1240569 38.3864652
H 19.7218603 7.1188344 10.6217472
H 1.2755803 26.7266550 30.5553361
C 3.4687146 34.9363495 10.4538833
C 2.8136852 31.9276198 12.3950816
H 24.2687652 28.4438545 26.4434793
H 22.0867513 17.8074058 20.6621050
C 32.2071780 15.2240421 4.8315956
C 31.6462477 14.5411642 3.7578460
H 2.5290982 21.9398483 31.8392632
H 31.0314130 14.8463466 3.0123326
C 38.3089319 7.0033695 17.6716840
C 23.9347349 32.5681102 1.8521338
H 37.9201345 13.1223524 23.4131930
H 22.4858722 10.8621356 11.4990734
C 8.0202066 12.1039513 9.8245958
C 9.4742001 11.4939048 9.4116823
H 34.5449961 17.3241953 19.9337933
H 34.6565507 6.9735658 13.6637547
C 24.4162691 3.7528237 13.3442637
C 14.1611309 27.2389777 25.1606666
H 3.3043097 35.6585985 5.7585816
H 20.3834941 12.4123654 7.4191288
C 11.8508743 16.4386561 34.8238749
C 31.5458223 35.9002982 26.1018176
H 37.4792410 33.9397721 7.1887922
H 27.5489501 40.7903340 20.6958905
C 12.0668552 11.7982615 9.4899340
C 1.9322988 30.0581182 13.7334498
H 31.1130560 17.3388756 40.2730168
H 39.2944662 28.7761705 22.4289898
C 0.8068365 1.7534615 24.6182263
C 4.4694655 34.0724356 9.9592417
H 2.0841988 0.7361229 8.8530932
H 36.6387569 33.8813247 12.0357930
C 10.4347185 30.6897042 28.5612530
C 9.7676100 30.2593942 27.7017499
H 34.7493856 10.6059394 7.0785203
H 8.4222399 9.8226032 6.3830567
C 21.6909595 36.5065731 15.4634173
C 22.3333145 36.7697986 14.4843304
H 2.3111552 20.4409251 32.3961339
H 22.9373415 37.1461045 13.5686213
C 25.3834619 6.9894066 37.9134161
C 24.5172069 27.4797239 21.4494782
H 33.1082582 6.9125104 20.8763838
H 32.3682676 28.6903608 24.7457211
C 28.0569213 24.9425930 40.1465758
C 23.6551304 21.6439011 30.4790328
H 33.2074992 6.8192520 6.8028785
H 32.6590795 33.1420506 9.0285493
C 36.0716592 24.5241797 37.2276455
C 35.0242580 23.7254256 37.9179016
H 39.3350565 24.5853296 36.6282318
H 23.7374538 17.0759316 21.1804683
C 2.9001341 20.4833088 3.7365022
C 40.6160514 23.9303798 28.7834759
H 11.7893769 20.0725671 2.3157811
H 34.5921477 17.1094681 7.5833276
C 31.2582730 36.6231038 27.1540963
C 13.4092278 14.6166910 35.7521382
H 13.1064677 14.4784193 16.7924541
H 0.5029699 16.7927592 4.0683045
C 2.8710085 29.0703868 13.1897209
C 10.7362057 12.0315965 9.8352975
H 24.2428204 29.8655450 3.6424185
H 18.6771213 9.9893265 8.0969479
C 34.6749081 31.2855748 37.5913293
C 25.9029989 0.4344152 26.8193470
H 12.2005334 14.6934083 28.0532480
H 24.8824762 1.9103677 28.9085363
C 24.1654339 27.8143025 4.6821698
C 23.3332351 26.8276113 5.2101922
H 11.2951513 0.9906519 31.5818578
H 1.3821470 26.3681964 31.2432759
C 38.2906350 34.8637338 14.6800423
C 7.0387734 11.6509772 8.9160888
H 18.8861490 36.7118944 7.4783668
H 5.8708003 11.3523336 9.3228092
C 32.3293551 16.5924544 4.6622144
C 17.7007442 0.3686514 36.3467155
H 17.7161428 36.4688521 8.1956442
H 30.5056503 10.6698077 13.7056567
C 4.8214923 20.2968437 17.0909124
C 4.2182949 19.1680611 16.6281900
H 32.1693299 17.8970382 20.0880693
H 34.8354973 34.9962335 23.1283164
C 12.3577434 17.2921912 4.4179014
C 12.4530549 18.6114165 3.8568891
H 12.3958273 17.0366771 5.3797882
H 2.0153086 23.2996705 14.2369892
C 23.6162761 28.9990695 3.9632762
C 22.1933685 28.8029597 3.7027502
H 30.4179067 18.6948581 19.7769248
H 27.3361711 27.1307747 38.4519344
C 28.5902803 40.8396627 20.2741248
C 5.8738468 4.6183980 34.3595647
H 28.4082846 39.8185830 19.8332885
H 18.8586327 33.5124969 13.7075868
C 34.7318779 19.3555635 0.0704313
C 34.2810151 19.6445386 39.7124582
H 7.4968607 19.9379263 4.4657280
H 3.5882692 37.1235867 4.5520640
C 26.7025704 20.3989822 29.4496083
C 27.8620348 4.6598677 25.8669012
H 22.9056186 22.3299080 30.7842915
H 35.3052168 20.2082250 1.8799134
C 34.1527638 10.9969599 6.2247830
C 34.4729890 13.1509851 35.1625486
H 36.2553240 24.9805103 17.1524332
H 39.0142990 35.9568982 22.6578834
C 37.4418458 12.1372802 18.9091731
C 36.8560762 13.3932616 19.5332421
H 3.3418626 7.3821191 32.1421860
H 32.3460586 32.8891188 5.2585261
C 20.6748332 4.0734841 33.1145432
C 22.0340625 3.1127099 31.1986321
H 7.0839100 1.9199331 29.8309468
H 11.2782193 9.1719759 7.6580748
C 27.5209515 2.2817671 25.9088984
C 28.5366936 3.1832783 23.8277985
H 1.6234370 11.6860710 18.4417183
H 23.9149716 20.7998151 31.2522680
C 9.5195973 16.4956543 25.5399929
C 34.2127398 12.4143396 6.0129134
H 16.8687462 22.0395975 30.0905047
H 3.0892558 35.6289982 3.9146645
C 18.0002288 32.9586282 14.1500311
C 3.3947323 29.5885560 11.9080311
H 10.6078684 30.9989990 29.6141727
H 37.7144984 27.6638762 39.9598561
C 39.9422384 17.3449830 28.6341654
C 13.1656863 12.5409064 9.8803927
H 5.0999011 34.5117549 8.9862343
H 40.5112491 30.2019796 15.6194704
C 4.2272937 16.4691630 33.3805692
C 0.9700192 40.1138680 10.8945908
H 39.1942124 25.9632907 5.1893018
H 36.5609321 36.8229847 33.8931148
C 35.3194607 20.4865670 0.7218848
C 35.5415901 21.6808452 0.1572439
H 30.5742099 33.2767980 6.6953181
H 30.9016553 35.0349976 25.7830749
C 32.5381099 19.9195565 24.0760043
C 39.7990050 12.3896758 4.9712072
H 17.5702125 32.8555031 3.1850445
H 39.1638408 35.4166950 21.0275492
C 37.9852008 24.0411461 38.8770092
C 37.4882425 24.6397344 37.4925327
H 25.6776631 18.6401006 9.2738035
H 25.0844334 25.7292228 2.9757496
C 36.3043354 18.1373395 18.5321979
C 37.3477861 9.6420007 18.5612162
H 39.3504982 28.6822908 24.1906465
H 6.3947081 34.1848747 18.9493341
C 19.5491294 6.5531380 35.5409011
C 22.0655280 16.3972945 8.4869883
H 7.6782850 10.1405535 19.6011013
H 26.0744294 25.7298847 37.6102268
C 22.8169920 40.0109463 28.4184189
C 5.1569434 15.9428126 20.9901941
H 14.7984509 38.7829191 6.7910109
H 22.6940334 17.7874482 22.5687248
C 33.1722680 14.5606420 5.7539627
C 4.5788802 32.7572791 20.7775176
H 10.7050304 28.0112469 12.0812498
H 37.0873708 33.0510358 10.6486180
C 30.4988343 32.4580071 36.0985360
C 29.0707825 3.2408364 22.5261534
H 11.9282063 1.3866136 32.9048014
H 36.5456629 12.7131689 3.8174347
C 4.5120028 13.6275786 15.5593767
C 3.7554739 14.5051261 16.6089451
H 39.7184008 30.3171456 23.1605460
H 25.3058230 31.1474074 25.4405607
C 37.7822830 19.8025045 17.4824394
C 35.4575883 20.3530227 18.3444822
H 6.0303323 12.1398176 15.0410588
H 1.8370897 24.5304361 22.8446395
C 31.6361591 26.1697537 15.0783038
C 24.4577715 21.7208845 29.2947932
H 35.9338999 13.2961660 20.0535167
H 27.7044241 20.5813364 29.7786942
C 12.0850217 13.7656830 26.0529987
C 12.5527340 14.6927585 26.9615857
H 37.5620067 35.9137910 21.9542322
H 7.7016396 22.4090113 33.4556278
C 3.6411388 28.0197290 36.2203751
C 27.5587319 14.0455982 1.3864419
H 34.3470694 24.6915964 37.9432941
H 11.2014019 12.9139553 34.0154395
C 11.4777078 18.1488454 1.6705807
C 11.3619736 16.6659485 1.8878310
H 30.5706584 17.2386629 21.0101891
H 23.5232374 3.3216438 29.7929611
C 12.5724782 33.5408888 31.8175937
C 37.6488635 14.5874949 19.2489406
H 24.8774572 34.0189933 14.6185702
H 0.0392782 24.6327385 29.2316534
C 39.9325702 7.0334519 21.9610803
C 34.6344540 37.5603514 18.5192752
H 38.9512581 26.4781353 39.7346369
H 14.6692553 26.2898653 18.9562796
C 21.7331547 1.7351504 2.8981785
C 15.6002245 11.5624429 36.0397612
H 2.4529655 24.3586295 15.3885615
H 23.4473620 39.7953511 0.7598839
C 22.5124098 7.8251187 11.9220970
C 0.4747013 12.7945955 33.5570882
H 32.2869970 12.6148662 16.0098296
H 35.2724311 7.4852878 35.5777724
C 16.9642764 12.6264545 9.1988012
C 28.3721028 4.5598827 15.5436788
H 4.0636356 8.6938901 4.5760928
H 11.5955771 29.6228946 12.2246101
C 6.8467791 19.7889065 36.4519679
C 17.7690013 40.4401729 21.1812851
H 17.0630106 3.0673149 30.9942050
H 10.5823851 14.1076183 34.6395578
C 26.8925241 1.1450716 26.5218393
C 35.5624798 22.8610113 17.9721475
H 25.6192943 30.4968014 27.0353984
H 12.4722829 3.5335546 37.4851993
C 36.9671229 7.1618584 18.1473121
C 35.5855927 6.3456820 17.9550064
H 40.0019049 10.9430212 24.0271449
H 35.3358954 31.1319802 38.4652233
C 7.1210431 10.7121032 7.8878438
C 18.4923691 30.3462567 0.9359669
H 2.1831833 23.0584811 23.0212207
H 31.6794935 12.1506457 36.6448494
C 5.7523561 25.7004334 2.0680794
C 4.2316294 21.7610109 1.4688255
H 30.6353893 4.4724320 21.4626790
H 5.2188620 16.1060075 19.9496048
C 10.5958809 29.1693796 12.3096156
C 27.7882963 26.2414847 28.3279455
H 40.2633854 13.8822460 2.0043810
H 27.3865658 3.4888329 27.5452219
C 34.4571468 9.9101907 18.5723864
C 33.1123995 13.1702764 5.5547188
H 1.6837203 14.4895372 25.3463641
H 40.4988104 23.3216151 29.4559320
C 39.6367743 11.8736063 24.2435155
C 38.6085727 12.1953817 23.2811409
H 34.6305047 30.2496269 36.9430587
H 18.3031738 13.9439753 10.4295863
C 28.6251626 23.9998122 40.9692071
C 16.5816456 4.8952017 31.0598093
H 33.4969263 14.6579678 26.4506199
H 6.2600941 29.5106830 32.8120055
C 16.7691271 10.1389414 14.6241591
C 19.0438779 30.6855225 26.3595753
H 7.8095319 17.2607407 0.8252799
H 34.0648965 21.2904846 38.1304263
C 35.7934661 32.3279501 18.7934542
C 19.7205787 18.2035343 3.1979647
H 26.1454067 38.5979952 26.7899823
H 36.0318042 6.4494305 34.5099858
C 22.6530318 2.8406170 30.0771488
C 35.2801565 10.9013012 19.1147227
H 19.5766773 18.7122792 4.2724665
H 36.3000517 15.1393089 7.0869133
C 28.6359722 5.5652875 23.7862185
C 29.4347101 5.6054451 22.7722495
H 14.8139138 27.8329524 20.0200264
H 15.7964664 10.0661520 13.9941576
C 2.8558525 0.5764329 39.5822876
C 37.1420331 23.4380214 39.5943186
H 11.6921460 12.9939095 26.7366630
H 32.5585727 8.2689961 4.9895651
C 14.3757454 3.7986834 25.9647317
C 4.3812683 16.2413294 3.3125205
H 3.0787094 35.8270681 9.9940950
H 31.3823041 19.7526845 3.6612004
C 32.8505808 8.7921503 5.7626670
C 33.1213112 10.2704335 5.5299546
H 6.1264275 30.2989967 7.9449087
H 33.1128642 8.4059994 8.0021743
C 3.3326942 31.0079553 11.5421881
C 28.8943255 22.9875868 0.6988583
H 34.7181069 11.7605017 19.2367540
H 1.6532875 24.8575689 3.8825199
C 22.5376822 37.3640785 10.2416007
C 29.6305100 2.8801046 35.5809863
H 36.4565294 4.5170483 17.7812380
H 32.8044425 13.8740685 16.1576397
C 36.5089584 8.4234544 18.6502337
C 37.9342703 26.7257696 40.3911290
H 33.1337999 32.8221330 4.7760504
H 38.9678330 32.7394587 6.3890099
C 40.0248722 15.3380059 17.9533467
C 38.4090179 12.2690925 5.1439819
H 23.9528065 8.3469744 37.5617920
H 33.3222875 10.3060787 18.4594517
C 36.7638876 25.5197868 35.0539080
C 35.7594780 24.9636931 35.8586680
H 35.2517170 26.1634572 3.7867433
H 34.8464199 24.1697309 35.4407284
C 4.9431787 30.1308533 9.8938263
C 33.9739728 32.5331924 26.4531126
H 7.9396218 18.5649774 5.3471471
H 31.5866140 6.3509287 16.9989848
C 11.7559239 19.0463990 2.6937494
C 12.4173587 4.9882810 11.3699054
H 13.3058351 19.2635597 4.4378910
H 32.2517081 16.3928333 0.2348078
C 7.3364606 0.0001551 30.7909837
C 34.0300408 35.5971884 23.1870116
H 10.2245233 7.8849913 4.4045758
H 33.9032950 15.0651822 37.7613763
C 15.9315807 10.9104029 7.8379331
C 14.6095777 11.3293553 8.4894123
H 4.7123809 20.4927231 18.1230480
H 34.6492490 6.2676614 15.5043083
C 29.8414787 4.3881330 22.1421582
C 19.2725911 31.6833613 25.5536891
H 6.3536499 10.5704943 7.2790589
H 20.7693482 39.8165857 29.0951121
C 33.2271309 17.5075029 38.7786439
C 33.6302871 18.8542369 38.7469206
H 15.6225702 26.2709325 20.4942855
H 21.5420840 31.0332315 28.5483196
C 27.6469373 3.4718031 26.4697997
C 16.5978679 10.6572593 35.9599913
H 2.6260744 0.5790465 8.2481433
H 33.8791423 21.7326284 18.4038585
C 37.9878891 25.8133020 35.4174782
C 38.3422777 25.0981082 36.5771868
H 20.0271360 26.5918577 1.8991501
H 38.8364075 26.5229715 35.0084241
C 27.5722119 2.2010832 24.3751418
C 32.2505654 13.1101097 36.5698187
H 28.8052270 2.3113269 22.1474804
H 24.2871407 22.3736046 28.5100365
C 0.3124702 24.6342395 11.1284804
C 37.9715138 33.5500858 6.1623700
H 35.6341288 33.6984945 10.3524733
H 34.2635517 24.1449997 9.8362029
C 17.3213941 9.6898459 35.4704452
C 19.0807394 29.3551735 1.4968446
H 24.4132763 37.3068911 27.4482337
H 32.5852368 29.6635691 25.6270279
C 29.6843258 32.7405084 22.9209202
C 36.5084012 38.8716530 7.9896382
H 2.7651792 23.8630885 24.3071835
H 28.5740077 37.0445502 29.2776411
C 36.3082764 33.3885796 11.2738410
C 3.5827006 10.2661098 12.5828330
H 6.1005807 19.1584044 5.0955099
H 34.0308627 7.8730734 15.2843297
C 34.0769997 40.5437411 33.9403617
C 1.5882543 24.0884509 14.9088506
H 11.0108233 15.9347182 1.3485335
H 23.3907490 4.0445694 13.7116460
C 40.7103213 17.8171466 17.4453419
C 4.0842214 30.2150827 5.9358613
H 31.1501783 33.5412274 6.2706402
H 17.5229576 21.6292587 30.0294530
C 32.1424123 10.9397121 4.6577380
C 32.2060605 12.3657129 4.6992059
H 5.9725461 9.3969851 35.9451995
H 33.3927184 6.2428504 14.1796284
C 14.4226000 12.2759554 9.4287348
C 15.6458727 12.9782472 9.8295606
H 12.1600089 17.1152816 34.1281271
H 5.7431692 28.1120564 9.8062237
C 1.6942027 9.3850690 34.2399103
C 2.5417317 33.5676351 16.2098505
H 1.8311913 8.5866971 34.7277804
H 16.3535110 3.5645643 29.3142210
C 39.5932960 15.2356750 40.4179669
C 16.3147782 10.6542943 31.8746721
H 34.0259934 32.4363455 8.0440934
H 1.8996991 9.4038615 17.4609857
C 34.0410799 6.9117954 14.7532999
C 21.9754135 0.5801784 2.9931178
H 9.2675412 29.6532862 26.9869468
H 10.7199035 16.2700314 35.1675878
C 36.6665330 10.8256317 18.7491779
C 38.6844606 9.3824154 18.5309293
H 6.2274563 32.7606832 8.2924149
H 24.9993156 2.9273300 13.1212496
C 40.8716013 10.6447305 18.4157860
C 40.9798982 13.0606603 18.3906371
H 21.2746920 2.6357431 2.9513120
H 7.9916668 39.9955253 30.7447693
C 1.9603611 31.4539631 13.3641572
C 21.4174630 3.7118711 32.0906172
H 13.3457434 3.3278426 39.0380025
H 11.6313869 23.7031789 26.5474926
C 19.6017497 5.5837487 34.6259678
C 17.1193229 25.2612071 13.0410297
H 26.1171018 12.4115648 28.0358858
H 1.4419537 23.6237331 2.6497507
C 8.4756373 35.3964043 33.2088628
C 18.8491946 31.9056344 9.6566988
H 36.4588435 40.5820698 23.2797099
H 0.9942890 33.6772827 12.5571860
C 38.7295784 12.0781010 18.6209909
C 6.4936159 38.2967256 40.1289849
H 14.8947923 12.9202537 23.6698564
H 40.4862480 14.7004333 32.9329704
C 40.0589757 19.0991737 17.3971444
C 4.7636035 39.3573557 28.8963832
H 31.8755980 25.0939032 8.8947035
H 3.4072585 27.6181132 11.4533580
C 38.4494943 17.3622933 17.9077552
C 8.4013736 7.9554381 29.4469231
H 36.1960854 7.1293869 35.2835123
H 9.8712225 29.7821612 11.7967068
C 24.8622670 8.1567326 38.0770126
C 12.0139865 22.7909003 11.9634092
H 25.4347661 9.0648578 38.2252782
H 37.9325160 40.6971889 35.7951226
C 33.0926257 7.0948190 18.1103788
C 38.6224487 27.1519591 1.9590647
H 5.8143748 15.0154668 21.2381576
H 33.6693875 19.8845473 19.4602512
C 16.7426195 3.7678950 30.2643399
C 28.8872767 25.8013070 12.5856493
H 13.5713750 9.2765909 8.0620924
H 16.5886833 4.4909091 32.1144328
C 27.3181236 10.5303303 3.5170414
C 13.0298286 8.5809754 24.5535241
H 31.5738887 9.2320900 3.6699383
H 20.6158349 32.7102614 22.9642792
C 17.2761190 29.0364770 26.6354430
C 18.2322902 29.8090606 27.0070240
H 31.7835930 36.2047784 33.9743112
H 16.1685003 27.1097365 18.8045311
C 0.5842870 29.9475562 15.9575824
C 1.5587380 29.7907050 15.0333948
H 16.1825320 28.3617646 26.7934976
H 32.3710764 9.4885733 10.2576652
C 18.3012961 11.0802539 7.7243834
C 19.4091266 12.1175478 7.9211582
H 26.5053080 23.5099930 5.9061795
H 35.6048458 32.5634403 11.3284606
C 7.8638933 11.8744630 4.8370919
C 33.4414546 35.6083202 24.4116221
H 36.9296570 31.5075041 39.1758235
H 4.4993191 10.0587801 36.2504475
C 26.6400180 18.1520587 8.9238351
C 8.4445469 10.1452045 7.4949103
H 17.2299906 33.6430382 13.9866154
H 26.6416721 17.1184319 8.4469381
C 34.9736526 21.6460502 18.2391433
C 13.1293074 0.0364798 30.8298845
H 21.3298254 33.7071708 24.2372692
H 13.5389311 17.8987175 32.8603854
C 4.9306290 9.2342065 35.5192918
C 31.4174202 10.2438255 3.6561119
H 38.9501348 11.7718763 22.2250626
H 40.8737082 16.9929618 24.7940760
C 38.8254587 26.8515707 4.4945437
C 38.8851423 27.0369496 3.2905983
H 16.8007779 8.9653047 14.8258408
H 33.3989372 19.1987165 37.8333597
C 1.1222610 17.6629365 17.4831953
C 1.7732311 16.5555722 17.1123135
H 20.3564953 6.6039346 36.1835027
H 2.0542279 20.6373910 18.3456325
C 40.5288519 20.9627392 33.7910426
C 9.5157668 7.9145093 39.2661585
H 12.4727085 29.8340109 4.3554264
H 32.4359936 13.9821012 20.4010383
C 25.4011853 39.0929837 27.3869052
C 32.9162628 32.5104612 8.1366179
H 27.4089480 18.3918697 9.5541199
H 36.7629399 18.7823622 8.7725477
C 4.8850045 28.7859706 10.2070693
C 4.0288809 28.3996232 11.3416660
H 2.4950946 35.6754173 12.2265519
H 7.8574418 35.6221342 19.0390517
C 6.5104380 18.0680524 14.2311917
C 39.7998257 29.1538411 23.3491788
H 40.7848638 28.7276785 23.2141795
H 28.9821274 22.3752843 1.5964826
C 29.8454017 21.5367260 17.9431095
C 11.9045393 16.1377913 3.0902169
H 10.2717106 7.7548448 5.2050580
H 11.4345213 15.3180291 3.4678833
C 5.8601632 13.1823050 15.5896316
C 6.8042300 13.9763028 16.0629694
H 12.5877381 13.4974164 25.0460833
H 1.8082495 13.5717766 16.5043990
C 21.3250556 29.3570915 2.7740383
C 7.2349057 34.6643461 3.8684116
H 37.2658166 23.2772742 40.7510070
H 7.3347629 34.8855604 17.2848701
C 36.5783014 19.4951648 18.0389652
C 38.8381721 18.7956550 17.6233614
H 15.3487047 13.5290478 10.7456304
H 32.4233617 7.6225134 18.6260046
C 28.3471107 4.4330834 24.4507993
C 18.2286190 8.7896201 35.1405429
H 24.7147339 12.0789607 28.0788037
H 33.0095484 15.0284554 26.7989855
C 24.2321557 14.3706790 38.6064526
C 4.1213009 15.8815704 16.6788709
H 39.6737570 24.3412812 28.5292861
H 29.4968131 0.4545008 20.8737180
C 0.7262537 16.3360496 24.9193660
C 1.7810346 15.7278397 25.4268534
H 7.9308882 23.1733906 17.5279471
H 0.5124484 15.9339973 23.9302778
C 19.9342609 4.8506447 33.7603926
C 17.1839004 36.8802318 30.8606393
H 8.1471971 22.2581860 34.0459569
H 4.0303679 36.1287500 5.3942980
C 16.0818109 9.5570551 3.9634185
C 29.3769984 38.5753485 12.6606187
H 40.3603011 11.7309726 5.6584543
H 38.5529687 37.0174091 21.3956815
C 6.3744359 14.4077854 23.5408633
C 8.6102424 15.7447919 12.4782337
H 32.5041384 31.4287341 8.1711912
H 30.2005424 36.7733842 27.1582010
C 19.7569702 18.0738048 1.9665434
C 19.8901061 32.5330805 24.8975897
H 39.7315972 18.3575505 23.5933838
H 32.6638845 33.0312420 7.2303980
C 37.3541846 17.1294062 18.7052770
C 17.9308463 30.8766218 29.9038625
H 30.9171203 13.7404819 38.1444872
H 6.7571433 17.5620379 2.0842944
C 23.0413153 17.9212719 21.4980195
C 36.7378979 40.1751781 0.1172598
H 5.9049191 17.1322821 17.0088521
H 17.7762399 29.8609028 40.9710053
C 35.6735900 23.1973729 39.2191877
C 25.6386759 20.9572534 29.4411180
H 3.0995423 36.2232507 4.7997604
H 36.6549524 6.7499793 36.1930836
C 31.1189729 17.7130445 19.8664472
C 33.0208006 7.9173818 6.9147875
H 38.1423879 11.8013179 6.0516578
H 30.8191333 16.9071509 19.2156191
C 0.6039477 11.7908593 18.4601001
C 2.5199334 14.1237296 17.0933207
H 40.1391841 7.9322391 17.7680202
H 17.7498098 32.7507356 15.4142834
C 20.8194066 5.5191406 28.0592210
C 0.0669642 23.2803506 20.9372697
H 21.1096463 30.5261202 2.8156248
H 31.3022723 24.0873324 8.1283103
C 32.4545637 16.2976754 38.9472909
C 13.1626813 2.6386060 7.9959152
H 24.4921177 28.8934455 24.4791948
H 37.7313537 40.1718714 23.5376660
C 24.0362185 25.7477332 5.7403921
C 24.7261063 24.7522629 5.8461729
H 37.8236946 20.7256073 17.0070618
H 40.4401126 23.6075392 2.3804092
C 31.0534332 10.4628030 8.7085660
C 12.7513702 29.4933536 6.4460482
H 0.9432018 3.8975933 11.9746392
H 38.9929952 24.2495950 39.2228505
C 16.2379744 30.1904471 22.0055669
C 37.4023381 22.9823880 11.8310298
H 5.8657787 16.4604222 21.5093662
H 28.5818238 36.9922758 28.5641551
C 35.4165727 5.0299405 17.8445629
C 18.7898382 7.7007452 35.4660993
H 40.0454215 17.6107814 23.5240395
H 17.3524520 40.2744318 12.2937550
C 29.9996277 19.8193156 39.0232632
C 23.1810994 38.5947340 28.4370923
H 24.8097389 34.1892219 13.4165110
H 21.9418654 40.6088611 3.3729967
C 30.9104308 25.4120477 32.5425621
C 31.5913229 16.3196283 40.1907900
H 28.3653297 0.3202035 19.2420001
H 33.4639399 35.7008501 21.9857607
C 39.5897997 13.9975945 34.7901752
C 39.7401821 16.6583217 17.6556369
H 38.1852392 34.4645700 5.6992404
H 6.9976345 18.2647510 3.8397748
C 40.5533570 13.7727675 33.6947240
C 32.1423973 13.9905931 37.7857637
H 29.1338076 10.7829162 12.6415761
H 40.1662864 12.7657067 24.5437701
C 35.1029383 22.0912358 39.8347119
C 34.4735190 21.0046825 39.0423268
H 36.4383994 12.7647474 6.8175242
H 35.7904642 24.9442869 18.8223785
C 38.9968373 9.1855147 12.8292120
C 26.0818859 15.6026871 25.9947100
H 30.4477362 37.0649366 34.4445521
H 1.4193595 2.7554487 12.9218315
C 39.1356299 7.8882003 18.1544183
C 34.4440812 4.2108766 17.2576971
H 35.5055607 13.3039145 35.2937302
H 37.4132696 19.6499625 9.5099939
C 23.0851194 34.4895830 31.9147537
C 18.7157959 36.6300042 1.1807988
H 13.4370968 29.7959450 7.3057242
H 15.9666849 9.9481192 7.7046947
C 30.5508565 10.9881171 2.8640455
C 30.6839620 12.4867657 2.8725462
H 8.1580952 34.1706222 18.5503568
H 4.7082084 8.1859617 35.8316318
C 39.6283396 13.4839129 2.6756739
C 38.3356591 13.2217550 2.6090378
H 4.2915154 15.9660224 21.5850910
H 0.4551261 13.3148497 3.8849384
C 12.9516656 29.1007688 5.1265739
C 11.0575835 10.0586947 8.2038573
H 3.8332142 13.2370558 14.8692805
H 35.5968074 36.4543635 32.8054931
C 21.4868204 0.8279595 29.4059499
C 21.5562326 40.5145637 28.8908733
H 20.5854934 1.3935028 29.8097572
H 22.4365426 37.7023221 28.6300422
C 20.2066985 28.6811763 2.2339522
C 20.7409075 27.2977319 2.5193167
H 25.1345893 27.5581976 4.3105971
H 11.7768658 2.2500778 38.7274706
C 35.4342300 13.1522485 6.4344223
C 35.3861280 14.4727388 6.6358242
H 30.6294374 29.7624841 24.5689286
H 16.3528575 5.9423740 30.9218456
C 7.0774018 18.9717937 4.7057031
C 19.4191877 12.6874158 9.1050868
H 20.4447198 13.2276094 9.6743386
H 23.7003668 37.4858105 20.4855536
C 18.1937329 13.2644247 9.6101860
C 38.6475263 35.9966173 21.7257316
H 1.0749754 19.5369683 19.4996987
H 4.7687806 9.5909741 34.3731445
C 39.6068433 13.6524991 8.0601780
C 11.9439628 4.0404163 19.7739099
H 27.1927898 1.3237645 23.5914163
H 2.7900712 6.8283414 32.3827151
C 1.7617975 23.8410923 23.7861922
C 25.9918443 25.2927860 2.2721840
H 31.2293533 28.4154324 26.1160320
H 13.6966214 28.3517788 4.7425459
C 5.7938115 21.1339608 16.3447130
C 33.6175144 39.2518100 33.6603400
H 6.5186580 28.6525948 32.7033207
H 19.7267692 17.6109123 0.9933584
C 6.7265111 4.9158521 24.9469536
C 3.4946264 25.2193653 25.9118341
H 37.2860269 32.8900040 5.6481978
H 11.7218381 29.2807119 6.7387515
C 7.4186923 34.7949601 18.4918919
C 20.4952719 33.1557709 23.8544817
H 37.7067580 13.6845509 1.8893773
H 13.3992072 12.9538735 17.1707674
C 39.5299294 13.1968711 18.6172546
C 0.7640606 24.3964925 3.2850422
H 10.7762242 28.7851319 13.5586620
H 18.3038041 10.8840792 6.6492991
C 25.2966706 23.4619020 5.5831530
C 36.9457581 15.8312686 18.8262501
H 33.5356093 22.8411585 10.5205901
H 13.2233217 15.6066980 26.9692766
C 40.5278671 24.5249617 2.8378614
C 32.9473377 14.9557825 38.2973261
H 32.0702905 37.2840026 27.5706542
H 36.3380234 25.4571111 33.9853783
C 32.0136235 18.8651890 4.1704675
C 33.0795501 18.7734746 5.4015273
H 32.8393612 24.5539982 10.9340821
H 23.2626752 37.5441905 21.0084124
C 34.5253403 7.3438925 17.9960535
C 35.0014333 8.5630939 18.5030860
H 26.7696860 26.1076890 2.1080553
H 13.1264026 1.6986513 38.0460495
C 13.3529681 30.0577815 33.4781354
C 1.1419979 11.8271360 33.8048376
H 33.7278299 19.4803620 5.8346656
H 22.0124992 25.4250349 4.2132660
C 5.4755902 16.0474562 16.7632236
C 6.6810400 15.3473082 16.4252651
H 1.0753139 23.2429014 24.4252036
H 34.4003332 18.4621301 0.8493300
C 25.4533299 30.5785939 37.4776738
C 5.4158862 32.1691715 8.8863795
H 37.0373127 26.0146207 40.1536025
H 30.4246092 6.3902300 22.7681716
C 32.9848847 4.7760963 16.9942994
C 32.4675881 5.9485941 17.4009716
H 7.8580843 13.7038949 15.9141858
H 17.9038134 31.2470642 1.5363584
C 18.2565358 20.4405218 19.2355672
C 17.6856160 16.6701610 7.1066922
H 13.9066512 39.9553386 7.6346179
H 27.8703881 5.6727652 26.1947545
C 4.2103002 31.4267159 10.5147844
C 37.5657625 12.7867628 3.9784184
H 30.1404764 12.8647919 1.9681458
H 9.1094526 36.6476543 17.7603858
C 31.5387180 17.5899988 3.9222602
C 33.0611102 17.2215402 5.6566254
H 34.8010447 23.0185525 37.0297613
H 33.6611151 31.7648000 37.8800427
C 37.9005379 30.5409537 33.4227572
C 24.7655211 18.7563604 3.3479919
H 15.0087607 11.7112581 23.3103338
H 38.3713840 30.6545624 20.4779559
C 34.2479955 15.2026516 6.3143776
C 6.9172621 7.0879868 12.8188082
H 5.0539666 18.5775708 15.7671806
H 7.4656370 16.0847839 16.4143497
C 23.9124301 40.9003114 28.2236291
C 13.5205584 10.2754248 8.2449349
H 30.0691691 10.4274525 2.1390856
H 13.1551527 13.0220720 10.8878536
C 35.9733525 24.1859416 17.8705167
C 3.1993297 16.8729178 16.9237383
H 40.6294415 20.0417526 17.5951084
H 17.7913834 22.0492532 15.2141486
C 12.2088191 10.7841931 8.5693828
C 1.0860697 23.3702814 15.9610468
H 10.5904986 12.6127356 10.6860806
H 0.9758071 29.4929663 16.8806363
C 12.6908400 2.7151743 38.3204458
C 6.6274814 1.0104548 30.4347942
H 23.6796628 11.6815841 14.3267480
H 7.3783463 11.5135982 18.9959524
C 34.0814582 16.5953179 6.6276289
C 15.3306096 21.0056195 21.3510362
H 30.7016786 17.5599124 3.2778413
H 32.1418322 15.2859904 20.2013750
C 40.1931896 8.6309464 6.0324593
C 31.4856566 13.2042329 3.7403667
H 18.7398889 22.6414657 14.7061601
H 38.0472122 30.1325745 20.6356630
C 24.8888719 30.2765390 26.1233117
C 24.4950516 29.1027423 25.6265964
H 8.2493695 23.1268935 15.6124100
H 35.9922614 22.5337083 0.6643632
C 21.5752423 8.1029343 32.8564400
C 40.3856436 12.9583708 3.7794780
H 23.3157331 18.9702602 21.4883775
H 17.6023972 33.1258908 3.9239350
C 38.8070819 40.8739668 36.5576151
C 39.5473700 39.7896933 36.8497812
H 30.8544261 15.4490593 40.1690972
H 32.5087864 39.0247971 33.5314778
C 38.3786752 26.9811167 0.7508567
C 31.5734788 29.1276640 25.3209276
H 9.7440349 36.2835932 17.2464566
H 38.4101658 31.2993329 39.5131177
C 33.6872217 23.8402047 10.8127876
C 25.0733614 40.4695219 27.2682607
H 36.0468196 15.6004018 18.3161360
H 21.2495085 30.5366463 29.1588948
C 4.5893173 32.6227038 9.9767574
C 9.3921558 30.3345042 7.7205083
H 38.7558117 6.0945017 17.5923900
H 35.1388143 32.2427998 37.0084418
C 2.0212843 18.6288275 17.8763846
C 3.2611831 18.2865535 17.2373930
H 40.7058082 40.0887034 37.2921334
H 23.3861429 39.7068346 1.3575977
C 35.0278383 18.1370057 19.2999112
C 34.5908895 19.4887819 19.0141338
H 0.3934710 24.2732484 27.7917871
H 32.2329457 4.0445241 16.5934022
C 6.6999201 22.0501163 16.1508838
C 7.6454942 22.8391167 16.3638188
H 3.6978942 8.4530114 3.9435733
H 26.0589378 24.3158862 2.6528558
C 19.9857224 35.5054930 18.1570372
C 30.7059014 24.3677752 4.2950543
H 11.5697391 23.1089323 26.0937759
H 2.7313382 9.1697441 17.4945189
C 22.2185363 35.3019035 26.5425612
C 22.3559080 36.4619754 37.1234450
H 21.4153666 35.9567522 16.2354880
H 14.6567045 18.6175538 33.7253424
C 15.3315156 26.8724172 19.6712198
C 1.4982443 10.4680155 33.7901844
H 33.4843320 0.1934408 33.4264645
H 1.1890534 32.2039131 13.8414688
C 24.0018257 1.0741072 28.9529378
C 22.8026976 1.4972408 29.4508525
H 1.1901772 17.3806510 3.7294797
H 2.5069222 27.9892057 13.4036330
C 1.5729456 15.1752791 17.4892089
C 0.3516436 14.7065735 18.3745566
H 2.4854235 16.0153283 26.1345182
H 17.8729988 32.1731230 13.4222843
C 39.7944801 2.7635043 14.1555047
C 12.6700005 19.9171241 23.2500217
H 7.8156989 12.8707602 10.3875826
H 17.5445896 10.1916455 14.1604124
C 24.6249793 4.2444660 12.1362609
C 21.8021686 29.3704612 13.6906215
H 32.0735868 5.4245797 20.8960079
H 25.6161158 25.8454971 1.3293603
C 13.8914500 13.3960806 35.7333570
C 12.9560161 15.7274685 35.2618196
H 31.0240177 10.4805976 10.9244433
H 39.7316957 24.9027338 3.3878715
C 32.9843646 36.0216095 25.5797811
C 14.7349782 12.4439541 35.9432347
H 36.6820863 26.7629845 3.8640465
H 16.0978864 39.6539543 11.6105091
C 39.0749639 14.5065204 18.5311388
C 24.4070918 38.2742422 27.8851142
H 39.2876308 38.9574132 36.2115843
H 34.3533778 23.9118791 11.7858770
C 39.5035285 10.4968745 18.6248113
C 22.1581653 15.0277913 20.7131741
H 0.3948726 9.9037275 18.4043459
H 30.9173372 11.6383711 8.7681578
C 16.9957729 11.6810110 8.1920502
C 30.2007935 4.3003833 10.7144063
H 11.0376328 18.5919608 0.7421277
H 34.4915832 3.1802930 17.5612733
C 5.5522103 30.7826185 8.7489124
C 1.4697125 19.7278565 18.4640353
H 1.3179432 21.0058223 40.5865407
H 0.2728104 21.6154072 0.0892232
C 17.0177246 40.3327229 2.1376065
C 2.8835169 34.6847037 11.7446698
H 22.7069312 12.3128913 11.3548153
H 16.0494740 10.8873753 15.1938737
O 18.7470250 20.3299435 37.8550433
O 36.0886969 25.8474454 3.8019060
O 16.5186406 37.5758171 31.4974980
O 29.2066477 4.2799565 16.2761329
O 37.2991939 40.9499385 23.2429956
O 13.5828890 3.4911069 8.6654213
O 0.9507528 21.8822151 40.3960588
O 38.5247106 14.1915247 35.1851132
O 38.1125541 8.9946830 13.4979036
O 2.5768994 21.0125928 31.6190852
O 8.7245266 8.2819660 30.5356642
O 6.6101463 35.5894868 3.6410801
O 39.7129027 14.3794219 39.6368684
O 39.2277228 16.2038525 0.0491037
O 3.2116732 22.3250904 1.5696059
O 3.3914044 0.0581153 40.4376229
O 31.5060487 27.3597603 15.2102913
O 18.2560369 31.2191651 8.8190127
O 10.8492941 13.2726708 34.9198741
O 32.7255843 13.2317977 15.3957693
O 16.3899606 40.4140331 12.2002039
O 31.1408384 4.8028223 11.1727228
O 25.6428743 5.8456260 37.7307101
O 2.0574432 36.5616545 4.9550203
O 23.2516552 27.4448760 21.3086962
O 25.6665416 27.3141642 21.8109011
O 0.0151213 1.2198123 24.0261840
O 1.5751165 2.4371329 25.2569863
O 7.1994272 5.7085100 24.2482003
O 5.8683699 4.2701255 25.4831608
O 35.7325218 36.1184240 33.7101497
O 13.9610564 39.0861460 7.2673057
O 23.2608441 37.0143288 37.6196182
O 17.3666851 10.2944509 32.0554222
O 6.4697014 7.3367503 11.7777648
O 30.9076972 19.8060522 38.3712413
O 25.2260841 13.8495939 38.3521947
O 25.4125955 33.7355019 13.9392194
O 13.7747493 13.9179856 17.1204132
O 11.5171827 0.7492095 32.4848168
O 33.2420631 33.1029289 25.6893001
O 5.7642930 24.7701275 1.4826180
O 30.7255286 32.4323884 23.3670853
O 33.0063097 20.1612861 25.0529983
O 19.8324625 36.5095221 1.3629146
O 22.2498886 35.1368255 31.6053478
O 35.5989292 39.4562104 7.3804881
O 37.5034502 38.3724525 8.4066982
O 15.1904598 12.6373865 22.8606415
O 17.2217814 40.2303116 22.1645613
O 6.5777661 39.3702597 39.8060635
O 3.6212889 30.4073289 6.9701911
O 40.1918075 7.8685639 22.6827401
O 35.6635337 37.2084001 18.2038196
O 24.7686927 4.2066894 10.9836897
O 0.4882048 21.5386224 33.5646877
O 30.0643157 37.7018023 12.5256875
O 28.5944036 39.3625501 12.8034813
O 26.0873339 30.2914424 36.4974086
O 4.3744386 28.8714902 36.0263442
O 18.7817159 22.1945052 15.5295900
O 39.6541220 14.6500965 7.5674306
O 30.9138984 36.1410349 34.4176930
O 37.5496320 31.9959108 39.7032170
O 8.6419966 14.6034441 12.2415845
O 7.5908211 2.3262112 4.1757850
O 13.9295664 30.7455060 32.8443146
O 12.5113362 3.9135501 20.7023432
O 12.4457589 32.6754437 30.9487183
O 38.9700503 16.9932562 29.1088076
O 5.8678469 17.7775269 13.3397348
O 5.7869336 19.7125902 36.6637209
O 23.4422329 7.7257228 11.0803496
O 21.5982283 8.2917332 12.3636786
O 32.2913979 6.3110016 21.1118477
O 9.2970780 15.4810708 25.9318057
O 28.0060633 15.0086890 1.6925975
O 30.1530295 21.0959415 18.9589303
O 18.9816800 34.8622778 18.0972369
O 20.9812996 36.0587681 18.0106510
O 5.3557468 14.5067213 23.8942487
O 24.8376003 33.2151145 1.7819151
O 12.3224669 5.8718035 12.1887655
O 12.0987966 4.0809330 10.6799508
O 3.0701107 26.8922542 36.2116890
O 22.3760211 15.3661315 8.0294820
O 21.3651460 7.4561724 31.9526260
O 8.3109339 34.9249782 34.2521855
O 16.1953934 39.6380549 2.6501988
O 22.1694943 11.7096517 11.5613397
O 28.8791915 2.4654765 36.2445321
O 22.2229742 38.3669040 10.5414028
O 40.2836839 8.5149878 7.1808447
O 28.1292177 25.5914851 13.4999498
O 39.3725594 2.5253606 13.1216532
O 12.6971327 18.8402320 22.9204718
O 15.0234113 21.4387079 20.3052916
O 14.2585938 26.4578035 24.4802644
O 20.9127162 5.9895505 29.1458144
O 21.8911451 14.0778087 20.3042758
O 32.0402344 24.7274907 8.0276008
O 0.7426137 22.8895041 17.0217355
O 1.9033701 40.1957735 11.5968421
O 0.0316214 40.4054582 10.2772135
O 13.8154611 18.8179152 33.2411902
O 30.8921163 31.4462684 35.7152337
O 25.5957047 14.8431512 25.3059667
O 1.6562956 3.3649935 12.2958802
O 27.8582454 10.7404256 2.5155839
O 11.1555504 22.7889829 11.1927683
O 5.8289085 32.7855909 20.6547819
O 3.5320105 32.9446983 21.1024642
O 7.4627746 18.0501624 1.2252717
O 37.4240824 0.0527608 0.1892858
O 4.4086481 15.1986328 3.6705481
O 13.3578811 4.4394831 25.8326034
O 35.9061443 32.8519144 17.8236639
O 3.4187131 9.6569321 13.5260156
O 9.6496520 6.8639659 39.1126908
O 18.5393834 36.8990639 8.3320991
O 36.4965534 22.3572229 11.5004514
O 16.6393876 29.9543202 23.0263513
O 26.8574153 25.5352590 28.3339259
O 28.7860963 26.7929833 28.4573020
O 0.6483547 24.6932971 9.9579666
O 15.7517669 9.5156795 2.8764166
O 11.8200825 8.8710796 24.6253303
O 14.0909055 8.5386186 24.1894596
O 18.1791999 15.7836951 7.8447141
O 19.3728131 20.7969290 19.2102816
O 2.7763134 25.7969041 25.0431956
O 4.1367010 24.9412800 26.7385956
O 31.6725000 25.0248175 15.0480211
O 2.1579684 20.4327099 4.6158320
O 3.9977319 38.5181382 29.1615610
O 7.1424717 12.3230654 5.5366793
O 4.0730645 17.5843673 33.3619457
O 29.4254823 4.0064685 9.9314630
O 24.8920368 17.9616261 4.0618003
O 38.2488168 31.0358598 32.4995579
O 16.0369921 25.2409344 13.2096442
O 25.2078386 12.8328952 27.9879335
O 22.9716227 29.4306638 13.4695459
O 7.1721479 10.6135101 18.8681490
O 36.7972177 19.0240149 9.6877539
O 14.1549786 0.6002267 30.8650062
O 8.8292763 30.2597187 8.7648056
O 39.5881740 6.2915188 21.1626702
O 32.6753011 14.6762426 19.6544374
O 38.4146041 34.4703890 15.7739217
O 21.5144812 36.0627882 36.3357728
O 30.9794372 24.5017515 31.8532965
O 1.4704051 33.2822361 16.5195642
O 6.2401195 5.0454331 35.3526856
O 30.8027777 24.1303704 3.1788030
O 17.9077194 29.9919052 30.5886025
O 40.8713208 22.3841179 21.6589044
O 22.2731298 36.2225120 25.7917439
O 18.7378208 0.7174896 36.3358326
O 29.6704131 11.0998789 13.3066989
