# Supplementary material for: Exploring the frontiers of condensed-phase chemistry with a general reactive machine learning potential
Source: Nat Chem. 2024 Mar 7;16(5):727–34. doi: 10.1038/s41557-023-01427-3 (PMC11087274; doi:10.1038/s41557-023-01427-3)
Supplement: Supplementary file 2 — Initial and final Cartesian coordinates for simulations performed in each case study. [file 41557_2023_1427_MOESM2_ESM.zip › initial_final_xyz/carbon/carbon_0.50.xyz]

5000
Step: 0 [58.42645048 58.42645048 58.42645048]
C 56.0160644 31.2658261 36.0261157
C 33.7172388 42.6920904 5.2508725
C 6.1929264 46.0901745 31.3338025
C 29.7069276 0.5791059 37.9456386
C 18.1521237 53.5188493 30.7221814
C 15.3535330 35.1482717 54.4726966
C 20.0473030 38.7592801 51.7671305
C 9.8311828 48.3028096 47.3323482
C 46.0090903 52.0425184 38.5195212
C 49.1372890 16.1693011 10.0329324
C 39.6628335 13.8393827 33.2155993
C 56.1773674 56.3458509 33.8496694
C 30.7553918 0.7880378 0.7867059
C 45.1441081 34.7541193 43.9724833
C 30.5230213 37.2378207 2.3652571
C 27.8392541 37.6708903 9.5906692
C 21.5491721 56.4788900 5.9689715
C 42.2193249 1.4993081 7.0953733
C 35.7908277 32.1436870 18.9507050
C 26.1012369 3.7166403 6.9055104
C 7.3080134 39.8061194 36.1294242
C 41.7904662 0.5250421 8.2995190
C 34.4008339 5.1171190 31.1923599
C 6.4446901 20.1026624 18.4627015
C 43.6768289 50.2922635 4.6499439
C 38.4432464 36.0199957 11.4304134
C 38.1850629 13.0168135 7.2401468
C 17.7705151 45.3447884 33.4915291
C 53.7557447 51.2251408 39.2466644
C 32.2169458 22.6973329 25.6956279
C 34.4355425 49.2612835 57.7412945
C 50.3332248 11.0037767 10.0463061
C 17.1466903 16.5705137 4.4648718
C 9.3728101 6.3651861 16.5916726
C 18.6935684 1.7983314 50.9226307
C 5.6623873 4.9995450 50.2722975
C 24.0497221 35.6019599 10.3883907
C 36.9140841 4.2533750 0.8556768
C 17.5603371 42.9883924 12.5625748
C 33.6453066 5.3392385 6.3632136
C 45.6932569 42.7032578 52.1754847
C 27.8622312 10.5337340 19.8048017
C 32.3676002 41.6234497 21.0291594
C 33.9776638 57.1175902 56.8133465
C 0.7114989 44.7008251 10.7513860
C 3.7445949 2.5316891 50.8176333
C 41.7251192 36.3092230 28.3774676
C 26.1792213 32.2354094 11.8813027
C 54.5688340 30.8636100 9.9161297
C 55.0982210 31.1937701 16.0353194
C 18.4060548 0.8944359 3.0575652
C 40.8882305 41.0854562 1.2112113
C 54.7984658 20.7889080 34.0166244
C 49.7079609 29.2761078 6.9732893
C 46.5339053 33.4068871 52.6850175
C 22.3588767 15.9033061 57.2444376
C 18.4445479 53.2263457 31.9362782
C 29.4445119 53.0336772 6.6999529
C 40.0683876 48.2602328 33.2883436
C 19.6690821 3.9437505 1.9542737
C 57.0606048 32.9683212 51.9571461
C 56.7058336 44.8065803 15.0326384
C 10.0902383 13.7344930 14.5333491
C 29.0391144 23.6956268 43.2085849
C 42.5283048 25.1184588 41.9350911
C 40.3631005 45.5445066 54.5280779
C 1.3417382 41.1296285 36.8639441
C 39.8115335 17.1287416 10.5500360
C 37.3451541 33.2118282 38.8692119
C 16.2326321 39.6586928 0.4083941
C 31.1556515 44.8407725 25.4335855
C 56.9528176 29.5564698 23.1210630
C 38.7403162 11.2156400 23.1500310
C 34.0817762 55.7780344 28.7570491
C 21.4718246 39.2685668 3.9819659
C 36.8154461 16.4352653 16.4293715
C 3.1433765 53.2347815 25.1060984
C 51.6989773 22.2901406 32.1990638
C 29.9772812 36.6005358 46.5212616
C 6.3702360 51.8810434 2.1001066
C 0.5686102 48.1353396 46.1903185
C 18.5713140 45.2735223 53.3014104
C 20.2096235 7.1361325 6.2822965
C 20.4737101 23.9467417 10.1191394
C 44.2994262 16.3550875 16.0992213
C 25.8027214 43.2647680 13.2964924
C 4.4225386 15.7455917 6.8101870
C 10.9797918 16.9972631 40.5037594
C 19.4571338 38.7329373 35.3248787
C 24.2312512 16.2517620 26.3704639
C 11.1133994 56.7372337 53.3696510
C 0.0878110 5.7641125 3.3386584
C 32.5385252 42.6225010 46.8356120
C 18.5364632 52.2669962 47.0410963
C 21.5218444 52.3624875 10.1220911
C 49.4438716 55.4416198 28.0028994
C 3.7672217 45.2504010 46.6007273
C 6.3881669 33.4919591 34.3256148
C 14.6817315 25.7167515 10.4248925
C 34.9806673 15.2542176 42.0373255
C 20.9010057 51.7721119 1.9702038
C 47.5059487 9.3486317 11.8726589
C 35.0687144 19.1406986 28.1278699
C 5.0285203 55.8731378 46.6758147
C 15.6338268 48.1645279 10.4883432
C 45.1664801 54.7798571 51.3992205
C 36.7101156 53.2410828 56.4397683
C 25.4038725 9.5838767 32.3187167
C 33.5890607 29.8321237 44.8136284
C 29.8928253 9.1212175 16.9014373
C 39.0695905 20.9170084 27.7597534
C 29.9393494 11.0496641 44.6676292
C 16.8230972 1.5175646 19.8605641
C 53.9206132 42.6281417 31.1596406
C 43.7312985 5.9965047 34.2367099
C 2.4298736 48.9817605 53.3715273
C 0.6534175 36.8331430 15.7718859
C 23.2015210 19.7835820 45.1335198
C 43.1848269 1.0598524 11.8841973
C 3.9542464 48.1033317 37.9560191
C 51.7891494 51.7000372 4.5014851
C 56.3525619 9.2949464 47.6651802
C 20.0930142 13.9363034 5.5033959
C 41.3320656 35.1616653 17.4351031
C 0.4395655 48.7666466 53.6339487
C 54.5693553 19.5253823 20.1392270
C 53.5682390 17.0565205 34.1218014
C 25.7262954 50.8587453 43.9956528
C 30.6237311 33.6388065 19.1826117
C 2.2826898 51.5166416 29.7390221
C 3.0499703 29.2890709 43.6463720
C 0.6861044 12.9102817 40.3926580
C 52.6445182 53.5106142 33.6480666
C 39.2128439 46.2365063 42.5940950
C 24.4319317 7.3420133 33.8515064
C 13.6224801 39.9158359 34.4338610
C 21.3454771 15.3877688 8.0085698
C 29.9219144 9.6040769 0.4873407
C 53.2830795 45.2796261 32.9876635
C 9.4545548 30.6204102 37.1970370
C 55.6502913 47.4771097 46.7109048
C 11.8842553 16.4350384 19.0803130
C 19.6952382 18.1611677 45.5561949
C 14.2459619 3.3072288 58.1123814
C 2.6415562 19.5848473 43.5687483
C 12.1402715 28.8013632 21.7017219
C 7.6652162 33.4706422 29.0457949
C 17.6190227 15.7556480 5.9100816
C 38.3024098 57.8344247 7.9724335
C 47.0954852 55.0216997 8.5625989
C 9.6419549 49.9394295 36.1532418
C 3.4453159 31.7080593 8.4914391
C 13.2747122 53.4529647 16.7421989
C 9.8082670 45.0934464 3.2911456
C 10.8789826 40.2932169 13.1394625
C 58.1564101 10.5418309 0.9754077
C 8.8174677 23.8688807 12.9327018
C 8.5956327 46.3361228 6.3423239
C 57.9475201 5.4295925 50.1030281
C 11.6076170 40.9952443 35.0706898
C 6.0132611 9.1705950 14.7634355
C 51.2194388 10.5081105 45.0216675
C 42.9464915 51.0795096 34.6361163
C 30.6525867 22.2549993 33.7343293
C 13.8069165 55.5388640 43.5998718
C 54.1352789 1.5986463 34.0016587
C 7.2689093 24.5532759 14.6678520
C 57.0390049 9.8883306 22.0379711
C 42.2958958 54.9215857 7.5331353
C 2.4092790 19.5378588 0.3128297
C 38.5867416 10.2528529 35.6992345
C 0.9310521 29.2068937 23.2707139
C 51.5530608 45.5135685 48.7061684
C 21.7225809 4.1581202 57.9949418
C 38.7128743 49.2136182 22.1823560
C 52.9865253 45.1012584 0.8715300
C 32.6089387 44.0287288 38.4487476
C 51.9601824 41.1179191 5.1116954
C 5.9571456 45.1401766 48.4229906
C 21.7450549 47.6614777 43.8710808
C 21.4609144 38.1920103 38.4051907
C 37.4286545 19.2449293 29.6122517
C 48.8752965 57.2252718 5.6440781
C 1.5850199 45.0741479 0.3658104
C 52.6147369 13.1750752 43.2273070
C 49.3959048 16.7001745 49.6143682
C 44.4925789 8.5517239 3.5614728
C 1.6438611 4.8597085 56.6095447
C 56.2678222 19.5709414 10.2385807
C 7.5980152 39.0890296 43.6038342
C 0.8934552 51.7452721 9.9118685
C 56.5277435 10.4522401 14.5692442
C 36.2868777 15.5142884 24.0693951
C 24.6843718 24.1513907 31.6032974
C 38.3946440 56.3946210 4.3583136
C 21.9112591 16.5794139 39.0843714
C 29.2337128 51.0402061 6.5142840
C 13.9257164 40.9874418 12.2100943
C 36.8248052 19.1536903 17.3492591
C 41.7853259 23.0485504 16.9264346
C 11.5399581 22.0602790 10.9214248
C 26.7425799 56.6316748 49.9871189
C 3.2423822 27.0670623 11.0068648
C 35.6153993 4.2593421 0.0475415
C 28.9820869 21.4709390 36.1746753
C 6.9492290 12.0575164 27.4656850
C 33.2185500 22.1544837 48.4713110
C 26.8232040 6.0506998 6.8127457
C 23.1251239 21.0772867 44.4960317
C 13.4666492 42.0913779 14.9625939
C 10.6025970 26.1979333 14.5455170
C 52.2400218 45.4791498 54.8255200
C 14.7244138 23.0752533 0.7647747
C 11.6217371 38.5024656 31.3865437
C 38.4377863 58.0345756 26.0320621
C 48.1830269 55.2988272 52.2532232
C 24.5246143 15.4885426 57.2470173
C 54.6241265 0.1649651 14.8427199
C 4.3252837 12.9672406 33.3554897
C 21.8718752 40.7470989 44.9677038
C 3.4765608 6.2566194 3.7184151
C 6.7317429 50.5306014 56.4819167
C 18.6394157 48.0995254 50.5851114
C 5.6343477 6.0505837 27.5133967
C 42.6969763 4.5622580 46.6912351
C 9.0349096 10.8377336 17.8433066
C 30.1232210 37.0519835 43.3762088
C 42.1463754 28.5957406 10.3517099
C 32.8978977 48.9000623 46.5554226
C 24.7117055 18.8931721 19.2398838
C 55.3061253 41.8812119 49.1485034
C 49.4787863 18.2791976 25.9535815
C 17.9814887 17.7558165 5.4334793
C 34.5734946 51.1515465 5.4858526
C 25.0861342 7.2805673 47.2355953
C 11.6745093 43.1879786 43.5120117
C 8.5977613 20.6322516 38.9836276
C 33.2751724 18.9514837 36.4843203
C 6.0451960 20.1088607 5.9733392
C 47.3421767 53.6122397 15.9647964
C 43.0383697 30.5637721 36.5113943
C 3.2767122 51.8965648 51.4627158
C 23.7046441 50.5409036 22.1199590
C 24.6621018 57.2316660 38.7299028
C 53.7650712 47.5127185 9.9968718
C 24.4628146 1.5994466 35.5262148
C 8.9292633 43.8528151 36.5083720
C 37.2736038 8.0417841 5.1556367
C 38.2278993 22.0781286 39.2771767
C 40.1384548 57.3950808 14.9164263
C 47.0671233 50.6321060 5.6130542
C 55.6621698 34.6046847 52.5904159
C 36.5881979 46.1382112 51.5274445
C 39.4093601 25.3967675 49.0248557
C 30.3972264 24.6089436 32.8739199
C 47.4910622 24.1345941 24.6299946
C 53.1833854 12.5755176 0.4796470
C 53.9394093 44.0850129 16.4272976
C 41.2370641 31.7188302 24.2387302
C 6.6408451 1.4725440 20.7343433
C 24.4928027 26.8171248 19.1641611
C 16.0062788 37.7115657 22.6791243
C 11.0497872 41.8106359 21.0297432
C 9.0663975 48.2777520 7.9496009
C 6.3686365 13.9274691 15.1217130
C 47.8589659 40.3605995 43.1367509
C 15.9963877 18.7963376 52.9425475
C 51.1353506 6.5396592 37.7611425
C 26.0414693 21.5607617 37.9922763
C 28.0291774 42.9806463 36.9118914
C 4.7081224 41.0649946 17.6762278
C 16.0189150 14.5856224 51.0289566
C 20.3909390 37.3953431 31.5937926
C 55.7165537 50.5860537 17.2397822
C 19.8449445 37.1573003 26.4197902
C 46.6301231 1.2301360 40.0159702
C 49.4015576 0.7927451 21.2557184
C 35.8086230 16.1249677 43.0216320
C 54.0545612 0.0537499 55.7482462
C 56.6267094 28.9804176 35.4584786
C 28.3011640 17.3034515 48.7359682
C 14.2998753 37.6490360 46.0126644
C 57.4817027 32.3887123 11.3389566
C 40.3077156 34.0150315 13.9266804
C 0.6147110 3.0513563 20.8389121
C 29.8008861 33.4240442 29.2656699
C 19.1575912 45.8801491 10.3637956
C 32.5156880 7.8028716 52.1945111
C 18.4559181 36.4731934 5.5505419
C 55.9162597 23.6096797 13.1374735
C 1.6350629 7.5444724 53.6346676
C 27.2336488 41.5626380 21.2957426
C 14.4008282 6.2655219 7.6224385
C 10.7701314 15.5838239 44.7978847
C 27.1681624 11.2172561 37.5489008
C 6.5482092 39.7965077 38.4891071
C 17.8163266 7.3723337 39.3559305
C 19.1522599 22.7773056 33.3953056
C 24.5409404 51.3917419 1.5312918
C 40.9811367 34.5938298 44.6235223
C 4.2055107 53.1033634 26.2831541
C 35.7072149 49.6949749 31.9902415
C 29.7051173 13.0584336 35.5255239
C 46.7244194 25.4196807 40.1895537
C 29.5638829 19.7848399 55.6567773
C 51.7992064 20.6469490 9.2077604
C 3.0666826 43.6052718 26.3308527
C 57.1207443 38.7525543 44.5909228
C 2.4652047 38.6325324 39.7148112
C 15.1112822 31.5075260 25.1241226
C 21.8986795 17.3815631 52.2518146
C 47.5553407 3.9110207 9.0504963
C 39.6199120 53.0369886 36.8095118
C 9.9667471 52.5297802 34.9570108
C 16.0711126 47.3649736 22.3057130
C 31.6517959 17.3370044 45.8398899
C 0.1285391 14.7141519 31.6719224
C 55.8010177 42.8631580 21.6821897
C 52.0426524 21.2294208 1.7704250
C 3.5996231 4.0541129 24.4129348
C 40.2362947 4.0400780 20.6968907
C 17.2444260 44.4291761 34.3951575
C 31.0915284 26.4595860 2.0827226
C 34.2447571 54.4983334 20.3911665
C 32.7841805 44.1282408 10.6722580
C 32.4152328 3.6783184 37.4251690
C 25.6978115 58.0188872 41.5527767
C 17.4089620 2.7551665 28.6843785
C 45.8935737 42.7115971 3.7422917
C 6.6920481 48.0750223 41.6595170
C 26.5222522 33.8527232 41.2900223
C 28.1264772 47.1317492 21.2899070
C 51.1055385 9.6795956 35.3686993
C 3.4165635 56.6707627 2.4673659
C 33.1224288 56.5802817 33.4418203
C 44.4215197 23.7541203 38.2322949
C 12.4362959 14.7550055 13.6860954
C 47.2159346 2.3997969 6.3887911
C 48.0252930 12.5862370 25.7621860
C 10.5480431 52.6675352 23.2710263
C 31.5347435 14.4944845 13.1119800
C 34.8365950 53.1034940 7.1428466
C 52.7844022 56.5106483 23.9964269
C 45.6156036 42.6926281 45.9467193
C 11.7992589 31.6860320 40.1804785
C 37.0869498 37.3295080 34.7014670
C 9.6692746 53.8448919 51.4658468
C 27.5182609 36.0980125 54.1633580
C 31.7690930 55.8771370 36.0524066
C 57.9833028 5.2071142 7.6174705
C 24.7461915 27.4330513 32.8667353
C 52.4884750 10.6108225 16.6219901
C 16.0823824 7.5583974 38.4363752
C 32.8380393 44.5065414 52.0609842
C 38.7486450 53.6532351 50.9493953
C 11.8609409 51.9825921 34.3460759
C 32.1393104 13.4756906 37.4949233
C 46.6496480 53.5657290 20.0090528
C 32.2773989 19.1723702 45.6483857
C 39.3079028 53.6778076 16.8223838
C 31.9776329 27.1471459 29.3395010
C 45.1403406 37.8042831 13.9351413
C 45.5021587 51.4293777 57.6902700
C 32.3633361 11.1070825 36.1022778
C 57.1279761 27.3747251 32.9699056
C 33.9292822 25.7099031 36.1907780
C 8.9017777 6.4224872 32.2551468
C 45.4798768 57.1936527 30.6638393
C 9.1626196 44.5448906 4.4331143
C 50.1962789 22.6423543 35.2699701
C 25.8570963 48.8292098 0.5659455
C 25.3657533 40.2064298 56.7008285
C 33.9791876 18.4220373 34.7509218
C 38.0572774 3.0500908 9.8341024
C 3.4556442 22.6874704 18.6979198
C 45.5997380 55.4148879 6.2305555
C 21.3389650 39.7195700 8.1581356
C 8.6874886 49.3370821 20.1901444
C 20.9793928 3.3081169 39.2725778
C 46.1250646 37.0678523 32.9072452
C 14.3992975 11.3721630 42.6393294
C 45.8117196 38.4656698 8.8308576
C 8.3345302 48.1836097 51.6429011
C 42.8253463 19.9894882 20.7774146
C 11.0001116 10.5342020 41.0908713
C 12.5950115 27.2896324 26.8055996
C 37.5288115 42.3962686 31.9568346
C 22.3459179 11.0506770 47.2561550
C 3.4424049 56.2003779 22.9812117
C 39.2393036 54.2411842 34.4787115
C 28.8377489 36.6257626 0.3143873
C 24.4391260 7.9031747 31.7828098
C 54.8472488 18.6541500 11.1585550
C 6.1902454 58.3868534 1.1015045
C 19.5359946 21.2074859 49.3179850
C 28.8472940 5.8895311 40.8489609
C 25.4491794 53.0329026 48.3378972
C 29.9352344 18.1622532 14.9118139
C 0.7539063 34.0512103 31.5976631
C 34.7315203 17.5818817 25.9262050
C 0.3296965 43.8755913 32.6134426
C 2.9361249 53.9332854 55.6634160
C 29.0704291 38.8334805 40.8765040
C 0.3986832 15.9313349 6.2843022
C 46.9086696 16.2903593 45.8527458
C 5.8128605 34.1903988 35.8913853
C 14.5862114 31.1652780 47.9493908
C 45.2821356 30.1931801 37.6881626
C 52.4212054 0.9700516 0.2991968
C 44.3098029 31.5406060 52.4294330
C 8.2451120 33.1515014 54.8916268
C 39.8616098 36.7101225 27.3166108
C 18.8440336 38.8460091 38.6401606
C 38.0075651 38.3355143 15.7986526
C 6.8302978 9.1757381 53.3889585
C 27.2371315 47.8092107 3.5297371
C 4.8025136 13.6105837 44.8274038
C 56.6360487 13.4104477 8.6616836
C 38.8637768 17.7164445 3.6445935
C 13.7086677 23.1298498 6.7535646
C 20.0949884 51.1513152 1.0647708
C 1.3050651 29.2885506 49.4026431
C 48.9508379 33.7240764 1.8356364
C 58.1503223 6.9046955 16.3556441
C 19.6105223 12.0870736 10.6867491
C 38.4889279 51.2286842 26.9636461
C 44.5381190 31.9277454 4.5129135
C 27.7199458 33.8879831 44.1121415
C 26.5495247 57.9063739 49.9278977
C 57.9210632 48.3944258 11.9656189
C 42.7453817 50.6941152 11.7417084
C 22.8452356 18.8231409 49.2755929
C 49.1529333 52.2622083 14.2655346
C 55.7004490 58.0220513 4.1025516
C 58.3539568 14.4778206 27.6469294
C 51.9939456 55.5125600 22.3030241
C 28.6513711 17.7378247 14.8544713
C 36.1850535 51.8924082 1.8646574
C 16.3977378 15.1693665 37.8502652
C 2.9650026 31.8745245 32.9531110
C 22.0770249 35.1144353 53.1347901
C 33.4710443 38.0679279 20.9115559
C 19.7549179 54.7258534 18.5739863
C 25.0578110 1.2529078 39.6874951
C 6.6049358 19.4913705 46.6218068
C 8.1718617 21.3538077 29.8965697
C 22.4866522 44.7524614 45.5345056
C 21.8458217 7.8660375 22.1563559
C 27.8244440 45.9266052 8.8148780
C 0.9240265 20.3471727 51.8541088
C 31.1959309 36.1160306 39.4130198
C 7.0646473 9.8669740 26.1793297
C 27.1336232 11.2497183 53.0859766
C 53.7490566 43.0236697 8.0309834
C 54.0526653 30.5381283 44.8553917
C 27.5464739 36.4400609 34.0704687
C 15.9290454 27.6756646 40.6993230
C 15.9387032 36.0643634 12.4406406
C 19.5088706 16.7471338 33.1343021
C 4.8899011 32.5962355 48.6050875
C 55.9360092 49.0985414 11.4762839
C 52.9448815 35.1383291 54.5609809
C 38.5120153 11.5049821 34.2347066
C 38.6756683 55.6155505 29.9008590
C 23.0265247 24.0057518 19.6195674
C 51.4749783 21.2104620 37.6588116
C 33.4512316 15.8079709 1.3094142
C 0.1057982 8.7077727 23.1955629
C 43.9939145 15.2771214 15.4231475
C 30.2757883 23.9000903 33.7533267
C 41.6606005 58.1343459 46.9497325
C 29.8272312 8.2580824 57.0309034
C 0.7153791 44.4363164 39.0056101
C 15.9547896 17.1728711 35.8164980
C 25.7480079 39.3133664 31.5481169
C 29.9779404 24.7495099 4.5277481
C 2.3895279 14.3594299 4.1461670
C 52.3800235 9.8457560 11.6790115
C 52.5405873 49.7186994 43.0208311
C 46.9021820 35.5230346 43.2625720
C 47.2139729 26.6791516 40.0311888
C 26.4986155 4.7700241 56.6890971
C 17.7474727 23.2966093 32.0229773
C 17.3753517 33.9169145 19.6683949
C 20.3033164 29.3349462 24.1451143
C 32.3278081 16.1658762 12.4349647
C 51.2813398 28.2344688 1.7949254
C 46.5234369 44.2382064 49.7810896
C 37.9613544 35.3580660 30.3761974
C 27.9106033 16.3732149 14.4500532
C 11.1689601 7.4832396 22.3631314
C 17.1759911 13.4009080 39.8749721
C 10.0744339 14.1384260 34.1029961
C 17.3066435 43.3884465 11.0171409
C 52.7084287 22.7936632 9.7707848
C 1.6863909 56.8918739 8.8188535
C 44.9367279 49.7530277 22.3504838
C 39.6385262 13.1997171 42.2475084
C 52.6236010 47.6738086 24.9186699
C 51.6977040 14.1755310 55.0209021
C 44.5573960 2.2388781 10.2372688
C 53.8249814 39.5150052 34.6630144
C 18.9717306 13.1434800 51.9388379
C 23.6784429 51.0547706 17.5490504
C 43.1200252 0.7422139 33.6758519
C 57.6217256 17.6054840 8.6968375
C 23.1418979 23.9597363 37.4098854
C 57.0329516 54.9935426 57.9094280
C 2.4238656 16.9716269 36.6593852
C 31.3125990 1.5693686 16.9553997
C 2.9498704 53.2339291 13.2453410
C 17.0588377 49.3205183 23.8008405
C 2.0944455 46.4170900 5.8618251
C 0.8201664 51.7119819 54.9477175
C 35.2232084 48.5356957 57.2212484
C 32.1908379 16.5570027 1.2239045
C 9.4931101 0.3543250 54.9445339
C 18.4534089 52.1841703 24.2076625
C 55.9623397 6.5131133 10.7458605
C 0.3782429 9.6430969 46.9810483
C 52.8565810 58.2845298 13.0380869
C 6.3950817 32.6876149 2.8756416
C 45.0940468 3.2817109 22.0388720
C 58.0556750 52.1073300 38.1456323
C 36.9337561 30.2937235 54.5804989
C 15.9245301 5.9116536 38.4869130
C 6.3662482 14.0371275 19.5056853
C 36.6779948 38.6982899 47.9672218
C 1.1909697 15.2451766 4.1410706
C 32.0886941 0.2160288 1.7971265
C 29.9870650 57.2300746 14.7978235
C 39.1661686 22.5531930 33.8794932
C 37.2651109 23.7798099 55.6689548
C 32.1031003 56.6494935 0.5539437
C 26.6559928 31.2826995 37.5733928
C 10.4993012 21.4864374 45.3794583
C 51.2192185 9.6172477 11.7757781
C 45.5450125 0.5667548 17.8689396
C 1.2492075 23.2204075 47.7559667
C 15.9503695 36.9769740 23.7039074
C 28.1764144 40.9094084 56.5615975
C 54.4543023 11.1986880 41.7909134
C 51.1969539 38.6188012 8.1549321
C 17.9668505 18.2366397 16.6833015
C 16.3053554 48.0114638 11.8980275
C 29.7064686 47.0903205 24.4993197
C 16.8072629 0.8251704 34.8231218
C 38.9750778 12.2517231 7.9352070
C 19.3638750 6.6099394 35.5507745
C 57.9871912 9.9281780 1.9685645
C 9.8492388 30.1144835 38.6634557
C 24.9495450 18.1967829 36.2891251
C 12.9002419 27.5453897 5.8684689
C 26.0479834 44.4797538 15.4096537
C 21.4659057 22.8628919 45.5894606
C 54.4298578 23.4138433 0.5574960
C 0.1707911 38.3520757 4.2164100
C 6.9388566 9.0376137 41.2796483
C 37.9238721 23.7409164 7.0869106
C 6.8656967 38.3127444 4.9428451
C 25.3051761 1.1507370 45.0991747
C 52.6774539 54.5352695 8.7533374
C 39.9354489 11.5615836 22.1265058
C 18.3176297 45.4203778 16.5680579
C 55.1581140 29.6642158 41.9038521
C 26.9821621 58.2690731 40.9256082
C 52.9720626 36.8655759 47.4281083
C 9.5009430 31.5047709 22.6018264
C 35.7924763 38.9442562 56.6719483
C 12.9816909 23.6404700 13.3663321
C 1.6196442 6.3679908 41.3195312
C 30.1750288 1.5293944 31.0188771
C 23.0554193 56.4496014 39.0394301
C 32.3048084 20.1858725 5.8741738
C 5.3519850 51.9092237 15.1915922
C 50.2752439 15.6714868 21.1418314
C 31.0811074 47.2999726 46.7750738
C 56.0884449 41.9166796 3.7836421
C 47.0797568 8.1913388 2.0800905
C 8.5315156 16.9895877 20.4878212
C 18.2914728 13.8397991 13.1729132
C 19.1306651 53.8439454 18.7253898
C 33.1198567 5.0047555 46.4577428
C 23.4938804 23.3671080 29.8979184
C 36.5962001 23.6007225 47.8844922
C 56.8105913 32.9917692 3.7670780
C 47.8751015 55.6674871 16.9244903
C 11.8870330 1.3819817 31.0720156
C 9.2087498 28.9230090 13.8337916
C 15.3627794 55.7645028 1.5465521
C 5.9419239 56.1795103 37.3860993
C 23.0279890 9.0422449 56.7488181
C 29.2201078 10.3198590 7.5524004
C 5.3491900 11.4079764 31.2460991
C 3.5747024 51.3193117 24.4299135
C 25.1682788 17.4830293 5.1156498
C 38.8872956 38.6290418 24.3186380
C 50.0732175 24.2453491 5.6849561
C 53.6363659 21.0141677 54.9888799
C 52.2649569 21.1028979 41.4135445
C 32.0016342 31.3382793 10.9078755
C 4.7401218 52.8954412 39.0124591
C 9.0057155 57.5448416 55.3403259
C 14.7832562 38.9233609 43.8220376
C 25.3801788 11.3124899 17.0076817
C 44.0332032 36.7039150 49.8505005
C 13.2426599 14.3932937 28.3347679
C 33.1130912 49.0352895 1.6964390
C 14.1964643 21.1448125 55.9636228
C 33.0010202 49.2022379 49.8400219
C 22.5531380 22.8547541 29.4342317
C 11.6234876 22.2347789 40.2271453
C 54.5144667 50.5355899 39.8522364
C 5.6181468 29.3382855 53.9530803
C 29.2254970 47.8620058 44.0422226
C 12.0959551 4.3032561 20.2329893
C 31.1131104 9.7006125 56.1274458
C 44.8492784 7.1290885 21.6742642
C 57.9295726 14.2386686 28.6842637
C 12.6425679 32.2808739 56.4036329
C 7.5214340 19.6496883 18.3696387
C 48.3871511 3.5080515 6.2009099
C 35.2395302 39.9832644 8.9464693
C 50.3530002 1.2529407 43.1205996
C 43.2878454 30.3972534 50.6821852
C 30.1025136 8.6022843 4.8688066
C 37.5550760 31.6909009 27.5089841
C 13.6793445 9.4284305 55.4083448
C 27.4932929 6.3081264 19.4328813
C 9.2470468 19.6776513 23.5765085
C 14.3352807 49.4643136 28.0331577
C 28.5639004 49.9445446 3.8503020
C 52.5602637 6.6495744 5.0735216
C 53.2955891 22.2045732 42.5578640
C 46.9520562 52.8534869 12.9575448
C 46.8315693 28.0647272 20.5804732
C 6.2321317 46.4374704 35.5460739
C 9.6670375 10.5186229 31.6825809
C 40.1690350 16.6488570 17.6862110
C 23.8992094 3.6460388 18.5580562
C 15.9521313 19.1991063 48.7647144
C 8.0473226 15.4346282 35.0453970
C 52.7542000 39.8054581 11.3932782
C 52.4150108 32.7678777 53.7950782
C 50.6839503 50.1514672 23.9349579
C 48.8091662 26.8873095 30.6418961
C 0.3329901 55.4047888 36.0606510
C 0.9240933 15.9608339 2.5633108
C 27.1498687 51.9047703 48.6921813
C 46.3415438 34.3326688 43.8826330
C 6.8800564 7.2945598 34.8319067
C 28.9904559 45.1040957 41.6664972
C 44.8223063 48.2302579 32.1051866
C 28.4196575 11.2726378 32.2254031
C 12.5060477 37.8713094 45.7624739
C 6.8036844 14.0719127 51.3820045
C 45.0658233 10.4381526 50.0469478
C 48.8288598 46.6952030 13.8234539
C 37.9570406 53.5693586 45.3335564
C 5.6141071 7.4465776 7.1409779
C 8.4612540 56.2978274 4.3012604
C 40.4604771 29.2648897 50.5221706
C 41.2544621 39.3198345 13.8963646
C 51.9971471 15.3182201 0.4345165
C 12.3215831 18.7375713 37.3145471
C 36.5922600 51.8055382 21.7417770
C 47.9479578 34.9493765 40.2867910
C 16.2709921 42.5133909 7.6022979
C 22.7162733 44.8290096 46.8252583
C 32.0617659 2.9515642 16.8344985
C 20.1996739 1.0642521 24.5641720
C 2.0200315 0.2663776 55.6599177
C 22.4872719 44.8851965 31.1444038
C 36.3513436 38.9145572 5.5567318
C 54.5626691 53.3771852 15.8669414
C 44.8764305 24.4994795 35.3369250
C 12.8112731 23.3348396 57.7380170
C 12.3846560 13.2845478 29.6186773
C 6.6841411 33.2744500 21.8142559
C 29.5871592 45.6816673 40.8175632
C 53.0336008 19.6684106 20.1403466
C 20.3119034 24.4465166 46.2504418
C 53.6136173 53.9757196 46.4230474
C 1.1422216 56.5172853 30.6516597
C 51.2541924 7.7666591 35.6432769
C 34.4360037 30.1627852 57.1562991
C 10.7370239 15.4501450 40.4474345
C 56.7105848 25.4484347 44.9697519
C 40.4488487 33.3081154 23.6441483
C 1.1145216 14.2047281 33.1298484
C 44.8395975 1.6171017 17.8239316
C 33.4684647 58.0542358 13.6703781
C 48.8272074 23.9718135 30.6357781
C 48.9807674 42.8089187 38.3106416
C 10.1954987 54.7782055 32.1665593
C 44.2525680 49.5141994 19.0412825
C 7.5043045 55.8143007 24.3371564
C 0.6509231 43.0304662 56.6836404
C 21.4971118 42.2168080 2.0178991
C 56.5239225 47.0826808 33.1480987
C 20.9484829 49.5036066 57.7295035
C 33.1863180 38.0742810 42.1741099
C 51.4374075 21.6664317 18.5100488
C 18.6829877 46.0401652 27.0749769
C 17.6513859 13.2639081 52.1358180
C 31.6891929 36.8460995 32.4994397
C 42.2573515 28.1428116 13.8895659
C 29.6368181 5.6176789 29.2715694
C 40.8288092 27.0335013 16.1169666
C 6.2026250 49.5614165 49.6161802
C 5.7128626 30.4051063 17.7180574
C 9.4807673 4.5496908 20.6397986
C 28.2194486 12.6039749 30.9720702
C 57.1377524 11.9760693 35.4336165
C 21.3759405 10.4432918 10.6886861
C 5.9603417 27.5742775 6.0910023
C 8.0640122 34.8515263 35.9113894
C 50.5513425 2.7060791 44.7251794
C 25.2062151 42.6768051 11.1396165
C 17.6380633 45.8328273 31.2613931
C 32.4045167 43.0370101 50.0491725
C 43.7559057 35.9090409 57.4816307
C 17.5334617 40.7635127 26.8870669
C 5.1955013 45.3480484 54.5192822
C 2.5245742 42.1562550 49.2503274
C 25.0234876 55.8833836 29.9051992
C 0.7574128 28.7958788 14.6937506
C 40.9526241 38.4390042 17.9487431
C 57.0471558 6.3243990 7.9839274
C 36.9844616 21.1010441 36.3392200
C 39.3439905 8.6882771 52.3395881
C 35.2115587 34.1449916 15.7472343
C 16.5146363 9.5399590 14.2685808
C 27.2284815 19.3701108 38.8769995
C 41.5973496 28.0044614 46.8657793
C 26.4867731 20.4086892 47.0267544
C 52.9252797 44.4536428 16.2624087
C 43.4511396 22.6338735 31.8568838
C 5.7700715 21.1296795 15.3020363
C 5.8358788 55.3300172 42.8726058
C 14.0216481 21.2801345 3.3350042
C 27.0282600 33.9600442 24.6370952
C 7.2316394 29.3778438 56.8776405
C 0.1374733 28.5420643 33.5537853
C 36.1677089 26.0072513 51.4971814
C 0.7613742 47.0601216 31.6157684
C 42.1650870 32.0548248 36.1059458
C 17.1618637 43.1286032 7.3380004
C 38.3225806 55.1085326 20.3105453
C 45.3959523 36.3146175 49.4696054
C 41.5082885 27.7863569 14.6099410
C 35.1396002 29.7765783 13.8474094
C 11.3989209 13.8501447 21.1747240
C 49.7014615 25.1133458 23.7836549
C 36.9435392 31.8577145 37.2488444
C 9.1847872 25.8711147 27.7350067
C 18.7447132 9.8045669 21.0576299
C 25.1701044 8.0660950 38.9579236
C 44.6082514 31.4890320 6.6002492
C 36.4063192 28.9261693 35.0703925
C 22.0752644 11.4820915 14.8311308
C 7.4849321 22.8465902 5.3946055
C 51.6898423 52.1907632 22.2878010
C 51.8022831 33.0855706 12.6585698
C 33.8918303 36.9061535 43.2723464
C 51.2461979 27.4262204 11.1860563
C 26.8069189 56.3444505 10.3114855
C 50.8654566 36.6884753 23.0522951
C 49.1114500 28.1280595 41.1288441
C 14.3975241 28.9593215 5.6587189
C 43.9822815 48.2137745 17.3831452
C 7.0413282 48.4243627 43.1338659
C 51.6582687 32.2864885 23.9301114
C 3.9437614 30.5308815 55.3787068
C 2.7940801 40.1188001 36.5298330
C 4.3740683 33.7943035 36.5912348
C 54.1266207 35.6464434 10.7101328
C 19.7002355 47.3783371 16.4166153
C 5.4692498 51.7082030 24.0972134
C 47.0568843 12.2182994 35.8506693
C 53.8575346 29.7475378 31.6448741
C 54.6484671 3.7838515 51.0456255
C 14.0849544 49.0449493 6.9179285
C 45.0953099 43.4160243 56.0553907
C 31.4697008 37.0660432 43.2606605
C 12.0829720 26.7271881 19.5700471
C 58.1593234 11.6168569 38.9610742
C 0.0919358 4.6209128 27.2567400
C 13.1852321 28.8888351 0.7291894
C 35.8254227 12.7008447 47.9725924
C 11.6195019 58.3024862 32.0736893
C 5.1765347 30.4154735 29.2313265
C 31.1319455 5.5617785 15.5657009
C 16.8112527 1.4419696 2.7991429
C 39.9900921 56.8823300 45.7152861
C 14.5290093 48.0532992 42.3893498
C 13.6569988 37.1789663 24.6250363
C 21.2811846 33.5096794 6.8798807
C 41.7410194 8.0639095 28.4123830
C 43.9409801 56.9058122 31.1563287
C 26.0384685 15.7397964 12.5380110
C 20.7599520 42.8417697 3.3165154
C 49.2644914 18.1001465 24.8871386
C 58.3275295 37.3170597 16.9276876
C 51.3416641 25.0424168 4.7263857
C 44.9716553 28.5236800 4.9367686
C 6.3538447 39.0739223 6.0119297
C 56.6367847 56.6501549 50.6866698
C 18.5418154 43.0191887 55.3175299
C 33.8977687 51.9955756 6.4921918
C 2.0694229 36.5089048 41.8097076
C 37.9195756 6.6616033 6.7413685
C 29.6521974 41.9525648 37.8292430
C 22.7470765 22.6318959 41.4803128
C 20.1722572 11.6999945 21.1803540
C 48.1861161 12.7444644 46.9937684
C 27.1131518 34.2056262 53.9516499
C 53.3749905 35.1406144 27.7880782
C 39.7358884 41.8547432 56.3624852
C 10.9372807 40.9658339 21.8906932
C 19.4229671 3.3896546 23.3997554
C 32.8835679 16.2629918 31.2031956
C 19.3872890 13.6063264 0.6366957
C 11.8918388 35.8804191 7.2779078
C 25.4237894 47.9381510 51.2578715
C 14.1197389 43.1155064 45.7771155
C 8.9359663 28.1027112 10.2462947
C 57.8762788 4.7959313 33.8928943
C 40.6212150 11.2693105 42.7323576
C 19.1486522 25.1955892 7.7252523
C 13.0056596 10.0892341 56.1165905
C 21.2156955 30.5338133 22.6899716
C 38.4901095 40.2050304 31.2586843
C 20.4738660 5.8237082 53.1037556
C 7.3245657 33.3969772 19.6185046
C 8.5803927 9.5109206 2.6629540
C 10.9820978 12.8021124 21.6069067
C 34.4235410 17.4118969 9.0221202
C 51.1460271 11.2291564 37.1125788
C 15.9849664 25.5626886 47.1942032
C 33.4286772 1.9879140 12.7584376
C 50.1945566 43.5747478 13.0552024
C 38.7166554 23.3004380 54.6686923
C 22.0451276 2.0767999 54.8694002
C 42.8153484 57.4111556 11.7291446
C 45.4425865 38.6464493 14.7711460
C 30.3693583 5.9040732 41.5348696
C 25.7870846 46.2093201 22.8627950
C 38.5876954 56.9382851 24.7063474
C 6.1140136 40.6014297 21.2216624
C 7.4753552 48.7336867 55.9169294
C 54.5211197 53.6800848 6.8569242
C 52.1039864 45.0231673 34.0935213
C 13.0893301 36.7690517 42.4172313
C 22.3872423 20.8576664 50.7934315
C 33.3101419 45.9720089 3.2709311
C 49.8861761 39.8727913 36.2985365
C 3.2662752 9.2793505 55.7803211
C 56.7784502 31.4174100 48.7344293
C 45.3753387 29.4925988 19.7177762
C 4.3554434 51.1742203 33.1219576
C 14.6853808 16.9911988 46.1958312
C 30.0891710 27.7411453 1.9355747
C 31.2948828 57.9608147 52.6991269
C 12.3298766 40.9721207 2.7688469
C 56.9902083 43.9344655 10.3617060
C 16.9516109 40.3736530 16.6964596
C 31.7395790 10.3353978 18.6375062
C 42.4996848 58.2599096 18.2985229
C 2.9935306 44.3200630 13.9789867
C 34.1764283 56.9004492 23.7509935
C 16.5536342 56.0696430 37.4597352
C 12.2427417 52.0730469 56.8410967
C 12.6840189 48.8474013 19.5281623
C 4.1024080 43.3722546 44.7379493
C 17.8986485 48.8576728 16.0239375
C 57.5994322 36.9264431 4.8157327
C 21.3173976 54.8134400 37.9336601
C 22.3884840 38.1957828 10.1696896
C 31.3516374 46.2696738 36.0851334
C 44.1071681 31.6510218 27.4091757
C 45.5481032 5.8944212 1.1923799
C 9.1849824 1.3383519 49.8787061
C 55.6803082 2.5535219 8.4085266
C 34.7786495 8.8378463 31.8430197
C 23.0961568 46.3365400 23.3521440
C 31.3497082 39.0982572 31.2342862
C 2.4231696 54.4691015 18.1113773
C 22.9010279 47.8369372 8.0525142
C 2.8092344 34.3732548 54.0714230
C 15.2928244 16.4739676 55.7919252
C 11.1023699 43.2486672 26.4611013
C 51.8143825 50.4423917 32.1259938
C 9.2904164 19.4308187 35.4977015
C 55.2210291 13.9354670 51.1352814
C 30.6163710 47.4354786 6.4365381
C 39.1262226 33.0840167 6.1022802
C 24.9503568 34.9165470 10.0611953
C 2.7630885 44.5107253 24.9149930
C 23.9081116 29.3324730 35.0762575
C 49.8613320 39.4416752 20.0175936
C 39.9189065 29.4713621 3.4132264
C 27.6411344 34.3547174 14.8622618
C 47.1792494 42.9325861 12.1053505
C 15.2393086 44.8633459 0.2914286
C 2.9215224 42.7110621 24.4238079
C 20.3018845 46.9332880 14.2938581
C 15.4013872 55.7904790 7.5346274
C 47.7296208 53.1148309 19.2462596
C 47.4620464 52.2223715 17.8404450
C 15.6813970 0.6369545 16.7597721
C 24.6371681 16.4632268 4.5096903
C 49.1532452 3.7836570 44.5548560
C 16.5893533 48.1917444 9.6236886
C 51.7410873 23.8671313 58.3876980
C 12.2915967 13.5330826 40.3858834
C 8.4963233 35.0709903 20.3474091
C 25.9835986 57.5837386 54.4578345
C 54.1191552 24.1883052 21.3074546
C 22.5705013 34.3072588 52.4258206
C 1.2178079 44.6260791 44.0579928
C 37.4729481 38.7216823 51.5073661
C 8.9540106 2.2008334 23.7240392
C 56.7912638 50.3184759 48.3023452
C 26.5899726 22.1456922 25.2747902
C 57.0848379 48.8836124 26.2346568
C 45.4429630 10.9821388 2.5154308
C 41.2972867 30.7352254 49.5898982
C 12.5858613 8.5745296 41.0763554
C 31.8695437 47.3310717 19.7466303
C 52.7612562 35.1488768 18.4094859
C 13.1127790 26.3236911 43.3036601
C 34.9176517 48.8137465 30.2891555
C 36.5257721 27.3771757 39.2803010
C 26.1050886 34.2360459 55.6186196
C 29.9450915 25.9745747 5.1197842
C 41.3072771 44.2642697 6.0215567
C 57.5789199 16.3055675 1.5119630
C 10.2533543 45.3243888 28.6368687
C 38.4460395 3.4348535 4.6309148
C 9.9504744 7.5671827 55.6415524
C 35.7264793 6.1918190 54.7284761
C 17.3416431 32.4128688 29.1249072
C 46.3299948 0.7682398 17.1365583
C 22.7722778 30.3039803 48.1066030
C 34.8064769 35.1579091 23.0212500
C 23.8884911 17.7178298 48.4058324
C 16.4934040 32.4230047 1.9132263
C 58.2509908 39.7481171 41.3910544
C 9.6136695 12.7274013 33.8230852
C 26.4880265 35.7570046 33.8045746
C 44.4998260 26.4192944 15.6371251
C 48.7272659 14.5089587 11.2217741
C 32.0696775 22.6978064 57.2256738
C 5.4585592 11.3858809 53.0408477
C 20.0217173 38.4866202 39.9591289
C 5.5814421 19.2711900 18.5898505
C 8.8590617 11.3574303 58.1163095
C 41.3091325 19.8716628 43.0525105
C 42.6089201 26.7264380 6.9053025
C 49.7646698 31.8607865 55.9962342
C 34.5105802 12.5127951 39.0808895
C 46.5205929 41.8123041 13.4744827
C 28.3379255 6.5872725 31.4252557
C 8.4856152 14.6076481 5.9594533
C 10.8306848 32.2452447 47.4091558
C 42.6919448 9.7816571 27.6922322
C 18.5198727 7.7606070 30.2155376
C 31.1733997 47.6593220 32.2917889
C 49.7056856 6.5516022 23.4547251
C 29.4101009 50.0851847 30.5287855
C 51.4870801 40.9179764 2.8269108
C 49.4129116 9.6742584 44.3335175
C 40.1605772 24.4147879 1.2596149
C 54.3333219 11.8919223 42.4353581
C 24.3463348 10.9838754 44.0696086
C 31.7581003 52.2085414 23.4751291
C 4.6160398 9.3649001 40.5935925
C 23.2502377 42.6081741 24.9240644
C 40.6164433 28.9584784 2.6567234
C 52.3913883 1.6109706 24.1570920
C 43.5739336 54.9788116 40.9042451
C 33.4396224 35.5962576 10.9511942
C 23.2323064 31.9537034 51.8686279
C 5.7401703 5.5992224 22.8924635
C 18.8542818 36.2447828 11.5210863
C 12.7479352 33.1625836 19.5207103
C 21.1876929 1.3632809 36.3356107
C 57.9408796 19.2404917 13.1603573
C 26.2283896 39.1508208 0.0829086
C 26.0467659 0.0108619 45.6778336
C 57.4514101 16.1132603 56.8567736
C 2.2395582 37.2690535 47.5984240
C 46.5771761 6.1802095 21.5703132
C 9.1770684 18.5920666 51.9529189
C 21.8330325 20.9311136 44.9977547
C 3.5879915 2.7928175 8.2411989
C 34.2369050 31.7579319 51.1005135
C 20.5554756 31.3338239 52.9447974
C 11.2048599 39.2651830 32.3668290
C 5.3095036 1.3172470 19.9612018
C 42.0451621 19.0809428 49.6404972
C 13.8853006 18.7295844 29.0187286
C 8.9679585 5.5300645 38.7784167
C 48.4536655 39.9613647 12.8339307
C 3.8650692 15.9199590 26.2727514
C 3.3597583 28.5068306 56.9846102
C 23.6178756 5.3084428 52.6198295
C 18.1674679 32.7006038 37.8305861
C 34.8570829 32.3650142 38.3245619
C 20.8100173 25.4456516 48.1315854
C 9.3369330 12.6484324 53.3825655
C 29.9785234 46.4898329 33.5346377
C 30.2941740 14.8798551 10.4135604
C 20.6875391 42.6220129 5.1869547
C 39.9797175 33.2080818 45.7453815
C 9.2332791 55.5482403 41.8165942
C 11.4219171 16.2606797 6.2070955
C 56.5829832 19.0840728 18.9628312
C 18.7297498 23.2783696 49.7313915
C 35.5575635 56.7695996 9.2310180
C 25.5893508 34.2699016 42.0108922
C 2.6284666 51.2437292 44.3208602
C 39.6752772 7.4514950 52.2355140
C 33.4224558 54.4359064 12.2102146
C 1.0970451 12.7116988 33.9919517
C 8.4516792 6.5379679 12.7135564
C 30.2192103 44.3902688 14.6139035
C 50.6233517 33.7656466 42.0688570
C 55.8990633 32.3370140 9.5571599
C 35.2887619 54.9596486 22.2896910
C 35.0417153 25.1954523 57.3972061
C 1.4864493 43.1869014 21.6164550
C 12.9492226 40.2277196 5.2945188
C 13.1846311 10.7077343 50.6398935
C 4.5528993 33.6604108 24.4050770
C 17.8278817 39.8954432 22.3736635
C 20.3267004 23.5000507 14.5709772
C 55.2652024 39.9145147 35.6605736
C 39.2386396 10.6554166 6.9988871
C 57.4714835 0.8467386 42.8483343
C 31.1479175 7.6272966 52.5166409
C 5.9483752 31.2025057 25.9790930
C 50.8221137 10.7626696 47.2586073
C 32.4192973 15.1583648 52.9013421
C 23.6844233 34.6324237 21.2731848
C 21.0210667 15.2043100 6.8591959
C 34.4088467 18.3515756 35.9867328
C 53.3542544 20.8299007 1.6524491
C 18.3225553 38.0785389 22.3346706
C 26.6356201 53.4949053 16.5350367
C 14.7904977 37.3895226 36.5087537
C 47.8974497 33.2193957 42.8977807
C 43.5475384 14.7862305 4.1528309
C 10.8758914 14.6145906 3.0602978
C 4.9179477 23.8664413 24.5677621
C 19.5848652 26.3181989 19.4891710
C 37.2701768 26.0897257 27.6834718
C 44.6111462 30.1377443 16.2037649
C 39.9284500 24.4660879 24.0895540
C 26.2246598 2.9527451 50.6715035
C 48.1839381 51.1835128 25.5062348
C 57.7450147 12.7388525 24.4783670
C 43.8461539 48.2006671 49.5394736
C 40.4111229 33.4069156 14.8488288
C 32.3434437 37.1168167 49.9998866
C 28.0618066 16.1323017 20.5570874
C 15.0327745 2.8320594 2.3982086
C 22.1028117 43.1869609 34.7439280
C 14.3944086 4.0322046 27.9360856
C 29.0531551 31.1452705 56.8243280
C 24.6732362 26.2010641 21.5754282
C 51.9097262 31.2038767 12.5259735
C 32.5274363 47.4892740 13.8208881
C 24.8713949 11.4961039 55.3684641
C 53.5130168 24.3228795 38.0456624
C 16.9982544 15.1407653 23.8635847
C 10.9330204 44.4628114 22.4029379
C 38.8318976 27.7145228 44.4130780
C 58.0781965 8.5978291 46.7407064
C 40.9374926 33.0942753 37.9040672
C 20.1341354 52.3385894 31.9680829
C 45.0349318 46.0465861 43.7246250
C 33.9325527 14.1796439 54.5215828
C 21.0665257 36.5676498 24.9407194
C 51.8337137 21.7085716 21.7532764
C 28.9733660 55.8363490 38.2656821
C 4.7155578 25.3950617 2.1305679
C 20.1592313 17.0928013 39.7407995
C 43.0176038 22.0458510 49.5945864
C 11.5900785 51.9012310 19.7430324
C 18.6076811 39.2102153 39.9523526
C 23.2267442 47.3536862 54.0837273
C 48.1660463 35.4219836 49.2958373
C 24.6244006 23.7288211 23.4733978
C 29.4954212 34.1133876 58.1552334
C 3.2887468 20.9369154 27.1683898
C 45.4607413 54.4671592 55.1566215
C 33.5081813 49.6127303 44.5803582
C 34.1436921 39.7302299 26.4613989
C 8.0991860 2.4087672 39.0450322
C 36.4778046 36.9215473 23.3878578
C 5.1265810 47.9463929 55.2349494
C 56.2638695 53.0037501 49.3265517
C 34.1625474 10.2205281 31.1145532
C 40.2265247 32.8892398 5.2704236
C 41.5736187 20.4302094 19.4677243
C 14.7347787 22.4969462 51.3094807
C 39.3414203 21.5700931 35.9704848
C 23.1808484 29.1950692 17.3498149
C 29.7874305 35.8312594 14.2237653
C 25.2204831 31.4944767 37.2496061
C 5.1465117 39.2871058 27.6690607
C 47.7781020 10.2862093 34.1723059
C 34.3554412 3.8364791 11.7576703
C 41.4693231 44.3403524 48.6125417
C 24.2354990 7.0871186 20.7114402
C 49.4721151 2.0597358 29.2714757
C 56.6908257 4.5993344 45.2460834
C 7.4005346 35.1843689 41.0476758
C 27.0137301 38.5873865 52.4985340
C 40.0069399 16.9874202 55.7864656
C 57.3223804 4.7137414 44.1229587
C 52.8854606 36.6288934 26.2987265
C 23.0587390 55.7563416 45.1874408
C 41.3120171 30.8082249 30.7594804
C 42.2789615 4.8491207 37.1177886
C 4.3415293 55.8235753 19.2990058
C 13.1086532 15.7305723 24.3135992
C 7.3758360 48.0063950 40.2223600
C 49.9556500 49.0143932 33.1078275
C 13.1123817 6.9441380 30.9541893
C 42.3714195 33.7620682 15.8914334
C 52.4757423 15.8341739 27.6956119
C 30.0227610 51.7442387 52.6887956
C 21.3485277 47.1928206 16.5182740
C 52.3897074 46.1103714 48.9055801
C 57.1434727 58.0948901 30.6635796
C 35.3684045 29.4368899 49.3522555
C 3.9900315 37.1333922 50.6507474
C 45.7525424 46.1784633 9.6713601
C 8.7580853 25.6305834 47.5428057
C 33.1933980 56.3833207 47.5686850
C 18.9579624 48.9563879 51.4157388
C 7.0607141 5.9853737 34.6368715
C 47.1874309 8.1878021 12.3689539
C 6.8380020 7.7844771 41.3298437
C 5.5786475 12.6641709 29.0471808
C 29.2090963 8.0841264 23.1690807
C 56.8917391 19.6825439 30.7012272
C 37.8393272 2.2737061 55.8365338
C 37.3720531 48.7218697 38.5471140
C 11.9459650 34.0629076 44.0168346
C 30.1598927 32.0694942 23.1159839
C 30.6086740 48.9777810 4.4768856
C 56.5720114 14.0224712 16.0886267
C 46.6379429 24.1913227 34.5929135
C 7.9715605 12.7407277 38.6540134
C 50.3771706 53.7359043 24.2281077
C 56.4757402 54.5810529 0.5490327
C 9.0653884 8.6396267 20.9630810
C 21.4111247 33.8204018 25.2226905
C 50.1770736 5.6502974 15.6338943
C 36.4620467 11.1342053 38.5402001
C 10.4297686 48.8110439 35.7473608
C 23.1937947 38.1588108 18.4403739
C 24.3053226 21.0669436 54.2110173
C 26.6427945 30.0252313 48.7143466
C 31.9181119 33.2417553 45.6026494
C 43.7952169 49.6289170 17.9149624
C 52.5089936 29.8089225 4.8890118
C 34.3814572 51.0306973 10.5744784
C 1.3050718 37.7591293 12.8661536
C 4.4058618 5.8821907 47.7512825
C 14.9359683 25.6329170 5.9148521
C 51.2868193 39.2201838 46.5100895
C 29.1925600 14.0078899 45.8226700
C 30.2622079 32.0138305 44.0486906
C 10.3149981 43.1656162 45.2708549
C 53.9133302 51.6994113 22.0780344
C 10.3571874 57.6431992 46.8520665
C 12.6772425 38.0572821 14.4330512
C 27.3332013 7.4556872 22.8834112
C 54.1945607 1.8826370 9.9835008
C 37.5052108 47.9104016 46.4852615
C 9.8442713 1.6831660 45.4032399
C 30.8845164 51.6639541 44.3682135
C 44.3591720 40.7692576 19.2895210
C 7.0414697 56.5766577 4.3111413
C 17.6693743 29.5532656 33.1185835
C 48.5305247 19.6137642 48.4745188
C 16.2998911 17.6125090 53.9884559
C 45.8572052 50.0254614 0.2492372
C 0.9411062 45.1029901 8.8929027
C 30.2942974 13.9661641 55.8152345
C 39.8642292 54.3992642 43.7748235
C 37.2774190 7.3451209 7.4342648
C 10.2085936 56.3034763 45.5130294
C 24.9040765 17.2141509 42.2490305
C 25.8271666 31.3144715 3.3652212
C 8.9578698 7.3532110 37.8100919
C 53.2908868 18.6853028 6.4781957
C 38.9626076 37.4756256 44.2703958
C 3.0757224 26.2504582 10.2038929
C 23.0253833 25.4451858 34.8563495
C 2.9912348 54.3496437 16.9166071
C 51.8366336 28.2840675 11.3430996
C 6.7862170 56.1276263 49.3602150
C 50.1414488 47.3852562 5.0487438
C 36.8092899 21.5152503 13.2551485
C 19.1745768 40.8047603 20.2011905
C 24.7290968 16.6709724 23.0362905
C 52.4919421 55.2805439 46.6471868
C 36.0383739 7.5757698 11.4735360
C 20.1089746 50.2043132 58.2495415
C 52.0454788 40.7182698 50.4850380
C 23.8525482 38.4214986 34.5404063
C 52.1847749 53.5600766 57.4233460
C 45.4958097 0.6092952 39.5467117
C 57.1431662 7.5492674 7.5898629
C 32.5584071 22.3874437 17.7291110
C 43.5422482 12.3359134 8.4961202
C 3.1143421 35.1553363 47.6596752
C 0.1082743 1.1006769 43.6766901
C 26.4243749 53.5727432 24.8346466
C 6.1417593 6.3808372 41.6350844
C 27.5590789 11.2588802 49.9254271
C 53.2469613 40.6494313 10.4037370
C 58.3813334 52.6655583 40.2421638
C 35.7231344 31.7762201 54.5498389
C 11.4596970 8.6022164 22.0906963
C 54.2183013 31.9401504 27.5207984
C 7.2740289 37.4151507 1.5954518
C 15.4611045 12.1165848 44.7386114
C 21.7820751 56.4419081 39.2031496
C 42.3044844 5.9821010 26.3252765
C 28.4798193 32.8429186 19.6766696
C 47.1317749 29.6296837 42.6436998
C 9.1230644 48.5878435 9.1915092
C 7.9042054 12.7742922 43.0384341
C 35.4901023 9.7788833 43.5788339
C 45.3050456 55.8302351 8.4399287
C 34.7002984 8.2328495 38.7374774
C 5.0740143 24.7803073 49.6678027
C 37.5290592 1.2092864 26.5793006
C 10.4998911 14.2843495 49.9286413
C 43.2371633 26.5282100 48.3276820
C 13.8304532 8.9444841 18.5388359
C 14.3313666 36.1656499 36.3916757
C 32.5482993 30.3872914 31.8420162
C 56.2085365 15.6507544 47.1052854
C 53.8487426 17.7590706 56.4988498
C 55.6212604 20.4322843 42.0675695
C 34.8808972 29.9818069 54.7133200
C 5.3454056 9.4586088 42.9210542
C 3.6907440 4.5439456 37.1381499
C 6.4095365 27.9943003 3.4370926
C 33.3148663 29.2280882 3.0516677
C 53.3345357 11.6421137 47.3265650
C 10.6281136 10.4129707 32.7964046
C 31.2437511 5.6905914 17.5582861
C 18.1272897 57.6105600 26.7424731
C 19.6868145 24.5607079 49.6348383
C 56.6183214 50.0243845 51.5660863
C 29.5395432 23.6508325 2.4947780
C 35.3349684 46.2493281 57.3831453
C 50.1633316 3.6591603 37.5090121
C 30.4971473 1.1806661 48.9975870
C 26.2574393 49.4977399 41.0687145
C 36.8301616 34.1344508 27.8479600
C 32.9453832 28.3824117 53.5316543
C 25.9893301 44.2848605 25.4389484
C 6.6508946 32.8193537 5.4639609
C 11.3956271 49.4101476 50.5289059
C 1.7686770 51.6987256 16.7372050
C 30.0161063 29.3522936 48.3234389
C 52.7691424 49.2945748 36.4732878
C 31.3847768 44.6579205 11.1249567
C 3.9039574 19.3148741 54.5649446
C 38.8313700 8.3174178 4.7941103
C 13.0636574 43.8860553 6.2725024
C 46.4280830 20.0495939 34.7521146
C 48.9431682 53.2081473 54.2980765
C 55.0572322 56.1614057 33.2059952
C 48.7273229 47.5823224 11.5766961
C 48.8641605 35.5237737 15.8747858
C 55.1754637 47.6950975 25.7750938
C 22.3038348 33.2763806 34.0162824
C 38.3756722 2.1598415 34.5681744
C 55.2637953 46.4308120 3.6415484
C 38.7259134 28.9609835 18.4628041
C 49.9977909 8.1328521 18.2972153
C 45.5800663 4.5965609 34.7848875
C 3.2568280 52.8563190 45.0104674
C 52.7669312 7.4078470 6.7015330
C 31.0227577 37.8023313 14.8783255
C 39.4319155 41.0507208 12.3892751
C 56.7216457 5.9195391 9.4574500
C 25.7392165 34.9827739 11.1690540
C 24.0506933 34.3529831 46.6705296
C 35.0246294 35.1709972 45.7874807
C 1.4046509 30.8519263 16.3883968
C 22.8291288 49.5897314 16.3412441
C 58.3025186 36.5290714 21.2033797
C 31.0526011 57.2654999 21.5629584
C 52.5245035 52.9838886 9.6381667
C 6.2723529 49.6884984 43.9347969
C 26.4314300 36.3434629 1.6184870
C 3.8399185 31.2477551 52.8592994
C 13.9629868 6.4641655 4.8720218
C 5.3514580 19.9794011 23.7282174
C 38.6263446 10.4859601 23.8143620
C 13.0824398 39.8461227 15.8117953
C 31.4215970 29.5604393 43.1310045
C 20.7547647 51.3364193 39.1746074
C 52.0059164 46.0160751 22.5283856
C 38.4245874 49.7513830 28.8621769
C 44.0994108 33.2670470 35.5946254
C 16.1696247 23.5274670 42.4478244
C 28.5051735 7.7699945 3.3497436
C 33.1958545 45.8909913 20.7718018
C 18.1429154 11.6409882 48.9097283
C 25.7202978 25.6726513 24.0140813
C 27.1056652 29.0908939 27.6513950
C 9.7772118 15.8100577 47.0140383
C 38.5330290 41.4554600 54.3619907
C 47.7127987 7.4836138 13.9410603
C 10.1313888 24.8726520 13.5908343
C 15.8949338 7.7366049 22.2459664
C 19.4416124 18.8296510 1.4754112
C 22.7947127 11.6487519 18.6735911
C 17.6981206 24.3615823 36.0529008
C 26.3957036 14.4498194 1.5421772
C 28.2515482 37.6801889 52.1689259
C 0.0548143 36.1518825 37.7011296
C 35.3771040 27.5404351 37.4100366
C 46.2601042 15.2214356 28.0108323
C 47.2390752 17.3770286 54.9060860
C 10.2218064 3.9350192 30.2652056
C 37.9072441 31.6439690 44.6436213
C 48.7033828 21.5349548 41.0061122
C 45.9700348 6.7720093 54.9694762
C 32.2462526 44.9588902 20.1499568
C 31.9170161 22.6593715 46.5082533
C 20.0612928 27.6877456 33.1070416
C 18.9174979 2.8467497 1.5221900
C 14.8342849 44.1963496 53.0621397
C 57.8270555 44.2164696 33.3338662
C 51.4436515 38.2853852 47.2070603
C 28.7450663 36.9489052 32.0623980
C 19.1235366 42.6722509 35.3656084
C 42.1627754 43.0381168 16.9150157
C 43.8943135 19.0786363 58.2513595
C 17.0865411 7.3125272 36.7358899
C 30.1673581 33.5071940 30.6284271
C 2.2809558 11.8348531 12.1117104
C 8.9187241 12.3111962 56.6583736
C 5.3126987 7.5662841 52.2795258
C 7.8839298 3.8075716 38.0611106
C 26.5001617 1.1896686 10.1088164
C 57.3705805 57.4901532 29.4813073
C 48.1641764 24.2491649 41.0715534
C 8.6550436 25.5719013 26.0959428
C 22.1118544 38.9795468 0.3251263
C 29.1183431 47.2931662 2.0956964
C 51.1018088 39.5258478 19.9832491
C 56.2530757 15.5166947 45.9467917
C 36.6383498 13.3139207 3.8193377
C 16.3836358 24.3123549 23.6799881
C 9.7790350 32.3535040 10.4918171
C 46.6631664 30.6820833 40.0211823
C 56.1453334 6.9499372 39.0165288
C 15.9877592 31.8936473 3.7133509
C 33.1115837 34.2950745 18.3452355
C 15.3527150 26.8848211 10.5792705
C 5.5699450 36.4333702 50.0581148
C 56.3428370 55.9944372 3.5434927
C 7.3784631 35.4739778 48.3735871
C 2.5073110 6.6030634 24.4298343
C 11.2778711 11.9641830 8.2651714
C 0.1000844 52.7758201 10.8690512
C 21.0041877 43.0554713 38.7095203
C 29.5033020 41.9869872 4.0206497
C 46.4755221 33.5704994 8.9492751
C 4.7928665 38.8139983 20.6885363
C 30.4062946 34.1710940 50.4166787
C 57.5629671 26.2907440 17.2720157
C 29.8551412 43.0278967 44.2998961
C 16.6756387 37.2469920 11.7341362
C 39.4162953 0.6171090 55.5594743
C 6.1964032 16.6939644 15.5020691
C 9.2982697 25.1785907 29.4405492
C 29.5843428 13.0755755 30.5392084
C 29.4251861 21.3129176 49.6586201
C 23.0355100 20.2894372 51.6602266
C 24.1000018 39.7388127 56.6692797
C 15.6425981 56.9769429 25.6513540
C 40.9208175 19.1629810 36.3141105
C 23.5667770 27.4275201 17.9171853
C 51.0125590 21.6198972 48.9476294
C 39.8965821 51.2528212 50.1198705
C 21.1005456 58.2815834 4.8914701
C 19.8261773 47.0581590 40.2979763
C 43.4358040 12.0627950 22.2597170
C 10.9381392 20.8672189 3.6048820
C 36.6579100 1.3025354 51.5777858
C 49.8362221 0.9322811 18.5488299
C 44.0182800 0.4216141 23.2973784
C 3.3233950 56.2165294 53.9903682
C 51.2874906 14.0372971 2.9369745
C 27.0212091 39.5230300 11.3747170
C 55.0098012 21.1176227 48.1875539
C 14.6512830 49.0138846 8.0765272
C 51.3048645 7.2440416 51.3286468
C 15.9206125 50.3991185 31.9752903
C 19.2438128 48.1906714 41.8501889
C 52.7930201 8.2811841 4.6111161
C 47.6116892 31.3170967 43.5448626
C 51.6150387 0.8748577 32.4817207
C 52.5281210 26.4139947 55.7695806
C 46.0670976 57.2680876 27.3452100
C 54.1373658 1.9234437 37.4218696
C 39.3840049 6.9404387 12.6864557
C 44.2357983 3.8445095 21.7779079
C 4.2719931 42.5378296 26.8557969
C 31.5091079 24.0086777 57.5183904
C 28.4599943 55.2559993 55.5767637
C 18.0525755 22.0897828 23.2340026
C 41.6870250 28.2353768 54.7981320
C 9.4372970 26.3477660 30.2326180
C 2.1294017 19.3392518 52.4028910
C 4.8931790 35.5331742 56.1073854
C 14.8968593 46.6932755 5.4741552
C 55.4745087 19.6262397 21.6379273
C 25.3771607 51.7806057 17.6961660
C 6.3344339 10.9469337 23.2446138
C 50.9022045 20.9242972 31.4812374
C 10.0412526 1.8583479 23.2479075
C 50.2467685 39.8113593 42.5490024
C 52.7029805 42.9660426 32.5633979
C 26.6049268 17.5230868 57.4383887
C 39.5855660 5.3407328 20.6190273
C 53.3066683 16.9260132 14.8457781
C 40.2651454 23.0075647 34.5098911
C 25.2466650 17.7721520 57.2731367
C 38.2116976 51.1274897 47.0045660
C 43.8247423 26.6530965 27.1970879
C 14.2847233 24.4858853 10.2877166
C 30.9702460 7.5428601 16.5095862
C 20.3005270 12.7467723 9.9265702
C 6.7929009 7.6985116 37.6987515
C 7.2134008 26.3199370 43.8029713
C 2.4987584 33.3627820 44.4834808
C 30.4523413 22.8513131 2.4876953
C 51.5403961 46.3985159 31.9048288
C 33.8893296 56.5706491 6.9280844
C 8.6161983 56.2398811 5.9887190
C 28.7641229 30.3818466 52.8212884
C 29.9850536 0.7479734 51.4934155
C 43.6212496 57.9609220 32.1649442
C 40.1239152 35.5404970 19.4090198
C 0.7574181 0.3704997 21.1171897
C 29.3922404 19.2528457 7.2245582
C 33.4795076 35.9082784 50.0718172
C 35.4922335 32.0261624 22.7287524
C 42.4408808 4.6179180 25.5368158
C 35.6441000 57.5360467 41.5918783
C 49.8836788 58.1859074 4.2999665
C 28.2896393 52.6003353 42.1362697
C 0.7234280 31.1232444 18.9516125
C 39.0173019 41.2071073 9.3756095
C 15.9353789 39.7935427 13.8130262
C 21.5176709 4.2259997 18.5644010
C 57.1856986 39.1200574 57.5895420
C 26.2894293 33.8344480 38.4691314
C 32.4502771 14.7374900 7.1325718
C 8.4413245 16.3127470 46.6032868
C 4.8493182 12.0626543 56.0615654
C 22.0967383 18.4521811 52.9332285
C 29.5828877 6.3321279 36.2225209
C 22.1428225 37.5695402 51.1996370
C 44.2215868 29.6496465 42.8420501
C 11.4393190 45.0281174 18.7129384
C 3.1570681 7.5697190 47.4695135
C 20.9493438 6.1147750 5.7562840
C 53.6671690 55.5013501 18.8384858
C 4.4985266 38.4665217 32.8222034
C 43.2502772 51.5899332 25.0660186
C 55.0323072 17.4091314 47.8693599
C 29.7360528 2.9915405 44.5344196
C 29.2569924 5.1498263 53.8948105
C 53.2978845 30.4448628 32.2336288
C 29.6326465 45.0801317 33.0444133
C 17.6723926 23.5572064 6.1016167
C 47.8397674 22.7774504 21.3070486
C 1.3764561 43.8671648 23.7559703
C 17.1901426 40.6349386 2.6601696
C 14.2517182 18.9178315 32.9575022
C 22.4377856 29.2155025 24.8395835
C 46.8791199 48.8961754 21.9035761
C 3.1184621 54.5037534 25.3973157
C 33.5854778 7.7007038 43.2523198
C 6.2805422 17.7461296 56.5687654
C 22.0135493 16.4232613 58.2861120
C 47.5787131 23.6449904 31.9339072
C 52.6321648 54.5901721 18.2421402
C 42.0146671 21.8894829 18.9944617
C 46.4249814 13.9877993 52.2891738
C 25.7624902 57.7996764 4.9986406
C 37.5848457 4.6606967 47.5230775
C 34.9283149 57.6115001 13.6781000
C 0.0378940 11.9615996 10.4881062
C 21.6841448 17.8148104 15.6732607
C 38.1525784 14.5567795 14.6205170
C 25.8718707 1.5996667 50.6498161
C 39.7607665 45.9620380 33.3020950
C 7.2696323 55.4393377 16.3582431
C 7.6938312 13.5789946 26.1696197
C 7.7427580 35.3208645 27.4300642
C 12.6286549 18.6622833 10.8822016
C 29.8742878 28.9549525 49.5915982
C 1.3661897 51.0091568 17.3878706
C 56.2369476 11.8340415 16.2089509
C 44.7653003 51.0722224 56.4027345
C 22.3765125 25.9909077 33.9347036
C 54.2057088 4.5733810 5.0930447
C 39.9287486 26.0370971 30.8574545
C 55.2964761 20.2220889 43.3318864
C 32.9580763 17.3167649 54.3218129
C 13.3932267 40.0599444 17.3996285
C 56.2963490 19.6330598 41.2219275
C 48.3216189 43.3509157 34.6173454
C 56.3628315 48.8821755 41.0895953
C 24.7704051 33.8968203 32.6941576
C 36.9211631 3.7811256 52.8817582
C 56.2096192 4.4795321 35.1715909
C 38.7392167 14.3455848 15.9281287
C 39.9836611 28.3069488 52.9179494
C 15.8583562 0.4940121 8.7251876
C 53.3461055 38.7897319 54.2629217
C 16.2967426 28.3842748 16.7925130
C 37.0702042 37.8877462 50.2197946
C 16.1822910 14.0503940 2.1142535
C 32.3606187 0.7519128 15.9648086
C 42.6106478 32.3807034 42.7373906
C 57.2166454 43.7098980 50.9474188
C 16.2765157 54.9750616 44.2462752
C 52.9811101 39.8349873 7.3953274
C 50.8752366 31.3717930 54.1725535
C 30.2653140 2.6975755 58.1718400
C 2.5843328 33.3662817 13.5988067
C 9.2266735 15.1511207 25.1788091
C 44.2256710 34.2479089 26.8986092
C 5.1931732 49.1837359 21.4643633
C 45.1440423 23.9148917 43.2899663
C 0.2669664 24.0614561 1.6893606
C 16.8564802 33.3850857 21.2461344
C 5.6200685 39.8255136 21.9534162
C 33.1010227 23.9625069 52.1347006
C 56.3808181 18.8530708 11.4356325
C 31.6647003 5.5158919 41.5274713
C 32.3591612 11.0143021 6.2067473
C 28.5407401 52.7102495 35.1686366
C 21.2285403 47.1373429 29.9484009
C 24.3661524 8.2020192 21.1532197
C 15.1536754 19.4288010 43.4448338
C 22.1034798 51.0451947 11.1018698
C 46.1781096 29.9263398 51.1960838
C 27.4081133 37.0198656 7.4103616
C 27.0281032 5.2592290 19.6391149
C 12.1496885 51.8456525 33.2111654
C 44.1669097 28.6383012 27.0748136
C 27.2870969 57.8351809 47.5753383
C 7.6550583 38.0036018 57.3732316
C 7.1293534 53.4289109 19.8521020
C 50.0161401 53.3561481 26.3009034
C 27.5169727 25.7139668 11.6499405
C 44.6837866 38.6984106 45.4915864
C 48.4630697 25.4849532 19.1244110
C 23.1468788 15.7600552 54.4301787
C 17.2575788 42.1699013 41.3320392
C 6.5198927 22.3823036 4.8914361
C 33.5302174 43.1621847 51.4769813
C 40.0960261 29.3963245 40.2502601
C 13.8034758 36.3333387 57.7439662
C 40.3819547 37.8108351 1.5058574
C 34.0119731 19.2554838 26.6826212
C 12.2570544 32.8164560 14.6419902
C 46.2203869 13.8507304 27.6624069
C 14.1163490 55.1142576 5.8477542
C 22.8994242 17.1071829 48.2503858
C 0.9750883 29.9328439 37.6926556
C 49.5199486 42.3520797 8.2826808
C 46.1563795 55.5372361 34.3405425
C 13.7979934 22.2467128 49.5619233
C 21.0770348 40.0053978 33.6151139
C 19.9671549 23.2410857 26.2885952
C 15.0165613 0.6822832 47.4372900
C 28.8347525 20.1030684 54.4940448
C 38.5553358 21.7557723 41.1039132
C 31.2254847 8.1724569 1.3120205
C 54.2444076 26.5460705 4.2628077
C 29.9294898 31.5676888 45.3418169
C 47.3324829 16.6381582 18.5715528
C 48.2931728 54.4551310 40.0894932
C 13.6150162 19.4201856 11.2715180
C 9.3001446 17.6706188 57.3264261
C 18.0128881 55.8590715 5.8509986
C 32.8434491 8.4871644 5.9096527
C 7.5132592 7.8375111 19.5560391
C 51.1365332 38.4488362 57.0011412
C 1.6864420 20.0106813 13.1595794
C 33.7409302 3.3946649 37.4085023
C 56.7428688 39.7824360 1.7355384
C 11.6770564 36.3244254 47.7786989
C 10.9437135 14.2588947 53.5302748
C 5.6618414 16.3299792 14.3758651
C 50.3258422 39.5531620 44.3682385
C 19.8112055 26.9044965 52.1629704
C 52.6656956 22.1876169 37.6014824
C 45.3638749 29.8672953 31.5480309
C 18.5208650 50.2803953 36.8302794
C 41.1477850 23.7905618 54.2227284
C 53.5596679 6.9409938 29.9726708
C 16.2351765 49.3267596 54.0725253
C 32.3348256 52.8637684 22.8237476
C 1.0186745 8.4847580 20.6899509
C 8.0482423 10.1152749 40.4788117
C 22.5622130 0.0652655 20.5079693
C 2.3050583 53.7362232 14.9072314
C 33.5913655 35.4421805 45.6207436
C 31.1770523 43.3340586 12.8254398
C 0.4934303 8.6521032 30.1177146
C 47.5979869 57.7925494 16.2120223
C 11.7572054 20.1460235 2.7829686
C 45.4957561 25.1585989 30.9197341
C 15.9980751 37.8291515 57.1887895
C 11.3611837 23.9875910 13.7787714
C 18.5845968 47.0806868 33.5037410
C 16.1102508 54.2555509 56.8065007
C 16.6952027 57.5998353 25.5861000
C 4.1355171 48.7498998 35.3244555
C 15.8807621 50.2694829 22.1213857
C 11.6370142 58.0283094 33.5339076
C 2.9032515 34.8620215 16.8210396
C 46.3475527 47.3681975 5.6572029
C 54.9328411 40.6593681 23.6042272
C 14.8805467 37.4457267 24.2369744
C 26.2725491 2.8103321 31.6918824
C 52.4506894 53.4814966 2.2166535
C 2.0144450 31.4725555 11.5366698
C 54.5887573 44.6223215 54.3370013
C 5.1311797 46.0444639 36.2840354
C 17.5931831 43.7146860 18.6074992
C 14.5323009 15.2319508 17.4007743
C 20.3422305 22.3038883 3.0301721
C 38.6433895 30.0146127 31.5433915
C 31.7105592 16.7958518 19.2692395
C 37.8594348 57.8423304 58.2371409
C 15.6121151 4.5843158 17.4395904
C 2.9523949 15.9123000 37.0742322
C 36.0174668 6.8441244 25.2641359
C 29.0998815 11.7680078 1.8070752
C 41.3955698 7.2351836 12.7562902
C 20.9354301 41.4901726 47.6417231
C 46.3832212 24.1646681 40.4416061
C 16.1382387 40.2975110 20.4849168
C 39.1728162 3.6191169 44.0498351
C 38.9561676 48.0769142 22.5569103
C 21.8970698 6.5980124 34.1514225
C 17.9932329 8.1990878 3.6315618
C 24.5337622 9.3937939 34.7420261
C 52.5767481 33.3263440 3.6787596
C 13.7475932 31.1829548 28.0849600
C 30.0475967 5.0495126 24.5626210
C 26.9398423 10.0746898 53.1414285
C 30.6293244 36.2085361 27.2872633
C 9.1553123 16.9718573 34.9990910
C 28.7783316 13.0186762 1.6205530
C 53.1097968 55.8228376 24.7159436
C 12.9686621 3.2388052 46.1332231
C 21.3224765 2.7158675 38.0576907
C 27.1871546 5.3382640 23.1655488
C 39.4368018 31.0094884 28.5413301
C 20.3566230 8.2332090 42.7454584
C 9.7102338 37.4838161 52.1863619
C 38.5030103 25.4382752 36.9327442
C 3.0304282 11.9762407 37.0234295
C 16.3460694 6.2210905 13.1621115
C 14.5712022 30.0860193 16.4451728
C 32.3925746 39.4880153 51.5974306
C 18.3413102 25.8869745 35.6871441
C 28.2485852 35.6294840 30.9479001
C 4.5274862 52.7109722 27.4408280
C 52.9843340 37.8963244 29.8032391
C 34.8933804 54.9527372 26.7856737
C 13.6801135 47.5993516 25.2994957
C 24.1239742 30.8128621 29.8970392
C 34.9677359 37.5011798 36.1781239
C 43.1408115 47.5599144 34.3008651
C 43.8455520 45.2374679 36.8885047
C 52.9725190 43.5980345 41.0745492
C 47.2191516 46.8804424 41.5923720
C 10.4446102 34.1808434 55.7785753
C 11.1305107 11.7343569 37.7110553
C 31.2442771 30.7192565 9.7726277
C 13.1109054 50.1677604 22.8715427
C 42.6895810 50.6249153 28.3528418
C 37.6566713 9.7205855 34.3509720
C 36.2506842 57.9770339 53.7694801
C 45.2575593 39.8375410 30.9760730
C 53.3441809 2.5336030 11.5090473
C 27.1971393 6.1900010 10.1658418
C 47.8903654 21.6427375 4.2601573
C 28.0602710 42.4467371 43.6516678
C 41.1769931 4.5689171 24.2627110
C 20.2815119 26.7970656 12.4457654
C 4.3236866 42.5060061 7.1638363
C 14.7510660 27.9541739 14.9522661
C 38.4472885 50.3149351 27.7320109
C 26.3985264 38.8809421 10.2603032
C 51.0822998 34.3283884 23.7468983
C 21.3534677 50.3181456 20.6070529
C 28.6521811 4.5698994 26.9882754
C 52.6346360 12.8291446 1.8008176
C 24.5248428 51.5405802 58.3879155
C 54.0373902 23.1366054 37.1262225
C 50.5169773 43.1743727 1.2257276
C 18.6992115 45.2489381 50.8916293
C 19.7241534 7.9447066 26.8508848
C 51.0001621 7.7541092 56.6088672
C 39.1584037 24.3760123 48.1623936
C 15.7027384 14.2860013 23.4789868
C 7.3668220 46.3682507 8.9908462
C 6.6789960 49.2383180 40.1609748
C 53.2959207 34.1312651 54.0370550
C 48.8898571 19.3606951 23.7899650
C 39.6782756 0.6975434 4.4574382
C 49.3588187 3.7395776 42.1238512
C 27.8354750 15.6968351 36.4423049
C 55.2318033 13.2842030 13.5035802
C 22.0914007 28.8405898 43.0183599
C 11.9301915 25.9805471 50.7114931
C 13.0221799 23.8877272 22.1928733
C 13.1018948 52.2361977 24.0845527
C 55.1646013 24.7989492 21.8769272
C 26.0823386 14.5462618 8.5241111
C 54.2827429 24.5465030 34.8837190
C 17.8391612 3.5492313 18.2177184
C 15.2431501 9.7761618 25.6465588
C 20.3496303 15.3417436 53.2663769
C 31.6755394 56.1625143 44.5122969
C 53.2364132 23.8267388 17.8535894
C 14.2987182 13.1328476 6.8273818
C 24.0947304 0.8803933 33.1446494
C 56.3560520 19.1150605 17.1408330
C 23.5987938 12.9439232 12.4320864
C 2.8660704 52.6071833 12.0560947
C 19.7600519 46.5700675 36.9448904
C 20.3402667 3.9543225 47.8393301
C 32.4698117 26.5858741 55.9468258
C 52.7404875 47.9316030 35.8759382
C 0.9440522 35.6428999 3.0608869
C 13.3294806 36.9648208 48.1597861
C 20.5096228 4.2723851 38.5898104
C 6.5480886 45.6829086 12.8976918
C 45.0579133 23.5404561 0.9291329
C 38.7693333 43.7397495 47.0427840
C 16.7283801 35.2225962 23.6764203
C 37.6169811 27.9181453 18.5099170
C 5.2155023 1.6829765 16.3257932
C 3.2577370 48.6802636 55.1184469
C 13.1296988 19.9303678 3.2640206
C 9.2596294 37.5865901 25.0219786
C 54.3115226 13.3407367 41.8019615
C 27.4996189 57.0021230 5.0860049
C 51.0517077 3.7655236 18.4976071
C 18.8896276 56.5216377 48.8534277
C 29.6910583 33.2904112 20.5960890
C 19.6354626 14.9137580 54.2774835
C 47.8389051 46.7599965 42.6871415
C 51.3686153 6.9157387 57.2600613
C 27.5759117 14.4659468 44.0442538
C 37.4831478 45.8195513 6.1570324
C 27.1804204 19.5162448 1.3363108
C 52.9961876 27.8247374 54.4274566
C 43.1062825 1.3387954 24.7272640
C 44.0630610 23.1128085 50.6699595
C 45.4565886 10.0854563 51.5680044
C 1.0878210 20.3446264 8.0688666
C 36.4403285 48.4487592 56.5007339
C 43.1975896 24.6509586 21.3668870
C 27.8135679 57.0911702 3.4830943
C 32.9901548 22.9316232 9.5589967
C 52.5635804 44.7279946 43.7473287
C 55.2185594 22.1740680 47.7586457
C 11.6805482 43.6094202 31.2713889
C 28.0240380 15.0681744 21.8305202
C 39.9297167 1.9031161 27.9357258
C 28.0141390 11.7205028 19.4762461
C 45.9854039 43.3466981 48.5608229
C 11.8690450 33.1621236 42.9710941
C 19.9692629 50.2165034 8.5454744
C 4.1301571 50.5139162 27.9106637
C 7.3436641 0.2179412 46.7220375
C 30.3038234 2.6481501 30.1112363
C 32.2389429 27.2869817 54.8889931
C 26.1395500 34.2701596 39.8518744
C 35.2397511 5.5736235 25.9558861
C 51.5990075 8.2062388 10.4319998
C 22.7281443 23.7163483 12.9433759
C 13.2285381 40.8277580 46.0821988
C 32.8601666 57.8484039 21.6865963
C 55.1621487 34.3220694 16.8071506
C 25.4319688 42.7944727 30.0171932
C 56.9168575 3.4747822 49.9554278
C 34.4201455 2.7735224 25.7523418
C 9.3588945 5.0058562 0.5963425
C 29.7010905 30.1924247 51.4045750
C 6.4375297 29.5221469 53.0410528
C 6.3812316 27.0114331 44.3464683
C 44.0225157 2.9214284 50.7234848
C 16.7501640 38.8690573 40.1627539
C 31.3018453 46.8527700 29.2911170
C 3.5778327 56.9467987 18.2121563
C 15.7507963 45.6862177 49.6672187
C 55.8602426 56.8593403 52.0957138
C 26.3948181 1.9681848 35.8514089
C 3.0686536 48.6736209 20.0620047
C 22.7873312 34.0255662 44.4727221
C 11.8320887 5.6564842 45.7429504
C 53.5253666 55.9723991 53.3228801
C 14.9839463 16.4809646 35.6773652
C 3.8096686 6.1534786 33.4452471
C 11.8973981 50.1705661 58.2467541
C 55.9663866 9.9287328 54.3710489
C 12.1066241 5.7345957 3.6493937
C 55.5109216 11.4624134 17.2957238
C 33.2046939 9.8194111 9.3541732
C 55.7400181 0.7239230 15.0230574
C 20.5893032 12.6465900 17.3905840
C 38.5486054 49.0035047 30.1648931
C 54.8447189 20.1444427 44.4608736
C 34.0885069 33.9719674 24.9145962
C 0.3567724 26.3435593 44.0424098
C 36.3192529 15.1058036 9.4028004
C 20.1922317 5.2741622 56.1601742
C 54.4937990 22.1278592 3.9855071
C 4.1022996 33.8072310 26.1156084
C 47.8248198 33.7696690 28.1889672
C 32.1756508 5.9071236 43.0593131
C 34.0923014 54.9153131 4.8032225
C 30.6863919 27.7289856 30.3735834
C 48.4254139 9.8051132 4.3202843
C 12.6769683 17.0084881 38.6436883
C 50.6913496 50.3686711 22.5483163
C 54.6287731 5.6805786 13.7580914
C 2.9385115 57.0766100 54.6281826
C 43.7679203 15.6222830 44.7613696
C 53.7263567 54.1408486 43.8318316
C 27.9747786 37.3855771 57.8947019
C 37.6688326 52.6249831 21.4305243
C 6.5274043 8.0754223 7.8345093
C 1.0821356 36.6247740 49.4724644
C 3.0474276 35.1263994 15.5853214
C 16.2044833 0.8576069 39.1894015
C 34.1374926 56.3241463 33.8894981
C 55.0624669 33.4954963 36.2146982
C 54.0708885 39.0133756 55.0378362
C 41.5271630 27.9840358 58.3613014
C 30.4217272 40.4137357 56.0566604
C 41.4429078 30.4972802 25.2136932
C 18.3505758 34.6922093 1.9449666
C 34.6910187 41.3596708 31.5030849
C 56.4117716 43.4000495 54.8444216
C 18.4724258 55.0238695 8.1586535
C 4.6276400 5.2818770 38.5874683
C 50.9618647 16.5724845 27.8545518
C 55.6119347 49.9392629 51.1785366
C 54.5912409 28.0667518 12.3596602
C 47.2925505 17.9021144 36.9032568
C 38.6415037 0.8118068 33.5167616
C 28.8065751 26.1420824 33.3946434
C 27.7242967 30.7751512 19.5224701
C 8.3016502 38.5705921 28.0262743
C 57.4975343 50.9915586 33.8382219
C 29.8652179 20.9063906 16.9340305
C 42.8341356 5.6406439 57.9629485
C 35.5846548 32.0729313 36.7809482
C 2.0904689 57.6045564 42.3889278
C 0.9133380 48.4394202 12.1704328
C 38.4486542 35.5018142 25.9827492
C 53.9078216 44.3064953 9.8830369
C 24.3345490 10.2029800 19.1663476
C 38.8529774 51.5176395 41.4521885
C 39.0040780 17.3086486 37.1979557
C 27.5916959 14.5291360 25.2295289
C 37.8450696 41.0682430 19.3496533
C 20.0647886 44.9392336 5.0566230
C 14.8232021 20.6014257 56.7381753
C 47.9629208 49.9685787 3.9548355
C 53.0234772 22.1268141 48.0355065
C 3.2869176 28.1469788 24.8263282
C 32.9986821 51.9687811 30.1658450
C 37.4923670 31.1457267 17.1649982
C 5.8814119 25.4647998 1.6750115
C 31.6676383 38.1022160 16.0092743
C 19.2661694 51.2477997 36.1528742
C 5.0698394 33.6926113 30.9645839
C 22.0209874 11.5270875 30.6755042
C 43.3627058 33.3532106 19.1882105
C 0.9063206 24.8409834 56.4584995
C 26.7108088 43.8449795 4.8156186
C 34.7207564 55.2483491 33.5962955
C 43.5657974 25.6058293 7.4451276
C 45.3152118 10.0460435 23.7511616
C 32.2311436 10.3771570 38.4112801
C 50.4532109 46.1671679 3.5040281
C 23.6157599 50.6128685 43.0814916
C 36.9953857 47.4421158 35.7197887
C 41.1188080 8.3733795 46.2228792
C 30.7210575 6.8325440 13.2609967
C 22.8421859 40.2430044 23.2848196
C 2.0693794 9.4872778 49.1950853
C 0.8227998 33.5440332 4.4610807
C 21.4368385 39.2043823 2.9219115
C 28.8227233 30.7344068 6.7392974
C 3.0676689 5.4426712 48.2082097
C 3.8279117 34.8274363 27.0209113
C 58.1391549 24.4000963 56.7164815
C 13.2322163 56.1325566 13.1611013
C 3.7487120 40.9745886 55.6161942
C 26.6163345 51.3235297 34.1568109
C 34.4797275 29.4814661 18.9476949
C 17.5302528 21.6424796 39.4822311
C 27.9602003 9.0527207 24.7514452
C 52.7078545 5.9105881 32.5134012
C 8.2036181 40.1392230 55.0107349
C 23.0548524 51.2165309 52.6563001
C 15.9930808 33.8847535 33.7800831
C 48.6793872 4.3843430 45.6888374
C 45.5760787 25.5061230 9.9510111
C 49.7808583 12.3505376 6.5717207
C 11.8422878 40.8223216 1.2944900
C 28.6952965 45.2986266 22.6532558
C 19.8588337 27.7465193 19.0945404
C 5.4330899 38.4052380 10.7106812
C 53.0176528 18.1103544 13.8605298
C 40.0985952 57.5916153 50.8683014
C 7.0460935 2.4266607 2.0513002
C 48.4768853 33.9498133 40.5850699
C 51.0855676 22.7150583 43.4070228
C 47.8168130 12.8881070 33.3656510
C 40.2778853 12.9511284 32.5253655
C 31.4830919 51.8281722 48.4785553
C 36.4405693 41.4193905 31.3464865
C 20.3814859 9.4478268 38.3745210
C 49.1324427 15.4251791 16.5167691
C 35.4462440 51.3842744 3.5872821
C 37.7075930 57.9555554 53.2173660
C 19.9593522 49.0452494 40.5968248
C 28.7568016 10.6502835 24.7561217
C 40.7668446 10.2342873 31.9986062
C 19.4211913 38.8966149 42.8506122
C 3.7251735 20.5128699 16.7719679
C 25.9404954 49.7269498 52.9268669
C 31.7271782 23.1409742 44.8633543
C 1.1833677 34.8699539 32.6765680
C 29.5242097 6.0175462 5.3099215
C 33.5889967 27.9382687 19.8952820
C 26.7186594 21.2715139 3.6547795
C 43.7382681 44.8224345 30.7779158
C 56.5775578 32.5557140 26.8223615
C 48.8152128 8.6599151 25.4236074
C 49.4031580 40.9450199 20.3015882
C 21.4635727 24.3111700 50.0356974
C 19.6960198 39.3121307 7.5172401
C 47.9635150 26.0630148 30.3668417
C 32.4929952 32.2151114 9.5107665
C 48.9901180 36.8223844 21.7730167
C 45.8182016 5.8195530 2.3429286
C 10.1249404 49.0124229 20.5801115
C 28.3178473 20.6374158 33.4397379
C 21.2502793 5.4202498 51.2300850
C 7.6081088 33.2339961 56.5932668
C 45.9013200 46.9917573 33.1152927
C 29.2737174 9.3825855 15.6105629
C 8.6342068 46.4151361 9.2662820
C 49.2356286 27.6700831 31.1741817
C 11.5224209 9.6578904 13.9487404
C 47.2783959 17.3263981 53.0214706
C 11.4810374 0.5537451 56.0066389
C 40.1293503 46.6204630 3.6460982
C 10.4147501 50.2936522 4.2486121
C 52.1056471 52.4351837 40.5186330
C 44.7151984 53.5671503 43.2851997
C 23.8271399 4.8334680 8.9624651
C 50.9600226 1.9179258 30.3928693
C 29.4121423 9.6495453 26.2268307
C 21.8474938 3.6153939 42.4105136
C 49.8026110 32.8378871 40.9977316
C 19.6006804 20.9547596 44.7650128
C 44.8584445 2.5052818 19.4505807
C 7.8740405 11.8332464 24.3273649
C 27.4775202 29.4750001 38.4497832
C 6.7248217 29.1700040 11.3798014
C 21.3926298 11.2443371 11.7370951
C 33.4387265 57.1814542 31.9534240
C 51.6723409 46.2136122 42.9475680
C 19.8137080 13.4671657 19.0910565
C 38.1198164 28.4731636 43.6997060
C 2.7158989 40.1605645 56.1510452
C 25.3385250 38.3013464 26.1698931
C 21.1071897 56.9519655 19.8279148
C 55.9064561 33.7983923 17.5238006
C 23.3160404 5.4039187 3.8853615
C 52.7416372 10.6887827 47.3975717
C 23.3710930 23.9568851 50.2840054
C 57.4904137 26.9771770 45.9984223
C 40.3222177 54.5325437 6.5122335
C 5.0104527 46.7727168 54.9920057
C 29.6015680 1.4446890 36.9694314
C 18.9150053 44.1348275 50.6421357
C 4.3163307 19.3580278 10.0730362
C 35.0946186 13.8101560 47.8328515
C 14.1438273 37.6521651 13.4158945
C 55.6404172 2.2585395 43.4174363
C 53.5914564 47.4580232 8.8246309
C 11.7740240 43.8329282 27.2573800
C 57.8187956 10.2362200 39.0564645
C 32.3586562 15.7622095 33.9554055
C 18.4535700 32.8233124 29.8048457
C 8.6300238 23.5312925 15.6852697
C 24.7121357 34.8811972 42.8602086
C 31.7214675 27.5436248 41.9647580
C 45.0009804 3.7558840 30.0599076
C 50.5693971 22.7718508 24.8477908
C 15.9532551 8.2245428 7.4997179
C 10.0630885 51.2724299 51.2265667
C 43.6180637 47.8278494 24.6719266
C 24.5757258 54.2589177 30.6794607
C 24.4131163 5.4731046 35.2502518
C 5.6332650 46.8150215 42.9295348
C 14.9035575 11.4105765 44.1583082
C 8.9052826 46.6559038 34.3698777
C 2.4015124 8.3995198 45.7529036
C 28.8829477 30.0994748 16.6897129
C 16.3936973 28.5013149 41.3092813
C 32.5216496 53.5377044 40.7524097
C 9.6603904 45.6428962 52.9777021
C 11.3453628 32.6236744 55.8109479
C 5.6343777 29.9667140 13.5927695
C 11.5938477 22.4692098 49.2630258
C 56.6531966 39.9413548 51.7678838
C 17.9247124 26.5574142 52.3678354
C 41.2213810 20.9558738 55.8867109
C 23.1403236 43.4612054 34.8342781
C 42.0417616 6.6475871 27.8053097
C 49.8413751 25.1778102 1.6407060
C 0.1118302 27.6153913 35.0478303
C 43.8554562 48.5338778 19.8591845
C 45.6748343 42.8611418 44.2366876
C 18.2851925 46.7742970 44.1871907
C 4.6509077 39.6706877 18.3038673
C 35.3540636 24.0784166 28.5178009
C 49.4631035 36.0045645 17.0446945
C 10.8771846 24.9771384 6.2935055
C 16.3711836 29.4928915 18.4432988
C 44.8284369 23.2668142 51.8792960
C 48.2438351 3.3342487 22.2193598
C 17.9986171 17.2243197 52.0616856
C 3.2280160 15.3570280 23.7274333
C 6.3364287 57.5265085 37.3648841
C 24.9205785 49.4651121 0.2873919
C 8.8856243 44.9289043 32.3227364
C 43.2628629 19.7268513 3.3164850
C 39.8845930 19.9252185 41.0342011
C 29.7734460 18.0278482 18.9679449
C 29.2646183 16.2318211 11.2705073
C 9.6273849 49.8397218 29.7272908
C 45.8711494 30.7142789 8.6682041
C 0.1249241 22.4488667 46.9046577
C 5.6974594 44.8779229 50.7254115
C 1.9181212 7.3901755 21.4063877
C 31.0074651 52.1508704 8.2084314
C 51.2126373 51.5870450 34.4301098
C 12.4369968 46.0061223 32.7706100
C 52.1183889 0.2515629 47.7318847
C 14.7717452 13.8867384 17.8686854
C 39.4579527 38.2950009 4.8535484
C 0.7647537 0.2812097 24.8516362
C 55.6479511 45.4595656 52.1006846
C 54.4676989 49.7409550 47.3800727
C 37.5967412 8.1425362 3.8909543
C 34.4860356 39.4887404 31.8317607
C 5.1107381 42.6026599 32.9677902
C 31.9322137 30.5845878 17.9628185
C 56.0380096 6.4315808 18.9346100
C 34.9224406 47.4541008 50.6588136
C 50.2202738 46.7048791 43.9036898
C 55.7383144 21.7695323 3.8106366
C 18.7376092 26.7735273 51.3069522
C 29.1311119 4.5202969 57.8151218
C 30.3652228 57.7681454 49.2076251
C 8.3509279 34.5336519 28.1400734
C 36.9734984 2.1823508 18.6435709
C 25.5703128 1.9225748 13.6231235
C 3.2711081 4.2976367 33.9017137
C 23.3327418 6.8465863 46.6750441
C 58.0827884 49.4192400 5.2396753
C 27.2666236 17.8224081 58.3557820
C 44.4490422 21.3808540 32.6725452
C 30.8799993 57.0751891 9.1288831
C 54.1929203 54.5216933 48.8686523
C 41.6165154 38.7279586 37.5331096
C 55.0724261 13.2124227 27.3170238
C 43.3223886 57.3309425 46.2403532
C 50.3844532 42.5551116 58.4005804
C 44.1874522 0.2817898 1.7958353
C 51.4019834 54.9425163 57.9706400
C 21.6149988 9.9653138 35.4656959
C 47.6931578 15.9866166 42.9212741
C 11.6496253 43.2352010 22.0569731
C 43.2641024 39.5640671 36.2873474
C 12.2479907 58.4249365 30.2851691
C 3.0435402 29.9932053 0.2235606
C 31.0116180 17.8268743 19.2371245
C 42.8252114 20.6919893 49.8410103
C 8.4829748 32.7745036 13.6953425
C 34.8890871 43.0828194 49.9533577
C 31.8154330 29.7628101 5.7016029
C 49.3225727 15.8231193 3.2426983
C 6.6774308 53.1959266 2.2801073
C 57.4689958 2.1948433 16.2490916
C 25.4535477 53.3841127 51.5984768
C 51.0365054 32.6203040 53.8344646
C 17.2724550 8.6276638 31.7417623
C 6.6910635 12.5481032 42.0237192
C 53.3544138 15.9684590 16.8735422
C 54.0336330 56.3872973 41.8561553
C 5.1182219 30.5268917 25.4239684
C 45.9111597 48.2906898 25.6643347
C 36.7253426 44.3271702 28.6089264
C 12.6668073 31.7525734 55.3156764
C 51.7877251 36.6376819 25.3882548
C 30.1616240 23.9150013 30.1028463
C 40.7972034 6.8009662 18.2901404
C 37.4169391 26.2718080 9.6365441
C 21.8659177 22.2810159 2.5877434
C 22.4566054 41.3261207 46.1930751
C 10.3126700 28.9083335 46.6182522
C 16.1219747 12.5166938 4.9044550
C 41.3742930 11.9815525 40.4002662
C 56.4296818 20.6645824 47.8007000
C 33.6471575 55.4898728 0.1983797
C 40.2083954 19.1843364 9.0424193
C 21.2657009 48.8478372 46.4934249
C 17.0687024 26.4176690 17.2854246
C 2.9860129 35.9228899 2.8254901
C 21.1793278 32.0794834 7.6198759
C 41.9452378 29.2076472 50.3436481
C 47.2001715 40.7547523 13.2704623
C 20.4811852 39.9592994 32.7355383
C 15.6242154 38.4342449 0.3136502
C 52.7066474 48.3109970 57.9421853
C 9.7223036 10.0641237 49.8555304
C 50.0203684 14.6021145 11.2054024
C 32.0831283 46.4771290 57.2949011
C 39.0330129 52.8241429 38.5583492
C 17.7780552 2.1593611 33.0469759
C 48.9777848 4.8080010 49.9022417
C 44.7161835 50.6837849 33.0991109
C 11.5397275 0.2811762 37.7482191
C 0.1970439 13.1999751 47.9690147
C 57.0959724 50.9610414 53.4346019
C 31.8761708 42.8821025 22.2986279
C 42.4619757 6.9342223 42.7694143
C 24.8425845 43.3894086 38.7899716
C 14.8175761 50.8696486 1.3394268
C 21.6009125 44.0291799 46.2987423
C 46.9848492 17.0709780 1.3522529
C 37.6818854 39.2720635 24.0087378
C 57.5142924 56.7848085 33.2128227
C 46.1286611 33.4703463 54.9737411
C 52.3369374 51.3890424 22.0420042
C 54.9074621 45.8251635 54.6483424
C 31.4389621 50.5279748 32.1473310
C 18.7454517 23.7634976 33.8628009
C 24.2212758 30.7465005 8.1851061
C 48.5014255 7.1651841 32.1456873
C 1.0230987 6.5380877 12.9701564
C 33.0773302 21.7297789 19.0061707
C 43.5477130 4.9672742 18.2734815
C 53.0265866 47.0198378 29.9562098
C 35.9195281 8.6239150 40.6157588
C 31.3767286 14.9731944 5.1831387
C 51.6859332 17.8052672 5.9446465
C 18.3731424 44.1669331 54.1986437
C 4.5765833 39.2216413 12.0754283
C 52.4021006 8.9144144 43.9958026
C 7.9011136 28.3210788 18.3557427
C 22.5361753 24.8933297 1.9708337
C 34.6806472 55.6716057 24.3460570
C 25.7267885 7.5662198 9.7706049
C 8.3239267 45.1802920 55.4410237
C 47.0088808 54.1452360 39.9834457
C 36.6976730 52.7870359 57.7701462
C 58.2216334 31.0184849 23.5686825
C 6.2310709 29.4294992 30.1111967
C 34.7990089 14.6110069 48.7454318
C 17.0116540 31.3483325 29.4249380
C 16.6788719 4.4650081 7.2961009
C 41.8655922 47.8042964 18.9723000
C 57.7486783 25.0099520 14.7106784
C 15.6286260 7.2891308 39.7381978
C 11.8884985 2.7639193 46.0482423
C 23.6452775 36.0183330 14.5462402
C 1.5974944 43.7372245 29.1688382
C 36.3790935 26.1791793 47.0073126
C 57.6843214 36.2306631 44.5697803
C 43.6643056 15.2860159 28.3944135
C 55.3409049 51.8532774 48.5608753
C 50.3127055 51.8305093 32.0522805
C 39.0916134 17.2123021 55.2162037
C 50.2522728 11.2776962 36.4158889
C 4.3694937 19.4158106 48.6926995
C 25.4441828 0.2398310 11.5189802
C 40.2747053 35.1644819 22.7195130
C 50.8538913 55.2214905 21.6915105
C 11.3156379 24.1509237 39.7548204
C 53.0164849 20.2442887 14.6867804
C 52.1009868 26.9627956 53.9870979
C 41.3140385 21.0185742 9.1340949
C 6.8446417 22.0104985 28.8042986
C 40.0381136 58.3512264 49.6234568
C 25.3014329 23.4604563 54.6572960
C 30.9671268 17.4423818 12.3991511
C 49.2488976 38.1940754 52.0631582
C 37.5600677 24.7014718 26.6715893
C 12.1151466 13.2358915 14.9295008
C 38.2842132 50.9082026 53.6886657
C 40.4893529 49.4220898 56.1227487
C 53.6693406 2.5060001 9.0549078
C 10.2504856 18.1552847 54.3712482
C 5.3199916 32.2972029 2.0099464
C 9.0518588 23.4350970 30.2802867
C 55.3896998 44.5769250 15.6934405
C 30.9297886 26.3192650 6.5944588
C 34.6201196 45.8048304 56.3318137
C 15.6457199 27.7521148 5.3331231
C 54.8153748 29.1755579 11.7781487
C 2.2614522 41.9855557 52.3119725
C 52.7568787 2.9852215 1.7396425
C 30.3933806 13.1437003 8.3598472
C 18.7474504 52.7721381 22.6344410
C 19.2876106 44.1741658 46.9153544
C 40.4070937 38.7769260 2.2148343
C 30.6046385 14.5659890 2.7439975
C 49.5107494 20.6531986 18.8732919
C 41.7844212 9.8629927 44.3692549
C 58.1434687 54.6804448 4.0363025
C 45.5746725 3.3402179 35.1539203
C 9.6641744 55.2661842 52.4399794
C 46.7953035 55.3861971 5.8194787
C 41.8849928 44.8897337 15.4022457
C 5.3494616 22.1940185 42.1428751
C 38.7515979 9.7358251 52.7949573
C 24.0951084 58.0884259 29.5754499
C 35.4551446 20.2328634 10.0136073
C 32.8795808 29.7688430 10.2728564
C 6.4082814 30.8855171 20.1759197
C 22.2261163 37.4185291 11.2137916
C 48.4134014 0.6270128 35.1957400
C 51.1772066 55.1399239 34.7501247
C 14.3566080 47.6684058 29.8606896
C 34.0992122 52.3928823 38.6927803
C 40.1898948 42.1676233 1.0807926
C 57.2517965 50.6839813 5.1807162
C 30.9078545 40.7456158 51.4319799
C 22.5999182 35.4036205 14.3118387
C 46.6944252 13.0913287 56.5699000
C 48.7143586 34.0924581 7.9667361
C 44.7716460 6.6517796 3.1582365
C 43.6403065 50.1109246 2.1551592
C 55.9639463 39.4636121 37.5212213
C 9.5069887 43.4899121 31.7319216
C 10.3141683 32.1383520 12.0546821
C 4.2608017 26.0403134 8.8907877
C 50.7050235 56.0927764 28.8679734
C 56.7145801 0.5694527 33.4249527
C 57.9238540 44.6127000 10.2282017
C 53.7802421 30.2348770 22.9513597
C 21.6828890 21.1127883 33.0675938
C 15.2544941 57.0841438 35.9829414
C 52.1329109 11.1197591 31.3704365
C 15.8138802 11.4897959 5.9838028
C 7.5769922 39.0229302 16.7551186
C 1.3584558 58.0555990 8.6013025
C 12.7470820 44.8735948 32.5767661
C 24.5058138 28.0092479 31.5625154
C 39.0377747 48.3144745 46.4928752
C 23.2104849 4.5819852 2.2616331
C 53.7178538 46.2477330 13.6439881
C 19.0379151 13.6614958 41.5894460
C 43.0153083 31.7693136 25.9762545
C 48.2220427 52.3255184 9.7449209
C 40.8263933 16.1171622 58.4172715
C 14.6318470 11.9858538 51.6036029
C 48.7754006 3.8807719 9.2994035
C 16.8265553 8.1775805 6.6692667
C 33.4336842 17.2628917 40.3284875
C 7.5252577 14.7495020 51.1986504
C 55.3191992 5.2739848 15.1704925
C 30.8980621 1.8906910 0.1897859
C 52.7669936 30.4939158 51.0836605
C 31.3526803 3.8198840 16.0810051
C 21.8654591 20.9100209 49.3287547
C 21.8030279 34.4294701 38.3519278
C 18.3426079 54.8410174 6.9939056
C 36.5243334 7.2595655 23.8247701
C 55.1481680 3.0140437 50.2452395
C 43.3765829 21.0970664 57.9066145
C 3.5749573 56.8105744 42.1119103
C 46.5257361 38.7160322 24.7784247
C 28.5564597 29.6757096 51.5679250
C 38.8222309 21.0804754 47.1522935
C 14.2990531 8.0960194 11.2339993
C 55.2174462 23.6541225 52.3216743
C 44.0443790 45.7981561 14.1957282
C 32.8344068 47.2286246 26.8777944
C 5.8774082 53.6733581 20.8106125
C 15.3159746 26.2142275 23.8498128
C 18.6880557 44.0293217 20.1908742
C 22.3621392 9.3809741 40.8534078
C 36.7433838 49.8638357 31.0145938
C 12.0084755 11.7640668 21.5730158
C 44.8453594 40.5808683 7.8935020
C 41.3938731 44.7037486 44.6434719
C 9.2223114 47.8448460 6.2182702
C 35.5459183 34.2719460 14.7284304
C 57.0463898 0.8261902 0.8427779
C 13.0581041 27.7679955 19.6606681
C 1.0223525 23.0818562 0.5225558
C 30.6904126 33.2339343 12.0673537
C 50.2081344 8.5585482 35.9160653
C 33.4057865 37.0330938 20.1331261
C 10.3353500 20.5202334 7.9218912
C 57.5497259 25.2048107 2.0229340
C 51.0577456 38.7200253 31.2089954
C 49.7575170 0.9820596 48.1905361
C 10.3279010 36.8889379 27.6545010
C 22.2004605 47.8643126 54.9323227
C 24.6478601 54.8041281 10.2797048
C 21.9179688 36.1704797 56.4259974
C 32.6275198 7.7476871 2.3914671
C 45.5430399 29.2898504 27.4030547
C 53.6263769 33.5382707 44.9509702
C 46.8829076 45.8039353 55.6385551
C 53.0473049 44.2026296 42.4325459
C 44.1909590 9.5636342 51.1081544
C 52.8536134 14.4653852 55.6645452
C 14.1987445 49.1166865 50.1327992
C 14.6303183 3.3924119 54.0794803
C 3.5117503 27.4016324 20.6775725
C 22.5778629 8.1526026 40.6867178
C 39.1645774 20.8483520 16.9631338
C 27.1215501 11.3071076 13.2667662
C 8.2517340 41.4626466 0.1310255
C 47.5560233 20.3087793 12.3656060
C 3.0345696 29.5954014 4.9331819
C 21.4023223 38.2837490 37.1222844
C 5.1766997 15.0143230 14.5543058
C 53.9250330 5.5277343 3.9911033
C 23.8124290 29.0887503 26.0362285
C 36.3578364 45.3431701 25.1198479
C 22.0832132 33.7143345 39.9516899
C 47.6952727 53.1955324 40.4914106
C 53.1527530 0.6324343 31.0862139
C 40.2000684 11.7684810 0.6341069
C 22.0991892 37.8169785 0.5754575
C 55.7820052 12.0367540 37.4191076
C 24.5415161 10.6892117 24.3589004
C 19.4123320 1.0852954 14.6896187
C 43.0951328 3.4123023 52.9335252
C 49.3686892 7.3016648 46.8076517
C 15.3696271 33.0633232 39.7357431
C 4.9643605 18.3914671 43.0569478
C 20.7098169 20.3948522 54.9475648
C 11.7995757 47.8632638 2.4232517
C 47.5874771 52.9134058 15.1454510
C 12.1995637 31.4742702 41.5988505
C 25.7899135 40.8401652 31.0470867
C 18.6308901 21.5906636 47.0796723
C 30.5287299 25.1973916 56.6779070
C 3.1194495 2.1480654 36.2126250
C 31.0303048 9.2699509 54.8826132
C 8.1983251 14.0261405 47.0077738
C 22.9882240 30.4210751 5.2840009
C 48.0049419 13.0260717 29.1226192
C 56.8177786 32.0741606 10.1857762
C 2.4306910 11.3412141 10.4670260
C 7.6118853 25.0062993 44.1742674
C 7.1267476 32.2844487 35.6564265
C 41.3017124 0.8162110 4.4527731
C 25.5218304 17.4349908 27.8417364
C 45.2729442 14.3082132 44.4025703
C 47.7161591 32.1766168 51.6868578
C 32.7795158 16.1874214 18.4110742
C 55.9572104 10.7305859 28.2448761
C 49.4496070 5.2329688 40.9775273
C 8.8256421 11.3878997 37.4706377
C 22.9307982 5.0923255 9.4882624
C 14.7685674 52.0175370 11.7102164
C 55.4381729 0.7307932 3.3334551
C 27.7122034 34.2958518 29.7288755
C 38.2365093 17.0423820 47.1560790
C 32.0445726 13.9555048 24.4607296
C 49.5121051 55.3094142 49.8759179
C 32.8549966 28.4279292 17.8154205
C 24.5913951 51.3429467 22.0347766
C 20.6898675 24.4996888 51.2000937
C 15.2203087 0.5171875 38.3334726
C 16.2184980 43.7193333 49.2343761
C 49.4151238 35.4950130 33.4157684
C 30.1705854 20.1975031 3.4806968
C 1.8906102 36.3371896 31.2089462
C 3.0436932 36.0998416 41.0818759
C 23.8685311 24.4216418 34.5912218
C 22.6636923 2.5225442 12.4537748
C 14.9032610 36.8720637 6.9050219
C 38.2805317 15.0990518 7.6217809
C 26.1732110 29.3509625 11.7217867
C 3.3971020 39.3278788 55.7429415
C 37.0349059 46.1496373 25.0118110
C 58.2506517 52.9646325 26.7928988
C 49.4477538 4.8724176 1.2804734
C 11.5683236 13.9028462 27.4130283
C 30.8758109 31.3274710 37.4199899
C 38.3947372 56.7554673 44.7705441
C 12.5083918 21.4014566 21.0406719
C 15.2006453 53.8499299 28.4733643
C 1.1942945 32.9829373 55.7230740
C 38.5111131 48.1252263 18.4938244
C 30.0071898 19.7792999 5.7366509
C 20.3310585 56.3176448 19.9107202
C 20.6492525 14.5073163 44.1408940
C 7.9433263 14.4466034 44.9746457
C 58.0019799 21.6457911 12.9874396
C 44.6419657 53.5157978 48.5487612
C 21.0790246 31.2565460 51.9862538
C 16.1038506 12.6306665 33.7448534
C 24.3246226 55.0743279 14.4428269
C 5.1794937 53.4475247 3.0069795
C 56.2299228 46.0103535 53.0714435
C 32.3697617 33.3690900 37.4214704
C 55.1513378 8.2200774 10.8534502
C 31.8557657 12.4620133 36.9491493
C 1.8464694 45.0000279 2.2846653
C 31.6316899 27.4061922 33.1277570
C 0.6735816 0.2483746 19.7124823
C 7.8814007 32.3092217 6.8327668
C 19.2334193 23.6010303 9.3830900
C 16.1016218 27.4877511 55.3657979
C 37.0379581 38.4681272 45.5072340
C 12.6520370 52.9760241 18.6547574
C 40.7238021 48.9823333 11.4215494
C 50.8625230 30.5628629 35.9462580
C 44.7355193 18.4185476 0.6366469
C 10.9380037 49.2915941 2.6013149
C 9.3223801 35.7902444 26.8605526
C 57.9176402 6.7102022 11.0010680
C 12.6213627 3.3084755 19.8001835
C 7.7858969 21.3546925 42.2861270
C 28.7922671 23.5230005 29.2982247
C 39.3331666 15.3778848 39.3631157
C 37.8971036 53.4667503 43.7840045
C 28.0082628 12.1554416 6.1785974
C 20.9796827 5.3106272 18.5672362
C 10.8745098 30.8348766 11.8668724
C 38.9296570 8.2860339 1.8469964
C 16.5601391 3.1248160 33.0613426
C 12.4372448 48.4016158 40.4804347
C 5.2777920 37.4513290 41.5575672
C 8.0627221 19.5471202 5.6359967
C 45.2685353 27.5870576 10.2639735
C 7.2916358 36.7638326 20.0619996
C 52.9175460 18.4786082 0.3942191
C 19.6477533 36.8299644 15.6914077
C 58.0913896 7.7908914 18.3473298
C 58.1632082 48.5652389 56.4323028
C 40.0390674 50.4198358 57.4079034
C 33.4683635 40.4298762 24.1274404
C 49.4573892 0.8268851 52.8012845
C 4.4304517 58.2368037 5.4377430
C 52.5642149 11.3092319 9.0548974
C 34.5192345 5.2767651 7.3334988
C 2.9917805 15.7408122 13.3134145
C 23.8228518 32.1612150 42.3574552
C 19.1883847 4.8161566 22.5409622
C 2.5794628 43.3137534 44.2472747
C 19.2880918 42.3692552 54.8449546
C 45.0205685 14.3737505 30.3458203
C 27.5453444 16.8186179 50.2481944
C 27.0148295 32.7448586 56.8828407
C 28.2412965 3.7802897 40.1035769
C 42.6016586 25.5277382 2.0073188
C 12.7345520 16.7366829 23.1910454
C 31.7665852 40.5831998 31.0449638
C 23.7159240 57.7077619 55.1307504
C 4.5219297 35.9441071 54.1607379
C 33.8061082 46.7215572 12.8867108
C 12.8599081 2.9571058 42.1900890
C 3.5247707 7.6978268 57.7264920
C 39.7594184 45.4089864 43.9602252
C 52.2811254 10.8680753 35.4047988
C 18.1292303 18.6322939 49.2148771
C 41.8466020 27.2005807 36.7592684
C 32.8119919 4.8583734 9.0947687
C 10.0310516 12.0890253 0.9433735
C 48.1646523 49.0532192 48.7279246
C 40.7205496 44.8587251 16.4810622
C 5.5282439 11.1420583 5.3551935
C 17.2398969 21.7423220 22.6983223
C 2.2172303 35.8906308 36.1306337
C 10.8414070 39.9793336 35.4575740
C 53.7624475 30.5366325 41.3039746
C 44.2122334 37.2180622 40.2681236
C 47.2234902 1.8734740 11.4426626
C 27.9632490 17.0287223 21.9957879
C 30.7540743 11.8919747 54.6366693
C 33.2370239 12.8795209 19.8538741
C 32.4067684 20.4179642 38.1722476
C 38.8434447 1.3526291 30.1436386
C 43.9326918 6.4466669 18.0927198
C 47.7489348 14.0545556 0.0962708
C 27.0031960 52.8855550 50.7460626
C 9.4086136 28.7665708 51.4096798
C 42.7087434 37.0629129 56.6789893
C 41.5144502 8.1846979 20.7758070
C 39.6170843 38.8829425 42.3883096
C 38.2917538 44.2094284 38.4561238
C 17.0278083 53.5165071 48.2261234
C 44.3159811 42.4571054 44.2026990
C 54.4037080 13.5150270 28.3074965
C 13.7687478 8.2976049 12.1288189
C 19.5283489 30.4664698 15.8401366
C 38.8923219 2.7539352 42.1594426
C 23.9306584 53.8168297 9.9230161
C 21.4292045 50.2848095 26.4059917
C 20.6089116 16.1596544 35.5451126
C 27.7549400 27.3664663 32.5383915
C 2.7980827 31.1915368 33.9434608
C 7.5283173 8.3986890 20.3689371
C 28.7734865 57.4704460 20.7736018
C 39.8127521 53.4339840 18.5013154
C 8.4067729 34.5564015 47.4682387
C 26.5321577 42.4161136 46.8232293
C 16.9243878 26.2223490 55.6335735
C 15.5768899 42.7235926 47.0973836
C 52.2988357 49.2176938 11.4875347
C 12.5296124 19.3615627 49.1161745
C 38.3151909 42.9213102 56.6937261
C 56.4178695 1.1583129 42.2186839
C 25.4757794 17.2759829 37.7966526
C 15.8459511 56.9167220 34.6942496
C 1.5995967 20.1184158 4.0211436
C 28.0076377 39.7590073 11.9305238
C 41.8330570 38.3420020 14.5283656
C 24.6678173 49.7966863 34.2887268
C 43.1198625 51.4554475 46.6800331
C 11.3254969 39.5826791 6.3597244
C 27.0163215 30.7063891 57.6491323
C 58.3045644 36.3167172 5.9045432
C 42.7686013 19.5908700 43.5474790
C 32.5258071 5.0602398 6.1319808
C 13.8166350 4.0194020 40.4465732
C 52.3142627 13.7715729 9.3215832
C 9.9459098 45.6211327 51.2510660
C 43.5708066 10.0583749 11.7109232
C 16.9110113 24.9347880 26.6652101
C 5.7106281 34.9812661 18.2712706
C 38.3404643 19.8436974 49.3208686
C 50.1762897 42.0528533 12.1548502
C 8.5460770 18.6431622 28.5882154
C 49.1442256 7.9768347 47.9080604
C 26.0244814 8.0930755 52.5214897
C 1.1489749 15.6447770 33.0239612
C 40.1221252 7.9938616 26.3434423
C 27.3941161 10.3912536 7.4068257
C 35.5065444 20.4695242 21.4006401
C 11.7340236 46.5437238 14.2100984
C 51.0942214 47.1854686 53.1046612
C 8.1267000 1.2601885 26.5281285
C 57.6256806 11.6835581 8.7170955
C 25.5691537 43.2565613 4.7386298
C 1.7651413 13.9386411 19.1666959
C 9.5411415 28.7239764 11.0894593
C 36.1114689 6.3504989 44.9118116
C 4.2628931 9.7741823 38.8008789
C 57.4372931 32.5273674 26.2575334
C 35.8824785 33.1858421 39.2051230
C 48.4288859 10.1095698 32.4276807
C 42.7872833 26.5125886 36.7421429
C 12.6826530 37.0820706 41.4752965
C 27.6353446 21.4285720 37.4512962
C 11.0435310 12.4622285 2.8926206
C 4.3177415 15.6058199 27.7654488
C 26.0145751 24.0363857 52.7432738
C 38.2132663 44.6027166 28.3032433
C 32.6585097 42.6244272 38.5415831
C 53.3559193 44.7436949 34.9595076
C 2.6201411 22.2177089 28.5944341
C 18.2666419 52.7444368 39.4681108
C 34.7941325 41.9051411 28.4665147
C 31.2975073 25.7361409 55.2642758
C 10.4677047 10.1214475 51.4050889
C 50.7145311 2.0609708 12.1033419
C 49.9380285 4.8588472 38.0210826
C 18.3314389 22.4987850 30.6780515
C 42.0671557 14.1133015 52.5294068
C 12.8333609 15.1884434 14.9008968
C 57.2289645 54.9835738 52.3522083
C 56.9033922 5.6503080 53.7131008
C 49.2667603 23.7610379 41.1050782
C 45.4217633 14.4392870 32.5491999
C 50.5442204 21.5113823 14.7375892
C 48.6411278 15.1407453 21.2173472
C 15.1425636 21.4693581 33.6074309
C 51.5917509 52.3382908 38.9651532
C 53.7817350 38.4651549 36.2320378
C 1.4536711 42.4027101 44.4358448
C 46.6440969 22.8539452 13.6934988
C 41.5732823 41.1091453 24.4222286
C 57.4574169 44.6260058 44.4148720
C 50.1373798 33.5898625 32.9690586
C 46.9426005 50.5980169 1.9804351
C 21.7732459 51.0757482 51.9185452
C 52.0494132 14.7917849 9.7994393
C 56.5588525 46.3099624 19.2158657
C 55.5131462 58.3073133 11.1745624
C 25.4748430 5.5701006 35.4431383
C 14.1766985 45.3130060 52.9209051
C 32.2334569 53.6334362 26.3181747
C 50.8358252 35.8659288 16.1913185
C 2.3388441 55.9841085 8.8912922
C 4.1059022 5.0138502 31.4241303
C 15.8820091 34.4504066 23.8923885
C 6.4035445 2.5220890 22.3975869
C 10.5827002 57.6504406 37.6019783
C 1.0333013 40.7142708 14.2980806
C 2.2696550 38.2515262 32.5436219
C 52.2252646 25.5294473 48.7556077
C 10.6216582 38.5725981 33.1619285
C 48.3838915 44.6541196 12.7555187
C 4.5694583 51.1415318 23.7521035
C 32.0341962 51.2813044 51.4018953
C 0.7995171 6.6971861 39.6446017
C 20.1426895 47.6568238 30.8819906
C 40.2966638 47.0332784 40.6325241
C 34.2347453 31.4462421 29.2647263
C 5.1479351 44.5497219 41.7917846
C 20.7699031 19.0950983 35.6771116
C 51.9499706 48.3884961 24.4419828
C 47.3730498 21.9984145 27.5189031
C 3.3449926 43.0292201 48.2635432
C 22.7405413 16.7510216 9.9713520
C 12.8320819 9.5954995 46.0116307
C 5.4244505 53.5538988 26.7834375
C 3.1839460 12.3101292 19.1544869
C 9.0811255 29.3755948 37.4543777
C 11.3749716 17.6115794 1.8250112
C 12.5811967 57.1835685 42.6555128
C 36.2587515 12.5878341 30.3174359
C 38.7669074 37.2685111 24.4266958
C 53.5136240 13.7493475 20.9312300
C 5.0230894 55.8193997 49.0173733
C 45.1556283 36.2293870 41.4290471
C 14.0201434 1.6902343 11.3221167
C 34.9208982 24.4298350 7.2125854
C 48.7068485 54.1069843 0.0905410
C 50.5875978 23.3097622 57.8409357
C 29.7156473 32.8692613 40.7508250
C 25.0612020 47.1365807 31.0036362
C 17.7951635 54.0454180 19.8024674
C 53.4691215 30.4424318 43.8142530
C 19.4646561 26.6530624 53.7715350
C 21.5340148 8.9422706 55.9435668
C 9.3546586 5.4021711 2.1292857
C 40.2250540 55.1344333 31.1750085
C 41.7192084 54.8152043 10.6861977
C 33.0003667 9.7288414 5.6890216
C 32.9739356 36.8630065 32.8826019
C 24.4498412 24.0237221 45.7283497
C 32.8691509 13.6209083 18.5941654
C 24.8141279 10.4480003 42.5794234
C 55.4678596 9.8521077 48.2068972
C 28.2572962 21.2582066 42.6032714
C 2.7489552 5.0202511 11.3677702
C 2.1954275 39.4156405 33.3946397
C 7.7889784 4.0210975 1.2418667
C 58.1267739 29.0584926 32.3845239
C 17.4589903 13.8957107 58.1180383
C 12.7402415 21.4131604 29.5529687
C 19.6011814 51.6879367 39.0846070
C 44.4961781 45.7159966 57.1727757
C 10.9190308 15.8877814 47.0592224
C 47.3249160 45.4381307 46.4047489
C 52.3245730 32.8259877 26.8522070
C 33.3465089 56.8623330 57.6590201
C 5.9109085 12.5516702 27.8408879
C 19.9631794 38.8731338 36.6326357
C 16.3324648 17.2775974 1.2229303
C 52.4727976 34.5464135 39.1348655
C 48.2252659 23.0277987 51.4434504
C 45.2409183 9.0600548 39.0312164
C 4.1959800 18.3610669 45.9650564
C 37.3844801 1.5654862 20.2514476
C 45.0333269 29.1469302 49.6977834
C 57.8824703 53.2490897 18.4944567
C 32.1291401 10.9811520 40.2630230
C 46.1448626 47.8851524 21.8186171
C 33.7406721 56.6800484 29.3079844
C 37.9957283 40.9965021 8.5723106
C 26.6578394 39.6165188 30.5283689
C 27.1106835 11.5881670 6.6828030
C 25.4930875 4.8392226 19.4714834
C 4.2253821 42.1403789 32.6101377
C 18.4639102 25.7311033 25.8563370
C 57.8340949 49.7592504 47.7914431
C 51.8129454 11.2729137 9.9130594
C 43.2413233 31.4693917 4.9718372
C 44.5649799 40.7781449 17.6568938
C 7.1834656 0.6120575 53.3076243
C 42.0771721 35.2084388 32.0825458
C 36.0522462 17.7572722 11.2791810
C 27.4219787 49.0085046 3.7414564
C 19.8386685 56.6289419 47.5612013
C 31.5191575 11.2454352 58.0023250
C 21.8827917 11.8207717 17.8182958
C 15.3452526 18.7420902 51.6182457
C 20.7368329 6.3153572 19.9527214
C 34.9312550 45.7756286 13.2798276
C 6.3045169 34.7528907 54.6984510
C 38.4923988 54.0468143 33.5379620
C 12.8344808 19.4157816 2.3261934
C 45.6808942 53.1087364 52.5161443
C 16.8298713 0.5309151 18.8347701
C 24.7458957 50.2384623 53.2897256
C 9.1128550 1.6905144 5.7776789
C 50.9678231 31.4794858 17.3559604
C 9.1916188 24.3762384 2.1972819
C 43.9840650 11.2917672 12.4603101
C 33.3885085 29.6346684 31.2461350
C 43.5633563 53.6126987 14.8566925
C 24.8409871 13.5843302 10.7521546
C 34.2311686 20.5907408 20.7126123
C 11.5955291 14.5017407 40.1297097
C 49.9506838 2.2633411 30.2753090
C 54.9881504 22.6182926 32.6107371
C 39.2653686 42.2241887 54.0123643
C 24.3076863 53.9133803 16.0449966
C 19.1497216 10.2968359 37.1759222
C 48.5128334 9.2533633 43.9366313
C 36.6992504 0.6111595 53.6215690
C 46.7426187 9.0461182 22.1135338
C 12.6260061 32.6049535 54.3294667
C 8.3913261 21.6810057 44.5024586
C 27.5465187 55.9420035 50.3057903
C 21.2063090 1.3947402 24.2448016
C 5.1373484 22.2961933 58.4210648
C 17.2235020 56.5646708 39.0962483
C 7.4063176 6.4407272 12.6506018
C 15.9204942 36.4811520 6.9388692
C 24.2965443 14.2899573 58.3569855
C 5.2852853 12.1671376 45.8339888
C 2.0825506 19.3162178 53.6115277
C 13.0210349 29.4917504 31.9506540
C 50.1010831 43.0714464 57.0704511
C 3.1337100 37.2000315 39.5905470
C 16.0550604 7.6563445 47.6649956
C 49.1695989 57.6720644 54.1403631
C 18.6834533 36.0138844 51.1731388
C 44.4909069 28.3437553 43.0816698
C 37.1394834 10.0279371 11.1057759
C 51.5865500 32.1705276 10.7882504
C 35.2363889 9.3695178 32.9566538
C 14.4506916 24.6085030 23.3015960
C 24.1957599 28.1740494 26.8117751
C 53.4573391 41.3612701 21.1785864
C 56.7812436 9.7617977 32.9068141
C 27.2514374 23.9745660 11.0672280
C 25.4832100 57.5247056 56.2334962
C 45.4224309 10.7253139 5.2156400
C 43.0089299 56.6672911 9.0703977
C 48.1382626 24.8628683 53.7188984
C 13.9966039 1.8619697 31.0313025
C 48.6524163 28.1781616 0.4327215
C 7.6626587 26.8548157 2.1030069
C 18.2235814 11.2578631 53.9641156
C 35.1640893 5.3596394 55.7076400
C 51.1483850 52.7577513 24.0025396
C 27.4320390 43.3852891 50.5538020
C 6.3242805 31.0256451 14.4276326
C 50.5051678 30.9622480 25.5502437
C 2.4182959 35.9148974 48.6072528
C 3.0013306 15.6477956 56.4825143
C 33.5060303 33.9471958 57.5916365
C 4.5606075 21.5333164 24.7968704
C 2.1822523 37.2002204 29.2173432
C 8.7190658 50.2872967 0.6840776
C 57.0375862 51.8255266 34.4243959
C 58.1455844 7.3366703 1.9707828
C 46.6839519 23.9372092 46.3864169
C 55.1507511 8.8054313 3.9733894
C 32.9497434 36.2239009 5.7168709
C 36.4583533 20.0186826 33.9694714
C 6.1881403 35.2244855 22.7764523
C 24.8813288 36.7273654 13.5012088
C 51.0200947 55.6147948 47.1723637
C 4.9956086 14.5304009 22.1109246
C 30.9561214 43.3608733 24.7494645
C 23.7269531 34.4921730 56.0050362
C 31.3694030 17.6897089 47.4360891
C 10.5278346 54.3154916 53.5842172
C 44.7946868 3.6627305 50.4202566
C 58.1745233 41.6541172 39.3191131
C 53.5297623 17.5293136 1.4221617
C 22.4670425 4.5685177 42.1919266
C 51.0823137 47.7824961 44.1417745
C 57.6887310 53.5693330 44.1014360
C 38.6751030 53.3071839 15.1056789
C 47.6674333 45.7752644 8.9844111
C 20.5348529 18.2579058 3.6586855
C 55.9416786 34.1418413 30.7866180
C 26.1787478 37.1524688 1.1069566
C 55.1081533 23.6036441 43.6791516
C 6.6786410 57.9301220 4.2247001
C 49.8379709 56.8685084 56.9710979
C 33.2881899 33.4201934 9.3876168
C 0.5436166 25.3591330 31.6334863
C 14.4784516 31.3738120 6.6096832
C 18.8684934 8.3926253 51.5183196
C 46.0183658 36.3347521 13.9898530
C 7.2210266 23.0033785 34.6806593
C 26.8387052 16.2929922 13.2625780
C 51.3791000 22.0208132 44.6993166
C 48.9645376 7.3206361 16.2899497
C 21.5940938 11.4389563 40.3701854
C 39.6233127 33.4776570 7.8059725
C 4.3509554 36.2841493 27.4689445
C 2.1078967 33.4952642 32.0888457
C 13.5996121 23.9557768 41.8305817
C 0.1601210 54.1708380 52.5610217
C 2.2589282 46.1843204 0.4348745
C 31.9480145 22.3125263 16.8150527
C 9.3506801 6.9820512 52.4140836
C 14.1329266 51.1175650 49.0123330
C 19.4820105 57.1725392 13.9639995
C 39.5290227 25.1996391 25.0449525
C 24.3566212 49.3842942 17.7196234
C 6.6857464 12.0375286 20.2458612
C 57.3572636 6.2913442 20.9034425
C 16.4843243 8.4815425 45.7782300
C 25.3197773 30.6565224 8.4705613
C 55.3226166 38.9395291 41.5932796
C 39.7554101 13.5879363 17.7209952
C 19.7806509 55.5150598 22.6396728
C 48.6879821 54.9536473 49.3693918
C 24.8839439 53.1503853 23.9582048
C 13.3949243 54.7615683 38.6793095
C 45.6794603 28.9713637 1.9386052
C 8.7805685 30.9277622 7.2271829
C 12.7688164 11.6771584 29.6430547
C 23.1431499 10.5789540 55.9943659
C 35.2431606 8.3645067 39.8470204
C 3.8459126 7.7903732 33.9980367
C 45.1619859 22.0887321 53.5517577
C 4.4781994 10.5661982 4.7504250
C 45.8835484 26.5593271 27.0694147
C 40.9977683 41.4997378 57.4063100
C 16.5813626 11.7699655 13.6417943
C 13.7446086 30.4959658 29.6335386
C 56.7839024 47.4768024 40.0462523
C 31.2598580 15.1674405 38.2760574
C 20.9001496 10.9110488 32.5511219
C 38.3101470 45.1267896 42.2468356
C 12.4304085 22.3195834 18.1845561
C 5.1297570 28.3615274 43.3604137
C 2.1607562 44.4845338 28.1126395
C 31.3468000 51.4116045 24.3226575
C 33.0690035 21.8706881 7.4285548
C 2.7834826 52.5844487 32.5982099
C 49.6888413 54.5770570 1.0591807
C 8.9993679 19.4984868 33.8770219
C 49.8144374 47.7797919 33.6705903
C 47.4283203 3.2639256 30.6544431
C 31.1670137 33.5282094 29.4525758
C 40.9916830 46.8195361 52.8224506
C 37.6612236 31.6289279 54.8614960
C 42.6042452 23.7102424 21.9076193
C 54.5179975 36.8486485 40.2802596
C 12.2331831 15.1789614 42.6225967
C 11.2903394 37.1176178 40.6887468
C 39.6978704 15.1961145 29.2774647
C 29.2191972 3.1748846 5.6457893
C 3.2056185 25.7487513 4.0547686
C 17.7604171 20.9487815 14.9251121
C 42.7034599 12.7676853 40.3124799
C 45.1422056 26.1148990 34.4996214
C 39.8113417 7.8747198 57.1309281
C 31.9097210 25.2593870 6.5138050
C 57.6931782 58.2974511 19.0746251
C 55.4079448 54.3347575 1.2693020
C 11.2035629 32.2569652 50.0194863
C 5.2009056 47.1049009 13.9866041
C 29.9637701 22.9399239 14.4510889
C 37.5260492 44.7717025 39.1467161
C 45.0740918 29.7458336 9.2928373
C 25.0238970 28.8275270 24.6331216
C 54.6649290 23.6249869 33.8584400
C 25.2621806 1.7263395 9.3766250
C 53.2085190 23.6939083 13.3722087
C 41.3630669 33.0728340 36.4898987
C 7.5305908 54.3679469 20.1929542
C 26.8132219 42.5268524 16.9701278
C 3.3577445 24.6623921 19.1740867
C 54.8408664 6.5750651 30.4589623
C 52.0571217 37.1905556 17.8663931
C 20.4087834 24.5641601 3.5114103
C 19.3261772 11.4145329 31.7659098
C 23.7189294 6.4636777 31.5643411
C 9.7586671 14.1099445 39.1432739
C 15.3513523 15.6193178 29.1547586
C 39.8280662 44.9451902 33.1767309
C 24.3960949 41.3534033 47.2207987
C 41.6640366 49.2661142 40.9583175
C 53.6498653 48.7196419 43.3693044
C 12.0352149 55.4360354 39.0109403
C 11.2760082 0.6006674 23.9141625
C 49.9898009 27.4208510 41.8502397
C 32.9143206 51.0569767 43.3045906
C 50.3662783 2.4772675 18.1969090
C 41.1535982 15.4718945 24.5105604
C 8.8473141 48.2717708 34.8160269
C 40.1824820 0.4766795 13.8316995
C 18.5408157 33.0932885 34.1657723
C 36.8647797 31.7446277 7.1870323
C 15.8535966 56.1020992 26.8436805
C 37.3448094 22.9959780 35.3609409
C 3.5824078 26.7612938 41.1952317
C 9.0342349 45.9386470 54.9944222
C 19.0589083 56.6524043 57.1308117
C 14.5746505 26.8900567 0.7581428
C 55.3631498 37.7632815 40.7053387
C 9.2006346 38.9406148 4.0838918
C 8.0057393 1.5207009 50.3566782
C 57.5667939 44.9766582 17.9121360
C 37.6487898 35.9716500 33.8864485
C 48.0052018 50.0773293 35.5262756
C 48.6541247 5.6208815 51.0964868
C 45.4090226 29.8912540 56.4355620
C 49.9311667 23.6401544 7.5426829
C 25.8809036 55.4041555 10.1230426
C 11.8647303 4.2862611 33.3187158
C 57.1803773 28.1091953 51.4639191
C 20.9116424 34.5310683 48.1721474
C 11.9791725 40.0593849 11.4841450
C 31.2106935 48.7651639 7.1982733
C 16.7896924 30.1618214 57.0603891
C 49.7884983 2.1753674 51.7073996
C 42.1236879 20.5093231 8.6910992
C 3.3105801 56.7001289 1.4465019
C 33.0198449 48.3012117 18.0872716
C 25.3663952 14.4570471 31.6501353
C 47.7282973 55.3977163 22.1549451
C 30.3031771 24.9719721 20.4177570
C 38.0116398 56.0895717 29.0094109
C 33.7537928 42.6449405 39.1214152
C 54.9190935 0.7093274 30.1016468
C 47.9177853 41.0182945 21.1190677
C 2.1205842 34.7293033 14.6066428
C 32.6775256 3.3733385 45.9512387
C 4.5356998 54.4238389 56.2381195
C 13.1847560 22.3351348 37.6353683
C 19.9659559 5.7334603 53.9579815
C 44.9366616 23.5947571 15.1484070
C 1.3391220 28.2694456 12.9728072
C 39.8726983 17.7756025 16.7870490
C 2.8072233 4.7690512 44.8145497
C 22.6392422 8.8727618 21.9006960
C 6.6227840 50.1964604 11.4184579
C 32.0011317 19.1826009 0.5261211
C 51.1739931 22.9557219 50.7421169
C 48.1122427 51.1006066 29.4360482
C 20.2511153 25.5953370 2.3109631
C 34.1915151 40.9488637 9.5200087
C 12.5291992 20.3506204 7.2410826
C 20.2637249 49.8259135 26.2972366
C 36.9423142 6.0895558 39.7899414
C 6.9292661 31.4520712 16.2528268
C 23.4468059 53.2544003 26.6072076
C 35.4648513 48.2710643 48.0444412
C 52.5685075 19.1667709 8.3484102
C 22.9106459 48.0313920 29.6290121
C 32.8753049 45.0532832 3.0170487
C 35.4688196 6.2505582 57.9479312
C 1.7309415 7.1580995 47.2487114
C 52.3811812 40.0743787 57.4073246
C 4.9975028 56.6464866 57.3073413
C 4.9221114 4.5793766 23.1200196
C 9.0355947 49.1956063 5.3651224
C 18.5648263 1.2999334 1.0849747
C 50.4972651 8.3394366 16.4010429
C 9.7778799 20.3857124 6.5348565
C 12.7675700 57.2562923 47.3767547
C 39.1387572 52.2873786 45.6908056
C 3.4093153 21.6228717 19.6853245
C 26.3128699 49.7070570 0.4758819
C 14.9822810 4.0731342 16.1612372
C 14.7312568 23.3358721 47.4084473
C 45.7763136 50.8002238 37.8794901
C 52.5806102 21.7622051 8.0956673
C 33.2616573 6.3916519 51.3898699
C 30.4026426 26.5909085 49.4843023
C 51.9817747 36.4190915 57.1668749
C 48.7634357 22.6196510 42.8111260
C 26.4014805 4.3277625 13.2232533
C 56.6819031 44.5509949 39.8955763
C 4.5111384 53.2292931 37.5842110
C 3.5828034 8.4159395 39.3710036
C 46.2944633 15.0123236 46.4673933
C 52.1662640 22.6329535 51.1460856
C 14.5873637 7.9697880 15.0425553
C 0.4149932 38.7526016 15.9702378
C 38.0344910 37.4864729 0.9547835
C 22.3847126 26.4135316 54.8802175
C 47.5543464 20.5424595 3.7634679
C 2.0192836 47.3868061 32.4749801
C 19.5780425 25.3558632 19.1001858
C 41.0183103 39.0259163 18.8878988
C 0.5153238 45.5760279 4.3938517
C 55.4439537 0.9925855 38.7089448
C 12.3912605 2.5509598 7.9609165
C 44.1996933 37.9026376 45.9763383
C 42.0803157 34.7178582 1.1454202
C 55.5550063 22.6437815 0.7189646
C 31.6800139 49.6142727 3.7106318
C 35.2470198 7.2632763 24.2769295
C 48.6503029 43.6080420 29.6904416
C 46.5646281 24.2135796 25.0133048
C 3.7372717 17.1904090 55.8439283
C 52.5440601 13.8398272 22.3171233
C 11.8767630 10.0988720 20.7194338
C 18.2758654 3.1510016 40.4640949
C 39.4859625 1.3107163 56.8729674
C 42.1826978 0.1642585 12.0306519
C 41.5716321 16.6214216 51.7521765
C 5.5163484 5.5004458 26.5947510
C 33.5548886 38.8981975 22.2740621
C 58.3029549 33.0047060 51.1501921
C 14.2103245 19.4596256 12.3072828
C 20.6626212 43.7539704 6.0834666
C 26.8326358 29.0367026 19.8142955
C 4.2681953 5.5931640 28.1475682
C 13.1175223 27.2943573 58.0897688
C 19.0364682 17.3605233 9.7846431
C 3.6602694 47.2263697 38.5914375
C 18.4845551 46.0440240 45.0317610
C 41.1686775 19.7997905 53.2011221
C 45.4085501 45.7902152 1.2866948
C 3.4531167 25.0994669 40.5300829
C 36.0244776 16.7565151 28.1634305
C 20.4801969 43.2398712 46.5608744
C 25.0632260 45.8114316 29.9793828
C 37.0496294 39.8717978 34.6511357
C 20.1670203 12.3739642 16.0142572
C 24.7927541 16.0715989 13.8615174
C 38.9244970 29.6095710 50.7926313
C 8.7146827 21.9582593 54.3961081
C 32.7316428 19.1647717 42.9145222
C 57.3582251 34.4173428 54.3689534
C 25.7206675 37.5911392 16.3575429
C 45.8365176 54.7840363 39.7944836
C 55.6411130 6.5603366 40.2522068
C 14.4714251 0.6068107 36.7939512
C 44.0962982 43.7778636 18.9060193
C 38.0221721 18.6570882 48.4809045
C 24.6157845 34.9709220 33.7813708
C 54.2526894 36.8327434 47.5460835
C 57.0494327 0.5806097 31.9377969
C 24.2785303 46.5341876 24.5934039
C 47.7845478 21.8305294 20.1932587
C 19.2978897 51.2779777 7.7381829
C 44.8059217 6.1681131 41.9339836
C 26.2112913 13.5242603 39.1603409
C 35.8919969 29.8218750 36.3421391
C 57.4245504 27.6472454 17.5516283
C 13.2872336 52.0903226 7.8788056
C 25.8495067 31.9578853 10.7781675
C 23.0949400 15.6691740 10.4343974
C 12.8050483 29.1455116 33.4507744
C 5.1612163 30.6983219 16.3671952
C 10.2069711 19.5825292 47.4169866
C 58.0201621 14.6178013 30.3497965
C 37.0745954 31.1021791 56.9401096
C 49.1054552 28.6743922 8.1541757
C 52.1566733 32.1979956 3.4926362
C 47.8518593 19.2368073 16.1917720
C 10.0992066 36.8984623 34.9985580
C 35.6074911 2.3389415 47.3610731
C 51.8112111 51.7636291 11.1252690
C 26.3410019 10.7576505 50.1280689
C 51.7005344 31.0003437 34.0846296
C 51.1578395 33.7255703 3.6455073
C 7.2130646 38.6264092 41.5752156
C 0.7627464 4.2723763 29.8842689
C 13.2671283 31.9647029 2.2043722
C 9.3881951 2.5809720 36.3777826
C 6.6241763 24.9003417 32.6053892
C 44.4237168 56.9724404 45.9748607
C 6.4208660 25.7320466 10.1211629
C 31.3332336 1.7989448 17.9965477
C 14.2752647 17.0745975 34.9539571
C 10.6344121 4.0022364 31.3781166
C 33.8511824 15.3507632 29.7899660
C 42.2238214 26.7404571 46.4917416
C 46.7440261 7.3895390 28.2547055
C 38.7457662 17.8945035 24.7319711
C 25.8251584 0.3148635 50.5621995
C 57.7961980 11.0452946 24.1372726
C 22.3896177 20.2565113 32.9906886
C 3.5089450 0.5738043 13.6529054
C 6.6305808 3.6698047 22.3145621
C 10.8625207 17.4193883 8.4662197
C 27.4196212 18.2305330 38.3538546
C 51.2551347 25.6931584 25.5887626
C 54.2470566 37.0398719 53.9099138
C 18.7281991 8.6162154 1.5681268
C 36.2621892 10.2020004 12.5174948
C 24.9310528 19.4502246 1.3963896
C 40.2173630 7.6551366 50.9011948
C 52.5685801 55.5895183 8.0745394
C 53.0948779 26.8214349 30.0934925
C 46.5349055 3.2062613 33.3157276
C 42.9938805 16.7160724 8.9644282
C 7.5273930 11.9743972 33.8280819
C 28.2363942 2.3361294 2.4999107
C 20.5426250 56.9442336 4.5881889
C 20.4135170 23.6426324 45.4251456
C 8.3978466 7.4515292 52.7036106
C 51.0428516 58.3502862 3.0704731
C 7.4476757 13.4394774 6.5839239
C 53.0860790 45.0264711 26.1799977
C 2.3943707 51.5674181 33.2890843
C 36.6984971 30.5570515 45.6631993
C 42.2686017 16.4258517 10.0382263
C 23.5096760 3.6413555 19.8794367
C 22.2382846 24.9017184 57.5982707
C 52.0320872 2.2806803 2.8039165
C 48.3665534 40.9068946 36.2203480
C 10.9646300 35.3947938 56.7692621
C 1.4106205 8.1409748 29.1385841
C 31.9116156 55.8047021 48.4727827
C 30.1673221 56.3504885 29.1316595
C 32.8263729 39.1225780 18.7666497
C 36.6266649 10.7005085 1.9391323
C 21.0612464 39.7876638 49.6652590
C 51.2411421 57.4314691 55.0015999
C 57.8721171 40.6004995 40.2290024
C 24.5600044 45.7403404 48.8843709
C 51.5316807 27.5204575 52.3433734
C 56.4439913 31.0020484 20.0041891
C 28.2599258 9.1566016 14.4990177
C 42.1506906 14.9655429 29.3396880
C 24.0704445 21.5043370 19.4448435
C 29.4421129 55.8162646 27.4700230
C 4.6220631 54.9853405 43.4986514
C 44.8444185 23.0598053 16.7685192
C 10.9788406 47.4670048 48.8209971
C 12.3432552 2.4161211 11.7543522
C 50.2815877 28.8004116 18.5634992
C 36.5282534 52.4179836 22.8504583
C 20.4379181 17.1447848 46.6493454
C 44.7716222 17.7967693 16.5859508
C 24.7405039 56.7984683 55.3210445
C 7.0446008 13.7544339 7.8500291
C 14.9376604 11.7273435 34.9361725
C 44.1109173 1.0418232 0.7752240
C 58.3407429 1.5727002 23.8490634
C 47.3235950 18.3610517 44.0513165
C 3.6435311 16.1590321 25.2939495
C 56.8352277 37.8847721 43.5953862
C 4.3111169 23.3554710 56.5062926
C 40.9523977 49.0228421 48.1645673
C 27.2989351 7.0912342 9.2099346
C 47.4220799 29.8121232 39.5663778
C 22.4184614 26.4987768 11.5278588
C 39.0061420 2.8944647 34.7259192
C 46.4903899 37.1797725 48.0524182
C 13.1883595 15.2355490 23.0385733
C 58.3415213 22.7723837 33.1782066
C 44.7540181 8.6509843 54.9724523
C 19.0614949 1.8130963 31.7981089
C 41.6541465 0.8857740 15.7515587
C 55.4217840 28.9714799 39.2543061
C 6.0762995 55.9316092 30.0560751
C 41.7687167 40.1971850 39.0064312
C 8.1825994 53.7607487 5.6602138
C 48.6333258 2.1497079 57.1516623
C 58.1319952 54.1282865 40.5659562
C 41.4079540 4.9483503 12.6375076
C 19.0592366 31.2098915 28.8550414
C 2.7267078 30.7867615 54.5500788
C 3.4283102 24.0915299 41.2915742
C 37.3042536 18.5431864 1.7013648
C 31.0403690 40.4294289 3.7339151
C 26.9081032 29.5199714 30.3268753
C 31.3125751 28.8323174 33.3923223
C 15.2216501 46.4495650 21.9469665
C 18.2226614 23.4104412 28.0367510
C 34.1822352 32.3625783 50.0275043
C 29.5050734 27.2896096 2.9189250
C 23.1007122 14.9680890 19.6165923
C 24.0574530 10.2507827 39.7439896
C 8.8425575 2.2913897 10.0201751
C 55.9281283 22.9776867 4.2427777
C 49.2540937 23.8268796 24.0673233
C 39.9678613 32.4149995 1.8191243
C 57.2927271 16.5092351 58.2617309
C 53.3458463 58.0998990 23.2714425
C 24.9044180 51.4499400 31.8784868
C 13.4823023 39.6297633 21.2353713
C 41.9937522 38.9915995 34.0941731
C 6.9962787 34.6130704 19.6096150
C 48.5950673 10.8639271 3.4270035
C 5.7466510 45.9785349 40.8582809
C 24.8009867 40.8605166 10.3791683
C 47.3183164 51.1085254 45.6858529
C 38.6697458 27.6818097 17.9180728
C 3.2133920 37.0705960 6.7018281
C 10.1054576 50.6584044 24.5192980
C 36.9541271 30.7940962 53.5198111
C 46.0352584 42.7418002 47.2116998
C 18.0409444 25.1018117 37.1961823
C 44.4475837 2.3138859 22.8551679
C 34.3751524 24.0554543 6.2505065
C 1.1703696 47.4700680 24.5034269
C 40.9423233 45.3608280 4.6118413
C 16.8815721 10.5938621 32.9998401
C 28.7568329 6.5276434 29.9031251
C 14.7980808 24.6506222 42.6772606
C 23.8962188 19.5729097 56.0047039
C 14.9436031 42.3831577 45.0079854
C 2.2829753 51.7985516 49.3383527
C 19.2084869 46.1562339 29.6850653
C 6.9855978 1.4433972 50.7499898
C 15.6208826 33.2812369 15.4651657
C 49.8697675 31.1582255 55.0424540
C 41.5743195 16.8148339 3.4030287
C 29.2295251 58.0686956 14.0009532
C 21.3706316 8.0858390 47.1864915
C 4.8485294 55.7771176 42.1900442
C 12.1502884 27.2202959 25.8241513
C 11.4450250 36.0832620 46.1647403
C 43.6014315 18.4453485 29.2939230
C 48.9660303 32.2898939 12.0784134
C 26.8132203 45.0293913 42.9340114
C 3.2258767 49.2892417 34.8129301
C 28.3018352 56.3975255 5.8631110
C 50.8091930 24.8905577 50.6104108
C 29.9258835 47.1806549 46.0393937
C 33.1623145 40.2521255 8.6372380
C 41.7360154 44.8459182 26.8139249
C 58.0265122 56.9149598 41.3305594
C 18.8328495 14.9859434 26.7202365
C 30.4101470 25.3804166 46.1078882
C 25.7319711 17.4002393 36.6486428
C 54.4273112 49.6649737 30.9663931
C 50.7372875 23.0710641 45.5037758
C 10.2376440 39.7265085 34.1137981
C 42.2275025 22.9944185 48.8845317
C 33.3079568 49.1576401 34.9839641
C 54.5742866 12.3189977 1.9329471
C 47.2748461 42.9122221 38.2063456
C 6.2898659 26.4097317 53.7374421
C 44.2175695 23.8944184 18.0000675
C 15.6496304 44.2851349 53.7652849
C 5.0804273 25.6438866 18.6804483
C 28.7524715 19.9069687 53.0413457
C 24.2730573 34.0824920 43.8259732
C 49.1158876 19.9027905 40.5236182
C 30.7559682 39.9606798 55.0301489
C 38.2749071 0.4903864 54.5332639
C 58.1308113 18.2325516 11.5686232
C 40.4073167 9.7498991 58.2025946
C 5.4562905 31.5126622 9.4270549
C 12.1207304 18.4031815 20.5037653
C 0.7438081 27.5495514 34.0467178
C 48.4617902 0.7444648 45.7223939
C 37.6103840 1.2122017 8.9656090
C 56.4675526 5.4837345 15.3353601
C 38.2672703 33.3716429 44.3441721
C 39.2377489 16.7797986 24.6874192
C 32.4241361 34.9588259 50.5951502
C 5.7230333 13.0091163 38.0964551
C 30.3289577 46.2763851 53.4300523
C 34.7728598 42.0401019 3.4182676
C 23.8947510 0.2503838 39.3738710
C 29.2304599 51.7509516 7.7029877
C 14.3972262 46.5111647 43.1039922
C 35.6776585 18.1722170 24.3562080
C 4.1590652 57.7777692 17.7485875
C 49.7588643 50.5466413 56.0349501
C 19.3912841 13.9389898 15.8456469
C 4.1801555 10.4281097 2.2168933
C 56.0410171 2.0209844 30.9246124
C 42.2954744 38.1523300 16.0657742
C 40.4657195 18.6704651 4.5964566
C 47.3376545 38.4227341 8.4386926
C 37.1613439 41.8912606 23.1187233
C 18.7745651 24.1733840 20.7087891
C 34.6138131 44.7274477 49.5525441
C 34.1388421 30.8792706 56.1661043
C 23.3171688 44.3340624 35.9507821
C 54.9074441 24.2252652 8.8250733
C 58.3198877 32.8630568 30.9295960
C 31.4397549 20.8318796 5.5749806
C 1.5503864 4.4797642 33.6232211
C 7.7929944 46.8314930 25.3346903
C 4.7202604 4.9164985 16.9322523
C 1.6610178 27.5608728 9.7929715
C 48.3614706 4.6521594 41.5646409
C 35.9627909 10.4451523 32.8917495
C 15.4678373 6.1636959 48.3833824
C 19.2360899 9.4055389 26.6442753
C 36.6911248 39.1705745 33.4140717
C 47.8700198 9.6417557 18.5232510
C 27.3049676 3.6476359 49.5726258
C 3.7807739 39.5637489 13.1199319
C 57.2020289 48.5375319 31.8061786
C 38.7808514 15.9106071 11.9598681
C 55.6765501 23.1902980 5.4993670
C 14.0368765 40.5557469 6.8406029
C 52.2763320 41.3004753 12.1858011
C 29.9952112 48.4157373 39.9783111
C 32.0298664 15.4777850 39.3056751
C 24.8677636 38.2443281 35.2473276
C 21.1241220 11.1165243 31.2738519
C 49.9870708 15.3201134 42.6666961
C 22.4607288 48.4095422 22.1466693
C 36.2031253 43.4484013 27.8492707
C 46.3473723 41.4755364 49.1465293
C 6.4351591 15.1147478 36.7104658
C 54.6480926 30.2301546 21.6546206
C 45.9937939 3.4342348 8.7821175
C 47.6220985 0.8743114 40.1988517
C 32.6008122 7.9405445 43.7905811
C 32.2876787 14.2371836 13.9783869
C 45.8930291 14.7152042 40.2081206
C 37.9378099 48.7442609 54.8240844
C 14.5614874 28.9950694 31.2633928
C 45.7674669 23.3243786 0.0757913
C 49.1691891 54.8678600 12.1617679
C 46.6765132 27.8240267 37.5908632
C 43.7134255 46.7847941 23.9067475
C 4.6175571 26.9217550 49.6510590
C 51.8800786 22.4867789 47.8318636
C 19.3462943 36.1846447 52.1169020
C 51.0327979 43.5411477 18.0830297
C 39.2699297 42.4045241 33.5656057
C 39.6139821 36.3456888 21.9161982
C 5.4357662 10.6399837 52.1579791
C 6.9298340 19.5306791 5.7087752
C 4.5043361 43.5230685 43.5823055
C 1.8176177 45.1946999 39.1065851
C 27.2809693 56.8559737 55.4999608
C 19.2891134 55.4228669 47.7758754
C 22.4986662 34.5101967 24.4377201
C 51.0337367 1.1906257 11.0187197
C 30.9500373 0.7058859 13.8392323
C 38.3108807 25.3885164 22.5978553
C 9.8533366 29.6264394 58.3878596
C 46.4293981 45.2348972 0.7110951
C 14.9440590 4.2941646 41.9524882
C 46.0165085 11.4671580 34.5622077
C 6.7152231 38.2288684 58.1794089
C 10.8494463 3.5431840 8.8143548
C 31.5436527 29.5712324 2.8451995
C 32.4174108 18.1313191 13.6347876
C 8.2204477 26.7703193 31.3310758
C 41.7516832 38.4111060 42.3951555
C 51.5408100 15.9743382 43.1790183
C 5.1544846 8.3644815 12.8410313
C 33.6528259 50.7239226 19.0409513
C 53.1091200 37.8330288 53.6268601
C 0.3691551 27.0778941 15.7079271
C 4.9669575 39.2751769 39.4257474
C 13.7051135 40.9781183 17.8511448
C 16.3670497 6.2968117 0.5015338
C 50.7258793 41.1402061 28.4285289
C 55.1329696 17.6016853 39.8115848
C 50.1680038 50.1719389 48.6880517
C 10.7597424 39.9464904 21.3428936
C 36.2810168 20.2186598 35.1480246
C 7.5078370 0.2804637 28.4449566
C 41.7709878 28.1159695 8.2618436
C 23.6149895 0.5053263 34.3021168
C 9.5695615 47.1551618 51.2069711
C 29.6144719 56.7448125 7.6696957
C 5.7270954 19.3270550 45.8568149
C 28.1426962 12.3658854 2.6554756
C 40.3457404 24.8691283 51.5251585
C 13.3955512 24.3222250 40.7600288
C 40.3513773 19.3490868 44.3594814
C 30.1263790 4.8879431 5.7351100
C 25.2972759 7.0646050 31.3880452
C 18.2922776 48.4082992 42.5701892
C 19.2780326 2.6404709 31.0575218
C 10.7407517 53.2140981 16.2510178
C 43.1229298 11.8631660 13.1844899
C 44.9865509 27.6785681 27.9050728
C 3.1435047 39.4294138 35.4996340
C 4.7495474 35.3774856 18.3080563
C 26.4155073 18.0023962 4.6452519
C 17.7203993 11.9476379 5.5763658
C 39.9699634 5.7546434 7.2034700
C 0.8699291 5.4000532 11.6754640
C 1.1881372 19.3494708 21.2156873
C 58.2216689 43.6149893 17.8599772
C 11.7673810 21.6081981 55.1626767
C 27.5170274 43.2871324 46.9491822
C 57.8757344 14.5366959 18.1597525
C 14.8192872 3.2235059 10.6429556
C 36.4018846 46.1364740 35.8231782
C 16.0244156 36.3107875 32.8159210
C 10.7213358 22.6824651 15.0809706
C 56.9838719 22.9156203 17.4867287
C 32.8026623 14.7189257 53.9205461
C 18.1534255 2.2989578 10.7590905
C 54.6293478 8.6709968 2.9904082
C 34.2003115 39.5508887 19.5707173
C 9.0076991 37.6295005 22.3137984
C 43.8646951 5.0934206 21.2161749
C 29.7143302 57.3698950 38.8970476
C 3.9875835 38.1793881 21.9903187
C 16.3244055 48.8349802 41.7931198
C 8.9428699 46.7835385 27.6584797
C 24.6007447 47.6847112 16.4266133
C 22.1097123 34.7503056 15.9091194
C 46.0967892 48.7938656 26.8603215
C 22.7850082 36.0050429 16.3832702
C 33.2804461 18.2560466 43.1446913
C 3.5933159 57.3752676 34.4967033
C 12.1736741 26.4551758 41.1757529
C 10.3232851 31.0904762 40.6450331
C 41.6419233 26.9918573 0.3306000
C 33.9652834 47.6854125 46.7809878
C 36.8406125 12.1161277 48.5105869
C 29.9237705 6.3651102 16.2935341
C 41.3083126 47.6543619 17.7380649
C 20.0313741 13.0271099 41.8947244
C 16.6719546 13.5844746 46.0310997
C 5.8897830 25.6737531 49.6961246
C 21.6672073 57.9748274 38.4488190
C 27.6041455 13.7839195 26.1424094
C 5.9452958 35.1962930 53.1135980
C 6.0030424 49.5197273 42.1437718
C 3.8645905 53.2963620 19.1799977
C 19.2201376 13.1810811 47.5676777
C 30.6543205 3.2233493 45.6243723
C 36.7103706 56.0133603 40.9365820
C 24.9034006 31.4629623 4.1773100
C 53.5179351 58.4088409 56.9835455
C 19.3314059 38.5051754 6.3475777
C 44.7710412 5.0532565 20.2040619
C 50.2436626 33.7084725 27.9943728
C 14.3343600 5.9476483 19.3472335
C 29.9764534 10.4462524 48.8846178
C 14.2486218 11.3427214 35.9275956
C 41.8814081 20.7981746 42.2668519
C 40.9105262 4.4042767 6.5575089
C 57.1039085 53.4962775 3.1315788
C 7.1227647 23.4743470 3.7494367
C 17.4442761 4.8015752 18.8287481
C 58.2446028 50.4205079 56.1656313
C 49.2972300 21.7418279 55.2835904
C 54.7452565 31.2376797 57.3315852
C 35.5987652 14.0726924 8.3906388
C 38.4120682 10.6241662 36.9669263
C 56.9447069 9.6289622 38.6042443
C 41.6469135 13.6512505 29.0147123
C 44.8231764 20.3352903 38.9015797
C 32.9339332 56.7545827 46.0633508
C 39.2688324 22.1409152 46.2045727
C 16.7724009 21.7624162 13.4887056
C 50.7698069 12.5610421 3.0323242
C 54.8824569 6.6987325 1.4700482
C 22.1909852 6.6779789 11.5365128
C 26.2069597 2.9946794 13.9949763
C 52.8905607 52.8324094 43.6783855
C 24.7270459 18.2198284 41.7015514
C 54.7273140 34.6876207 50.6487369
C 28.4605124 18.2840763 25.2113189
C 21.4413008 0.8037362 14.8882108
C 42.6242401 29.0460877 48.1010215
C 39.8623177 5.3403539 18.0709481
C 18.4713371 54.3865504 16.1866526
C 15.1378256 17.4518749 44.5342505
C 25.1202612 35.0361523 47.2696594
C 23.8224339 14.4804596 2.6104622
C 39.3253118 36.0565403 43.8725593
C 56.9681073 44.6198523 4.7325466
C 36.6771874 22.7501702 2.4387333
C 0.4944491 49.6974647 17.0546962
C 29.4194730 56.3972154 5.3469424
C 21.5119964 25.9182386 46.5958158
C 47.9233773 5.4109100 32.2052203
C 17.9557626 7.4542508 21.6446365
C 25.6402627 44.4529962 38.2654761
C 28.1501786 9.9161958 22.5906161
C 30.3180835 31.7021443 36.2445753
C 57.4544799 48.9817859 51.2126637
C 22.5878428 4.3345293 1.3288834
C 52.4208023 19.0917816 10.1652483
C 29.9499821 34.1990074 11.2525829
C 32.0840058 15.1228037 36.6541950
C 28.8314001 7.0503217 28.4718818
C 34.6998925 34.1836242 38.0736913
C 40.5368623 19.9845467 48.7933498
C 2.4992750 29.4143066 24.4007951
C 53.7291516 43.9386609 8.4497949
C 8.2630967 10.7034731 17.0793003
C 22.4620938 49.6282600 56.0997851
C 45.9537118 23.2041108 16.4761236
C 33.2237556 30.2333291 38.5674800
C 36.7838501 17.1588648 27.5608204
C 32.7291995 47.1847768 56.3769539
C 3.4970341 18.7300339 34.0289789
C 18.5781485 50.9359987 53.4922997
C 13.0862226 24.2329312 10.4483651
C 33.2179169 54.3368604 33.4055501
C 54.7005924 21.4372226 42.6283791
C 14.9757675 16.0064077 1.2963954
C 44.1863454 13.6217979 22.7456482
C 17.8592212 41.2506677 41.4133273
C 43.1583116 48.1163225 9.5937390
C 2.4809918 43.8117791 20.5751429
C 20.0542668 12.2700327 48.3583269
C 25.7208935 15.0674576 40.7930475
C 57.7438983 45.0265594 1.7775288
C 19.0404790 42.9294574 20.4412020
C 4.5462121 46.2320787 46.1362777
C 26.4602664 5.4971778 22.2206674
C 49.1431698 11.5261394 46.9346140
C 34.8467080 33.6621471 46.0889875
C 38.3045585 7.1910203 8.6982838
C 42.2097342 15.5914437 11.3825627
C 1.5040245 53.2668468 7.8716783
C 53.9881592 43.9722284 31.0580228
C 9.0590766 12.1009146 14.7649694
C 14.9616091 29.6331547 4.4346036
C 26.0364763 44.2919349 14.2081904
C 32.2653066 28.2466035 14.1825322
C 5.9758147 10.4532868 24.5047186
C 42.0594869 47.6814971 11.2283925
C 7.5431207 16.4413587 35.4383659
C 49.2796840 4.6383649 42.8556205
C 33.6546598 35.3391948 18.6355975
C 7.7810272 46.5382846 36.1108477
C 7.5164425 15.4449939 44.7389553
C 16.5404570 52.7744271 57.8398904
C 16.5381656 13.5529087 56.4785061
C 25.0651158 19.2972744 7.6748565
C 50.5821394 24.9441854 56.3616818
C 38.9477482 15.4366037 20.0146370
C 25.3039086 15.4292212 26.7655845
C 37.8748620 22.2516444 52.4064823
C 53.0566232 27.6918057 47.9430697
C 31.8782309 38.1602755 54.0017902
C 3.1938138 51.9599535 25.1124737
C 39.2952005 2.7625622 39.4105842
C 28.9409520 44.2166050 42.7404087
C 17.1246667 34.9024879 49.5491790
C 55.5585556 20.2690860 53.3797327
C 38.7955686 54.9796408 50.2626245
C 37.8166726 5.4423828 19.5261145
C 41.8327852 19.1019420 50.8473397
C 4.3692801 37.9210196 4.8722119
C 10.3053619 38.3803916 14.8918125
C 34.5173040 10.3846572 42.7352062
C 51.0705029 22.5286819 22.3393850
C 16.0880069 13.1167493 50.9716056
C 53.2031315 11.6693027 7.9902097
C 51.8153647 49.0734521 57.8827285
C 37.4595562 3.5980734 17.3804144
C 47.2035904 14.4934419 41.6589040
C 43.1344092 45.4726455 15.6451234
C 29.0550171 6.8509478 42.8451513
C 11.8063601 49.9400433 32.5172333
C 23.1927087 43.2807226 25.7472237
C 33.8027578 53.6075791 25.8128955
C 38.8795008 37.0019029 43.0715846
C 34.1733486 51.3047066 39.8696065
C 46.5563368 17.7371384 5.4276802
C 55.6376048 27.9472010 39.3185501
C 23.7703303 36.8328851 8.7052238
C 29.2798932 57.1090095 27.5314584
C 13.6860762 48.3651508 21.3634394
C 1.2366187 52.0396173 8.8339814
C 22.6311232 7.8452741 46.7089359
C 56.6491824 1.8795456 16.9383102
C 45.6559382 43.5094720 12.4679646
C 16.2346956 27.3523021 54.0438188
C 48.4796390 57.3083392 17.9950485
C 41.9766378 25.4305780 36.9596092
C 24.3821415 17.8897889 46.1025189
C 28.1107028 30.4946051 5.3549816
C 17.3732798 46.0557692 0.1896540
C 17.6408464 58.1516980 3.3758419
C 51.0047433 47.3496967 19.4791353
C 47.4050809 35.7917663 33.2772485
C 18.8290911 11.4869222 4.8551364
C 20.6779652 39.6973338 54.8443250
C 18.8829673 23.7805584 17.4024680
C 38.4034390 8.7537609 0.9145633
C 55.8936521 44.9062497 1.3384870
C 34.4262958 45.3565453 51.0860786
C 47.4313427 37.5671867 12.0808252
C 20.3489412 48.4974008 5.5304896
C 53.3468680 12.9931675 19.9616874
C 37.7922670 32.5592663 57.8711090
C 47.2129829 14.7742870 0.6644067
C 47.0687994 49.0097965 35.9549377
C 9.1307181 0.0590574 5.5978203
C 7.1399734 12.3598752 46.0578338
C 10.1056543 57.1547497 6.7496433
C 8.1850274 34.6631222 42.8157777
C 18.0465100 45.3373542 26.6273246
C 25.0560341 13.9927284 32.6482061
C 18.5976780 37.3563222 56.8745627
C 6.0234549 51.2060062 13.5674165
C 22.4798759 0.0143716 0.6510872
C 3.9762714 10.2889205 56.2370060
C 45.4840334 47.1194212 6.4156476
C 9.9449738 45.4658779 50.0207380
C 29.1660504 29.4391569 55.8391509
C 46.1812261 41.3379212 50.6225724
C 40.7477814 19.4823395 45.6914729
C 10.5111269 6.3277775 38.0987552
C 38.4807754 39.2160616 4.5362509
C 12.2232145 24.8659893 22.4541154
C 45.4294122 27.6165079 6.0453099
C 37.2632233 15.7666176 20.3073239
C 22.6993267 47.0241073 25.9949016
C 55.6879188 43.1420315 4.9462705
C 4.1664034 50.8857279 44.9026870
C 49.6224993 41.5414663 22.1230409
C 34.4067696 40.5639290 33.0475196
C 45.6987073 51.7467690 29.8929321
C 46.1059142 25.4302939 52.7216636
C 56.5588708 32.0752677 19.0254263
C 41.7675479 35.1785161 10.7221359
C 41.4264169 15.3845927 40.1027326
C 1.0580741 27.8679057 11.0051855
C 2.6235511 28.7039114 49.8148835
C 26.8482582 52.6160160 15.6871441
C 15.0415533 8.9281370 13.8374670
C 38.7558146 32.6486012 42.9118286
C 27.2127304 12.3396890 11.5078684
C 44.1261071 39.6513192 40.1910870
C 10.4322047 36.3106531 8.2000259
C 50.5359675 58.2772538 18.3455513
C 26.5955891 33.0341778 44.1641110
C 25.6795704 19.1234554 22.5010854
C 7.9468950 26.0924387 18.3894337
C 51.0075116 16.0439658 38.0947750
C 58.3975910 3.4870263 33.3925762
C 57.9678381 27.6974843 13.3438570
C 57.8572073 4.7579344 40.0666714
C 12.8846881 52.4071178 19.4846167
C 12.1641974 50.8465302 23.6021261
C 27.7692910 52.4606547 18.5471510
C 20.9073232 54.1132492 35.6068491
C 26.6420692 40.1656278 20.7636515
C 16.9874882 38.0240941 36.2925827
C 31.8745473 55.6934640 3.2724922
C 23.3811702 55.7260484 56.0804864
C 11.6504168 53.6624188 54.4744904
C 37.4867562 50.9356001 4.2537070
C 36.4554595 21.8775790 1.9014410
C 39.4283832 35.7739873 41.0244667
C 56.1870330 58.0709754 41.9939504
C 23.6842864 24.6200922 22.8453581
C 49.2267854 25.4989313 0.6642782
C 54.8287380 37.9674859 19.7062766
C 11.3879558 47.6646336 42.8313093
C 58.0623784 55.6647238 4.2777382
C 49.2971654 42.9619223 34.4263800
C 30.0910005 31.2406351 7.0398138
C 51.6637661 52.0066640 42.2493277
C 58.1465714 16.7893841 9.8661570
C 38.2715495 15.8105522 46.8926511
C 39.2029814 34.4811326 39.7154600
C 0.3088279 31.8852914 30.8732384
C 18.3776782 48.8407730 53.7634771
C 3.1812689 0.7213005 26.4107484
C 50.0597045 29.3268058 43.7815872
C 16.6853518 39.4065226 23.3985331
C 37.6818210 40.0564483 55.7540795
C 6.2600298 52.1258247 49.8664252
C 19.0266095 10.4250967 53.6703375
C 8.5705296 38.3825659 55.8127017
C 45.1510010 37.2746071 32.0866336
C 0.5169847 10.9686843 25.3859374
C 47.5296823 17.3364404 20.8898110
C 19.1406204 4.4120426 17.1457824
C 28.1739620 3.6878346 41.3621293
C 40.3066428 30.0400267 39.4641495
C 37.5442819 21.1633137 51.9172953
C 55.8719277 12.9068814 51.1856329
C 42.5152469 41.9184605 12.9215248
C 22.4923231 28.1156809 32.9120146
C 55.6293723 43.0794248 49.1274637
C 23.7923151 18.6147026 44.8498385
C 53.9201047 55.3842131 43.5707038
C 43.5480234 8.6081398 53.5177555
C 3.6509523 54.5918180 15.4337985
C 6.1126256 17.7254588 43.2195884
C 56.3913105 5.9489394 20.0377843
C 43.2169839 23.6078995 44.6345979
C 51.4501915 25.6367291 56.0012829
C 23.4602173 18.0724244 5.2657246
C 7.6931904 22.1244709 33.8226646
C 57.0075488 32.9768751 53.2987457
C 43.7140533 18.7034536 51.9756700
C 46.3807546 14.0444849 17.0762423
C 51.2171804 11.0201661 3.1463442
C 54.9806997 24.1097859 3.1936284
C 52.0023603 5.3682337 24.3676498
C 19.0973313 9.7182499 52.3411354
C 30.9530300 10.2796093 17.8291952
C 19.1801209 35.0409161 27.9940002
C 24.6893775 57.9584257 12.2730628
C 28.0772998 31.4927837 53.0657942
C 38.0391587 18.6690799 16.4621283
C 21.9121624 40.4356330 48.7891554
C 11.2149856 11.2048333 20.4436726
C 39.8330081 48.6712851 47.7184723
C 42.7653465 49.7515294 12.3924101
C 4.1630542 7.9803481 10.0817990
C 13.1143303 20.5844527 27.4525490
C 22.0562957 30.9509751 41.5432960
C 44.4278489 8.3072517 42.6731713
C 43.3996801 29.2985266 2.0411527
C 41.0199752 41.8293917 25.1599780
C 15.7321854 11.0199045 50.5869292
C 56.8695493 32.4575908 49.5389383
C 33.4884184 40.4576618 31.0393862
C 30.4176906 1.2874593 24.6183429
C 41.2813230 13.1461273 36.4300170
C 24.4810885 33.7455842 25.0930559
C 51.0505250 11.8024817 52.7419178
C 53.0272459 10.7355100 12.9847044
C 41.5907454 19.0337555 15.6993610
C 11.6300750 24.1121419 18.1523985
C 27.2711332 51.4342721 35.3680702
C 8.0303032 45.9907876 5.1327482
C 36.6290045 38.0802947 8.4162219
C 12.4255310 10.1255411 3.5330580
C 40.4483428 37.2612321 26.4065361
C 47.6939104 7.0978485 1.3292314
C 50.0423575 23.3102594 26.9717086
C 28.2250321 42.8690947 22.0167759
C 31.2547437 41.4721451 22.5905616
C 4.8503483 37.5600900 28.0647801
C 43.6074735 58.3267423 19.2246400
C 26.7084596 52.1760495 40.7442731
C 44.5208949 0.8494782 11.5533378
C 13.6985562 30.4106285 40.9122750
C 37.5703255 20.8405996 38.4628625
C 32.0673091 17.2376431 43.2985912
C 24.2778756 53.9739010 51.6495534
C 56.2280990 2.8358737 23.3222182
C 49.8492856 53.6174889 44.0181178
C 2.7856654 31.0106725 52.9448230
C 39.5224229 28.3581057 17.7767652
C 14.3654973 26.1156787 43.9836514
C 17.0681776 56.0417582 35.5736642
C 31.7211440 8.0866790 12.8496028
C 17.4468169 23.1990745 57.5747940
C 57.8901782 5.0923991 4.1503926
C 56.8925599 34.7036915 39.3710484
C 15.4812800 45.3699454 5.2135186
C 14.4303889 31.3414699 15.3947231
C 3.3825718 58.2025081 26.6535183
C 14.8904823 50.5727300 2.6138372
C 5.0986780 5.8027338 5.9362424
C 39.4521960 25.0225357 27.5300454
C 40.1537198 12.3905141 49.1564242
C 47.1561845 53.9318675 32.7352857
C 54.9558201 27.2912974 5.0997947
C 44.9263927 44.3940175 37.4272956
C 26.5542011 39.2114081 51.0629487
C 8.9476591 19.6604286 24.9092218
C 5.3989550 28.0985398 42.3760790
C 46.0104321 22.6450222 51.7484902
C 29.1327462 20.8838071 9.0054203
C 23.1223971 33.1571449 55.2550276
C 27.0033018 9.3952594 28.3112808
C 53.6851997 27.4860413 19.2720064
C 16.1929742 18.8066805 55.0734357
C 13.4523232 0.3766734 57.6238848
C 29.3815703 14.2419966 35.0788044
C 13.4659955 1.7195897 18.7380142
C 26.8421006 34.4187372 35.3498149
C 5.9087390 53.3256163 14.3830388
C 5.4284014 7.9730388 54.0534865
C 4.2413038 30.9850131 28.9322321
C 50.8319045 4.3258068 24.3703580
C 42.3137992 31.6616632 2.2250556
C 53.2558309 37.0809108 18.2360622
C 12.6108555 38.9164724 24.7889104
C 26.4977256 52.1272743 43.1843658
C 48.4023822 11.4404741 28.3716833
C 41.6618953 35.3940310 49.2940109
C 10.0586553 43.8699722 37.0226078
C 30.2527452 25.1547828 18.8527037
C 37.9262100 36.0665253 9.2710572
C 3.8874675 56.5665904 33.9329313
C 36.7617367 38.8995081 7.6994327
C 33.6818206 48.8713723 11.6561782
C 17.8680897 10.5194961 48.6905689
C 11.3552482 4.3969413 14.3015622
C 51.3129068 34.6418016 42.5614147
C 54.5879306 20.3288775 11.3010127
C 6.2497113 31.7493675 26.9522283
C 29.4937319 33.5950407 39.4357449
C 15.0618126 1.5184144 1.9122733
C 49.5373532 28.1337966 45.1020570
C 37.3619394 40.6780458 5.8040281
C 42.5735013 9.4432403 32.4705269
C 55.8999681 49.0039801 31.4552588
C 1.0230937 27.7507975 22.6207553
C 46.7655967 34.6924588 8.9029249
C 34.5384498 28.9856974 48.8958356
C 55.1367623 23.7384239 1.7234721
C 38.7709554 29.5244318 44.8537824
C 14.7518930 30.2483771 29.5364650
C 0.2781421 53.2256864 25.7479924
C 2.9202012 8.0461754 22.5669590
C 53.8818143 20.2578963 16.6772974
C 48.0710767 18.1274028 9.2523711
C 38.3855254 50.0340260 13.4227989
C 1.9294413 53.2794938 48.8987425
C 31.1497461 4.4722244 37.3575223
C 39.2774264 52.6864204 43.1802276
C 30.0069753 44.9538778 10.5406524
C 32.1888051 55.1689598 18.3393594
C 53.9441113 51.1444859 23.6598004
C 31.8478268 39.9102374 50.3699304
C 10.0101524 11.9856728 37.6695102
C 39.2017478 53.4561592 0.7512576
C 23.1121776 51.9158472 11.8467666
C 16.5917941 3.8009169 17.5174249
C 15.2390457 42.5467264 49.2025084
C 20.0907792 38.7882742 41.3406334
C 45.0547962 24.0548647 39.9166804
C 20.2140820 56.9510485 56.0134345
C 44.0036717 1.5227780 2.3396067
C 49.9819539 24.7092414 9.3391803
C 55.6142782 50.7729992 52.4069661
C 36.7483753 36.3967851 51.1430806
C 54.9879355 29.8746005 9.3251117
C 32.7459295 21.5243239 0.4185382
C 51.7797224 37.1734683 26.4504373
C 44.1626808 29.5193719 56.1061235
C 23.0650449 38.4586718 19.8926163
C 12.2847379 10.6578373 16.7559870
C 7.6200796 36.5467391 22.1413262
C 25.4484610 19.4959860 6.5326830
C 50.7634599 49.1550589 30.6698560
C 54.4932680 15.0934929 40.4785564
C 55.4420135 22.8110675 42.3913503
C 16.9071978 6.7144145 42.4000328
C 25.3723166 0.6876579 53.0936814
C 43.7059171 0.3970515 57.5421319
C 45.6110685 51.9389013 5.9214333
C 56.2772359 33.2642937 18.3860863
C 29.8342419 27.6472435 44.4215374
C 27.3297426 38.7299962 30.4701364
C 45.1838752 43.3613963 50.4383779
C 11.6731074 19.0485175 30.8871668
C 37.2448588 49.5312353 20.8316055
C 14.5589215 2.8322238 40.4184189
C 23.8650771 42.2282582 38.3338618
C 38.3261280 0.4663729 11.9886259
C 56.4073283 47.2248798 19.8507152
C 20.1538126 48.5848405 57.2667826
C 44.5741860 3.1166537 56.9718480
C 8.8999221 35.4620985 41.5805520
C 0.7005932 2.7604441 4.4363202
C 40.7960806 54.2390601 10.1286150
C 55.7837851 32.7495005 36.4560754
C 21.2081871 49.0354869 11.9766288
C 22.5161527 42.9428596 10.8070180
C 16.4237351 19.7752256 39.0750973
C 43.6963233 43.7714506 56.7006768
C 22.7044644 22.3976854 46.2798003
C 7.3532101 9.4357264 58.3224383
C 19.6459372 43.7313578 3.4393363
C 43.3758270 52.5112007 48.5497027
C 31.3134715 23.3538580 13.5218501
C 31.4409694 0.3534923 3.0639064
C 12.8111198 53.7101062 23.0175700
C 8.7920158 51.5237503 0.5148240
C 14.0541605 53.5298724 45.1511989
C 6.0279248 31.3477066 21.1229996
C 22.6711692 39.8057358 33.1839818
C 31.7790459 46.5544582 54.6686093
C 56.4967922 52.3438638 40.1426253
C 49.3207349 42.2921254 19.1654874
C 27.9952400 26.8062869 24.6703221
C 8.4156429 5.1053942 57.2599744
C 28.0094377 16.3891520 35.6004214
C 23.4719271 25.0101848 12.6522051
C 32.9781770 49.2990224 43.5014140
C 29.1155343 25.8948426 48.5901672
C 17.8552916 11.9288073 14.2139358
C 52.2630462 55.1111740 35.4044190
C 37.9548551 15.5571776 13.6538944
C 40.0383376 44.2526577 0.7346089
C 51.3982519 31.3813087 4.3143618
C 35.8881417 28.7239520 15.8400715
C 32.3477440 22.8975308 47.6440205
C 54.0770861 21.3153759 24.1717989
C 27.6745916 47.7222212 44.4542492
C 18.6923708 41.5615393 11.0792295
C 39.8069089 47.5924251 2.8448323
C 0.0196745 52.8932090 3.3561247
C 11.8069359 7.4093470 15.1252011
C 58.2530654 10.8599266 26.5519227
C 15.2200659 27.3847363 44.6543679
C 11.2891223 12.3756645 27.4357418
C 46.0611164 52.6100342 43.6777012
C 38.2727337 21.5103899 42.2594439
C 37.2409522 21.1100490 28.2037828
C 8.9756070 52.0967288 50.2584570
C 50.6163456 5.6870478 0.8976379
C 34.3127368 8.4603222 44.6359297
C 5.7685977 12.4575582 34.5232050
C 52.0003403 9.3121755 49.8370996
C 11.3065387 23.4922894 14.8390709
C 24.8678532 2.4375705 23.3044667
C 25.7793545 13.0757448 12.6669991
C 10.9843648 6.4662807 16.3015724
C 56.6457148 44.8606959 32.3569452
C 35.6161770 1.3417215 47.7702257
C 57.2177106 31.8279849 3.4164146
C 58.1265995 35.7967087 22.6863831
C 51.7216569 26.2981465 2.9434999
C 37.0224630 53.6135868 44.7838503
C 51.0687072 18.0668866 21.1288657
C 26.6089807 25.4541833 2.7568166
C 0.6476429 44.4609199 30.4847811
C 32.3037292 4.1245393 7.3659990
C 8.7767140 6.1671449 6.2350433
C 31.7403081 43.0173986 48.9298116
C 10.4517396 53.4787638 38.1187961
C 45.3690800 18.9923021 2.3804607
C 26.8793116 37.6977063 14.3015655
C 26.9144439 39.6220089 4.1045416
C 0.8986669 54.5330718 37.5192336
C 25.4088248 41.5472939 46.8900103
C 3.6883636 33.7753466 23.7766632
C 23.0024681 44.3619289 29.6024550
C 38.8942570 9.6711253 8.4859610
C 0.0386871 24.1607938 15.7772767
C 26.5101539 4.5781818 54.0958089
C 8.0995073 19.2388111 56.6572785
C 37.5409215 13.7746217 26.4960358
C 34.9660515 42.9189386 27.5964457
C 17.7307979 38.2092879 37.3891817
C 47.3093111 49.2640886 6.8239875
C 12.4547163 1.4825757 41.9843996
C 5.1954721 44.1796343 42.9617839
C 9.5878660 27.4117765 13.7559761
C 22.9104566 33.2921715 43.8120977
C 18.1159754 1.8254135 40.9620820
C 56.1074272 57.2154930 43.1956686
C 5.5503103 38.4975653 12.3661659
C 57.7094391 36.9196570 26.5863626
C 46.3969509 7.0443337 38.8202080
C 14.5723529 22.9950694 2.1892147
C 36.9779479 48.6845809 34.9314769
C 22.7575900 50.0237252 57.8781631
C 30.3194265 57.5817732 42.4454233
C 42.5138410 13.8759818 53.4332026
C 55.1831233 46.0785807 27.0518675
C 16.5450646 22.3365056 42.5683580
C 14.3317153 36.2641407 20.4222481
C 5.9819404 25.0268015 15.9142381
C 46.8590323 17.7176493 19.2218404
C 34.5502776 2.3578802 9.2584288
C 38.8872620 26.1353890 21.1657208
C 33.8144401 25.4061748 6.9459450
C 57.4415456 27.2986867 34.0448784
C 38.8238900 56.2267418 50.5948760
C 41.9103932 53.9174398 8.5807264
C 49.4524288 14.8184572 15.7248201
C 47.3581390 54.5511930 51.8107571
C 13.9404399 14.8535595 9.8789260
C 39.6867885 5.9119834 23.9462572
C 43.7344493 11.5727093 50.2512972
C 12.5562165 14.6107844 7.4635030
C 55.7994974 54.8300159 25.4423490
C 6.8708154 49.3434725 10.2570983
C 53.4886352 35.3166183 11.6600112
C 52.8260933 28.7676083 53.4898363
C 51.1353163 10.4884695 52.4825428
C 31.6586594 21.8952365 35.3919072
C 1.2103504 36.1834170 6.3461595
C 23.8099577 18.9512094 5.9115728
C 7.9148190 30.0498441 6.3729942
C 20.2513501 2.4412501 40.8637016
C 29.7790586 30.0431324 54.7042290
C 11.1801784 18.2481667 29.6590141
C 35.0770373 3.9338972 46.5206791
C 27.2883167 21.7849907 33.2789777
C 46.0819890 31.6203973 43.9387685
C 6.7723241 43.1391645 50.7309328
C 49.2621261 7.4384534 23.1524381
C 34.3798724 44.9175296 43.1330525
C 8.0747662 30.2800723 45.7990787
C 1.0972579 8.9312826 41.7347656
C 10.1933959 5.3325462 10.3734490
C 23.1805625 25.5710948 4.5256498
C 5.3315927 38.8231598 40.8982287
C 17.3014924 4.8457942 8.5209992
C 25.2767773 7.1086228 50.1841056
C 13.7964217 10.7724284 45.8754179
C 28.5405190 25.7668357 50.2832304
C 34.8015964 11.3392873 5.9504119
C 15.5064453 44.0285358 36.5196547
C 36.6020375 57.5228637 13.1186274
C 50.2382288 21.5871870 58.0068370
C 41.5255052 9.8831656 42.9092640
C 23.9807087 53.1206500 58.0470874
C 57.5198963 11.8389230 1.5643426
C 41.5223731 41.0884036 39.9097241
C 13.7717781 22.4756928 21.0582555
C 10.5412392 20.6627436 24.4414874
C 7.1858888 16.2747098 44.1596151
C 34.5316488 34.0147008 23.7109613
C 13.3532761 49.7565590 31.2509254
C 29.4815499 22.0759864 16.9925736
C 18.8663346 42.0994676 22.2951826
C 29.2078216 12.2292189 33.9121036
C 37.8066435 52.2075287 39.5403948
C 19.3369001 32.0831093 36.1574238
C 16.5844926 11.3112044 1.3445640
C 0.1733077 53.4958779 43.5402750
C 50.8733668 58.3212998 1.2722678
C 9.1608393 29.1245567 45.9652367
C 19.6321437 18.5695230 2.6553767
C 33.1408656 56.8301661 23.3428000
C 35.7933050 29.5572963 14.8165038
C 41.2470359 0.1117597 14.8522228
C 18.6981151 55.4633554 14.6248002
C 57.3438777 5.9322100 51.8877337
C 35.1801378 2.0835629 10.8391915
C 9.3797148 21.8532355 31.1670465
C 11.1901551 24.2473885 2.3100784
C 30.0428165 57.4949629 22.6539885
C 3.7131501 22.3116902 26.2190033
C 21.6193518 56.9862347 46.4661676
C 28.3495742 3.8468711 28.2874887
C 27.9228622 2.7384192 30.8211602
C 47.3421356 23.1308640 47.0042527
C 29.4101677 52.2772734 9.5661791
C 21.4680045 7.5465822 16.1934187
C 11.2824302 57.2073606 55.2425193
C 49.5148468 10.9316023 11.1591162
C 30.1946969 17.5640752 41.5571868
C 28.7701468 41.8238626 36.9957592
C 19.0404857 41.2897571 23.0510275
C 57.7730403 34.9237335 38.0351865
C 15.6493786 22.1761262 0.2861230
C 20.6607229 20.8013846 57.8658380
C 25.4411764 49.7731736 6.8190456
C 25.8875357 7.1735213 51.1060115
C 36.1110644 31.6428749 11.3999947
C 9.2144082 50.3421901 51.9633249
C 53.7471807 15.6073630 53.9827083
C 49.0656534 17.5454558 48.9536249
C 36.3608251 19.9620420 27.2555281
C 0.6464141 57.3603740 50.0937616
C 17.5646261 9.7093538 23.1384885
C 9.6910881 38.0370095 10.3761968
C 27.9030758 38.7198308 23.2565651
C 53.0374265 57.2296813 10.7448567
C 16.6241880 30.3400037 58.2173967
C 24.6390411 57.1595834 6.0619383
C 8.7041896 17.1712201 12.5781478
C 9.6586224 45.6335794 33.4814114
C 45.7402721 51.0158211 6.7899832
C 7.3083545 23.6271261 17.0331533
C 57.4530240 52.5344010 19.6894977
C 57.0100912 57.5578054 28.5744326
C 2.5705952 22.1888402 35.2912974
C 14.8743733 51.5012423 22.0904057
C 21.8368627 17.5855938 54.1257813
C 16.4806438 41.8859274 49.7423247
C 25.4928968 26.0098696 34.1463557
C 27.7346107 30.4715642 49.9373708
C 48.6646989 27.5860215 43.4699653
C 50.5949301 26.0275696 3.6798912
C 26.5222257 53.8735917 15.1903233
C 49.7933747 37.3970610 52.8185727
C 55.6218517 22.6100438 12.2756323
C 23.2624023 37.2994801 17.4320028
C 42.1377122 40.7533487 49.6300099
C 3.9251030 32.1382500 1.2783418
C 24.2719763 22.8409644 13.0131820
C 35.5602298 49.9301679 33.1652635
C 29.3999844 25.1039526 51.6788777
C 44.4361037 29.9083178 50.7792302
C 22.5250639 39.3670832 9.6708762
C 16.9545593 22.0285817 15.1736603
C 53.1375367 12.1331634 36.4770965
C 48.2502253 51.3463463 10.0092007
C 9.6505260 28.5326883 18.8158574
C 19.9371312 30.9102113 44.9103973
C 30.5382202 13.7005432 9.7911989
C 14.6356981 26.2681310 46.0095700
C 22.0659974 50.1152062 46.3650299
C 55.4030633 12.6664051 8.6663747
C 30.3088182 30.6144907 48.1621078
C 55.7179321 30.7900530 41.2359227
C 47.0304835 13.8273180 31.9002317
C 31.8474355 4.3834284 10.4398442
C 3.5674567 42.8703811 46.6734120
C 44.0512937 24.3875503 6.3518600
C 14.8696735 48.6471192 26.9477646
C 2.5706154 30.9969382 38.3238656
C 46.0929179 33.2854819 25.3556324
C 12.2045072 48.7696699 14.5748884
C 19.7343928 21.7242815 32.9123574
C 41.8989125 36.5452511 11.2892430
C 5.3907127 8.9131252 10.5685879
C 1.3474669 34.5130896 3.8310671
C 39.2270461 39.1489448 5.4659533
C 30.4794188 42.7881690 23.5336388
C 45.2389431 55.7113450 55.0548844
C 52.4255572 32.2633300 30.8359986
C 45.5498258 11.8035895 39.5099385
C 19.0519805 14.0952501 39.9968941
C 49.0293113 52.0820078 54.7509841
C 9.1736254 43.7495473 12.8584435
C 0.9655208 5.7874529 49.6420496
C 27.8276082 27.5883480 11.0155401
C 15.1944626 57.8926859 48.8843796
C 15.4809583 40.7968362 36.4087793
C 39.8314746 5.5846954 48.5139729
C 27.6800066 33.5941334 19.8593497
C 6.5203082 18.2688245 22.8040729
C 10.7697272 2.0667368 8.3680196
C 24.5695630 43.2515739 26.0886254
C 28.5324461 17.6977297 9.5589729
C 38.8844228 38.5067778 53.2887924
C 39.5849427 51.8631453 38.8896257
C 12.3396608 23.3064237 17.5369748
C 49.4117922 20.6066133 55.0604621
C 47.7393198 43.5579697 24.9898568
C 37.4001228 10.1016772 1.1703648
C 22.7262684 5.0410786 43.9974194
C 37.1783992 0.2724529 56.5853550
C 16.1828573 34.7462204 34.4804034
C 47.6290107 10.9840525 18.1194944
C 40.4285580 36.2258779 41.2832591
C 11.3623957 25.6240788 22.7057913
C 37.2318626 20.0372447 52.2150567
C 9.0377746 6.0340531 53.2291588
C 46.2200210 6.1429072 51.1746077
C 0.3524547 13.6122396 47.1137929
C 3.6807462 24.1414829 25.2902139
C 15.7064512 58.4238929 35.5380424
C 29.3144108 32.4884203 58.3434195
C 46.2648080 24.0393215 19.1771272
C 19.1536918 54.7050698 22.5043351
C 56.0959969 38.1506507 18.3543410
C 7.1172643 23.2371580 11.2010296
C 42.1783330 5.1335518 6.6820868
C 25.2115072 45.6248222 55.1965689
C 45.2168179 21.3381636 33.4371083
C 2.9504068 53.7547546 19.3971523
C 17.9995270 39.2430075 6.7503599
C 42.5723730 40.3981729 16.2420808
C 19.1641851 30.3570105 47.2046839
C 39.3030407 34.3298313 25.8474814
C 30.2154619 55.6451361 54.4979089
C 26.1875370 41.2838954 4.1940462
C 48.7456828 1.9944507 47.2385880
C 44.4676628 14.3760133 14.9320848
C 30.4195328 35.5451212 43.7417194
C 20.3277865 14.7170782 18.0982768
C 9.3688236 19.0336647 48.0829721
C 17.2985355 37.4093241 56.5294509
C 43.8078311 40.6501959 7.8330527
C 2.5268911 48.8325677 1.3634733
C 48.9033115 32.7943699 2.6199577
C 29.7592444 25.9275355 31.0915429
C 29.4630827 22.3163189 49.9263819
C 40.8480099 57.9078664 48.3263665
C 13.1926389 21.3944457 18.0961463
C 25.8197543 36.8715834 48.6442203
C 20.9985888 31.7232291 41.2262296
C 54.9238618 6.2885025 48.6133695
C 36.9458292 10.2853684 37.3131525
C 19.7291014 35.4533349 5.7558828
C 14.7419170 51.2369625 3.6896119
C 9.1892779 18.9607732 57.4270459
C 52.1226873 36.9828676 55.9132793
C 3.0774039 11.3175659 37.9596072
C 5.1705538 0.5370841 13.1429240
C 16.0875232 41.8330868 9.2606472
C 26.7032343 9.1157179 24.7571458
C 5.4975610 38.1052047 18.7765423
C 41.3000838 33.2965465 1.9745584
C 39.8359200 13.9010072 41.0790356
C 12.6637343 38.3011651 6.0813104
C 15.9651637 42.3948247 40.1958177
C 54.0867903 16.7996841 45.7580467
C 6.4789321 24.6263350 11.0019363
C 51.8236377 37.4228390 8.0991697
C 1.0977128 12.8040256 19.2422887
C 30.3522572 55.7591111 30.0390911
C 3.5942973 52.7760276 52.7113901
C 39.7658485 52.7113210 21.6399030
C 46.5559735 32.0547307 7.8481948
C 30.6690919 45.4623983 12.9856855
C 35.3196684 10.9211128 2.2721711
C 11.9457869 6.6913331 27.3591554
C 42.5993788 47.9317720 32.6086436
C 55.4043885 29.4572036 23.5761814
C 3.3458677 9.6758576 57.8915815
C 1.1087947 33.4441028 54.3427608
C 44.6223494 51.7508854 46.7265760
C 42.5246174 0.0981072 34.1725748
C 52.6801519 43.7854436 24.9340572
C 46.9250341 13.4240233 27.1584842
C 28.5734364 24.3995897 2.3795158
C 28.9173134 4.2207209 25.8029505
C 47.6990960 23.1265181 26.8355372
C 40.1807228 17.8706503 3.7771059
C 20.5037872 15.9757862 39.6342027
C 9.0185013 19.3766831 1.0230883
C 40.4071861 13.3034647 30.1862284
C 28.0683611 40.9493902 38.0668521
C 19.9655280 30.1750120 14.9644983
C 58.0813263 23.0812762 49.7450319
C 37.6038119 9.0017261 6.8968049
C 39.3267448 54.6205146 23.9810554
C 14.0298080 42.3016286 17.0517562
C 25.2042336 56.8526009 42.6657292
C 45.6702373 28.9567053 41.2251108
C 12.3699619 36.5308495 49.7855951
C 44.7403159 35.3195492 0.5177451
C 39.2346118 25.5351605 28.9344795
C 40.2026122 23.2743601 47.4574809
C 1.0309044 32.5041537 6.0474681
C 17.3172051 28.3708356 20.0344351
C 19.2463827 0.2312599 13.8446338
C 16.3100580 56.2427625 8.1739362
C 4.9296608 34.7988389 47.0644754
C 45.8829860 2.1549744 32.6731026
C 51.0038875 50.1557878 57.5074457
C 7.4068090 9.7572314 8.1227551
C 20.1632440 3.5133998 25.5865169
C 31.1120980 57.5007129 54.5472824
C 18.1667722 8.3480241 40.8924259
C 5.8852289 18.9024736 10.9920861
C 49.0527946 8.1776639 21.7241881
C 2.5498770 33.0777830 54.8422092
C 8.6135725 56.2723368 9.6276011
C 20.0498250 14.2646923 6.8474485
C 31.0154887 57.8312570 9.9763240
C 45.5345266 9.9136685 4.2651247
C 12.5015667 26.0996359 23.3338218
C 15.3751329 39.3910440 11.1260885
C 30.4448888 46.1128234 6.4902488
C 25.0512644 51.1820896 13.9277618
C 16.5711898 21.0628621 12.1424185
C 26.4080319 47.5007931 49.9577110
C 53.8837482 25.1943679 20.6223878
C 8.9711376 22.5205961 14.3306145
C 37.9488051 2.5740674 17.1355323
C 22.7497184 21.4796477 52.6822009
C 48.2053983 28.5260661 56.2226297
C 51.2324641 48.9078704 19.5396532
C 24.7378932 18.6654494 56.3136611
C 34.7290475 30.6233808 29.6753976
C 25.5355011 37.5766985 49.6839813
C 15.9917871 34.3244294 14.9251041
C 47.8926918 19.9244737 47.2402474
C 6.6272270 22.5263417 50.6332420
C 20.1862013 43.3884978 34.7401003
C 55.7655942 53.2582160 39.6669021
C 20.0122267 31.5439923 55.5448416
C 47.4497355 23.7675451 13.9655123
C 9.0090400 27.4766977 12.5259845
C 29.4261992 36.6481930 1.3259748
C 45.6183731 24.9170447 24.6787060
C 41.7512681 42.5443729 49.8047641
C 45.1672152 51.2900818 38.5821172
C 30.8631179 48.8377201 46.8948443
C 39.2878147 52.3343510 51.1638602
C 31.3182823 29.1835061 23.6322373
C 27.6856168 42.3100088 7.5890011
C 54.0200173 21.7679198 37.0519448
C 12.3680159 5.4550568 28.5127052
C 8.2994849 38.0927318 48.6223373
C 55.4391770 41.5490461 47.7248309
C 22.8076808 7.4370869 14.4357209
C 2.7441370 5.4070623 32.4637858
C 32.5776114 52.5067248 50.3861481
C 16.4502535 7.9485129 20.6965913
C 12.8129819 19.4567112 6.5567293
C 1.4291722 31.3361573 30.7603585
C 49.4787348 52.5767828 44.0774115
C 14.3687578 15.2161188 29.0569929
C 25.3292732 13.5636240 2.7410043
C 51.2782524 51.4595883 33.0243526
C 55.7166776 48.4520245 40.2576622
C 9.0092262 14.2262864 51.3925393
C 7.1300559 28.6262957 30.6281312
C 36.9009473 1.4988561 21.1626317
C 27.0323328 13.0380542 45.6176113
C 27.1942804 28.2594666 31.7837231
C 14.2788932 11.1977531 49.8855061
C 51.0359523 52.4364038 2.1723512
C 9.5397228 5.9843344 29.0679283
C 42.2771698 47.6292314 51.0485282
C 24.7794561 26.3487679 24.4267863
C 46.8056251 53.5212176 35.3567659
C 41.4873920 51.7065150 10.8693390
C 8.8885057 31.0772909 39.8750079
C 17.7796490 19.6881721 6.4689066
C 50.5011184 45.0741633 2.8454932
C 57.8224117 46.4088773 53.5406720
C 40.5919268 43.2040810 25.1306855
C 31.0749589 52.4890232 51.8116164
C 52.0109360 46.4540635 30.4696421
C 20.2593298 49.3043319 4.8675406
C 15.0025023 44.4710972 28.6976997
C 0.3133930 25.0278121 30.6711932
C 18.4115732 53.1820664 44.1092278
C 21.7278351 58.0319204 44.5419260
C 36.7518607 48.6791198 54.9839885
C 5.8725574 37.8701764 15.4363959
C 42.1354993 37.9585241 22.4334409
C 30.1109684 16.4480390 41.3802550
C 35.7050284 56.1130754 10.5407774
C 1.3447615 52.9013431 44.3190048
C 39.1906719 39.7887882 19.6328864
C 22.0691194 7.4084440 42.8638857
C 9.7324058 28.4362250 0.4855032
C 38.8789806 24.5573802 34.6936031
C 22.5352225 52.6974863 27.3490124
C 47.9465559 42.3411518 56.9149795
C 25.6271711 51.1027204 36.6022092
C 8.4350969 24.2718420 20.5612754
C 46.5029259 44.2242295 25.1294615
C 20.5917131 29.9408155 13.9967607
C 54.8716852 33.6833371 33.8080748
C 51.3065522 3.5065119 39.6139636
C 22.1669143 16.3975531 26.7772554
C 45.7270031 22.2092254 35.0778267
C 34.6894042 32.9110959 49.2421467
C 34.5014822 47.5914290 13.7532173
C 43.4757343 8.1852825 3.3322578
C 8.2561235 17.0605971 56.8002109
C 53.0143512 56.7660201 53.8324096
C 25.0281489 24.5467330 54.0552412
C 51.1531598 13.6432605 54.0447496
C 38.7616915 36.6448846 26.0604136
C 38.8808102 17.8678709 53.9888497
C 36.2722550 3.0799906 30.4180311
C 19.1747466 46.4274529 14.9584537
C 32.4119320 28.6240286 12.7660859
C 58.0195047 37.0315577 31.8210696
C 49.2095967 3.6669979 24.0919038
C 58.1417082 54.6689609 17.4800398
C 14.7143712 24.0246250 35.2902668
C 55.5385710 15.2878487 27.5238763
C 15.7324669 17.8178160 55.3971188
C 36.3809658 12.0648653 49.7592419
C 52.8910410 34.3718940 46.6338225
C 53.5535846 55.7573648 34.5959742
C 39.2829552 2.9472312 33.0328611
C 27.8065073 7.5827172 31.8649490
C 46.8683146 12.0444945 26.3907674
C 31.1178004 11.3447194 19.5232191
C 42.3813408 8.4497313 30.5276121
C 41.3836424 8.5104926 26.3939757
C 13.5173261 9.5629992 15.0247762
C 22.0119095 23.5532064 14.4961016
C 45.4915516 13.7171113 40.3698093
C 19.0294542 9.8977137 31.5845152
C 24.6307350 16.3056758 20.0813209
C 39.2500581 24.9808897 51.4474844
C 12.7705530 37.8261186 49.8215854
C 44.9294726 16.1405779 27.5875335
C 32.3446754 52.1661542 41.6944065
C 27.2540678 52.7583548 33.6091104
C 8.0246100 24.7197710 19.4224542
C 35.6762313 22.9369887 28.9575982
C 49.6262068 51.3609257 14.9265638
C 48.8937375 52.0279161 42.9606699
C 14.0695253 1.4957796 3.0979039
C 46.6270400 32.3032400 13.0166575
C 20.6745925 29.6211047 49.7623276
C 8.2707639 26.6379132 45.1572425
C 2.5389626 58.2718929 54.9337460
C 31.2789806 26.8830063 3.5168492
C 28.6329126 7.6882840 57.5126985
C 5.5967505 6.4844257 30.8667455
C 16.3384259 5.7256332 33.2631404
C 38.8820879 43.6062821 48.2902671
C 7.0703991 13.4740339 39.1408041
C 25.9062986 23.6747541 47.3071903
C 4.3941179 45.9501935 12.9755225
C 53.8583803 52.7281608 14.7041820
C 38.3284916 3.6629621 5.7455148
C 33.6167332 33.7643283 31.7187966
C 28.1181250 35.7806637 26.0955289
C 2.5124046 13.1385084 4.0689476
C 35.7998651 5.5326377 0.4525020
C 21.2698323 15.1548551 26.4086709
C 20.0196680 55.5302834 32.0014344
C 23.9376690 21.7524563 12.6202982
C 8.4354564 50.0589071 13.4212661
C 57.3000840 22.7694704 13.5178104
C 45.4418961 31.7397625 12.6969141
C 21.5402694 9.9995845 48.4905423
C 38.3879594 11.5834338 55.0923215
C 16.0778771 31.8673749 0.6978279
C 21.5531784 8.3404560 44.6942734
C 39.5430856 33.1208759 39.9298532
C 58.1952735 29.2227419 31.0462663
C 57.5670241 3.9167659 36.9814087
C 25.3857661 46.2150009 16.0805072
C 4.3437031 24.6058246 35.0343294
C 19.0167340 34.9669635 9.7717270
C 28.1824588 29.9405551 57.9057486
C 12.1325796 15.8483270 7.2289285
C 18.2906509 12.4188442 53.3454656
C 13.7425126 22.0449341 27.0282044
C 9.4862244 32.7006948 14.6743706
C 30.1796311 50.7083144 4.3092239
C 10.1805969 48.4466482 29.7065247
C 52.4522277 1.5050313 35.2452917
C 20.7922565 47.7748584 2.2354737
C 15.7439906 25.9154171 40.0085332
C 39.9887086 38.3696346 16.9219912
C 29.7822266 8.4653154 24.3135229
C 3.6027045 14.6141001 22.5306141
C 13.0604441 51.7735164 26.9525032
C 1.8790672 4.1785597 51.2538422
C 11.6094944 39.8809228 26.5102475
C 15.5464831 33.0133825 5.4187505
C 29.2190536 35.8646110 26.2117326
C 1.7490872 15.6653362 56.9596388
C 7.4273930 33.7310375 35.8015881
C 1.9536238 42.9072408 31.4056800
C 24.2417810 14.8468711 13.4727680
C 6.5798440 6.1959326 23.6007655
C 34.4841687 39.5193347 17.1052420
C 32.4997023 10.5757412 8.8600552
C 33.1619894 15.0802247 41.0107856
C 31.3393423 34.6678135 39.4221890
C 33.8634941 15.0567808 22.0143858
C 30.8974822 30.3780587 42.3371160
C 50.8448275 20.2961217 18.2830900
C 31.1798647 29.9686022 19.1526425
C 57.7313698 12.1145587 27.5679687
C 20.3301812 51.3927599 13.1481903
C 57.9896041 29.3747964 29.5639801
C 35.9027846 3.5323464 53.4193343
C 49.4106545 44.2271092 29.6245151
C 26.4914737 0.8642702 43.0249314
C 10.7324552 57.3778289 33.9188418
C 26.0500253 0.4117625 33.2590941
C 21.4798555 31.0370786 6.0085283
C 26.0303995 11.5694552 44.6354019
C 25.2042437 11.9821658 18.5242650
C 47.7031973 43.8518688 19.6841590
C 35.8601892 38.4052449 6.8925474
C 22.3301862 32.9697361 16.1726413
C 20.8281920 14.7354544 35.2039814
C 31.0327837 20.9544841 3.3545612
C 45.5864437 33.8075668 26.9816521
C 23.7627380 47.5658691 8.5774704
C 10.8058559 0.0975157 29.3391517
C 4.4043374 12.3049162 19.4867646
C 33.6597510 48.3772036 3.1072044
C 38.6455623 51.5202652 55.0649151
C 4.9961666 27.9676292 29.0012674
C 8.7939677 35.6031205 17.0867934
C 47.7227876 45.0306706 33.9873408
C 37.5374547 2.2684679 52.6907015
C 38.1100926 48.6568329 33.3020346
C 51.2088493 38.2916591 32.1122454
C 58.2155210 55.2920284 28.8969045
C 30.9629137 49.2949502 40.6433241
C 48.9318103 25.2342769 9.9823232
C 35.6528906 33.2682015 16.1377994
C 39.5536972 2.3614582 4.4419765
C 58.2017801 23.3893275 35.2680467
C 31.6939221 33.4678214 39.1470212
C 55.7386305 43.0300023 3.7885206
C 41.6570179 33.2931034 5.4567597
C 37.2820868 48.2577867 19.3978929
C 8.1966111 54.0410525 38.7235866
C 21.3287473 50.0834136 11.7432773
C 39.8055259 38.1793353 53.7677104
C 31.2113069 4.3465683 22.6546384
C 24.8627909 0.5045743 12.9949230
C 36.0049439 23.5364458 12.6340760
C 12.9476031 17.6631329 49.4674621
C 5.2862978 35.5134423 4.0323453
C 24.4724421 19.5693366 9.2013902
C 41.5109200 33.5173103 15.2789232
C 26.5271229 32.5138381 8.3388933
C 6.8211204 21.0783586 32.0178294
C 12.5220575 0.0447232 42.1041376
C 39.9709386 22.5700792 29.4448990
C 25.5433859 10.9985824 57.5155530
C 2.4236443 17.9870644 29.5610639
C 44.4677670 15.0505784 22.4015628
C 47.0012871 19.0103928 35.1242938
C 28.3506581 11.7905225 24.8864529
C 45.9711440 51.2431213 44.4874549
C 54.5516541 53.8572501 4.0228913
C 21.4740441 32.4290079 5.4302673
C 15.8908753 41.5544428 35.7615976
C 38.4438764 17.1062595 38.4931913
C 35.8361677 49.6749407 48.1547396
C 38.1838854 0.7094312 5.0310783
C 29.4353014 51.2269653 30.1259106
C 1.0227810 53.7519614 53.2734244
C 3.6564593 20.2504656 9.5265793
C 13.2935319 20.4112182 42.2090017
C 11.1993917 35.0858874 54.9488400
C 38.7592736 31.8803744 40.8131575
C 33.2340400 38.5689368 32.6369026
C 6.2498785 58.2813118 12.3573794
C 8.1211233 17.4864519 33.8575190
C 31.0752656 8.2278540 5.6815403
C 33.2033144 20.6055735 36.8311682
C 50.8932772 14.9698377 43.3184709
C 32.1621371 22.0681303 5.7760012
C 7.6512016 49.3876662 12.4527528
C 5.9819876 0.9583714 28.6875022
C 51.6152128 44.5922364 41.4996911
C 8.6969882 1.4530902 45.4981210
C 8.6492972 3.4934600 24.8784373
C 20.0683873 52.6409639 3.5712397
C 49.9035704 28.4417278 0.9280710
C 40.6705482 11.8384299 1.8836647
C 56.7976772 22.8881543 52.4293722
C 48.5715302 34.3207682 16.6919909
C 12.2616972 31.2398716 29.8328275
C 0.2927439 36.8214022 12.6256445
C 36.3988589 39.3005944 55.2561629
C 42.4007820 7.0202640 20.7198494
C 52.8649482 20.7530359 6.0003527
C 9.2812498 56.5421666 44.1362905
C 57.0567106 12.5951567 37.4322989
C 20.4945418 38.7192102 54.3499643
C 22.8296254 34.7801916 22.3733829
C 9.9802870 46.0004747 48.1790566
C 5.4814314 27.5293884 37.6510668
C 21.6206970 49.1749760 43.0968431
C 49.3786360 29.4340720 31.9816656
C 26.1987933 55.3469130 0.8058174
C 16.5175649 26.7545460 38.5989450
C 18.9242310 34.0737538 8.9505458
C 18.6915665 48.2592572 16.8586510
C 4.2245257 4.5646844 51.4079900
C 50.7421788 38.5736247 41.5903449
C 47.3482450 8.7186786 3.7059070
C 15.0990738 26.8003196 37.6378746
C 18.7549589 47.0748187 31.8276771
C 14.4006853 15.5180200 37.9303769
C 14.2648798 25.9683867 42.3787805
C 35.8121487 18.4503805 23.0306868
C 19.4040426 21.0672966 47.8568970
C 15.7684417 5.2327520 37.6717682
C 21.4509817 9.8836292 36.8224050
C 36.7037486 7.4116653 25.8174046
C 31.1086375 20.5519398 57.8956443
C 1.4360502 41.8438838 13.6880851
C 32.3094830 25.0295432 57.1464383
C 24.9476107 26.7785145 31.8861078
C 26.9579149 21.7334753 4.6696901
C 44.3010216 45.6249497 2.9031086
C 36.5112159 31.4970979 23.5580108
C 33.8430238 48.3497910 15.2093661
C 41.5819045 36.5073876 40.6908467
C 16.7495060 1.7092154 48.9970353
C 10.8423391 6.0260506 45.2620197
C 57.3305508 16.7358343 48.0723505
C 30.1847992 3.0156200 25.0898916
C 55.5165667 27.1767387 1.8477897
C 1.3154855 11.3901971 20.7317472
C 41.0088643 40.3573024 13.6735067
C 5.9830862 57.4944432 47.3257664
C 55.0403787 54.8210122 5.4356662
C 24.5404537 9.8850304 33.7860985
C 4.2361643 10.4304657 3.5669821
C 53.4896261 14.7117012 23.2061988
C 35.5142818 11.2081749 12.0898633
C 16.3287693 0.8394296 17.7069641
C 57.0195982 2.1481418 23.5590712
C 33.3266334 52.7456502 51.7183316
C 36.5652969 12.5857342 6.8353280
C 31.4774666 49.7524151 2.4933598
C 27.8740869 31.0431125 38.1674863
C 15.2768223 35.2018265 58.2015410
C 12.6632469 4.3354269 45.1198263
C 40.8996213 49.8416269 54.8980460
C 2.9904066 54.1736705 45.1706434
C 24.7588537 47.1185731 9.0709115
C 13.0778532 5.1665135 47.9138634
C 21.4456859 8.4173107 43.3860192
C 9.0933301 19.1132015 49.7196141
C 6.3491792 5.7902631 53.0188935
C 37.9097871 51.0775631 13.7507214
C 12.0414789 21.3881262 38.0672991
C 40.0225198 24.3164621 34.1242521
C 16.1584949 41.4215953 31.2927573
C 34.0122637 16.1929301 24.3354816
C 42.7313378 47.1597277 17.7789529
C 35.4435867 19.3305413 26.6402734
C 5.7315592 20.2870582 29.4675027
C 40.5244012 11.9793018 18.0253097
C 31.1651535 44.2370212 29.1537210
C 54.7893688 55.5836611 48.5709424
C 55.9941835 4.2616301 49.5719799
C 52.4509328 17.4961796 33.8163925
C 38.5171168 52.0124555 8.0208792
C 7.6562165 50.1930475 50.1936818
C 18.0735751 16.2298811 14.7802076
C 39.3862168 3.3016954 29.6711708
C 33.5562879 5.4040543 55.2574135
C 15.5836004 56.8106676 52.7593957
C 37.8680656 34.3179894 29.3146660
C 31.8739185 12.0739326 56.0839414
C 34.6477249 0.5817514 41.9552779
C 10.7896068 48.8959476 3.8377752
C 39.0577837 4.1012497 40.6699601
C 25.5346193 52.8675834 47.0888435
C 18.2730408 14.7352507 23.2901514
C 7.8058209 38.2084041 4.3233619
C 45.2172402 11.1867862 55.2883862
C 28.2447639 2.2506732 6.3816150
C 47.5385758 56.1808441 22.8778831
C 16.3919484 32.9636194 39.9093468
C 35.4626166 46.5828321 52.2608060
C 37.4587901 24.7738276 6.6814073
C 3.9396060 51.5490818 30.2610542
C 39.0287501 41.4572826 10.7029866
C 0.2451004 6.3970633 19.8206233
C 5.3622096 6.9089381 5.2215326
C 3.2081885 46.4708268 6.3196032
C 26.9562637 23.3529936 10.1558676
C 51.1699648 38.0510901 54.8698343
C 0.6474297 28.5685392 5.1247010
C 17.6977215 9.1319655 19.3831445
C 44.4048432 30.9752392 55.4168235
C 8.3279350 26.7889101 10.5976913
C 2.8602172 57.1311543 21.4712024
C 18.7605703 46.1366554 40.3389943
C 21.0017636 12.5339641 21.2546914
C 8.6525766 40.7345594 57.3550421
C 26.4484113 10.3656075 19.6945072
C 44.8059445 3.6224748 19.3441432
C 42.6864014 35.7680946 28.5206425
C 19.0453769 50.9440842 47.0066706
C 3.4948477 24.2398214 50.3515165
C 15.6548766 3.2171017 39.3124361
C 35.8663709 9.0903818 17.4729815
C 40.1106592 51.4624254 20.4404608
C 16.7719339 12.7849556 3.1729779
C 12.8901176 27.0429420 29.6349066
C 11.5789449 42.2323772 34.0918045
C 22.5853215 23.8345802 41.1930061
C 43.4877087 6.1625752 35.5817159
C 12.8556524 22.2670409 55.1806732
C 56.8954371 29.3802751 14.1786283
C 31.8701742 37.1778379 39.1286430
C 46.1126995 45.5823770 25.5745967
C 17.1875510 28.0984627 39.3274490
C 24.4450166 41.8155488 10.7311023
C 27.9049341 39.6632407 39.9447542
C 15.4678414 0.4079137 7.3631887
C 32.9821185 14.6639725 14.8047940
C 33.3719931 51.5095718 47.6597069
C 32.1218291 22.4312231 9.0573642
C 34.6485188 1.6744680 25.6407255
C 33.9355947 11.4685462 1.6316987
C 17.7281271 54.7762920 5.0425075
C 37.0996290 0.2524459 8.3336290
C 17.0675505 13.6500758 10.9253272
C 2.9952360 36.9304568 0.9154285
C 6.9130598 10.5880043 27.1292605
C 47.0597491 5.1331319 22.4754118
C 15.6679916 2.2536253 26.7522430
C 40.2295992 24.2043317 13.0508809
C 18.3984847 45.5337526 15.2566556
C 9.5913600 50.8040931 2.2497203
C 51.9194859 47.5257926 53.7377691
C 58.2888015 21.1092545 7.4713321
C 41.3705274 37.0479913 11.9605247
C 50.0080388 4.7723735 27.4415520
C 19.3458270 20.4051459 45.7579744
C 20.9096677 11.1311889 22.2383897
C 32.1390705 33.2781236 22.3949546
C 34.3009033 52.4883895 12.7782166
C 20.3582787 6.7220874 1.0190660
C 2.2333478 38.9264793 13.4744199
C 32.7633022 3.0286405 8.6905266
C 21.9703580 34.3410512 37.1675522
C 29.7605162 30.1630850 22.9427436
C 27.5785082 22.9963618 42.2779674
C 26.4325667 18.5888119 5.9564489
C 46.0732990 17.3186651 2.1246163
C 34.0427525 56.0179467 27.1350680
C 1.8744952 44.3875922 5.6394400
C 37.9310000 2.4145826 30.1449840
C 34.5397556 16.6833505 7.2938257
C 41.8409212 36.3157832 17.0077290
C 8.5518470 1.0389094 27.8639786
C 24.0106446 25.3232652 35.9139598
C 6.0050908 36.8740297 14.5240841
C 3.1525556 37.5777793 51.5418234
C 12.6594153 5.8188390 30.6034816
C 1.2724543 48.7888557 57.0132246
C 53.0378976 33.8886321 27.3810162
C 35.1638664 13.3804333 54.7597492
C 54.4463771 6.2385415 46.8440746
C 22.5039979 25.4315154 23.0013484
C 16.8862851 0.5967158 9.8882604
C 32.2829783 17.3011304 31.3142837
C 54.9462975 7.4716226 2.5961568
C 41.9865819 6.3771013 19.8059929
C 36.1243897 51.7563226 12.6313500
C 47.0680531 45.7734351 34.3549004
C 12.9939627 40.6332129 11.5494050
C 12.3134091 25.7575972 42.2519802
C 30.7617183 25.3867344 21.9186273
C 5.5394288 45.8671972 13.5619280
C 6.8029246 27.0031589 17.4119307
C 11.2340167 21.3533691 44.3556316
C 11.1351463 20.3687229 56.1073933
C 2.1646496 52.4591554 15.6527320
C 6.4678551 55.0559630 23.2317327
C 42.9571229 50.9282896 2.1596335
C 40.4784710 38.7358196 32.5172703
C 4.3610021 36.1940344 39.3093621
C 14.1576560 48.5574526 2.6527627
C 6.3312709 7.0549506 51.4995504
C 4.4205131 4.7997313 35.9769451
C 9.1143364 9.5119513 31.7013002
C 48.6274843 38.1585726 7.4290929
C 7.1796472 36.7346554 49.0049670
C 17.0205316 3.5043258 8.6740801
C 45.5213414 20.1106968 9.1366992
C 26.1806407 18.4532862 30.3541784
C 18.8995824 26.6303400 16.5831529
C 9.0656514 49.8225284 2.0799695
C 6.3148164 17.3076655 32.2484639
C 48.7902941 22.1959708 4.8463336
C 28.3367703 21.8628859 25.5217162
C 43.0083545 1.4294479 54.6251027
C 27.4905671 53.6931687 35.2541164
C 56.7054514 17.5710456 0.7840829
C 56.9770066 5.0679924 34.5337972
C 28.7209250 34.2978496 14.4367938
C 36.7143494 51.1964122 46.9413069
C 5.8960992 56.4725424 45.0117597
C 22.4011823 11.7802697 16.1183893
C 38.6755459 34.5638099 12.0583174
C 5.1538157 56.1928811 36.6192925
C 36.4434847 14.5156530 24.9314765
C 13.8834854 56.8060261 12.5043768
C 0.5065151 47.2743209 52.9750229
C 50.2683744 20.4993490 39.4842663
C 26.4635011 18.8017977 52.1727428
C 29.4179323 16.3308310 50.0915099
C 8.4094206 22.0490390 20.1706480
C 4.6509645 47.8463056 46.3974638
C 26.1316925 29.5037833 25.5099121
C 21.0796276 12.6192948 14.8551990
C 48.1217378 18.1344416 16.4891946
C 21.8273294 58.3048243 34.4071272
C 47.6626884 1.2009760 46.5616449
C 21.7424908 43.1921025 0.5732247
C 28.3910207 5.1871914 21.9293998
C 52.7095550 40.7463720 20.6427092
C 16.4348053 56.9742965 16.9256750
C 0.5753199 21.7843180 8.3211499
C 27.6562932 23.3603007 2.0474354
C 32.0466600 36.9394801 21.0638224
C 24.3329975 22.7183764 55.2719576
C 4.8693711 41.0869417 13.8715104
C 55.7121377 10.5590246 18.2931968
C 17.2684313 32.4349301 33.7624335
C 28.8303751 58.3432671 12.7091876
C 10.9722540 45.1226462 1.9690389
C 56.3473423 0.8922211 13.5522647
C 4.3406966 23.6009165 49.8255724
C 41.0090811 35.0575476 9.2676859
C 45.0541714 8.0301930 53.5284425
C 42.1704377 18.4102611 51.8689543
C 2.2238276 42.8061603 56.9476184
C 56.3560861 18.0988851 14.3635419
C 57.5498024 54.3149150 28.8503079
C 39.3463978 34.3914699 17.8028634
C 34.9559547 18.5862280 9.2054280
C 15.9254296 26.6626256 1.4803537
C 42.5336546 54.0270273 1.8862087
C 48.4279349 26.3934923 10.2544818
C 46.8207474 25.2556780 46.2550194
C 41.2304994 37.6294292 49.7285038
C 49.0198105 0.8959267 38.1859192
C 48.2054326 21.7278505 21.7708035
C 55.6080484 57.1644646 10.3139388
C 29.8136973 45.9398946 24.4105682
C 29.6951002 57.6935034 50.7209448
C 2.9635352 17.8809344 39.5447993
C 8.0887528 33.7283706 43.4549058
C 38.3974272 30.5783249 28.3687333
C 50.4400282 36.7060109 17.2759458
C 3.8775458 35.2098749 3.5082794
C 22.3201522 25.0501240 40.8390081
C 46.5701308 12.7494553 33.4847046
C 21.9913961 36.5595679 57.7224990
C 4.3683042 0.3058706 4.2791492
C 32.5132811 11.1438841 41.5360381
C 42.2537316 51.6968419 28.2167882
C 57.5405330 23.0851541 51.4927218
C 53.5644855 15.6909079 27.1656567
C 2.6177616 48.0173818 57.9125515
C 43.2932182 0.0395560 7.6882923
C 33.8054536 3.0371994 45.8332933
C 40.9382385 11.5883391 32.7858205
C 20.7440363 18.1915185 39.6697000
C 36.2565432 44.5776877 38.8266109
C 50.6953847 29.3547176 42.3869023
C 52.0588642 18.3961678 20.2974154
C 53.7625252 37.4803716 6.5494499
C 19.1048683 22.7788017 27.7074290
C 17.4266978 8.9943373 6.2177355
C 27.9223129 20.0850265 10.5001569
C 22.0610844 8.9150131 26.4009773
C 4.2398057 28.7164295 4.0328895
C 5.9256124 7.4679878 11.9333147
C 14.8110705 55.8472355 6.2828842
C 27.7904455 20.6662183 25.8192195
C 36.9584711 54.7504308 31.4436994
C 51.6071970 20.5619734 48.4148487
C 3.7866830 12.1483273 34.1920692
C 31.1022213 44.3395945 36.7696119
C 19.5924642 17.1140167 8.7591129
C 17.1461553 24.8500474 39.4977409
C 22.8070694 7.7986521 12.2778379
C 11.7502891 19.9452739 11.5462704
C 39.5183649 35.1442980 44.5304949
C 1.7835916 25.1565718 48.6890232
C 14.6822481 7.0431383 0.4449427
C 8.5828696 36.7164921 43.8205744
C 52.8610422 31.9020497 57.9168723
C 45.7999819 12.2065838 55.7139588
C 55.5694827 49.3969948 2.6582872
C 26.1210644 30.6077369 12.3192954
C 7.4472316 17.1128506 20.3163120
C 33.0301251 41.1722308 41.5016925
C 22.0615317 0.8077718 35.9469699
C 40.4530163 1.4690032 55.4167668
C 54.1534686 39.9958952 23.6102044
C 44.0416913 21.0836914 9.6917411
C 3.9960330 17.5483834 7.9986916
C 56.4936255 4.6924205 26.4514993
C 19.1648996 46.1423872 9.3366452
C 18.9045400 15.9066943 54.3717836
C 13.6299951 9.9744125 45.2165888
C 39.0555601 0.4770211 27.0979865
C 52.1364712 9.8336858 44.5047561
C 6.2946718 9.6999920 7.0848043
C 56.1010104 24.6847461 25.3251719
C 39.0396566 24.4472817 58.1172401
C 12.5704776 50.9560888 8.3040836
C 28.6711007 31.5736666 15.3170230
C 17.3921716 27.9056898 17.3368335
C 12.2641000 20.0119203 41.1345619
C 40.0717086 55.6332903 51.2800842
C 9.1832457 47.7452419 2.0519354
C 7.4433702 24.3493311 5.6788609
C 40.8497713 19.4393176 55.8543103
C 7.3692648 34.9420117 22.8453202
C 34.1326144 26.2918540 42.0225306
C 8.0874582 51.3082654 56.0716101
C 34.7274398 4.0840821 25.8297999
C 32.7515902 15.7313283 7.6018401
C 26.6378180 37.7435155 0.0917666
C 2.9519709 15.5846678 14.7450653
C 8.4141569 54.7855506 25.5422899
C 4.8116203 56.6862453 0.0411958
C 36.7135974 25.3129323 45.3780926
C 45.2066252 37.1464765 1.5571835
C 43.1953653 25.0391656 37.2961233
C 50.2111919 40.5821732 29.3810165
C 54.5124088 48.5193586 3.0607167
C 38.0432341 0.5767471 32.5795367
C 41.4943817 55.7065767 27.0295311
C 25.6415346 12.3443275 3.6907960
C 40.8040361 22.6755729 54.6704907
C 16.8656462 0.7587220 47.9169298
C 12.3992839 7.1630992 23.0636404
C 13.9563498 34.6986091 23.5286769
C 50.6704064 52.1516728 6.6268049
C 25.9447147 29.9263484 51.0340973
C 31.6186846 9.6287475 52.9953862
C 28.4467136 22.4508759 16.4171359
C 49.9328941 8.3258746 24.7538080
C 45.6523517 46.6215198 50.9617321
C 9.3683238 1.3335830 17.2088951
C 13.4978492 39.3588801 45.7476350
C 15.4071729 39.4728503 12.3616532
C 52.3131172 57.1860491 12.5142231
C 51.6806263 10.2117017 15.4366051
C 48.3030792 2.3216343 11.1123422
C 3.1361439 37.0759676 25.6181418
C 15.2286939 6.2405187 0.9692301
C 23.6788429 47.4687984 24.3589589
C 10.9031116 29.8607426 2.6055627
C 27.1272874 52.9964538 42.2248517
C 33.3122135 44.0313306 6.4838222
C 38.8667649 7.0894226 22.6430832
C 43.3048347 51.3325857 3.5482361
C 5.4716692 37.2542254 19.3998656
C 38.7995139 15.5013664 10.6955306
C 1.1878936 34.2326013 56.4335876
C 56.3819640 7.1276708 30.0048339
C 27.4540385 55.9916261 1.3864431
C 21.0096632 12.1753069 41.1292065
C 51.1668376 46.9392893 22.0341809
C 31.5518371 43.2761808 36.7596751
C 26.8523550 34.8171169 1.8796227
C 19.2559940 18.4721269 17.8373316
C 49.2154417 45.5292246 43.2801717
C 42.2841091 21.0816570 25.0832719
C 16.2991812 9.0600326 32.4151416
C 50.9995768 46.9545599 20.9334627
C 47.7502985 46.3270272 10.0819261
C 12.9985077 34.8518669 35.9941937
C 11.9018977 4.1095096 28.5609088
C 47.4716118 28.2475848 22.1025878
C 56.5607023 18.5973600 9.2581178
C 28.0497715 19.5273553 41.8657214
C 34.7832933 30.8836925 10.8776067
C 26.3608254 2.7381358 7.4820220
C 25.1961641 0.3572544 40.4577619
C 1.3659029 11.7320604 33.6737541
C 17.7660506 43.6041009 34.7515966
C 38.2470863 52.1958907 0.6717829
C 55.6418606 28.5641378 13.4774242
C 53.4393031 52.8547090 4.4376216
C 37.9465694 38.9457941 52.6288694
C 26.4475119 17.7914392 22.1902494
C 18.6561134 50.4808277 38.3817073
C 23.4122128 26.4202018 9.9602347
C 15.8585429 54.4815029 45.1552671
C 7.8331261 44.8062242 35.1735023
C 57.2744567 22.3743218 53.9894222
C 12.9100949 40.5205978 3.6510028
C 28.3427129 22.5966748 29.5425367
C 15.7913603 54.7966064 0.5635398
C 25.2441821 26.3798134 18.2905938
C 26.0999663 4.3238253 55.2490981
C 32.1830962 45.9334197 14.0042931
C 57.0716177 38.6787801 50.9118648
C 31.8463677 48.9660940 1.5879622
C 27.5188224 45.2646117 23.4373164
C 18.8161641 7.4633259 2.6014686
C 24.0880848 31.5491635 32.2269482
C 10.8479739 56.4563889 43.3624935
C 51.3681301 23.3139028 21.5508373
C 33.2581336 35.1767577 57.8747480
5000
Step: 10000000 [58.42645048 58.42645048 58.42645048]
C 27.3056875 23.6754586 48.5234426
C 4.0833317 48.6066969 30.9314371
C 19.7245478 32.7011403 49.5339145
C 17.8821903 2.3084956 52.0434871
C 8.7229356 49.7351983 39.3940668
C 43.4516605 24.8562882 1.5034878
C 22.5599538 55.0618846 35.2494453
C 14.4738192 9.1988828 25.2344618
C 21.2216828 21.0224120 4.6222265
C 16.0578381 9.8753976 23.4242455
C 39.9045352 51.8060843 52.5359661
C 25.7286019 26.4723217 37.1132295
C 56.2782779 39.0816662 31.5847064
C 22.8661323 8.0645633 10.2680512
C 33.0407637 2.4452168 48.5243185
C 23.6421946 20.1315315 31.9809318
C 27.8793370 45.3427267 18.2514925
C 21.3676172 9.2996963 20.8591893
C 18.6540083 0.4612970 27.3071695
C 33.1980796 28.4377106 4.3015978
C 9.8554954 4.8825970 51.2417487
C 18.5103600 28.3705825 1.0475762
C 40.9443797 45.9932523 52.5913033
C 15.8944717 19.0199924 8.7476412
C 7.4907487 48.1795551 37.6026384
C 29.9327709 0.6593106 34.2649106
C 19.8303553 32.8102136 38.1912811
C 2.6004695 29.9367388 38.8152041
C 5.7997208 47.7269525 54.6705894
C 29.7630996 0.2306103 31.3977653
C 24.2963124 49.7120607 29.3347969
C 54.6646675 29.2909638 56.7761192
C 10.7215401 35.5773558 15.7081568
C 9.3757507 50.2277679 56.6932298
C 34.2802580 32.9281517 54.6212908
C 23.3511092 48.5487902 37.8870056
C 13.6580216 10.1273140 23.0521865
C 35.7123247 56.6638398 52.5997915
C 18.0733633 52.7025314 48.2065516
C 27.3774890 57.5514682 12.3475862
C 40.0588604 46.9929957 56.7788403
C 7.9837599 6.6709845 34.7017608
C 50.3840869 51.8552753 11.4571580
C 14.5847866 18.6473110 10.6584002
C 16.5400703 4.4522193 9.4537459
C 24.2344974 47.8222548 35.7251627
C 3.4995077 18.6370350 56.8176325
C 43.7947729 30.2390287 36.1648772
C 2.7406770 17.0598563 3.0257422
C 56.4830027 31.7529439 54.5946490
C 35.0273755 0.1598499 18.1528979
C 48.5282070 22.9734385 41.2774356
C 4.9454432 46.6401972 52.4648632
C 18.6488420 54.3905865 40.2563052
C 5.5889162 11.1710224 45.0449337
C 16.9961054 34.5798698 45.3462915
C 11.4964741 3.4087117 32.1867761
C 17.8450959 34.7081428 46.3526086
C 54.8582537 15.7792002 31.2991348
C 7.2700217 48.3887321 36.2500050
C 39.1783888 46.1757660 29.6649004
C 23.2980482 12.3922075 26.0533840
C 37.2784041 33.3810017 22.7663801
C 14.7542717 30.1646851 27.0196184
C 58.1510377 30.9422609 49.7595578
C 32.7738949 56.6004703 5.4982237
C 58.0125036 27.7075686 51.2034481
C 21.4466732 7.7832525 30.4645618
C 23.8842310 2.3148726 14.1123250
C 45.8171746 20.3434990 11.9788447
C 19.6814320 1.3575751 20.6118774
C 12.2437995 56.4245796 41.7273933
C 1.0955145 32.4614910 47.6321852
C 11.6385649 58.3799580 43.7595618
C 56.5364220 36.8083890 57.6607129
C 4.5448656 12.9175644 43.6753763
C 32.0656128 58.3986128 38.5242699
C 35.8646687 52.2128512 23.1993371
C 22.5329778 27.7217028 56.9682718
C 54.3467185 18.7039261 48.8804882
C 55.9422984 14.0962573 29.7601537
C 57.1033688 48.6718197 12.6928273
C 39.0865586 56.1927157 11.1927768
C 6.7346245 48.5144364 54.1108716
C 42.2530295 34.2157064 15.9518018
C 36.4638284 50.8847944 2.7612560
C 13.6138839 33.9261668 56.3519421
C 26.6854841 14.8806232 4.7612151
C 47.0089704 25.8371130 39.6807045
C 17.5200645 7.5636755 5.8170405
C 18.4975927 38.5261083 7.2079413
C 47.0839960 34.7488486 38.8705138
C 28.8673626 13.1515349 55.3510823
C 39.6218347 53.1255814 17.7336146
C 9.7287041 10.7402652 13.7233847
C 39.5465278 29.2010320 55.0401516
C 26.7085590 17.3796578 44.0585922
C 16.1642548 6.1180601 28.8708829
C 26.4384369 28.2472381 49.4247421
C 33.8236606 4.7306765 13.2350342
C 39.5073651 29.8694414 53.7247929
C 6.9678635 8.6487472 35.7785859
C 11.5706648 54.8337952 27.0079577
C 49.1326500 37.6005931 44.1322537
C 33.7908789 1.9856658 54.8025950
C 38.3774294 22.9619050 22.7061063
C 2.6301254 40.1942380 38.0790504
C 33.8171113 38.6360589 11.7691759
C 25.3611322 42.7736008 48.9665324
C 26.7898714 6.2293426 22.1175754
C 24.8348920 10.5854936 40.9273290
C 30.8922607 36.4958225 47.1627871
C 20.3146314 39.5120703 4.8761948
C 30.4779026 1.7568831 22.7248387
C 4.2717871 38.4278522 54.9222134
C 41.1052759 32.0879162 34.3883600
C 18.8964662 41.8810888 8.7050644
C 24.7119906 20.2437915 1.7496127
C 25.7865571 8.2202073 31.9158147
C 25.3445118 29.9182745 9.1266503
C 0.7786584 15.1339504 48.8886463
C 19.1915967 8.9062045 40.7647582
C 6.5978308 38.2843872 53.7493642
C 16.8634577 32.0548514 56.5265833
C 9.1617778 17.4910640 9.0271006
C 0.1040466 43.1581389 30.1842865
C 5.9132696 10.5413421 36.6809509
C 18.1960159 2.1523392 45.9438323
C 3.9158205 37.5991323 57.4800719
C 42.8328432 41.5800040 53.8947688
C 48.3307790 36.8559614 20.2975363
C 24.5058045 26.2584662 34.7601546
C 29.7916947 0.6952884 27.6361385
C 57.7816939 38.9721731 33.5689597
C 5.6755256 35.9861488 0.5131211
C 21.6375813 45.4819549 46.3334900
C 24.3765084 44.5399295 42.6719461
C 23.1939194 1.4024200 34.0351523
C 40.4853245 48.5149826 53.6611985
C 49.0305772 19.2971879 30.5031388
C 24.6409627 17.8380585 36.7392584
C 17.5203431 34.5427081 50.0890334
C 7.3790485 23.4360473 3.2046944
C 31.7206515 4.4080856 18.6069774
C 39.8609371 32.9491046 29.9642452
C 17.1740138 5.7114645 48.5628899
C 15.3013137 5.6586398 58.2953306
C 11.2662511 30.4663284 16.5996388
C 36.8213454 55.2653651 50.6202536
C 11.6437740 52.0243855 50.4287828
C 11.9292549 54.6288621 33.0305924
C 39.1190347 32.6761491 32.6640056
C 54.9084844 39.6075338 29.7490987
C 34.5944201 53.6622653 36.6936778
C 55.9215389 28.1999738 41.7537950
C 47.6260180 33.2103023 37.0688754
C 19.5114917 2.1419238 29.6998867
C 53.4829551 36.0721266 39.1512430
C 23.4022635 48.7712514 36.4705577
C 8.3961885 6.2176948 35.9738888
C 45.5304301 40.8512649 51.4235153
C 5.5769994 47.4682847 32.6178513
C 55.1156118 16.9136560 41.3381027
C 56.3665278 34.2294845 4.5471636
C 11.6378722 55.4029966 38.9642965
C 3.4435449 19.7058327 55.8125856
C 27.4703459 8.0497831 45.0401003
C 40.7072218 48.3127503 52.2378073
C 26.8288570 41.1520288 45.9260410
C 26.9799379 25.7995804 43.2522429
C 26.3415396 5.6081449 23.3210105
C 22.1903537 45.5416395 44.8861469
C 39.1519993 49.9839027 57.2582212
C 50.6764968 18.0603714 29.2804876
C 27.1640481 39.5944919 37.2538898
C 4.2265867 13.8774847 13.4745984
C 31.8254854 54.8086510 28.5198612
C 11.4019309 11.9977811 12.0130855
C 2.5349998 26.9859153 3.4421576
C 13.0256780 1.4703754 32.4244345
C 31.7080092 33.3563294 37.6216682
C 4.4353412 17.2196483 5.3304617
C 20.6346845 40.5922078 11.9786833
C 34.0207274 32.7091354 38.1914553
C 27.7689228 17.6511629 55.2804200
C 16.3780887 16.7959365 2.7080380
C 2.6466479 35.2463209 2.5435469
C 43.8404239 41.7046825 57.6496379
C 50.1787460 22.4490113 49.1801744
C 5.4933182 38.2349316 52.8840617
C 22.6212658 19.1806716 4.6095027
C 32.7563897 57.9783328 40.8683396
C 3.2553073 15.3891377 8.9699949
C 58.3976031 29.1844042 42.5938720
C 15.8679288 7.9487411 0.4111371
C 28.9779579 37.3185804 39.4364464
C 52.0695563 16.7000968 27.7829188
C 29.1050832 0.8480585 8.8403038
C 31.1273305 4.4102934 49.0433073
C 28.9186477 38.1422872 46.3523319
C 16.1116434 10.2404003 55.4471509
C 26.8345607 41.3809646 50.1920326
C 17.4642770 48.3215755 55.3338424
C 33.2489711 25.5304150 9.3464367
C 22.0019604 57.7820070 27.0728980
C 37.2407375 49.6722028 37.5700227
C 19.5407415 6.4280708 41.0535581
C 11.8754041 57.1850583 8.6745078
C 47.0249185 32.7362579 27.3742373
C 36.9848983 51.7252667 43.5029333
C 4.7708360 11.0412177 47.5549524
C 12.4342748 56.5236579 39.2092396
C 31.8389102 35.7985127 45.2748850
C 42.9830756 57.9427231 13.3694304
C 51.2209546 35.4495002 7.8719215
C 39.2863357 46.7873967 40.1933262
C 32.9187315 54.1189333 5.4187072
C 39.8635178 32.8784225 20.6006586
C 27.7068135 3.4985494 24.9604767
C 44.8418230 26.1359542 53.9392674
C 41.5850362 31.4084171 36.8931551
C 41.7859100 44.8088043 25.4018102
C 28.6218105 2.2366681 30.9550156
C 45.8270664 34.7577092 17.4118624
C 7.9543554 10.7125843 29.5839515
C 17.5118527 6.1339923 28.4022671
C 43.3288053 23.4471820 4.2013735
C 48.0296570 24.6365774 52.3969601
C 40.6133720 22.2251704 15.1014479
C 31.3678481 57.2749847 28.0590471
C 11.8644949 1.7153108 50.8353938
C 42.6919596 27.1110586 54.6004503
C 9.0376333 5.4609696 41.0015697
C 38.2748697 47.1798274 30.1634528
C 12.4887631 58.0901727 34.0999386
C 54.8439029 29.8508246 43.8952496
C 42.2403209 25.0840526 2.4045096
C 11.4606210 11.3160635 22.9408699
C 15.3205218 57.8084776 0.0902764
C 44.6092962 41.4136279 49.0385490
C 0.2070332 25.1659895 51.5959629
C 16.7113117 8.0975904 51.5338757
C 4.6638183 43.7379271 45.0944020
C 28.0282865 40.5917654 46.5692032
C 27.1293045 17.4020310 48.0319483
C 35.0923619 57.5329240 53.6219187
C 20.0201854 9.3939249 21.5405428
C 16.4560277 5.7609646 4.4198946
C 12.5947929 56.3110360 5.1297892
C 36.2592552 23.1535078 15.2193578
C 12.7472305 57.4215122 7.7240750
C 31.5477986 24.1528955 13.7148491
C 35.3308940 34.3595338 27.7019330
C 19.8743789 30.4145551 56.6623719
C 11.4227012 2.0254031 35.5662368
C 36.8330116 23.3279233 20.0591371
C 53.4264648 37.8334405 43.8640433
C 51.9689903 20.3724289 43.1166744
C 44.1366098 31.7404745 22.1271081
C 56.0961395 13.4860771 28.5213509
C 27.9989068 10.6802672 50.4857804
C 7.0397353 13.4774032 16.8390559
C 26.2023423 14.6041320 44.7517792
C 58.2852280 53.5073397 6.1572202
C 58.0725025 45.2527670 29.1386718
C 0.1065071 16.1909277 0.7947392
C 23.2319255 15.0622584 31.4174910
C 28.0949805 17.6746962 52.8687586
C 39.5118740 25.1979859 27.9529164
C 52.1151108 30.7459337 46.7448141
C 28.6030512 38.4951199 42.2547070
C 24.8252980 16.6318798 39.0158253
C 0.9103428 24.0390553 0.4930054
C 32.8428334 34.2522475 33.5446092
C 10.8734588 3.8306026 51.5516693
C 56.0431928 35.7081633 56.6883996
C 27.8871576 3.6890914 32.8602030
C 11.4788597 28.2107142 22.3519010
C 29.5468925 27.7689947 8.3262216
C 19.1743736 48.9520785 48.4841667
C 20.9027817 51.3231218 39.8492372
C 41.6476276 3.9078513 11.9353674
C 56.8875244 44.6160976 28.6321918
C 57.1741995 47.8640185 10.2860942
C 55.0508825 13.9380162 22.2964054
C 54.1676512 34.6259215 5.5852125
C 20.9533736 35.6549201 6.6008018
C 2.8773487 46.9208107 1.6457375
C 43.1775516 41.8762541 51.0654548
C 27.9399636 11.7320595 5.4320156
C 23.7170174 8.7335393 9.6604338
C 2.4486441 36.6506400 50.3786826
C 54.7152312 16.4531126 8.9362180
C 8.6327896 33.6502126 43.6106021
C 44.9890905 25.5867105 55.3482523
C 42.1102765 52.5699337 16.7294800
C 47.7669249 35.1357276 23.3719363
C 29.1971869 8.1937693 17.0728786
C 6.6785685 34.8839678 0.9016208
C 28.2265181 52.2383606 15.8864078
C 52.6109419 52.1726263 10.3326263
C 24.0851003 50.9009357 30.2120735
C 6.7273513 9.0064865 40.6160762
C 8.4988223 5.1536014 44.8039690
C 2.9854978 52.1897206 25.4480426
C 29.4320672 4.9184501 41.9993980
C 51.9798427 40.8724431 23.9204866
C 2.4468533 39.1792452 37.0789960
C 19.0601017 47.4201218 52.8682593
C 29.8642972 7.8326975 10.8465977
C 34.2573853 56.0072554 41.1943917
C 50.6758268 41.6504270 0.4600438
C 0.7868902 14.3076685 32.6014368
C 35.8519371 33.9305099 31.2698799
C 41.2624053 26.7373688 1.0844541
C 10.9522203 32.7890893 0.1396758
C 21.0066230 17.9075100 6.8982845
C 26.3588202 24.2297842 53.4138682
C 5.5932208 11.8728371 43.8081493
C 53.5139682 28.8507502 52.0340571
C 31.3016629 56.8369599 25.2994009
C 5.8915398 11.4605084 31.6166149
C 43.1515508 30.6629523 40.3056341
C 18.9464936 40.3237663 15.1202799
C 56.3885029 40.1328811 52.1583317
C 24.9070720 8.1905318 36.7203271
C 6.0841509 35.5146549 46.9196010
C 16.2727257 11.6701836 49.1109000
C 16.7172583 33.7660856 40.3197000
C 40.2779853 33.4481379 17.1657814
C 41.9732849 21.6155403 15.0176922
C 51.4471174 20.1184643 39.0146681
C 21.7535050 3.1209417 31.0877722
C 16.4814436 4.7289353 54.8625800
C 10.4731701 30.9920417 35.6821272
C 48.7520848 50.7508000 12.9601305
C 40.7529447 22.9149163 12.5313282
C 20.3823465 40.9677892 2.5269226
C 23.4629966 50.3015386 34.4620878
C 58.0662582 13.3586176 30.6296930
C 22.9991550 42.3041034 55.8987970
C 51.7758213 35.5491196 33.6409216
C 37.5172432 50.1220642 2.2844786
C 55.1162492 31.2371086 1.9574986
C 50.9544157 18.1108412 20.3015083
C 32.4618420 1.2081276 42.6819105
C 19.4383077 34.5296567 42.4843554
C 24.4822276 7.7360319 27.3826875
C 57.7962136 14.9739986 9.9917262
C 52.9146018 42.3451795 58.3838021
C 26.9161547 4.9723890 9.7879392
C 13.0283595 55.1426846 48.8537970
C 18.3723916 51.5783962 45.9321348
C 44.6039312 29.9712902 4.1375499
C 24.9539503 31.0747513 40.7813623
C 55.0191698 34.9330250 1.8770513
C 24.7573202 42.2888316 53.7401314
C 21.1778449 30.5119403 54.0584310
C 11.4282791 52.9772789 30.5750229
C 40.4523038 25.4157859 29.1641071
C 29.9744730 10.0097151 57.1595615
C 47.3453114 22.4516130 34.9283871
C 23.9669691 15.8776003 5.9118678
C 56.1568188 47.6859742 12.7773275
C 16.8457090 43.6203604 4.1130518
C 39.3586897 51.5609193 19.9089671
C 15.4816020 22.4052296 5.6035130
C 44.0772434 40.8968295 53.3157584
C 4.6564537 45.0410501 31.6128631
C 45.5342004 26.9277606 36.5733855
C 54.1554275 15.0387719 24.9440774
C 34.5812250 50.8784215 30.7958320
C 40.5438750 45.2172098 44.7351912
C 17.3210890 9.8677136 5.0699616
C 22.1772021 44.3440832 51.2484990
C 36.8404454 26.0504645 7.0187642
C 16.8338051 29.7411035 25.5881060
C 31.6662007 3.2526498 19.5280436
C 35.0884711 34.5518986 29.2065833
C 21.3549665 51.6701558 38.6934728
C 28.7289339 22.1555429 17.4829728
C 12.2819616 34.9578227 12.4475417
C 17.8437460 42.7177465 4.2312961
C 24.1806438 4.5017372 12.3177496
C 6.8074511 54.3185203 26.9014145
C 34.2689090 0.9223050 46.9306685
C 15.7011876 1.0271565 21.8542803
C 29.3919243 2.4934879 37.5506346
C 35.2159342 34.7685027 22.4365763
C 6.6356824 15.0078310 10.7453028
C 30.6239560 34.9848893 39.0695067
C 22.4594703 23.6248432 20.4108256
C 31.6818877 34.0702888 38.9284667
C 27.4943267 39.9515882 32.8853723
C 13.8466096 55.4739302 0.8691445
C 20.6041994 4.8764556 39.3541088
C 5.9693010 10.5047318 34.3513263
C 26.2362768 51.5281063 21.9237960
C 27.7730483 14.0347991 4.1789915
C 49.7166567 33.4800051 36.3914727
C 22.7442902 27.0994240 0.8776843
C 29.7327588 36.8674383 40.4964543
C 42.9689019 54.6826862 15.4289103
C 39.6714249 32.6464602 23.2779936
C 10.0805695 7.0771298 30.4444229
C 27.6498567 41.5154085 24.9529873
C 25.7393826 1.0574863 12.5994217
C 11.1025461 53.5371256 37.4445187
C 28.4959903 4.9503502 7.9913415
C 47.9324108 36.2589719 42.3360368
C 55.5890283 39.2388119 46.5124427
C 15.3838480 49.2498375 26.8060211
C 44.9084035 40.2773675 45.6713869
C 32.0181405 35.4542093 43.8231000
C 56.0015577 37.7587201 42.8200498
C 39.6849652 47.3256180 26.1471100
C 48.7141459 33.7309058 9.1827194
C 10.5943891 32.0840137 1.3185948
C 49.1885283 36.0481066 23.7309052
C 19.9152595 56.2677993 39.2487483
C 8.1157548 55.6509625 12.3875161
C 28.4214251 27.1706356 10.4620807
C 43.6394462 27.4611797 52.3547213
C 25.7690385 42.4154978 42.5531838
C 24.3801058 11.3338220 38.7034252
C 39.4952970 42.0097715 3.3252341
C 6.8354459 29.6937293 3.7063021
C 11.3570373 53.3560147 2.5883509
C 32.5082842 2.0951672 4.7311728
C 32.7502318 54.6964403 25.8748253
C 53.7627495 15.4808783 23.7276583
C 11.7949336 22.4882616 5.5458352
C 43.5899017 58.3731120 12.3866949
C 14.0986958 36.4646186 50.8068390
C 17.9266743 1.1803201 49.7627948
C 55.7111650 47.8162247 14.1682066
C 28.5100201 43.0049497 19.6725880
C 9.9197662 52.4373883 30.8357347
C 23.5941990 10.7855727 18.4067080
C 54.3823865 1.1384071 11.7527710
C 30.0339720 41.1196520 17.0359664
C 36.0220589 32.6149669 40.0934556
C 18.6843447 12.3269942 19.5131071
C 55.9144000 46.3903066 8.0749124
C 4.6691490 32.7124754 43.8074996
C 53.7577009 17.3658668 37.6140750
C 23.1898678 10.0604040 19.5394283
C 15.7184161 36.7832181 9.1435910
C 9.2439470 56.6501578 12.4781185
C 56.3173816 34.4831593 54.6933151
C 11.3122318 57.2024321 11.1443017
C 16.0258266 15.8140083 58.4131713
C 9.7715215 12.8703902 20.0598690
C 5.1794623 37.9174549 57.1096630
C 58.3033204 35.9114095 53.4288625
C 4.9011635 44.9996265 47.6533382
C 29.3640156 35.2365692 58.3067317
C 18.1882519 5.8012216 44.6872807
C 19.5579111 37.8324383 6.5903805
C 15.8129028 55.7338660 55.5925635
C 48.7357435 18.8172118 19.3060856
C 50.0790391 22.7384379 47.4602471
C 57.3618633 49.4902796 13.7889589
C 12.4121035 17.0669138 12.6862610
C 0.4566025 48.4515484 8.7404381
C 49.5494652 39.7336825 18.0230968
C 16.5641036 6.5715510 3.2837720
C 57.0115560 16.0127952 8.1314244
C 40.4176712 29.2048571 52.5719043
C 57.0971002 25.7501230 55.8214311
C 36.7838047 52.4546084 0.7248617
C 0.1678490 11.0884133 26.8250670
C 24.5639641 13.3083105 11.9866887
C 16.7011861 7.8674105 26.4667566
C 28.1735808 2.6428357 27.2215778
C 41.8973750 41.1241958 2.6442949
C 2.4306470 43.6106695 30.9119770
C 19.7196629 41.5215522 3.7420317
C 24.4944961 40.6433302 56.7179726
C 0.9253124 23.9775819 51.3565424
C 2.5289675 11.0263806 27.0758700
C 2.4260938 34.5723087 3.7885117
C 9.9594815 50.5536439 57.9952300
C 11.2375524 53.5569276 29.0508469
C 38.4791000 28.7117039 57.1758265
C 36.1098318 39.1830160 9.0482279
C 50.5616593 33.8039741 35.4489671
C 51.4347056 39.4396037 52.6646285
C 50.0783629 34.8178104 38.7016728
C 4.7235006 33.9853728 2.3688547
C 28.3491062 15.8836908 2.5415500
C 21.7045908 9.0124499 29.6324691
C 3.4847349 37.2732260 51.3648721
C 49.9790325 18.2449478 16.8727634
C 31.8530014 5.8106546 13.1111018
C 9.4023824 5.1738589 36.3422443
C 52.3836436 58.2194818 11.0174217
C 3.7384889 51.4330476 9.3616720
C 44.9925079 21.9428906 7.1940482
C 21.7028480 0.7611789 38.5639135
C 3.0131792 5.0640971 14.5790516
C 22.5495555 21.8629507 24.4409853
C 42.0521247 26.3672418 58.4177964
C 14.8561477 14.4107818 10.7115279
C 12.2493194 1.1153183 33.5629124
C 55.8974443 15.5893899 37.5605562
C 0.0339869 14.5983783 44.3642665
C 57.9827775 49.0812305 23.7442328
C 23.6530422 53.2506421 30.4451622
C 9.8543348 51.6332585 2.2969886
C 48.5841267 41.3682933 8.0656701
C 18.8131832 27.3931390 19.5465619
C 0.9910504 43.6656029 53.8217770
C 26.6414036 15.1340904 47.0347124
C 27.8445676 16.8589492 0.1048136
C 16.2293524 3.8032587 3.0280515
C 38.6854982 32.3036222 47.0419990
C 56.5555864 36.4689798 1.6552799
C 15.7878914 3.2484260 56.7803544
C 49.8756136 20.9979492 55.5688337
C 27.1381973 17.9896903 0.9506976
C 11.5200342 30.8450130 1.5876432
C 0.4028442 44.2511772 56.0123923
C 45.9632161 20.9546254 9.6843428
C 29.4949106 11.3303428 2.8960639
C 16.0437531 42.9555546 21.2765340
C 10.6227857 51.2412105 48.2189805
C 37.1560635 39.9469921 6.8687621
C 1.8091825 52.5010325 14.6127643
C 4.9809797 17.1698023 54.7520848
C 10.2419933 4.3159497 34.2171664
C 25.3336062 35.9792147 4.3083326
C 53.0430585 19.5523980 46.7255906
C 27.8130975 2.8994625 9.2225279
C 57.2285474 12.1860334 19.5396523
C 18.6515804 0.6673541 44.0282299
C 7.3136012 8.4772800 33.3226545
C 51.9731650 43.3762783 15.7265530
C 14.9450952 56.3061583 29.8005021
C 8.5218911 50.1524060 36.8537291
C 27.4584694 3.5689308 26.2726886
C 36.8827410 55.6420271 19.2714285
C 51.3469660 21.2840150 50.8189976
C 8.5405261 30.6733248 34.3330778
C 42.5076271 21.0895067 18.5137916
C 48.9425638 22.6778306 53.9830624
C 28.7311506 57.2267710 10.1231063
C 3.7020268 54.4620078 20.1249668
C 35.4114781 36.9009368 12.0962044
C 40.5986371 26.5013477 29.9429331
C 41.8540177 26.6076449 30.9256150
C 56.6844661 37.5301642 40.6924434
C 38.5085508 29.4427129 56.0144665
C 29.1625792 35.9372525 56.9074089
C 33.2734968 57.2429665 21.2982496
C 5.7511149 20.3376388 51.7921568
C 17.9670194 28.2634822 20.5136598
C 14.9618345 30.1992210 0.9435149
C 18.7988752 34.5568041 43.8305287
C 54.1264459 44.5783306 7.4349494
C 23.5115366 43.0187550 53.0825913
C 52.6877804 20.0505147 48.0730821
C 42.3943264 48.7725713 19.7211299
C 12.3686519 29.5809768 27.2095684
C 18.0334019 11.8515905 6.6081880
C 26.9235509 9.3152938 17.5371696
C 24.0210689 39.1970689 0.4325735
C 17.6444623 32.9441628 54.5783869
C 1.9658391 14.2401061 43.1177723
C 5.3047837 17.1919298 6.3134595
C 27.2252926 39.7127955 35.7655584
C 6.8955629 11.5534530 29.2910352
C 25.0957128 50.2775472 25.2112346
C 8.1618997 34.1844720 44.7262234
C 45.7755834 26.2292321 35.3817007
C 47.5420972 19.5695803 8.5568051
C 13.6037452 0.1124520 7.2540014
C 22.2478317 1.9377246 37.6175985
C 56.6657956 15.9759180 4.3378038
C 6.6786605 56.3903506 15.8760174
C 1.9435503 4.4368455 14.4041501
C 26.8720483 48.0161555 17.9712462
C 13.1105798 23.9245670 4.4868218
C 51.5383082 41.2960375 56.5138445
C 55.9620902 13.5661839 23.5274163
C 12.4263470 57.0391735 36.6901989
C 27.0235480 23.5838613 42.0784663
C 8.6190561 9.6888624 55.3202573
C 37.4230434 42.0640952 5.1354729
C 2.7856736 17.0169670 0.6226631
C 44.7675216 41.0650600 0.1205140
C 23.8268508 50.6264214 31.6470462
C 11.1397916 0.9929019 48.5718716
C 24.2978678 56.4195264 23.5112510
C 25.0444811 5.0307263 11.3131207
C 26.5078028 42.2434099 48.1551940
C 25.3562308 12.9356418 9.6559693
C 22.8820583 57.1653229 36.3723762
C 2.7279710 38.1616343 56.7420011
C 1.2965788 11.2154695 27.8507846
C 7.0703534 57.5288881 4.5861464
C 23.5645401 15.7250868 34.0735825
C 55.3054965 32.4404412 55.5393332
C 31.5400002 54.9868295 30.0369242
C 28.8276121 7.3308344 48.8817759
C 36.2152019 34.0472855 29.9259848
C 23.9786070 36.7094451 4.4937845
C 1.8860980 39.4225512 34.8231335
C 27.3863155 25.4523793 47.1460406
C 13.7007024 35.1702118 55.6117253
C 14.3250087 24.4356598 4.0522429
C 58.1459214 15.6919471 48.2427620
C 23.1952789 13.5025361 29.6374639
C 33.1960017 1.2869717 19.9212709
C 13.1866560 36.0903043 48.2587547
C 35.3035751 55.6029138 0.3089239
C 17.6434691 1.0540299 52.7731152
C 28.3401336 13.9947964 54.1423317
C 9.8304872 55.7206839 8.8152076
C 44.8854251 35.8015425 39.2478725
C 11.5404043 1.2037680 17.9260783
C 5.9658055 9.5509279 49.2405507
C 14.6385279 31.9309665 33.8314250
C 47.1124489 22.8549266 57.1484707
C 50.7723750 41.6740201 18.8838908
C 41.2680449 21.8628853 24.5248146
C 31.7054815 35.9252563 29.3305175
C 17.2817275 2.9829007 15.2222486
C 13.1066569 56.9745935 50.6452521
C 17.3652746 3.5035472 52.7187647
C 42.6305306 37.4170645 37.0950183
C 21.3632039 19.6131956 5.0598250
C 17.2276458 3.4674398 29.8404898
C 11.9533988 31.2120723 15.8598743
C 19.0617402 45.1319244 56.6256224
C 2.6129028 51.0633801 10.0926462
C 19.2543114 31.3054432 55.6330673
C 53.5455701 44.6329630 8.7293144
C 11.7470324 0.4208500 14.3678429
C 46.2762128 26.1333711 37.4577898
C 11.3852314 29.1337342 20.0289757
C 16.6599654 57.0860120 52.2801830
C 12.5338525 55.7254012 26.0628246
C 1.2585580 24.8667149 1.6566483
C 29.0049883 10.9213712 53.9600607
C 30.5898525 5.5674119 49.4636789
C 31.9523674 27.8928944 6.6306150
C 25.9405626 40.0896207 56.3468276
C 53.9779018 44.7139918 4.8963494
C 51.7178291 52.2073541 11.2531243
C 29.2109240 32.6196897 3.6253730
C 52.6473310 32.9426644 57.5318517
C 57.0988656 12.7582546 28.3170146
C 10.8808071 51.7499444 45.9128755
C 46.3225322 31.9868056 33.3240008
C 36.8830457 48.3779272 33.4902418
C 32.3542405 40.6580405 11.8738433
C 56.4742406 39.2216003 50.1337861
C 27.2346198 13.3474006 50.7618287
C 21.1135473 1.2976345 20.3244922
C 23.1328604 14.9347272 27.6040194
C 16.3921223 9.8337054 54.1461540
C 12.0003145 56.4428456 24.8949515
C 17.8069925 16.0381268 7.3227066
C 23.3090932 6.7637364 11.0112137
C 40.6428736 49.3808215 21.3300519
C 3.5324224 13.2899653 44.8670062
C 0.7518999 14.6571712 46.6188029
C 35.4395581 52.7729856 37.4783863
C 17.8245198 13.5523421 8.3981566
C 44.5777495 21.7710178 9.6676750
C 48.4780507 19.3975940 23.1199029
C 52.9914268 17.7006591 12.1866674
C 0.7621730 28.9970658 41.5580872
C 11.9452032 37.0162921 55.1342374
C 1.3199305 23.1054120 52.3524592
C 42.8706061 55.9015665 14.7051008
C 26.4963258 21.6435465 56.9631266
C 39.7132837 39.4015624 6.6233513
C 33.3927154 31.1183678 1.1844410
C 31.6476426 17.2066207 48.6787577
C 27.6204633 40.5398883 43.7464423
C 31.3248751 14.4456511 51.2020302
C 45.9867259 19.7331235 19.3619796
C 55.6251013 44.8755676 3.3151569
C 29.7652702 44.4010158 16.1907385
C 28.7654584 30.4455975 5.5350730
C 15.9547713 9.1969369 1.2403979
C 38.2638262 53.5226146 53.4999104
C 6.2728371 52.2052987 8.2694624
C 10.9529750 53.1580733 39.8243572
C 57.4033894 30.7079150 3.2332685
C 30.1958385 47.5028750 9.6743194
C 0.9690460 30.6160128 56.6230759
C 13.4743532 3.4308309 30.8658445
C 40.6888833 32.2373739 24.2767777
C 17.3713872 3.7818609 50.2439662
C 30.8440991 49.9657440 8.7727507
C 2.5281559 53.3509838 16.5833743
C 8.8432564 18.0487096 7.7824476
C 22.2732486 24.5090639 24.9913519
C 29.1986550 1.5614374 26.8385247
C 22.0266084 30.3797080 34.5211396
C 58.2517593 26.2946344 50.6858019
C 10.2346118 0.1872735 16.6666862
C 15.0522223 56.6731055 57.6337458
C 36.4523556 34.5271927 20.4931876
C 38.4892391 40.2119827 6.2870539
C 22.6973673 11.1574942 29.8344996
C 46.1138681 24.7227168 55.6202385
C 18.7805099 56.4340410 41.5102054
C 39.5631726 23.0841134 26.2540818
C 36.2822471 28.1765009 32.1545930
C 5.4510407 12.1059378 52.1380529
C 9.9949736 16.5334546 11.8769236
C 15.0565924 54.5157387 55.9560049
C 42.5545167 23.2409516 6.5581138
C 21.5244235 25.6223314 24.7016853
C 1.1111872 14.2149934 45.3012029
C 5.5700492 30.5813613 33.6008463
C 24.5335379 16.6372431 37.5131219
C 15.7338177 35.1339843 51.5438168
C 50.8542618 38.6053048 23.4630174
C 39.5845123 30.9808170 51.0477865
C 58.3728929 37.6875896 0.5115135
C 28.7542281 15.9314484 56.5771060
C 52.6858399 19.4307979 53.6544255
C 41.2653006 51.1976450 18.2922545
C 31.2337244 1.8080601 21.4807181
C 22.1468870 5.6016616 36.3038102
C 8.0223892 49.5774054 35.5492807
C 34.4940399 25.2087784 9.8604686
C 44.4068175 38.9961498 41.3462453
C 12.8296555 20.3709279 1.3904669
C 35.3515127 57.1374985 51.2674054
C 14.5584801 53.5011843 54.9342809
C 8.1315023 35.0183138 0.6289613
C 27.3279065 53.7539758 17.7001305
C 53.7672951 45.2882851 11.1436173
C 18.9160632 27.4564851 2.0444029
C 3.5312188 44.1885158 50.0916494
C 45.9842508 27.2932674 45.2139342
C 19.9013663 42.4536373 0.6805620
C 51.2379447 20.9447541 45.9677511
C 10.5924827 8.5904941 28.0448069
C 24.1849566 24.9653969 1.3621001
C 11.0744173 13.3739543 6.7898976
C 21.1242436 28.0604322 27.5538738
C 40.8348915 40.4361924 4.7399077
C 40.0394087 27.6093895 0.6509270
C 25.2841772 57.0400007 20.7295361
C 24.9938350 31.3934228 44.9324294
C 15.5733288 34.7939644 45.5214562
C 23.4642472 20.7373216 21.1042507
C 0.2498779 13.5930902 14.4945619
C 13.0025474 0.0734288 11.9171136
C 56.8219144 47.5326167 25.2743273
C 19.3844056 22.8713039 4.4596050
C 57.6650795 28.7442227 45.6749516
C 26.7579521 41.2560535 44.5440113
C 38.3322930 53.6646463 49.6044774
C 42.1800355 29.5184762 47.9526537
C 30.6308264 38.1882396 26.4505324
C 36.0067028 4.7574592 11.9507298
C 11.3443398 21.6075764 52.4984917
C 37.6792997 49.4300569 43.9476934
C 37.6262203 28.5336649 1.0279894
C 3.4492011 42.1469246 39.1956955
C 51.8179504 34.6094510 35.9840780
C 8.8578437 34.4897370 45.8798244
C 28.2963999 0.2165708 9.7688578
C 23.2719275 17.1585135 28.7266603
C 9.2996645 51.2390167 36.9431326
C 31.8387865 3.7456525 50.1004163
C 5.0324568 13.7054886 54.0182629
C 32.5886838 43.7497441 9.0390988
C 35.7359692 49.0071285 4.2069602
C 53.9494458 30.2299632 44.9607230
C 21.7438830 5.4688738 32.3512921
C 38.9301127 53.7324067 15.4026544
C 58.3556853 41.9335199 52.4683297
C 46.4305169 31.6979423 30.9659622
C 18.5875491 1.9903092 19.8222248
C 32.0663572 5.7927744 55.0626607
C 7.2874927 50.2620121 34.5405596
C 2.5194111 41.1872460 40.1674039
C 12.5990228 52.9173738 31.2528596
C 42.2236494 28.4344085 50.6588363
C 41.8539822 21.1564941 19.9132331
C 26.2933659 46.7178267 25.7179708
C 53.5709233 16.4200514 14.0362670
C 7.3817246 11.1480048 26.8730212
C 10.8679060 52.3991289 1.5614882
C 15.6586612 20.4484032 6.6419602
C 38.1050285 25.3006052 7.5479920
C 26.6012081 47.9533983 20.4558235
C 25.8871429 42.7379587 39.6146351
C 26.3870577 42.5568103 31.7310172
C 21.9327772 23.5833870 22.8079717
C 25.0490860 21.9922497 35.4270974
C 29.5413847 38.2358694 52.9765983
C 0.1289125 32.2176940 50.0715016
C 39.5368641 56.0104872 10.0836064
C 45.8195062 28.7947895 43.3793070
C 32.7405476 57.2467870 36.6244331
C 23.7719515 33.7790359 6.7668105
C 28.8718809 2.6000096 24.4783502
C 10.0439635 25.9509491 3.4636541
C 57.2592955 27.9954007 46.4997527
C 46.4979620 38.1475191 11.3649144
C 38.4124637 48.6072067 44.7528906
C 19.3091762 48.6206713 45.8163853
C 15.9550070 4.5286443 56.1578991
C 56.7353824 15.0662504 12.7524465
C 46.1439200 26.5680120 51.6525561
C 8.3302620 55.7837843 25.2016698
C 18.1677131 10.2440278 42.7090709
C 23.5412977 18.0663114 33.4375327
C 41.8702306 45.5419013 23.2911273
C 34.1892293 0.1321053 19.4408717
C 17.3674937 33.5173465 39.1247124
C 45.6561286 41.0607910 50.0656191
C 31.6409267 50.5338949 7.8450580
C 31.6272165 35.4501052 51.3136267
C 48.6142804 19.3180627 4.8311812
C 5.3160346 11.2338514 25.8973634
C 25.1251519 15.5538410 41.1338142
C 45.7091447 21.0514254 29.5175431
C 35.2104922 41.1559831 7.7851521
C 52.5379040 35.2855028 7.4882877
C 13.8651924 26.8808825 3.2742085
C 15.6857211 41.6476895 19.1333297
C 5.7870304 10.8894437 39.1235175
C 0.0554698 24.6544065 58.0676059
C 34.1576211 33.4547650 53.4031762
C 55.4607014 13.8528557 27.3385488
C 29.9533691 1.0328824 35.6083855
C 33.9715368 0.0271424 10.3954819
C 46.1717490 40.6724247 56.7123925
C 57.2485161 39.9290920 51.1411477
C 40.7992986 21.9915940 19.9099039
C 13.9854261 32.5661820 37.9448154
C 42.9536426 32.0103785 20.0679763
C 50.6259942 18.6110031 13.0689455
C 45.2413136 20.6327767 27.0316891
C 10.7184777 32.9034212 42.4422463
C 52.9292820 16.1225320 28.9398390
C 44.1832044 29.4513264 45.1047730
C 36.8818472 54.5882986 48.1908591
C 56.2703288 42.5286554 55.7765780
C 24.3850433 12.4323939 37.8535951
C 40.2251229 45.2858961 37.0666625
C 49.2225065 23.7678026 47.3091621
C 20.9947255 32.9349714 46.9350257
C 4.6917434 21.1957912 1.7131926
C 49.8434247 34.8459570 25.8816083
C 50.3821884 39.8037358 50.5158016
C 2.7047376 14.0503696 50.9989183
C 49.8142940 34.0491409 30.8389919
C 12.2884507 34.8317260 43.8151472
C 8.1664321 16.6331524 9.3690757
C 53.8906868 42.4061558 57.2338294
C 5.8937957 46.8728361 49.0486108
C 0.3995925 37.9704998 37.6636993
C 31.4027340 35.7368119 50.0284637
C 14.2843955 57.9083628 31.3819438
C 50.2147553 33.7716697 33.9780646
C 0.3962167 39.6017115 32.7546320
C 7.4291616 8.0678038 34.5442384
C 46.7172481 20.3615971 26.9602093
C 18.2199196 33.8670471 51.1289411
C 35.2337563 58.1300595 56.0872405
C 19.6093546 40.3307604 14.0053945
C 39.7755406 43.8044384 1.2231029
C 40.4503502 49.8422842 53.8107489
C 26.4291643 10.8456431 48.0214137
C 9.2687426 2.6523406 1.6392888
C 49.1499734 19.1356423 2.5064284
C 25.7145366 29.8648201 40.6962551
C 18.9439976 33.4298486 38.9181524
C 12.1015155 9.8650216 24.9006527
C 0.8564282 39.3658844 41.5371901
C 9.7652690 6.6515253 31.6141410
C 31.2751779 4.8001107 4.0016645
C 9.7893627 35.8598888 57.5895620
C 48.8215683 39.4176792 15.6415213
C 28.0576016 4.6313242 37.0072914
C 8.4301660 32.4543745 41.0818192
C 39.6037449 46.0297351 0.6089502
C 37.0963621 48.2182657 32.0926531
C 45.2659303 38.7947346 42.3644807
C 50.1005662 40.3243667 56.1422654
C 56.2272586 16.1935556 41.0745661
C 53.8985997 38.9082626 29.0020914
C 51.4331572 38.1685503 24.6737343
C 8.0958153 51.3812820 33.9191060
C 28.7723205 51.9055749 11.8872186
C 4.3685361 53.3907155 23.8925345
C 36.1340477 55.3818649 56.5765030
C 33.2191921 57.8150386 4.7983250
C 51.8768180 17.7390015 13.0671206
C 48.3601948 33.3985084 27.3730304
C 57.6905016 46.9337264 27.3147922
C 57.7639189 46.6284472 6.6695257
C 36.2227800 49.6347159 33.7929470
C 36.1484643 32.6425444 38.7503496
C 18.4880602 5.5827064 10.2340211
C 30.3187604 9.9737684 1.2366900
C 9.0438250 31.6434409 38.0516133
C 48.4210785 40.9980231 9.4916471
C 45.7936693 19.9019452 14.5977239
C 40.0704544 44.4635934 32.7201942
C 19.1291086 28.5585772 14.8300689
C 38.6716714 32.1144430 39.3352143
C 34.5196818 5.7131327 10.2311658
C 56.7199140 13.3073057 15.9832698
C 15.8853905 42.4414706 20.1360614
C 37.2638546 49.1730054 42.6293031
C 13.0460960 1.0771166 14.0440593
C 24.8208223 46.9937582 33.4446421
C 27.4330687 3.9913556 29.1512952
C 13.6838988 6.4009357 28.7287339
C 6.0873900 45.8961021 41.5355795
C 55.2418499 15.9496587 4.1636377
C 23.1043182 38.7197987 1.4563629
C 40.9046907 42.7838916 1.2828444
C 53.8184189 42.5076851 25.5511632
C 30.3934158 2.3372755 39.6076856
C 54.3833674 38.9968803 45.7580874
C 28.4609777 38.4705592 54.9004996
C 10.1272195 52.6573885 33.3784854
C 24.3120482 26.1590483 33.3266757
C 10.8780076 17.3526978 10.8179996
C 25.1699329 9.0305711 38.9914072
C 3.5086060 13.2754681 37.5015919
C 11.9768237 56.9720928 43.2254166
C 20.3920617 26.9331757 2.0621815
C 40.4985657 45.3147932 54.9073055
C 42.5319913 25.3104423 30.9456244
C 53.2324820 33.7477070 58.3940816
C 23.3452745 17.5683036 22.6283354
C 15.8706807 34.6450692 54.1690868
C 19.3980381 0.3903637 41.4075780
C 12.7040213 10.8311080 22.1705796
C 33.2080196 3.4607320 16.7297944
C 22.2699314 46.3577888 42.4385507
C 27.0172001 9.7585655 16.2205746
C 5.7747144 49.0697084 1.9504106
C 13.4912500 52.8322787 55.8843908
C 27.2606397 24.5280370 49.6384763
C 54.4296719 43.6755263 26.0670781
C 36.3927122 51.0641381 39.3449351
C 12.4242887 1.4548343 18.9927091
C 50.4435524 32.6911883 54.5240937
C 6.7316812 47.9822413 35.0494109
C 37.3599419 27.9519351 31.6660160
C 23.3276372 35.9300484 5.3377990
C 5.7920003 13.0948346 17.0230729
C 30.3124548 4.6568657 44.0813628
C 51.2721031 21.6741189 49.4599181
C 28.6450635 13.2475186 2.2060991
C 53.1718131 39.4878036 47.7525695
C 55.0289811 14.3031140 17.4392817
C 21.6497919 54.4470181 36.4505701
C 15.6117575 1.7820440 0.4065798
C 35.0148702 58.2203197 47.0806367
C 16.4757896 9.4678340 50.9778556
C 22.9971669 31.6216211 48.0071804
C 0.0425494 24.1468326 56.7376382
C 25.9264334 57.6377335 14.4536045
C 4.9356150 10.7157361 23.2131624
C 54.9816731 15.9059775 2.8078976
C 21.6091554 24.9289336 20.8982216
C 43.7463079 56.2801820 7.4571478
C 47.4567566 20.0181451 4.0848740
C 12.3629244 32.0889800 39.9598076
C 8.0088786 9.9392705 54.1777393
C 57.8449861 15.9587755 50.4558527
C 55.5597593 42.7531566 27.9643999
C 55.8931075 15.4689114 11.5830832
C 27.6399812 6.8858633 43.0976875
C 21.0880737 31.3814343 34.9644170
C 3.5191304 16.1236361 7.7686140
C 57.1288890 15.7855155 42.0756229
C 39.5744361 50.3832609 54.9727830
C 29.6216496 40.7809277 19.7577050
C 47.4903149 26.2493135 41.0830771
C 55.6090039 15.4550630 32.4210490
C 8.7138108 10.1443745 28.4828487
C 54.2275913 15.5172964 28.7417042
C 51.4344318 34.9361266 38.5626462
C 44.5442600 29.2939677 3.0207748
C 35.4121139 29.7113170 1.6624761
C 30.4967722 42.2433728 14.7793057
C 22.8388043 16.0825748 8.2477007
C 24.5773135 15.5088924 39.9050545
C 11.7992207 55.8359924 36.4234739
C 51.4480800 39.8123831 54.1321484
C 23.4749253 16.6611154 33.0874213
C 11.8428659 57.7449468 12.2332292
C 1.9695579 15.2971167 9.2527793
C 7.0848815 51.0722493 31.6127597
C 58.0053935 24.6637369 55.5034275
C 20.1401423 43.2101225 58.0368077
C 16.7984678 35.8923312 9.1705239
C 51.8867653 17.8230957 9.9291653
C 29.4191712 47.6416646 12.1957058
C 45.7674436 57.5762487 8.0609356
C 26.9993888 26.4442382 12.6460821
C 20.6321082 9.4886915 9.9559610
C 29.2639872 37.1491062 30.6091701
C 27.7936438 39.0629356 30.7408417
C 39.5344330 41.0447989 4.3443342
C 41.6248215 41.0487527 33.7569233
C 39.9216624 33.4121862 18.5452587
C 49.0266557 39.4670436 46.0416718
C 6.5944515 11.7940034 21.8180005
C 4.4374195 43.2600939 43.6463069
C 47.4915937 25.6455315 48.0236532
C 21.2969623 37.6143253 5.2148187
C 2.9920059 46.4904818 55.5109376
C 58.3937200 43.4864031 54.7667633
C 57.2991915 30.6993151 54.8318280
C 25.4250587 12.1192544 13.7267410
C 49.3612710 36.7594408 22.5847976
C 40.2012900 31.7891084 37.3993218
C 6.0438182 57.4087779 5.2269606
C 22.6044136 29.6857948 11.7344668
C 2.2088076 16.7457063 1.8207698
C 11.8102390 54.1032237 42.6339027
C 55.2456022 38.8186115 50.6690236
C 9.2521431 49.9008965 46.8370945
C 23.3972058 19.1219510 27.1128139
C 46.9369702 19.7082417 23.2596193
C 19.3715962 4.4712973 12.4260549
C 42.7386064 42.1410169 55.3449315
C 48.8385358 19.1427683 6.2455782
C 16.2158567 31.4442819 31.7017632
C 49.6317114 19.2140984 3.8300187
C 55.5513222 13.5813386 18.6563529
C 12.0289552 28.9850168 24.7293390
C 9.3645994 5.3030352 50.0145951
C 53.0249137 16.6318587 1.1248869
C 13.6627153 35.9118387 10.5141541
C 30.8299428 6.9327994 11.2679289
C 3.2039085 20.6800786 58.2266117
C 23.0438525 52.5914697 34.7157536
C 26.0199392 42.2932993 33.0243431
C 5.0082160 43.9711506 37.4003116
C 46.8240868 20.8681038 4.9271363
C 23.5165673 27.0149658 57.8833146
C 36.4802821 46.7569175 3.7700815
C 20.4254440 19.2522191 6.4059345
C 30.1983376 57.2605486 8.2094244
C 4.9922941 11.6487202 36.4414286
C 9.5264420 8.8197537 28.8696332
C 54.8144329 34.6803349 56.6914515
C 31.2572882 32.2996942 1.7983895
C 26.8403304 21.1510624 45.0564200
C 49.6904534 19.6461583 57.4583472
C 2.8895345 17.0943887 56.8654967
C 42.5152025 43.1855474 48.9299266
C 58.1867952 32.7108062 51.3412138
C 15.5503834 56.9973462 56.3176114
C 55.2391974 39.2516220 51.8596443
C 17.4621835 46.6021709 57.5129168
C 18.1167221 54.1058910 41.5551965
C 56.9504661 15.9489460 56.8275431
C 55.9014555 16.8398137 46.2484735
C 17.5126281 58.3563535 52.0231822
C 56.9948886 49.5523191 18.7411127
C 26.0216513 29.2187271 46.4121143
C 19.5147852 49.2355882 44.6718886
C 50.9420305 18.5752919 4.3920033
C 20.7959653 47.2032767 44.3988166
C 40.6465063 50.9501879 19.4155104
C 36.7076536 33.5123470 47.7288022
C 39.7814945 32.2603967 34.9143329
C 8.3976076 52.0202656 4.2868984
C 21.7183009 31.2925326 50.5577296
C 9.2819303 55.9270412 10.1533389
C 9.0040784 4.9443481 42.6001058
C 36.6218741 32.7220261 42.4694243
C 5.1827272 54.5973840 12.8267126
C 38.4294284 33.3600772 20.2217896
C 43.2591531 28.3305025 49.6216217
C 13.9265468 13.8487314 19.3276273
C 24.7279456 31.1470192 46.4276115
C 49.3149984 34.1370808 37.8786060
C 50.0087212 35.8451293 24.9058033
C 29.9746889 7.4166169 14.9790456
C 47.3428250 26.2986253 46.8374554
C 24.2242640 7.5670512 25.8421272
C 21.0405633 25.8063379 23.3247823
C 12.6772630 29.6041696 25.8294238
C 31.1123177 36.8971254 27.1423148
C 2.2045791 30.3287618 57.0640845
C 55.8526545 44.9033527 27.6577380
C 48.8443363 39.9260925 52.5275058
C 26.6778912 5.8035982 32.3456638
C 6.6845542 30.9529339 36.5828632
C 23.1600046 54.1412447 32.7711867
C 40.2479564 47.6613593 54.5441756
C 26.6297629 4.5446836 26.7860114
C 21.9238116 56.8376620 37.3438612
C 27.6192479 19.9471317 54.0660541
C 39.4711386 32.3653312 41.6263157
C 26.1777330 25.4719090 13.1945671
C 12.2070035 55.6284961 46.6480425
C 30.2001864 1.7834732 38.3362032
C 28.9507982 3.7811118 37.9244074
C 26.1010950 36.6163814 2.0261607
C 40.0794763 44.3593635 34.1165333
C 50.7434549 34.8435091 31.5232201
C 7.9085482 49.0632480 54.9985259
C 9.9146875 51.6910277 38.2982972
C 35.6499675 56.5870739 48.9045637
C 26.0034103 40.7808534 54.9852040
C 29.8149663 25.5840217 11.9926274
C 25.8238151 7.1885204 34.4266510
C 37.3716563 32.6747134 50.4599848
C 6.1163063 37.1564998 57.8072701
C 27.4277300 9.7825112 48.2830152
C 27.6545796 39.3640329 41.5176912
C 14.4872011 33.0347016 56.8817451
C 23.1024519 7.5550840 23.7888145
C 27.4937177 40.2820409 31.5033812
C 9.2512605 52.5342011 29.7263550
C 8.8014304 33.9274640 0.8401700
C 5.6464479 9.9760856 47.8578650
C 42.8055097 26.5116836 55.9953836
C 6.6364024 32.9879300 42.6361287
C 57.4706931 25.7464243 0.0231568
C 41.8170658 31.7801382 23.6581440
C 2.5620868 13.1088179 15.1360881
C 38.1373371 24.0723415 11.5139657
C 23.6728653 56.5474293 24.9594804
C 17.6125789 15.8848059 16.4523789
C 53.6546474 15.2972207 26.2847502
C 15.9543684 4.1109863 30.1748212
C 55.3129933 17.4347860 44.9985273
C 26.8461879 7.9250054 43.6178586
C 28.4990177 55.1384122 11.6368174
C 24.6559597 24.7098526 33.0089963
C 33.6762838 1.3289973 2.5381411
C 18.1862700 2.2863071 47.3271789
C 21.4110484 34.6190169 7.4359191
C 15.9681870 8.9792843 2.5898107
C 5.2876839 54.0123030 24.9070237
C 33.0924675 34.3267837 52.9696591
C 39.0484790 47.3147970 44.3636037
C 6.3970363 10.0957351 51.6021603
C 53.3020100 15.4108639 21.2985081
C 21.5835947 29.2462044 12.4777393
C 11.5407551 34.7651517 56.4861967
C 33.4019713 4.0523055 56.0142205
C 38.5494603 50.6467371 46.4965769
C 15.8672338 2.3485299 2.8764953
C 52.3203036 36.8082576 31.4962020
C 43.7324862 34.4633626 15.9159784
C 21.3261286 19.5984014 16.5005480
C 17.9976075 49.4035487 51.6027781
C 48.7988694 39.9252517 14.2819575
C 28.9330111 8.4264924 13.1122044
C 52.3329189 16.2706094 21.4689114
C 9.5105132 37.6982577 51.1820510
C 50.3661169 21.3543506 44.8166116
C 54.8862760 34.0971965 4.4431665
C 3.0702972 51.0911519 27.3945261
C 14.2335452 54.6717774 50.9747059
C 23.6259337 14.0605256 32.3153694
C 46.4622218 32.9416388 23.1369865
C 28.0723887 3.5044044 31.5492899
C 27.9214000 21.2545133 17.9213104
C 7.3138995 54.5811835 10.2246851
C 41.0567641 43.9457407 54.8481166
C 35.5725780 49.5158207 28.9553924
C 45.0490944 28.2487457 36.7556061
C 55.3494263 37.0735346 40.6560745
C 32.4063298 3.1068379 47.0721568
C 35.9897946 33.2350356 50.0571729
C 31.8123541 57.9978885 22.9537353
C 4.4980010 55.0203808 15.7574184
C 56.8392827 35.3651493 3.7508562
C 58.4264347 15.1744720 41.8984347
C 4.9111112 13.3633137 52.5706654
C 24.3877672 31.7945577 7.9214139
C 33.9195955 3.5668608 15.5253928
C 13.0956613 4.5949845 30.0653974
C 31.4272967 37.6627347 22.1331027
C 44.5815796 20.0889633 19.4898764
C 51.7025658 42.9566950 13.3188384
C 34.9895545 56.2524374 43.6179135
C 6.3309352 10.1724375 37.9602594
C 26.0080026 45.0414562 27.5932245
C 57.0144343 37.7268660 35.6885516
C 26.2602078 25.2948256 54.3437187
C 9.7351301 55.5611380 25.5151613
C 35.4826024 27.8942953 3.9194134
C 35.4229306 57.2362675 46.0722440
C 47.9004783 37.8632205 17.5861022
C 4.5163037 54.1951490 22.7142992
C 7.1166669 9.0055287 38.1032196
C 15.6987716 11.6467516 55.8912294
C 4.3106061 43.1485333 41.2046792
C 15.7987566 33.0024773 56.2181943
C 33.9515720 37.1420067 15.3076515
C 0.9455888 15.5195547 52.4551905
C 45.1356865 50.9313742 15.4364782
C 33.1719211 24.0573677 12.0037853
C 5.0231131 55.5298127 18.4412938
C 39.1849963 22.5442719 23.8176166
C 6.3722271 49.1559482 34.2963176
C 37.3251335 56.0061427 17.0158153
C 54.2405179 19.0257619 46.3241390
C 2.1804741 45.6802127 56.3411082
C 40.6390676 32.9007837 19.4877111
C 16.4421616 57.0688868 53.6850585
C 15.7864078 30.6928608 30.5575024
C 19.8489548 36.5031559 7.0139133
C 31.3970989 35.7369129 30.7264293
C 40.0240264 44.8031033 0.3326834
C 18.0377929 2.5340493 17.5136659
C 25.6424587 30.3098493 42.7780330
C 49.8959962 42.3308976 6.2548913
C 26.2556626 6.5566688 29.9866463
C 13.6294398 55.7273689 49.9807472
C 37.8847223 51.3954842 45.6891952
C 35.8635495 55.8013580 46.3771161
C 46.3870135 36.4847176 15.5071658
C 8.1751090 19.3157154 5.1119174
C 10.9774411 23.3404167 4.5890999
C 43.0517678 31.8296001 24.2890898
C 19.2424271 32.8490859 50.8659029
C 18.4213620 7.9525849 42.8989033
C 51.5528601 17.8650007 3.3473571
C 0.7628267 31.0635305 45.9226493
C 13.9525741 32.0193354 14.1437238
C 17.9354198 2.3803630 50.6213206
C 14.1818153 0.9000819 31.7172408
C 17.7424397 5.2311661 9.1243623
C 23.1382346 25.9573178 1.6793614
C 35.3276206 11.7863369 55.0173107
C 22.0040399 30.7440771 52.9198347
C 2.1840646 50.3899062 26.6504741
C 41.9219319 22.0572516 12.4664590
C 11.7585628 51.6781227 51.7850472
C 26.2651055 41.7306372 37.4137864
C 27.0452917 31.8363538 6.6070868
C 4.1842930 19.5571891 54.5928059
C 43.8611381 32.4391809 27.7532190
C 11.7826028 20.3495055 7.0048766
C 46.1225048 33.9871189 18.6946574
C 53.1790873 39.0736603 46.3895095
C 58.3017782 34.1013445 51.5093205
C 48.5174144 19.0054929 25.6056200
C 1.1235076 49.1972161 9.7285184
C 21.5913077 40.5056712 0.5085365
C 32.8495097 1.8950640 43.7835469
C 15.3388596 1.2348996 6.4286211
C 43.3812769 31.3232244 35.3692413
C 42.4010121 24.7214613 3.9795123
C 5.7514912 55.5836337 13.6923582
C 16.9862948 30.1350037 28.0887876
C 28.6946553 2.7373760 33.8847447
C 43.0052614 41.9613666 45.5565605
C 22.3464569 47.7840257 40.2863793
C 11.9035703 30.3577118 29.9453475
C 26.8087761 18.8925783 44.1430840
C 54.3431497 45.3320592 9.6552339
C 6.6744470 30.3257733 33.0878686
C 11.6927805 52.1836984 0.4203944
C 52.0621983 37.0499116 28.8551964
C 35.9419534 57.5704505 17.6364053
C 24.6370791 19.0893897 2.9255716
C 44.6258572 29.8815180 38.5584708
C 15.3973607 1.5393004 1.7650587
C 5.4579466 38.2877757 55.7824425
C 46.7418605 41.2668357 4.5294357
C 26.4648050 11.0779991 14.2313033
C 35.9999098 49.5070204 27.6393154
C 19.6136511 47.4875685 49.1020062
C 34.4644708 55.3446950 2.4291871
C 53.1328940 37.8637230 29.6119606
C 23.0248482 32.4502390 45.5540480
C 48.6384735 21.4681899 36.7376056
C 17.1724471 16.5595413 5.1010925
C 1.7673848 14.9768163 40.0886295
C 7.0917530 56.0160100 13.4585801
C 23.6200860 14.3517912 33.7767252
C 12.1322390 12.5896770 20.5915924
C 8.1816686 49.3496328 56.3628238
C 56.9185912 16.2384756 0.8034019
C 28.2212461 14.5392396 2.9959468
C 25.8859770 17.6190846 39.5257072
C 14.1359307 33.3481600 41.2183255
C 40.2456366 56.2747314 9.1298072
C 34.4367259 24.5084738 11.2853646
C 51.3920056 36.0101282 29.3931466
C 14.5548933 35.3691601 54.3539440
C 31.1137860 7.5764553 56.2976552
C 52.8381060 44.2766470 11.4636370
C 3.3170647 41.6123939 32.9718372
C 22.9711162 32.7775087 42.3217201
C 7.1525889 52.8060924 28.3664744
C 4.0580398 13.1472147 42.3434105
C 25.1246705 58.2568669 17.0945615
C 29.8840127 6.7498237 17.2301399
C 32.6445009 33.5119660 34.7565732
C 21.2410949 28.2427322 57.0878756
C 5.8743441 49.8411334 31.7866870
C 26.7697339 55.0460200 21.0879100
C 22.0436134 0.5588533 21.0490132
C 46.9767775 58.0903490 8.0241679
C 35.1909818 33.3640493 52.5289790
C 54.5634938 36.6481668 37.1965912
C 34.7021519 55.9097673 20.3672028
C 39.9682754 26.3559151 3.1500410
C 28.1328589 12.7422085 4.5178345
C 51.8619319 17.8645456 56.9196345
C 9.9409726 3.3796388 0.7715664
C 4.7912984 18.0245009 4.1004905
C 26.1151740 14.2806572 5.9898388
C 38.6772124 23.0881922 25.0500911
C 35.2585402 50.6011227 26.6943393
C 58.2642509 35.4891118 3.5255688
C 36.0895898 55.7560030 47.7929969
C 24.9872029 43.4677729 41.8459014
C 30.8936134 28.6918201 6.3749939
C 4.5512900 33.9229647 46.0724480
C 22.2020563 17.3001209 6.2349039
C 8.1794735 10.2874281 56.3959953
C 12.0414439 57.2091075 40.5149858
C 36.5665901 55.6399758 52.9913712
C 21.6981418 32.8417742 40.0805938
C 26.0932113 26.5940293 38.5572035
C 5.8292107 32.3844899 41.6968726
C 14.8683159 1.3196640 19.5311829
C 23.6004965 57.2502890 22.5777229
C 31.9763342 56.9139602 23.9461051
C 2.9924227 43.6577357 48.7105758
C 6.7168916 17.5845452 6.3553968
C 14.6348092 36.5133253 9.9313209
C 5.5347955 42.9724588 35.4652687
C 48.4603492 19.3621641 9.6085316
C 38.2274578 23.1477815 20.0821441
C 55.3696172 52.3945153 8.2771649
C 16.4031895 41.1584004 18.1766070
C 24.8920141 24.0880702 34.2748994
C 45.2642359 40.7221368 54.2781673
C 14.7692659 1.7445282 10.6256565
C 36.7139425 23.1359272 17.5678373
C 57.5683804 50.6058335 17.9066487
C 3.9025695 40.8406992 35.7605589
C 41.9649379 43.0477571 44.8455033
C 56.1401638 16.0216897 55.7618575
C 37.5291098 43.0376637 4.0813591
C 16.3248750 56.0652304 51.4278344
C 25.3028386 8.7482433 19.2238146
C 33.2591246 1.9101004 50.8696507
C 12.7338000 32.3197823 38.5035650
C 10.8603993 51.9084755 43.4332063
C 8.2748001 5.6829026 43.5550049
C 54.5759653 46.9310141 18.3392762
C 44.2500447 22.6037533 30.8763784
C 26.7001781 45.6577487 23.5172243
C 29.0574879 14.7396386 57.3268911
C 40.3480770 43.0878602 34.6263871
C 34.3279544 22.8692974 16.5200830
C 0.1711124 37.6597405 56.6657031
C 40.8446717 35.1298055 14.2196840
C 9.6338382 3.7564707 46.5786302
C 42.3122117 36.8677927 34.5188918
C 27.6500749 51.3729699 17.8260015
C 30.1069246 45.3818710 11.6583799
C 5.6053417 55.7473769 15.1422541
C 39.0086343 32.9054286 26.1265741
C 25.4973844 30.2298071 44.1340975
C 19.8570184 21.6235173 4.8809493
C 44.5612553 24.5587929 32.2394043
C 2.7996764 44.1065677 51.2391361
C 29.6065289 12.3756543 0.3205554
C 22.8807401 32.3891166 40.7430713
C 38.4157991 32.4672076 40.7158400
C 22.5994749 49.4200896 38.5353600
C 34.5011053 57.7554441 12.7616044
C 13.9764710 17.1363128 53.9926031
C 24.5441321 48.1037062 34.1288062
C 40.7533320 50.6364897 52.6273472
C 23.4284548 28.0271487 55.6554088
C 23.2222550 16.7893152 23.7422260
C 47.9981008 23.1798423 54.7137220
C 23.5116879 16.4539751 31.5749124
C 54.4745176 33.6697998 2.1218544
C 24.9451405 9.6658801 36.8228694
C 40.6743894 32.6437266 30.9011098
C 12.0386289 37.3630764 53.7809856
C 36.0450469 34.1599554 23.2224403
C 44.8949028 30.4512416 5.3141566
C 25.0194220 46.0428837 29.8690496
C 57.2704710 46.0618782 5.6326199
C 2.8283615 11.0429509 24.4833330
C 53.6027019 18.7580987 43.9877175
C 9.9172368 3.9807589 42.8150682
C 13.1688963 55.1459577 28.8252234
C 6.2306567 10.3473303 40.4211193
C 0.4948974 49.4869524 24.7332677
C 24.0694490 57.7412199 21.2404963
C 22.8277161 4.7049779 34.3522261
C 58.3711608 15.2367630 37.9104846
C 56.7332518 14.6360150 32.2045492
C 24.3731785 18.6961500 19.9967716
C 49.1851252 21.9625011 45.0572099
C 40.3951775 32.6127208 32.2062573
C 41.7895342 44.1217237 49.8635279
C 5.0586435 11.7953744 50.5574298
C 0.4766780 13.5849281 13.0479481
C 35.3466371 51.9610575 24.7787591
C 53.3952277 28.1233237 51.0956316
C 39.6402913 46.1047507 28.2599554
C 20.2047986 30.9594418 12.1960685
C 23.6057280 9.5808657 34.0086662
C 27.4877063 4.9509325 33.1880448
C 54.6335645 16.9192444 38.8688844
C 1.1116321 34.4184313 49.4315240
C 13.5821444 56.3625439 3.1053038
C 6.7498480 51.6595831 30.2590832
C 29.1971756 6.9380431 6.7776432
C 31.4537868 51.8007932 7.6528807
C 23.4909093 45.5661473 41.8164976
C 11.7531745 13.5904620 18.1827305
C 1.1834971 14.8035610 37.4559278
C 18.3150160 32.3760228 11.5802006
C 37.4363974 34.6042974 18.1332417
C 52.1768559 36.6885810 42.1493221
C 18.8419803 43.0086619 1.7767024
C 6.1620398 55.7159518 23.3369731
C 4.7158817 26.6477249 58.2690492
C 19.6640377 50.5053303 42.4604891
C 32.1740552 41.7023711 10.8161650
C 28.4216221 4.7267707 22.7888307
C 24.4294068 51.3128792 27.3521703
C 53.8480769 31.0102549 58.1246469
C 38.3921998 51.3251233 57.3114915
C 26.1126396 10.8770272 44.3433889
C 41.0999268 4.9286047 11.9386537
C 24.8778545 41.5381115 54.6967398
C 56.7898655 26.0974233 57.3358074
C 6.0398358 48.2295145 57.2394997
C 54.5483956 18.5333937 45.0816480
C 43.6315347 41.0643437 42.4458146
C 44.2613499 25.3262119 57.6045548
C 56.8427905 27.4499388 1.2650305
C 27.0786113 55.6917598 14.9413744
C 46.6507430 27.6885269 42.9459714
C 32.6420500 35.5864693 22.2883897
C 25.7890855 25.2308284 36.5790259
C 20.7938539 13.7858925 16.9323787
C 11.0887334 53.5948896 33.7547523
C 7.2418054 9.2166461 44.3928918
C 44.3664237 38.7360682 8.0977139
C 33.6285509 8.7901740 2.9205554
C 31.0679729 36.2834438 52.3070321
C 51.9208185 39.2828266 46.0429892
C 4.0562395 48.2853418 3.3929109
C 41.9924723 39.2350213 6.4353190
C 31.1910240 23.8984883 15.1981896
C 35.4950487 53.8364560 41.7378584
C 53.8920182 26.1400277 45.2427842
C 48.2971590 32.6101770 29.6783193
C 58.2657773 39.0228932 42.3846913
C 48.8232588 41.1019729 2.0721386
C 16.0074880 2.6017114 15.4716347
C 42.0070846 41.8744742 39.9324782
C 26.8423682 41.3731288 29.5929227
C 45.3902669 40.6145704 46.9389992
C 9.3484032 50.9834723 39.4120287
C 23.9822307 23.8123924 28.6126549
C 47.7423215 28.8573502 54.9543774
C 25.0500115 45.6443100 34.3140069
C 0.7706351 45.0178492 58.2208392
C 24.5885233 27.2433745 55.4251278
C 51.4091362 17.4975200 30.3151240
C 24.2350782 22.7428146 31.6999604
C 39.8706759 47.9720357 55.7422155
C 44.0544141 25.7612595 56.3682753
C 47.7531502 33.0417987 8.7320295
C 1.4463058 38.4480525 36.8766816
C 9.5199777 50.4477425 48.0772314
C 53.8088154 41.7924997 55.9482622
C 9.2246804 15.1292579 14.2425146
C 21.7417929 0.4923735 22.5586566
C 26.9933990 23.7884476 50.8913308
C 12.6105110 51.7722024 55.5402867
C 9.7592568 11.0181285 1.2425703
C 36.0119749 23.1777098 18.8678068
C 17.7122637 0.1261960 50.6298552
C 22.8445386 56.9404837 32.7643430
C 20.9585670 28.2402531 29.0019242
C 56.8090479 45.2210058 2.6671065
C 1.7528942 54.9875413 5.5015157
C 0.9233287 46.8049983 4.9202941
C 51.4823426 20.7027177 40.5500066
C 48.8212177 33.8235662 26.1289929
C 18.7529867 11.2859855 8.8961284
C 16.1276854 17.5743652 1.4808673
C 57.9674018 45.6700230 3.2580794
C 41.3641247 31.6550043 43.7708044
C 38.4318366 31.2843083 52.0614338
C 55.6303370 14.0602582 16.1982674
C 32.7194012 2.6717316 45.9088962
C 17.4309601 10.4613034 43.9219551
C 29.4376145 46.2629030 12.3072917
C 52.0234461 16.7290486 25.1734787
C 53.4134506 31.6688284 57.0063553
C 18.5671868 47.1999622 55.3200518
C 11.2595990 58.0411440 22.2282351
C 23.6843876 14.1348731 12.8226955
C 17.8843702 4.5554538 45.4466157
C 13.0691663 31.8228554 34.3722820
C 29.2589637 0.9633759 28.9955697
C 23.7232939 28.5796745 34.6679906
C 1.3604845 42.4917094 30.6848814
C 14.7071338 17.8058338 56.1595484
C 12.8668129 31.9173192 21.5541013
C 55.5718757 47.5460035 19.1396171
C 10.9805156 36.1374564 47.3676080
C 12.1221620 14.4626409 17.2453622
C 46.5074648 21.8188622 31.7076293
C 27.3749427 22.5710198 51.1861419
C 44.6813464 23.2023234 32.0221795
C 43.1728214 28.6528873 48.3198293
C 32.2216792 34.3027189 41.1433524
C 17.0588923 1.2879432 21.4224366
C 55.4196341 36.8998002 38.2765252
C 30.0913455 43.5420442 15.1274653
C 20.7597030 5.1160080 12.2874270
C 38.4266969 52.2633776 56.1597721
C 10.8124901 51.2397298 49.6126651
C 7.2599529 9.1088855 51.7010671
C 29.7048196 37.7175355 54.4732271
C 58.3604281 51.0382966 19.9614949
C 30.7066076 0.7978926 6.7613974
C 28.6568104 50.9278833 13.9843737
C 29.9586243 6.3794995 47.1714102
C 30.9922323 7.7985530 1.6049049
C 0.9915683 14.0913857 34.7610401
C 27.5184155 16.8469806 3.1515815
C 2.5578873 49.9130034 7.9649179
C 16.3707565 47.0727081 25.7333917
C 28.0911482 39.5414932 29.2129270
C 14.3387264 20.9365315 6.7367522
C 1.5955867 14.8890070 51.2830599
C 30.6481649 38.8741005 20.1787319
C 31.1261883 31.4469316 2.8744584
C 34.3772418 36.8644947 16.7093349
C 37.6344626 58.0308349 13.6947453
C 25.1484014 11.1068637 16.3960386
C 56.6656665 12.3259799 25.9527741
C 2.2579920 21.7592704 52.2983115
C 14.9602203 6.8507908 28.1072650
C 28.2808716 5.1903529 39.8026060
C 45.2189704 20.2836526 24.5637962
C 9.8990053 3.5858546 56.7558340
C 27.6492888 41.4278400 27.4610790
C 17.2325414 29.2675229 0.8459075
C 53.0240521 17.5688964 10.6600932
C 34.6724264 58.3693754 51.5409376
C 37.4918264 30.8898303 54.4279553
C 40.1585668 45.5491012 38.3099063
C 44.4281098 41.5116968 47.5890168
C 32.8592240 57.4256433 37.9718012
C 34.2060640 34.7609491 26.7927736
C 15.7922855 14.9510706 17.9402077
C 11.6604348 0.3441667 46.1881090
C 6.6555857 25.0766790 57.8143163
C 2.9594597 48.2365556 29.9514050
C 10.2109668 57.0515751 22.3937014
C 32.2502698 18.3080757 46.2915586
C 7.5200472 25.7901316 3.3349413
C 9.7173543 51.2331316 40.6183530
C 33.3682307 4.4844459 14.4810906
C 23.9753571 52.3130253 28.1390970
C 0.6132545 47.1347201 6.3693350
C 31.0380294 56.6251151 31.7432141
C 49.6608672 40.0582914 16.6415546
C 15.2882760 2.6760734 13.1446945
C 27.0711021 11.7229549 50.3946706
C 31.6051108 42.9106514 11.0630473
C 14.3725912 30.5612022 30.3851281
C 54.3494040 31.3814120 56.0539148
C 26.8283370 21.6558620 43.7417998
C 20.1370938 15.2448475 15.0307251
C 4.8119684 46.7821021 54.1068544
C 11.3466203 29.7302005 17.6056354
C 9.3692131 51.9324354 34.3961403
C 16.1273734 15.7815462 16.7881853
C 27.4411537 53.8473331 19.2644738
C 56.4614280 43.2046248 28.9645721
C 22.1539753 42.0634366 57.1597310
C 19.2876901 29.6002676 13.7900974
C 2.4791118 52.1797673 23.0296064
C 48.7641855 30.7063578 50.5425872
C 23.9700513 16.2033568 35.2960869
C 44.0012846 20.8064587 15.9121478
C 58.0246434 15.1893719 46.9707892
C 21.7447734 44.1288934 52.8498580
C 15.1378981 33.0397650 35.9599574
C 41.2216991 44.6838683 52.4504925
C 50.4235224 41.5444404 15.0632502
C 56.9047050 47.9231892 23.9316039
C 15.0163439 35.2283767 46.7782686
C 24.5456977 6.2151284 10.5551200
C 20.4234399 0.9637576 23.1139924
C 36.7498526 48.1057979 3.4184639
C 11.3758910 18.7150359 8.8001483
C 31.1314656 0.7061529 37.6492879
C 33.1035996 42.5539638 8.5886069
C 40.3882379 24.5091769 7.1744763
C 41.6330356 32.0640403 22.2488482
C 16.7147742 17.0584953 14.6415923
C 51.8549175 42.8792983 17.1010427
C 2.1925644 37.1177781 1.0440043
C 46.8540718 24.7146938 53.2230599
C 34.3263851 27.1425388 6.1184938
C 27.6736710 7.1915229 8.7337508
C 35.3933711 10.4225734 57.1529604
C 17.4105449 48.8381110 54.1022972
C 27.2641535 20.6096775 56.4250727
C 10.6871615 53.4019605 3.8386563
C 34.5326819 51.6316205 27.1529479
C 11.2330564 55.8011346 6.8092025
C 17.9824369 22.9903648 4.8221736
C 4.6703097 52.2473885 10.0747095
C 55.1359805 27.2340483 42.0465481
C 21.4947212 47.4448110 41.6132741
C 27.4262720 19.9064295 47.6967551
C 25.6080936 2.4646305 12.3127422
C 19.0896296 13.1818118 18.6681454
C 28.7348886 36.5324774 33.4879764
C 26.8785472 27.7310925 48.1278256
C 34.2473712 0.4426136 49.0795032
C 11.8132733 24.3720508 4.3810606
C 5.4267052 45.1853462 32.7930316
C 43.2993577 35.8709585 13.8568890
C 6.8439614 56.5339033 20.6121748
C 6.8706382 9.6546607 42.9234847
C 7.5948211 17.4888182 7.4122688
C 16.4314510 33.8070514 54.9332924
C 14.3155129 50.6782410 28.5225429
C 57.8962382 14.5429105 32.8996620
C 26.1155127 29.1905009 44.8772284
C 16.4505788 21.6124477 6.0319106
C 18.9512687 29.8782947 57.7406208
C 32.1148805 56.1701171 33.9941208
C 30.6431670 45.0921255 10.3418644
C 9.2835183 53.9781911 27.6418020
C 37.3793166 29.1626325 58.1387258
C 55.3585723 13.9896006 24.8521526
C 22.0312530 8.8988863 28.2479837
C 37.6979031 26.5931727 4.9355872
C 55.2708328 31.9557736 3.1612850
C 29.9381546 37.8334282 50.6577286
C 17.4267493 7.0658895 49.2534889
C 21.7064992 7.8769014 25.8414688
C 23.5354541 29.9844816 36.6064187
C 27.2107595 28.7519436 8.6159500
C 7.9432488 48.2812994 45.6122927
C 32.1153013 25.0932741 11.5178474
C 30.9373398 33.8704968 36.5790127
C 13.5699031 56.9802342 4.3282603
C 45.6218662 31.0350442 6.1677827
C 24.9613521 25.1118667 0.1745549
C 15.6137037 40.5092772 7.8695944
C 29.7305613 6.3510832 48.4719366
C 32.1337108 3.6296259 53.9309704
C 21.4654377 24.9267635 22.3034263
C 30.4472722 5.0656583 19.0782946
C 24.1223038 20.6191942 33.2019628
C 13.0733529 31.7518710 58.2312468
C 23.6613018 27.0297612 32.5164429
C 14.9787058 50.2781474 27.4332411
C 38.5768045 23.0810079 13.8596814
C 39.4408158 36.6337287 9.8932648
C 8.2136531 8.1064051 32.4120544
C 52.3154186 17.0847985 14.3279228
C 1.9333339 52.7990190 19.4646316
C 58.3540627 10.8934160 21.9971337
C 40.6490397 36.8791865 9.3403589
C 9.3650035 4.6073769 47.5798211
C 20.0428216 25.0929473 3.5639805
C 8.3361715 57.6060059 18.6905877
C 4.6123000 20.1656542 52.3194563
C 4.6949029 11.4538377 46.0964557
C 31.7393672 4.3358701 2.8005123
C 28.5819522 2.0371994 29.5634911
C 24.6091189 49.9894040 27.8618665
C 13.7203690 30.0180681 1.5442578
C 48.1178051 32.6878694 34.6954134
C 24.1817272 15.6601243 36.6126409
C 45.3302598 28.9554584 38.1052782
C 58.2218296 45.9091774 4.5981443
C 16.4684422 13.5706344 0.7352422
C 32.0108477 6.3670569 10.2514677
C 46.6423504 20.3815367 13.3127311
C 12.6559484 57.4974860 24.2993597
C 23.3754045 51.7155915 32.4956401
C 21.7474170 33.0671387 45.6833629
C 32.0349855 34.2296580 55.3544934
C 28.3586198 9.3653731 13.8960813
C 27.0297734 23.0328853 43.5099923
C 7.8863979 10.0808606 30.9865915
C 22.8029969 1.4210588 36.5025724
C 6.8776199 47.2922629 39.5273849
C 56.3969351 38.8603814 33.0646431
C 40.4125972 42.8617783 32.2690586
C 8.2679470 20.5603090 4.0952513
C 53.5946916 15.7769325 18.9355593
C 17.2171649 4.5899502 46.6753631
C 48.5485155 40.6975099 58.3373307
C 8.4261928 49.1462432 38.0263088
C 47.6308204 22.4719339 36.4128668
C 21.0782170 42.9653579 57.1008748
C 28.4205236 16.3064188 55.2530616
C 32.7172543 55.8127660 23.4146789
C 48.5384740 32.6402990 32.3326782
C 8.7854823 49.4856824 52.4161846
C 14.5331598 15.0616753 51.8597577
C 9.6950022 14.5897003 16.6201564
C 36.4938939 34.9808555 19.1322673
C 44.5361375 20.0203305 17.1529722
C 18.8428486 31.4323180 12.4843348
C 24.0868886 41.5664481 55.6981499
C 57.3258975 44.7648698 1.3393192
C 6.3537076 11.0325585 23.0556341
C 44.9657799 22.4144751 5.8351484
C 25.4043168 43.1247509 46.1960680
C 15.7613007 29.7388439 22.1169932
C 20.9760422 29.5094589 56.4266574
C 44.3977923 21.3294760 12.2111902
C 6.2170633 12.6167819 19.5313062
C 53.2103373 0.6852225 11.4285233
C 12.3857101 55.6334847 33.9144770
C 28.1157561 5.7275762 21.8197195
C 27.2284382 14.0729155 49.5812259
C 44.1536195 31.9033187 32.2782674
C 6.0940334 44.1412399 33.3237384
C 44.9450285 32.1140391 28.5973610
C 37.6559649 23.3407205 12.7612536
C 25.0101547 24.9921349 35.3481695
C 32.6781920 35.6959056 20.9642554
C 12.3929038 58.1776805 35.7948389
C 20.1444196 28.4210706 26.5879638
C 44.4084810 20.5202042 25.8679821
C 10.2302026 7.5653571 55.2274607
C 8.2034585 48.4699983 43.0002761
C 18.7468293 41.0815769 7.5902282
C 2.7445427 52.7204341 21.7708304
C 24.0347851 34.8859173 5.9557189
C 28.8288002 5.7017466 20.5269797
C 4.6021938 30.6116750 3.8563223
C 29.3572405 11.6564086 55.1787048
C 38.3973548 55.1786034 13.3845292
C 19.4743249 33.7301544 40.2561347
C 32.3901084 22.0723722 39.2292599
C 35.9307242 55.1639359 20.1009270
C 17.3915776 5.9054028 51.5765741
C 5.6303764 53.5703702 26.3011321
C 4.3354108 12.4740664 30.1707152
C 50.9305960 42.3845940 12.3550339
C 9.2012975 8.2826893 53.2821271
C 32.2130756 2.7870859 44.5974421
C 28.4176118 50.9762465 15.4122026
C 42.7339347 20.8671485 20.8455350
C 14.2339257 18.2957643 54.9786671
C 21.3685316 15.2081797 12.8924512
C 38.0349763 48.7505036 38.3258886
C 22.6916925 11.7595047 17.8574767
C 28.6350481 12.4044975 3.2214466
C 9.4511932 7.2125809 52.1179319
C 18.7598585 32.5690816 35.7252295
C 5.7189230 12.0812608 20.6573697
C 49.4327948 51.5204229 12.1148261
C 44.7018922 21.2301881 28.2342029
C 14.8486891 31.6476583 32.4167319
C 26.6507940 19.4174427 19.1993339
C 40.7475988 43.8837886 37.0956340
C 27.7972834 9.0269571 47.1972627
C 47.6629197 25.6809923 44.4462307
C 31.4506217 4.0853691 47.5659186
C 7.5538418 13.0665069 19.2221807
C 42.5191836 56.0462182 7.8822776
C 25.7731129 54.3091178 23.2014035
C 55.9437509 38.4289520 44.0443801
C 25.5412741 53.0396026 23.9628735
C 20.4307282 41.2482551 1.0418912
C 51.3003203 38.8823130 44.8774792
C 23.9085903 42.9853806 51.7111394
C 34.4198868 57.8935641 11.4057047
C 13.5754326 56.7802712 32.0115874
C 0.6623268 40.4897996 45.8456604
C 7.5998340 48.4014199 48.0017470
C 8.0258656 6.9023129 37.1172952
C 19.1700794 34.1785780 46.1155817
C 57.9247930 15.5598485 39.4782980
C 42.4771137 41.9653377 42.4432906
C 31.2404553 33.6911910 35.3102811
C 2.3356300 10.9518680 19.5547001
C 39.4997745 49.3864772 56.0435046
C 23.1328987 25.7801337 28.7770022
C 42.0215693 40.3616355 3.8115632
C 8.1044686 8.7791848 14.0617014
C 34.4003862 1.1112908 55.9460232
C 44.1345643 0.9873205 11.8145775
C 36.0055534 56.0273348 55.3503526
C 16.3770216 19.5905544 7.4623803
C 19.0859054 10.4050215 21.0964732
C 4.3822384 14.9105113 54.0757475
C 44.9908476 28.8331480 1.8219153
C 48.7350248 23.2677869 44.9113180
C 30.3350336 36.5241402 54.7776995
C 14.6934528 57.5489528 1.3197245
C 12.8435415 8.4798207 26.9625655
C 29.4562770 40.5965919 21.2472002
C 23.8341004 31.0902598 49.1257597
C 3.0144731 12.3354415 17.2569391
C 8.5304517 10.6780307 27.0007814
C 9.9035996 32.3202788 41.1219650
C 2.7942333 46.5577372 0.2008371
C 57.7019893 26.4983719 48.3794683
C 14.8739543 19.1920655 9.4855293
C 0.1922772 3.3158790 13.6386124
C 57.0592243 29.1427320 54.3280989
C 3.4264061 12.8558764 47.3801742
C 51.0801807 32.6313810 55.6778819
C 1.3755517 38.1932570 57.3515768
C 11.3719588 51.8922875 47.1632043
C 15.8259263 45.1531434 2.1889411
C 10.4404107 2.3986012 46.8841064
C 8.8676774 25.2563572 3.6069782
C 58.3097497 12.5452491 29.2828429
C 19.9327183 0.5761565 27.0117095
C 57.2616504 41.8405947 53.4680964
C 27.8456079 8.4296366 18.1533486
C 52.0801518 42.8238113 2.1945516
C 24.3666136 0.8987752 16.3653933
C 1.7216459 31.3888907 44.9700160
C 0.2005654 49.6519315 10.7924074
C 38.8770005 33.0492534 27.5531527
C 43.2313662 38.3272485 8.5591325
C 18.2052347 32.3259834 55.8370535
C 4.8631189 43.9997098 38.8219548
C 49.0329960 31.7307261 52.5986408
C 54.7101563 17.0359955 42.6278826
C 53.2259608 27.3504603 50.0489955
C 5.8589516 12.9658225 54.8527517
C 35.0403559 53.2818731 22.8550680
C 23.2335305 18.3185189 17.6050668
C 22.2567268 13.7881580 14.8238258
C 38.9333348 25.7657885 5.2484251
C 42.1018697 42.5168040 53.0545186
C 16.3082060 14.9520408 1.0559847
C 44.9264849 31.6827096 31.0024386
C 50.1826256 18.8675366 1.5414176
C 30.2320126 33.4305401 1.5036149
C 25.9524586 57.4992612 19.6180126
C 26.4691300 16.9930174 45.4721373
C 38.0546283 38.3567628 8.4163218
C 23.7179198 53.6194315 27.6149056
C 33.0996203 2.5113535 19.0914354
C 27.4632479 20.5842902 52.7126735
C 24.0774300 43.0741756 48.4354357
C 53.7125955 16.7762141 33.8252618
C 3.8003000 12.9488495 32.5386058
C 7.6924334 58.4041758 3.7264331
C 57.2442718 46.8220413 8.0039743
C 19.5087857 3.4367179 29.9501836
C 7.8610472 48.7945869 51.7362845
C 4.9902516 49.1672313 3.3235707
C 26.7525624 40.3891286 53.9918104
C 50.1580714 42.2091879 4.0197082
C 12.8236548 51.8619925 52.8429339
C 8.4234836 0.8089502 3.1245237
C 40.5957273 43.8453246 28.5724125
C 20.8288495 10.9873411 19.3680670
C 17.9497580 44.5578723 0.2743327
C 0.2388875 28.2836596 3.1787113
C 12.5719343 13.5474382 10.5978772
C 37.9780843 54.8319565 17.4175541
C 25.9425065 7.1704116 32.8247821
C 3.8246079 46.0874802 31.1726430
C 30.8057981 6.4845045 16.1267381
C 45.9323516 19.8246770 16.9877329
C 27.3189234 22.1780342 48.6842025
C 56.3468157 48.4337658 18.2014899
C 26.7593329 42.7165247 29.1050888
C 6.6034643 13.9958311 14.4062352
C 46.2493535 23.9483037 56.9620483
C 53.7286736 45.8194659 18.7054177
C 35.7477083 55.1227941 44.0376481
C 32.6421451 36.2620503 25.0963431
C 50.9104919 36.9763773 25.3223161
C 13.8690618 1.5056966 18.5204614
C 9.8083530 29.8122848 2.9981393
C 0.9696202 3.5482750 14.5683757
C 55.7349841 40.5772600 29.1706562
C 17.2766821 6.9214810 50.7298577
C 12.1922454 1.2564289 20.5844575
C 56.3031111 40.8164317 53.3919566
C 26.8730716 42.6520656 27.7406330
C 8.7921235 6.1929473 33.7805327
C 28.1619043 37.5778422 32.8014045
C 37.6962377 54.5811453 18.7523195
C 18.3227587 57.6789729 43.4534576
C 0.5951109 15.3456303 40.4955894
C 14.3244862 31.9013818 57.9182194
C 41.6937037 43.8892892 51.2650502
C 0.3367870 29.9973759 43.7750368
C 33.6363906 56.6323758 38.7027063
C 28.5050055 27.7548354 9.1743991
C 2.5457996 16.5035742 6.7039197
C 24.1093874 11.9533919 15.8182196
C 27.4594991 52.5684168 19.9235738
C 32.2686989 32.9054737 57.9681507
C 16.0015571 26.4594205 15.6319036
C 47.0251387 20.2783392 29.3639551
C 47.2087412 37.4721869 43.0218334
C 7.3297304 48.3709334 50.3102693
C 55.6606326 15.9976105 38.7502201
C 41.8082558 37.0407363 9.9648295
C 12.2884123 6.8298363 28.8191498
C 26.9606101 52.6252709 21.3542477
C 22.0478380 27.0429008 26.8668275
C 32.8698849 35.3976182 28.7014119
C 2.2427545 13.1214218 30.8736355
C 12.0948853 31.5311965 33.4382151
C 15.7998734 15.4605717 57.0721943
C 25.9170636 8.8171164 42.7145897
C 25.0309448 37.4336069 1.6911333
C 57.1582531 38.1083226 42.0824919
C 32.1097376 35.6047258 47.5535784
C 24.4228364 7.1617271 23.1355699
C 24.6986951 10.1081338 38.1795262
C 40.2361766 32.4860431 21.9334988
C 43.5379964 25.3339334 31.9037006
C 16.1135716 12.6160137 48.1716270
C 1.9119936 14.5498626 38.6901469
C 33.2806334 23.8677228 37.7360304
C 57.1190720 11.7147321 24.6145972
C 4.3419567 41.6190407 36.8668284
C 22.8853396 1.8048441 32.7420833
C 22.8022643 57.0643831 30.5170775
C 39.9597013 22.2121454 16.3192318
C 6.0612848 14.6946808 12.1211541
C 35.4483928 53.1124657 38.7586990
C 26.1631468 10.7385941 15.6951774
C 51.2677184 36.7360053 26.6576727
C 20.0561446 45.4726250 54.3012548
C 1.8173510 13.5238651 12.7962625
C 39.4320473 45.0804060 30.4936765
C 53.5214833 15.7773683 16.5690947
C 38.2051605 33.3081654 31.8678740
C 17.0738261 14.5245694 3.3761871
C 5.9127688 48.9790044 33.0589408
C 53.0973556 44.2475294 20.3678792
C 26.6825595 19.1897908 0.2765841
C 28.7364596 8.4178249 11.5976221
C 34.2329684 43.3934440 6.8377264
C 20.7856548 17.4312615 8.2857278
C 28.0700916 43.1788026 20.9691711
C 51.9322510 20.2767282 52.8589096
C 37.6717454 25.2266627 26.5517309
C 5.2411608 6.2246573 14.1889448
C 30.9010767 58.3994742 27.0976521
C 3.8413666 34.6767900 47.0734249
C 41.9879861 38.1232637 34.5652964
C 38.1588035 24.6224257 8.6767182
C 15.7907080 28.3433587 2.5473663
C 21.6533872 3.1501836 13.9247951
C 25.9663113 42.3086473 43.9750455
C 18.6622517 31.1227507 31.2543443
C 21.5130199 26.7767218 25.4784130
C 18.1446314 8.0475393 6.8804152
C 37.8442628 50.4238827 23.6760073
C 23.8029726 8.3826192 21.0999221
C 20.0715512 7.2541704 27.6988350
C 14.1554918 33.9463015 42.5096692
C 23.8983848 49.4230505 32.2304277
C 39.8442695 51.2114281 50.0627609
C 33.9565249 35.0676737 20.5206988
C 52.4444931 40.5399686 25.3272586
C 31.8439547 34.9608841 32.6518861
C 7.8148163 52.3855266 5.6817144
C 57.5061606 53.0264290 7.0364853
C 57.8084725 31.8807445 52.5285308
C 36.4469970 51.5646050 42.1491379
C 22.7849758 24.6627040 26.4047852
C 11.6041682 31.9510841 37.7115910
C 28.0890282 13.0236614 53.0207774
C 50.6675486 17.7854943 18.0146118
C 2.0612033 51.1393728 25.4611579
C 11.4238994 35.0433703 13.3417609
C 28.9052066 45.5681323 16.0886550
C 18.1858260 17.5262703 11.1969236
C 7.8993777 21.6350347 51.3630515
C 14.5762957 25.6387143 3.3401377
C 20.4121053 39.9673913 12.9823369
C 47.6845650 21.0284732 0.2464301
C 38.9076951 46.6063267 32.4985280
C 23.8691528 31.4009433 39.9630182
C 46.3507280 29.3530690 56.8734372
C 44.8177190 56.5992511 8.0176876
C 49.8906375 39.5267519 51.7907371
C 8.1505869 6.2866399 38.3939073
C 9.5553210 4.9031151 33.2542005
C 10.1097688 3.2405329 49.4076208
C 11.2119544 29.6164981 27.7199382
C 5.9543584 19.9567889 3.4308861
C 26.6202224 56.2591302 17.6947087
C 39.7355987 45.9443431 42.4248186
C 0.7275469 16.1272802 57.8533177
C 48.9067047 19.8302377 11.8568321
C 2.1147619 33.0765997 46.8423828
C 21.9341727 29.0378492 30.9036000
C 32.6362005 53.6635570 28.2182506
C 43.3773556 35.2904738 36.1957407
C 57.2399166 15.3466587 36.9878804
C 32.6039383 3.3158348 2.6402099
C 3.0817629 16.7196481 5.4166559
C 10.9086410 34.3881281 44.1271508
C 22.0229064 4.5035965 33.1821169
C 28.5001169 39.3338837 45.7845064
C 10.1093752 38.1406105 54.3914319
C 30.1949732 4.7687213 6.0350150
C 10.2874439 11.8419233 22.1434825
C 42.6065532 3.0033353 11.6714379
C 50.9557258 42.8874871 10.9762353
C 5.7638441 45.2820210 36.8099315
C 30.2680784 9.0425954 54.4277682
C 53.4025931 17.2908439 35.0486192
C 7.6217685 13.8325636 15.6851972
C 38.1790103 37.4368399 9.3882224
C 12.7203729 0.1805283 52.3355680
C 25.1349151 18.9784508 37.5055112
C 25.9468012 47.9855770 25.0181220
C 27.5499058 19.5612332 49.1104235
C 49.6334319 41.1660827 10.3693558
C 1.4030983 45.0450408 55.3965636
C 34.4034693 57.9236504 14.0328546
C 39.7949014 45.4890384 31.8695476
C 29.8731558 3.9903158 21.2634306
C 16.6526384 0.7499830 24.2159350
C 17.9771924 40.2632439 16.2936956
C 48.3511304 39.7835681 11.9230985
C 5.3972063 49.6764324 4.6395718
C 28.9281681 49.9977096 13.1125969
C 34.5163790 31.1778978 0.0414872
C 1.2134067 51.8252462 15.5585801
C 4.4293269 12.2480938 37.6161480
C 20.3040126 23.7235079 3.8347447
C 29.4674923 3.8943182 22.5655928
C 18.7126675 23.8363469 16.8065043
C 30.4745757 23.3476953 16.1983972
C 26.8751021 22.7663046 40.8088896
C 7.6442588 31.9096099 38.5220495
C 11.9195560 1.6408931 16.5584431
C 31.2247940 25.1980443 12.5851460
C 17.6411321 57.2944622 49.8553556
C 4.6979050 23.5844023 2.1477899
C 10.3243662 0.5758767 17.9716923
C 54.5586044 46.2911060 20.9505359
C 42.7798553 57.1332119 14.3771768
C 17.2451704 34.2662155 41.4878968
C 40.9944891 43.8008366 42.7974758
C 9.9038384 4.3167893 38.5943507
C 35.1585938 54.1586139 21.7554973
C 45.3347778 32.5241787 24.0745303
C 40.5213231 29.9001207 51.3610797
C 34.6390539 58.3308716 0.1175523
C 17.7024339 58.1393095 46.2994969
C 18.3266256 52.9882756 43.6696060
C 6.3829564 50.7141985 4.7184493
C 31.3903181 7.0931887 57.6715559
C 6.9627872 10.5550491 32.0145105
C 29.4685469 2.6497012 23.2264980
C 6.3783605 9.5083845 46.6493145
C 45.9749018 24.9222905 35.5919515
C 14.9463782 3.1443444 30.7806471
C 50.3501407 17.7279214 26.7592367
C 13.1583261 22.8898828 5.2884256
C 35.4259262 23.1916102 13.9621144
C 47.3474099 28.9829508 56.1677396
C 50.3215498 42.3055470 10.0032872
C 23.0733089 16.3898984 6.8894636
C 17.8994933 56.7235188 45.5417219
C 51.1762379 43.2233453 4.3509923
C 55.5956489 13.2132121 21.1205400
C 24.8900491 46.7281071 36.4325678
C 6.5719178 9.8872436 45.3989377
C 8.8826235 57.3334720 14.9337632
C 23.3726192 19.9790499 25.8966626
C 49.8400893 18.9088423 31.6830328
C 27.4986927 6.1273765 39.0201242
C 1.5846405 44.9382490 53.9657069
C 28.5743229 48.0999241 14.5249242
C 37.6697615 53.3371999 47.5026986
C 28.6782109 6.5167435 19.3582295
C 16.0643971 4.6025416 1.8338033
C 0.9723186 15.5012066 8.0915335
C 31.8936771 55.7275910 32.5893487
C 32.0584010 49.5407346 6.9838287
C 46.9950613 34.6924952 19.5585199
C 29.9900256 55.0538818 9.5241918
C 48.7513511 38.1321105 19.9150289
C 1.6582383 36.1297088 1.9930300
C 24.1934742 19.9538710 34.4552744
C 7.8689246 7.0036853 39.4764718
C 37.4343187 50.8095938 44.4688829
C 28.6232734 6.5573925 7.8960111
C 19.2864330 22.6988420 16.2570762
C 23.2651188 28.2339987 33.1596378
C 53.4973517 25.9865028 46.5256943
C 54.0058344 16.7731747 36.3308317
C 25.5182277 47.4527532 27.8041444
C 10.7111293 29.9007621 28.9721007
C 38.9641206 27.8375040 1.4789319
C 10.6676278 53.2465613 36.1506756
C 47.7604113 41.0415545 6.8829482
C 51.8162167 17.9495382 32.8906519
C 25.3364862 6.2982714 23.9060037
C 26.5351062 25.2052841 39.2648322
C 16.7875766 30.3641319 29.6764847
C 0.3512831 48.8905666 26.0193228
C 50.2624533 57.7978808 9.5340638
C 18.4879528 27.3992894 18.3309809
C 26.2823002 17.7455553 40.8152076
C 58.2902692 29.8406068 45.1315739
C 36.6729903 36.3648009 12.5804342
C 50.6990751 21.7022910 51.7687887
C 1.3741831 51.1546015 23.0804999
C 52.1642724 39.1566182 25.6650387
C 27.6223245 38.5786807 35.0347681
C 23.3662654 19.4959481 29.5912354
C 28.3627604 11.5853510 52.8496938
C 1.7897420 14.1981784 36.2826979
C 54.2182444 15.6040422 15.0590250
C 38.3137362 52.5191960 48.5649341
C 38.4888479 33.6441792 18.8225851
C 19.7408429 8.8280226 22.8716850
C 31.7740585 5.4770866 15.8513387
C 24.5694451 12.0474983 36.4660373
C 25.8753167 7.4724862 37.4509298
C 23.1474437 30.9355707 50.3802604
C 52.3048402 34.9841715 37.3820413
C 3.9121010 54.0007521 13.4073996
C 0.1446181 46.6033035 28.3219641
C 12.9292485 31.7563452 15.1724784
C 32.1274910 52.5646885 6.7718718
C 28.6757199 8.4667342 50.0294575
C 2.6787125 53.3355560 15.2668317
C 52.6221597 39.0572040 50.5267876
C 19.8572095 0.7252068 24.4576500
C 0.6788523 50.9489402 13.0745813
C 4.8957519 43.9815369 42.2799936
C 58.1973247 41.1097359 51.1385473
C 40.9203666 43.4639140 41.4696400
C 33.8849567 22.7637329 15.3906584
C 55.1466150 45.9423770 24.6918905
C 57.4479548 16.5769788 51.6662102
C 17.4238401 34.3631117 44.0202403
C 42.0598204 31.4059357 35.4318788
C 33.2976606 41.5896004 9.6918493
C 7.8705837 30.8372956 33.0631694
C 2.4650647 34.3292294 47.3560753
C 4.4317376 42.6697427 32.3443181
C 29.6858669 6.2046402 18.4795035
C 35.9497753 57.6322760 16.0626684
C 28.9742191 36.6247443 38.0749417
C 15.2016852 14.5505658 49.4141553
C 40.3783447 46.2510755 54.0787279
C 55.0114719 41.6062749 55.4912109
C 52.5056668 43.7955790 18.0897196
C 52.5810005 16.1764107 23.9139370
C 31.7330201 48.2803856 7.9034495
C 6.6316052 24.6032448 3.2868424
C 54.6157431 38.3877723 44.5327772
C 25.2511008 30.1537551 47.2903039
C 14.7172328 30.2500804 24.4571847
C 10.7987899 52.7226178 38.5495064
C 17.3726953 4.3355509 48.9346611
C 17.8732775 5.8001973 7.9388009
C 56.8659328 12.9669997 18.3693691
C 51.1217567 18.0403836 5.5816607
C 51.5272655 39.6125315 49.6575839
C 28.9559200 41.9070093 19.1162002
C 10.8271621 37.9319234 51.7560199
C 41.9955503 32.4611253 19.1611820
C 21.8080376 1.7328263 30.7771070
C 23.1868523 22.0220282 26.8820829
C 47.5380126 38.1307768 13.7045372
C 28.1718840 48.3259602 15.7992989
C 0.1689745 14.5909674 10.9249289
C 39.6086499 48.4127605 46.9062213
C 1.3067906 49.2810110 26.9546171
C 23.0301674 0.0888975 34.6524472
C 14.3441633 2.0071200 17.1583889
C 29.6649628 22.9389413 16.9995208
C 27.1560960 2.2290217 10.2446301
C 5.2317056 13.5209717 14.5348551
C 37.6216307 48.7800538 39.6502780
C 3.7247945 28.8352641 58.3093834
C 25.4509423 28.2831857 51.9828096
C 32.9821235 33.2845906 55.5643940
C 12.5094891 21.2432584 53.0504911
C 58.3926948 11.0648818 24.4698789
C 37.5954082 32.9784897 34.5011938
C 56.6664424 49.3874461 16.1244541
C 29.3542208 38.2690404 47.7700559
C 17.6701778 32.2179108 33.5148601
C 18.9952034 35.8898019 8.1365136
C 6.6011038 32.0579172 3.0742078
C 41.0233697 34.4483314 15.3020076
C 29.8151127 4.9260029 20.1620537
C 14.0203873 51.6115749 29.4466525
C 23.9051611 22.5058319 29.2136687
C 38.9786041 52.6307823 19.0781937
C 34.0099621 0.7320641 50.2854097
C 25.0289827 14.5639949 42.1980468
C 16.4390164 15.3460334 2.3650808
C 33.2833726 34.1638001 42.2048443
C 1.3807666 37.9915842 0.3924206
C 47.8622302 24.0955930 41.0798762
C 0.6706738 10.8824895 20.8193855
C 26.4423253 26.1605771 52.3447693
C 20.2812939 47.3046385 45.6377312
C 6.6994688 11.2795893 25.5495238
C 9.1091226 54.2759705 6.9593004
C 44.1686350 32.8249487 26.3489538
C 25.2289876 30.5688835 7.9675932
C 33.0001062 7.8816787 5.4373292
C 35.7786062 51.2119987 35.8371257
C 18.2300685 1.1668987 48.2969207
C 12.1726461 57.2833251 48.3607494
C 23.7754702 23.7619060 2.0490851
C 11.4877545 28.7798142 23.6324630
C 28.9415924 1.2608128 31.9455058
C 4.0385063 12.2751008 18.3946697
C 10.7493903 12.1277240 20.8501040
C 7.0268317 8.5656721 49.4978364
C 5.3658222 11.7403079 34.1325132
C 0.1264885 50.8355011 15.5210114
C 41.7699147 41.1658190 37.5098537
C 53.6155857 35.5786980 37.6764703
C 26.7558417 10.6853798 7.5890925
C 35.3798036 35.5397137 18.6014305
C 22.2189489 44.5243367 48.3847533
C 23.0385868 14.5886110 24.9818482
C 2.3957784 31.8780234 4.0234057
C 56.8386621 16.1328446 43.4630218
C 50.5153486 20.4001386 38.0053395
C 14.1658856 22.1334118 6.0354596
C 16.0057556 1.8672123 5.3764050
C 38.4138989 5.6486744 12.1308509
C 14.5447157 35.6052396 51.9007514
C 48.6916024 40.4652790 56.8546893
C 16.3396114 32.1433051 12.9829281
C 29.0099917 48.5179214 13.2677774
C 23.0143646 17.6518334 27.4149331
C 11.9422475 55.8162490 44.0854787
C 12.2373126 57.2836650 10.0894589
C 41.2015894 41.5494897 36.1438630
C 34.8842108 33.2754700 35.3689544
C 24.9545898 44.8916495 39.7864803
C 15.3374980 12.9916258 51.3117066
C 50.7006625 17.6526724 22.8544564
C 2.0489699 16.7856632 57.7921488
C 34.3783669 1.8953614 8.9283365
C 43.8174279 27.2791650 33.7836466
C 48.7752698 18.7598886 21.7627918
C 5.3628911 53.8725487 11.6038812
C 34.3577173 50.9334297 4.3544792
C 30.1292998 52.0303792 9.7203381
C 50.0827627 18.3612372 6.6348356
C 33.1648044 49.5055941 6.0838548
C 30.8134972 0.5140919 23.4338262
C 15.2961395 35.3738616 49.2170456
C 24.1235373 45.9558590 40.5828933
C 29.0747362 38.7778384 28.4463207
C 8.8887564 49.4313658 53.9432384
C 30.6936968 58.0130801 33.5590387
C 17.1882458 12.3076600 4.2195120
C 44.2361020 23.8685858 1.8928294
C 20.7427777 33.8689213 42.0259176
C 41.2452784 36.0228497 12.2984842
C 4.3254856 14.8195005 9.9076379
C 18.1772708 30.4659719 13.2091617
C 22.8276769 0.1209749 36.0524453
C 35.0574724 12.3294755 53.9037104
C 45.5398422 40.0703577 6.5017676
C 16.3964027 12.0701071 45.4912242
C 39.5793871 27.8147972 57.7485082
C 23.1784750 29.7140439 35.1741627
C 29.6725805 58.3239205 29.8752574
C 15.4838445 13.8419166 55.4102927
C 16.2649267 8.0269127 3.6524931
C 16.9280887 11.4838288 20.9313745
C 30.2864218 5.8664009 50.7243740
C 16.0856607 14.2308147 10.1008126
C 10.5182954 15.9064072 14.2524445
C 11.6902740 57.8352604 45.2585834
C 27.9722976 40.2792781 48.1326251
C 14.1827374 5.4466687 29.5594795
C 46.8913396 26.5438413 49.2998725
C 20.6025283 0.4002206 25.5528909
C 49.2685401 40.7855308 11.6410707
C 40.4724363 23.8720056 8.5875987
C 30.9705398 46.2547553 9.4780722
C 34.8490740 47.9832570 4.6685968
C 38.8291082 49.7952605 23.1089678
C 0.2575894 40.3328848 31.4443148
C 23.3342808 13.4303348 28.2204396
C 22.8423526 15.1382293 23.7822595
C 19.9683008 2.6447179 41.2598432
C 11.3069699 50.5541695 53.6991466
C 24.5992478 20.6408183 35.5076322
C 35.6391892 25.1743140 8.9392409
C 55.7793148 29.5866627 43.1548019
C 52.5295774 36.4972943 32.9111535
C 30.8962218 5.5724892 53.0296335
C 40.8467648 31.8266496 41.0754696
C 26.2270221 11.7936163 10.0803369
C 17.6494285 30.1410014 58.2275550
C 31.0206196 56.3524235 30.4193433
C 41.8235261 33.5135388 17.0085148
C 15.5856065 2.6543546 10.1443611
C 52.6791986 40.9454228 55.8108124
C 23.5919166 14.6572135 10.0916443
C 33.2019728 46.9641558 6.3365343
C 16.7911383 17.3215780 13.1587555
C 16.2647007 33.4385884 36.7913302
C 16.0829718 10.8421625 53.0361749
C 47.4383548 33.7369168 23.8464209
C 24.2741833 12.5213354 14.5236892
C 43.2990041 42.1908831 49.6342410
C 11.3366747 15.6973375 15.3210339
C 30.4844002 38.7360880 22.5688891
C 47.9206802 19.8714915 2.5581432
C 31.9951859 17.8027909 47.5154246
C 51.5726880 42.1746442 19.7489038
C 28.1636874 37.1313642 56.9340250
C 22.5765478 6.3715521 12.0348023
C 15.6334066 18.0455348 11.3965932
C 25.7094218 18.8222931 19.7146907
C 5.7867707 11.3671949 41.4830303
C 36.1288832 35.3017716 16.1918056
C 28.8452602 36.2415746 34.8324041
C 54.8542592 15.7939643 57.6272282
C 3.9330418 34.9350016 1.9220432
C 28.5547973 44.0578047 18.4903799
C 4.9628639 42.9502738 36.6539788
C 53.9967508 16.5458093 7.7229308
C 19.1421215 44.4743222 57.8402317
C 47.8280621 19.6958028 7.0506365
C 5.5108942 45.6050871 46.4287177
C 3.6213833 41.2752541 38.0547039
C 52.3219814 35.4843190 35.0258493
C 27.2244708 41.2889419 48.8991475
C 9.1733191 57.2775452 21.3073440
C 26.5533527 6.3876132 36.8474662
C 42.3189008 36.3051967 35.8624531
C 54.2935831 38.0767878 33.2007210
C 46.5577700 35.7935784 16.8504053
C 11.6002663 0.0061551 47.7459386
C 11.6251953 51.1774538 56.4181039
C 28.9847554 46.4278191 14.8783301
C 13.3682825 31.0117962 22.2648846
C 48.9229209 40.1284306 53.9643022
C 17.6949416 37.8906646 8.0678453
C 39.2552585 46.6838356 38.7564755
C 18.2868580 9.4677362 7.0660683
C 4.7471800 57.0435321 4.9737000
C 40.5500067 23.4861099 11.2258951
C 3.3425113 23.5349356 1.9843818
C 16.5284020 17.1074894 3.9886320
C 4.4990457 30.2258274 37.2805180
C 56.7645199 37.0319865 38.3378737
C 30.5434135 39.9042537 19.2188156
C 26.3955226 41.7992534 35.9331201
C 13.7845423 55.4105486 29.9581976
C 17.9744064 48.6214869 52.8062395
C 22.1700158 44.3701381 47.0493736
C 29.3730897 2.2913821 36.1767880
C 0.8873250 36.7181569 52.5753716
C 12.1303149 33.3081663 42.1698818
C 23.8718628 23.6202833 17.0976360
C 40.3017973 44.0082777 29.9134040
C 32.7635613 0.0310852 42.0539856
C 49.0427621 20.8013158 35.4900509
C 55.5579889 17.1086415 53.4889118
C 1.9001035 51.3715310 11.1813343
C 10.0768708 56.5255035 11.2400746
C 4.4525650 45.2515534 50.2174572
C 19.4682317 46.8009347 51.5265630
C 19.8201627 27.8351544 24.1735580
C 29.1277950 40.0746463 25.9732628
C 45.9762591 36.8025760 41.1436000
C 11.4537749 2.0235326 53.3284943
C 26.5015454 13.8482126 47.2582432
C 17.7589976 21.9001306 5.6029008
C 34.3607878 53.8306266 24.1849259
C 57.1250229 11.6363421 22.0043217
C 22.7055893 3.5243617 35.3744177
C 57.2669665 29.2563671 52.9357695
C 16.1766018 1.8083095 19.2045047
C 20.7235994 45.8513162 51.6830605
C 37.8130875 27.3261653 3.7853484
C 39.3938842 23.9922449 10.7934119
C 27.8577066 17.6352288 50.3551692
C 27.5696246 29.6992352 7.6135804
C 26.8177634 21.3366717 41.3561669
C 42.5309369 32.5260706 28.4019521
C 11.1089939 10.6121899 24.0014518
C 10.2501639 50.0833634 54.5212046
C 17.9399203 36.6218475 8.7458137
C 53.3800686 19.7677361 50.7924359
C 17.2360375 34.7421804 47.7076761
C 24.7624797 46.4078367 37.7991306
C 20.5589758 5.9080825 38.4152468
C 18.2822021 2.6596197 16.0675674
C 8.9843505 50.3743777 0.6314832
C 3.7135888 43.8876187 31.6409924
C 12.7566898 35.6139509 45.9578427
C 19.9810097 52.2740788 40.4629525
C 28.8263618 6.4529653 43.9035615
C 7.9788121 33.1726451 42.4536404
C 17.2200075 8.2573160 47.1745739
C 12.5852374 32.2089896 20.2906332
C 27.5919090 6.7148743 41.6814525
C 39.3564384 47.0574811 58.1731172
C 7.8542672 50.4930731 2.6224777
C 57.2366752 15.4675506 44.5646361
C 21.9175252 49.1109621 39.7316260
C 20.4018939 46.4017062 48.2804461
C 15.1668239 16.4495867 56.1926518
C 23.3774623 54.5344673 29.7363822
C 58.0295671 37.1268789 1.6293450
C 12.1471716 56.4587722 45.2712238
C 36.0610240 33.2898117 45.1922733
C 16.3496345 38.1856450 8.6897486
C 20.9119122 5.3451955 31.0404717
C 56.0901525 36.4978421 0.4676537
C 32.2720538 18.7792651 45.0658153
C 33.9540180 34.3036316 50.3335707
C 36.4981973 32.5245843 52.8797273
C 42.8327130 22.8162032 8.0079923
C 58.1401775 37.9469534 34.6239059
C 32.7919582 51.9543059 5.6649037
C 22.8128489 28.7775374 54.6537621
C 47.4957739 29.3110386 53.6807712
C 3.4929342 12.2887840 29.0871488
C 55.6533962 16.9864602 43.6800785
C 43.9411620 21.2887164 13.3586153
C 25.6573205 50.4825891 23.9597311
C 0.2099383 41.0784892 48.7361728
C 57.4337576 37.3587346 37.0328602
C 17.9874786 44.1003165 1.5656831
C 12.7704189 15.9129476 14.9997293
C 16.8508548 10.7378654 4.1784702
C 38.9526824 50.4113900 47.8223247
C 29.7642582 37.3749451 45.4157162
C 21.4034537 31.5136706 51.8670639
C 22.9342930 12.3804461 16.5529021
C 21.4925796 27.5824632 1.0802279
C 15.0289150 10.4252199 22.6100754
C 19.7985713 2.7177235 15.7538798
C 53.1071064 44.9887526 17.7061242
C 52.9036037 18.5460851 37.7481755
C 9.6101269 10.5425879 24.5447668
C 1.5152573 22.7190226 55.0164484
C 57.2269515 49.9762945 20.3624487
C 4.0980135 5.5665047 14.5447201
C 16.4823581 9.7216997 56.8770318
C 3.5213628 56.7255012 5.2819667
C 9.7945429 56.5571403 23.5826692
C 18.5001827 50.1111146 49.2294909
C 21.3081148 45.1535317 50.5367808
C 35.2870902 35.9453264 17.1377578
C 2.5016975 29.3391817 4.1919393
C 31.4872081 39.1599055 16.8517339
C 38.5180337 30.8902243 53.4174220
C 30.0997866 7.1573399 51.4610086
C 9.2252693 49.6336218 49.2939534
C 2.1003915 34.9114205 48.6006023
C 46.3323955 31.8493923 7.1241193
C 57.4598332 42.3608308 29.5299625
C 28.2402606 37.8909273 31.3178824
C 45.5916086 21.9195723 30.6079386
C 35.4982191 2.6009723 13.7027916
C 39.1314486 47.2420087 27.5021364
C 33.4714821 57.7702661 42.8765160
C 36.4069894 48.7536463 29.9226543
C 19.0812382 29.9519570 29.0885291
C 33.1748983 26.3062587 8.0864453
C 33.2906042 32.8174759 56.9960609
C 14.2592331 58.1395810 4.5330041
C 19.0523023 19.9455747 6.5354261
C 27.7984580 38.7378473 33.4634326
C 15.0177755 18.4636755 57.6659997
C 27.0178635 10.2737778 11.9927897
C 28.5458570 39.2323202 52.7921581
C 10.2737781 54.8731650 6.1649607
C 33.9428769 48.1717151 5.7339050
C 38.8732770 54.6590696 14.4582247
C 24.2025312 24.0975186 31.8798958
C 3.0771441 33.1562680 3.7061073
C 41.6710582 42.3141955 38.5306455
C 54.4728936 33.0934725 3.4203650
C 50.2990711 39.8661076 20.7026133
C 38.8098678 51.2088807 21.0856622
C 27.4607354 40.8890817 51.5249325
C 24.7878321 10.9556585 42.3550815
C 17.9795136 57.0205299 48.4248201
C 6.6725714 38.4005701 55.1894142
C 6.6776532 31.1501521 37.8769561
C 39.7979997 45.7759555 40.9854056
C 23.0447990 53.9411412 34.3935332
C 26.7828509 27.8125999 44.3461260
C 23.8880075 32.2089635 44.3693071
C 33.3943668 54.8348595 24.4939859
C 39.6808601 35.8328284 12.3278208
C 26.7210543 24.0108644 38.5209965
C 26.5448547 41.0056804 52.6095348
C 5.4302065 24.6913446 2.7122460
C 24.9524457 26.1782153 56.3149540
C 12.6149916 53.7996265 48.7614118
C 54.2348431 15.0784692 22.3953746
C 12.9314447 53.1629852 0.0288062
C 57.1660479 49.0870518 21.4091991
C 10.7872863 3.6150682 40.6461362
C 26.7287345 50.2434234 19.3225894
C 52.7015326 16.9844441 3.5753470
C 15.0717770 0.3106654 3.6110902
C 48.0984424 23.4880467 38.7869970
C 25.4681448 0.6971356 14.0996536
C 41.3306630 24.9011108 4.8070084
C 16.2481350 10.7501703 57.8938285
C 36.8270395 24.3987891 10.9011703
C 35.4191791 31.5507812 56.2441540
C 50.4606144 19.0099640 0.0991127
C 19.6479846 32.3843320 53.5867202
C 23.9015609 29.2398635 11.2592483
C 47.0244002 27.6769160 41.3373397
C 30.7938932 7.0508152 52.8294780
C 16.1764817 10.3072940 3.1184882
C 46.6780956 40.1033050 7.3721667
C 13.7330709 20.1193430 0.6229856
C 22.3435152 41.0062452 57.9454443
C 19.1313136 46.6076258 54.2739166
C 5.8097856 51.5986316 6.9238154
C 22.4785888 29.1890959 32.3958781
C 33.7349420 44.6480154 7.0296507
C 49.1672524 22.2932151 40.2583785
C 37.1629484 25.0531088 25.4340305
C 12.8585103 35.4087840 11.4280682
C 18.1474276 54.2182603 44.4500736
C 56.5310339 15.6848451 39.7929264
C 16.3936662 34.0700524 11.3085243
C 10.0426405 58.0384764 20.4367034
C 5.9148493 45.6443509 43.9662794
C 55.0940098 46.5129854 23.3951164
C 18.7898165 51.6391674 44.5169259
C 48.5535064 32.9483646 35.8842804
C 26.0589310 11.3690599 46.5429401
C 21.4813522 7.7680498 27.3524823
C 50.0052908 41.6802747 2.7543949
C 49.5791271 38.8124070 21.0849580
C 26.2901470 35.9814736 3.2502539
C 20.1723172 55.1926215 38.1831192
C 20.2083320 31.4796054 34.0320280
C 18.9728189 7.5586858 9.1763911
C 24.8386099 32.8332360 7.0611733
C 40.4357135 32.3966181 25.6414600
C 36.8701426 24.4493591 21.9947875
C 21.7895482 46.2991443 43.8285881
C 8.8302124 54.9596492 8.2721556
C 37.4139172 32.1139451 51.7775022
C 23.0857703 30.0392428 52.5229331
C 9.4709310 19.2217963 5.7712016
C 16.9006324 56.1415790 50.0997715
C 48.0821648 22.5929889 56.0379291
C 43.8899227 34.7781407 37.3035027
C 33.0119156 52.6742801 28.9825818
C 42.2225064 39.3500650 35.4748511
C 43.8589859 36.0206236 38.4024483
C 33.5554959 35.3331143 24.5963417
C 50.1593825 18.1792448 21.6669990
C 31.9868812 6.7594219 8.9193970
C 3.8495067 33.0114392 45.1965286
C 46.3361493 28.4464751 40.4969160
C 25.4942307 10.0204112 43.4326297
C 13.7285738 19.2242134 8.4622121
C 2.2684857 10.9081897 25.6596995
C 32.0349913 56.0073353 26.1479061
C 41.4868828 32.3460284 33.0475646
C 1.2451566 53.7556820 5.9694891
C 14.3989593 0.4409498 23.7841912
C 36.5705208 53.0416054 43.9850793
C 48.9501389 40.2332872 48.2441797
C 28.3887591 10.5382614 51.7356136
C 18.5959672 52.9956668 42.3289209
C 46.4924557 20.4637679 8.6256831
C 9.1435230 5.1718515 37.9491382
C 2.1157083 10.8600821 23.2799294
C 32.3099156 1.0048000 21.0642748
C 16.7992635 27.3268647 3.0590348
C 3.2612251 45.0052801 52.2726125
C 56.9791358 32.5653124 53.5376694
C 51.4495263 18.1971977 58.1534668
C 47.4642837 23.7378529 37.4071221
C 25.9722569 56.1302022 21.5971462
C 24.4621605 27.3976004 35.3445301
C 53.3056943 25.9272865 47.8884004
C 10.5335663 34.7144549 45.4257670
C 8.5265040 48.8284564 44.3288609
C 7.1415131 16.5672008 8.4853657
C 1.3817601 47.2754362 28.5457247
C 23.1338878 1.2488749 16.8577769
C 22.0102100 37.9900235 4.0193923
C 8.1703680 48.8106571 46.8210361
C 38.8449225 32.5023167 34.1432428
C 40.5084448 48.0888267 23.4226410
C 27.0638359 54.9945285 19.7649252
C 37.1911146 32.6568439 35.9651417
C 1.0294274 29.2591271 4.0970768
C 52.8613014 16.9016074 56.9166633
C 24.2065025 54.0034341 26.1878458
C 16.8579909 30.9113504 13.5310675
C 18.2700848 30.6525912 30.0389096
C 13.6259207 53.2287428 57.2022935
C 8.8572629 30.5862776 31.6525769
C 26.7394417 30.8834223 7.4610123
C 25.3277388 43.7128957 40.4194233
C 11.4004444 1.8431119 42.0929934
C 23.3606922 55.8831958 27.3242915
C 41.7812162 40.5784111 35.0199210
C 25.5041178 12.2679693 12.3181784
C 29.2191987 54.0708877 10.6979197
C 29.2859919 43.7052226 17.3534795
C 11.9496989 0.9619100 36.4051558
C 2.4135317 30.6911434 42.2863641
C 5.7347011 55.4802919 20.9184504
C 30.9334124 38.1243154 24.9986909
C 53.7327277 44.1385094 23.9713008
C 55.5380143 47.3714773 20.4274968
C 26.9227635 22.9192439 53.5788601
C 8.4062298 23.2573454 57.8800894
C 57.3388269 27.8869760 52.4902207
C 11.1580257 51.2869761 57.8886660
C 17.5795698 4.4789307 51.5513461
C 10.7291336 3.1894914 36.4644264
C 53.8861623 15.0878469 20.0099143
C 21.3851395 45.3883201 49.1211074
C 45.9721232 37.5385390 42.3583597
C 15.6626222 6.5608971 0.7580054
C 26.7126595 17.8457040 46.6633008
C 38.6500219 46.5928380 33.9066089
C 14.2680465 0.8867440 8.3455186
C 16.9624403 34.7195485 10.1450806
C 37.2802944 33.0276546 44.7953881
C 37.0455127 56.7984801 15.9061845
C 10.8242962 13.2963937 5.6283232
C 24.0653583 13.7626133 38.1692421
C 0.6561230 12.6317301 16.5879547
C 50.1429759 21.9001467 42.3498320
C 8.7220802 7.3057219 50.9269603
C 9.8924489 30.8424976 34.3479412
C 36.7136145 28.7039326 1.9198980
C 2.1694150 49.9455666 9.3291290
C 17.9793506 19.2986728 7.4424569
C 50.9243135 17.4419082 27.9504313
C 40.6997164 22.2020087 25.9121907
C 35.7928472 33.6324527 48.7550654
C 8.7408231 49.2057118 41.9043556
C 17.3141174 25.0410390 3.8458344
C 35.5493257 56.1591267 57.5645756
C 49.8325241 32.1324340 53.4736984
C 17.5286069 31.6341600 32.1941745
C 40.3429946 49.7921198 50.0862459
C 25.2985674 34.9275648 5.3453259
C 36.3215172 30.4818559 56.4932410
C 11.6554368 54.8610404 37.4998530
C 26.1614174 27.2332395 51.7194385
C 14.5264869 17.0334332 13.6710500
C 41.4378725 44.2706988 45.5414984
C 28.6988924 41.2797259 22.3436216
C 0.7041590 45.4690092 2.4561127
C 33.0783894 53.0022060 30.5177423
C 48.4225814 24.2545016 49.8870592
C 11.4723438 33.4142094 18.3782741
C 54.6765462 46.6040732 14.5133026
C 4.7220978 26.0090279 2.8649283
C 30.7786870 2.1509841 6.7282346
C 0.1166298 11.4680753 19.4459803
C 25.8012586 23.8251709 37.4463589
C 23.2302384 2.2310831 35.3522991
C 55.8233485 15.6584615 35.0709914
C 30.3288648 35.7444139 56.1212223
C 38.0561345 22.8498875 17.4285775
C 10.7244423 3.3139257 37.9283496
C 5.7691994 52.2088518 28.1578410
C 37.5785817 48.9854030 25.5295564
C 16.3668173 7.3013799 55.1083137
C 9.5830021 19.1297405 7.2312704
C 26.3262859 42.1895306 46.7321789
C 18.6372166 28.1438247 16.0027265
C 26.0743052 41.4850552 40.2766162
C 32.2027485 46.0515968 8.6278815
C 37.3211845 49.2648993 36.0391391
C 38.4088272 46.2000998 1.5646819
C 34.2720412 52.9210382 26.5085100
C 37.7431395 51.9104893 21.5514373
C 15.9244859 42.1516541 5.7635030
C 25.3982874 43.3657680 44.7276959
C 25.7163703 8.3105707 41.4594241
C 8.8845654 36.4963901 48.7755228
C 2.7554437 10.5099037 22.1044754
C 0.4101998 41.5156828 50.0535475
C 6.7761236 9.7907204 33.2240809
C 4.1381063 11.9622749 48.3752956
C 1.9296931 45.8032257 57.7626639
C 36.3466306 49.9108526 35.3059369
C 3.7056355 53.8999192 21.5929177
C 28.3330020 56.6827339 11.3424630
C 54.0891114 38.3870421 31.6955331
C 26.5718549 40.6927842 35.1330056
C 30.4341967 36.8865237 49.5474390
C 11.4025564 30.6801393 31.2057315
C 43.6397381 38.4146471 39.0719840
C 6.2680316 46.5390482 34.6838532
C 54.4638055 25.9032881 44.1478197
C 43.8752554 36.7930038 12.9208777
C 57.8617436 28.6870583 50.1412865
C 25.0621977 9.2536618 40.5488888
C 12.6608624 53.1299385 49.9576859
C 55.0459443 38.9349823 30.9031192
C 7.9553339 38.4153424 53.1933949
C 44.0075240 35.2983573 14.9131505
C 50.8248500 18.7147173 10.4818007
C 3.9297987 47.1035043 57.8371790
C 25.9510135 12.8344008 46.3803671
C 27.2048429 45.5777771 20.6031719
C 38.9747793 47.3018457 36.5110669
C 58.2907594 50.4668600 14.1332431
C 36.1563518 52.0845440 2.0015367
C 46.7535116 32.3725218 34.5757568
C 36.9189067 53.6937957 45.3865839
C 7.0487721 46.8673007 41.8040335
C 25.6639063 43.2686275 34.0247125
C 11.7214862 0.5833273 49.9473598
C 9.3740893 21.3390425 4.2548245
C 38.0188871 48.1235282 28.0424737
C 45.5633552 40.7536496 5.1798673
C 20.9985856 49.9192191 40.4139087
C 37.8577562 32.8349701 25.1324967
C 42.8456909 30.6133706 41.7346640
C 23.6607333 0.1726822 19.1391955
C 6.4111041 53.6859774 10.6438270
C 46.2430551 32.2241774 28.4169365
C 19.9623611 24.4708399 19.0368982
C 9.4746456 52.0290580 32.1826800
C 23.4323509 12.3791049 30.3972949
C 22.8847707 20.8596850 2.9780698
C 21.5635761 57.7622943 38.4293032
C 20.6780186 4.0254406 30.6443249
C 29.5176614 7.4030037 46.3896684
C 4.6240195 47.3084064 31.6179495
C 19.0275454 1.8080271 43.2836815
C 16.6602717 0.3732485 25.5486623
C 3.4351623 36.9372845 0.3447961
C 56.5509744 46.0586748 26.9470342
C 4.4240265 52.7142647 11.4625417
C 24.5865048 47.0274486 32.0670081
C 1.7402610 46.4989759 2.7119968
C 26.0752584 14.9940333 43.3716959
C 23.4980773 12.5817070 31.8422908
C 2.5620134 13.6316123 48.4275093
C 25.6495090 29.3386338 49.8238780
C 28.1128408 17.1096977 57.2113207
C 40.4554547 47.3795206 48.9589209
C 11.1901679 29.6334864 2.3594275
C 21.7901065 16.5555002 8.9420896
C 24.2487775 11.7807876 33.9275666
C 31.0126848 6.0960764 3.6361559
C 42.9590458 32.5311243 25.6839728
C 31.1312044 3.3632415 43.7885404
C 31.0545088 35.7533057 42.7548489
C 8.6913078 15.8442817 11.7944896
C 18.0325334 28.9993808 25.5783713
C 39.2784441 24.0789082 9.1930773
C 48.0065473 38.1913608 16.1577172
C 38.3934631 32.5519869 45.5327835
C 40.2444371 25.7078389 4.5121118
C 31.2018064 33.7943975 57.6652897
C 53.0472463 43.7454554 21.6013763
C 47.2202431 20.7199424 1.7707978
C 17.1682212 15.0044069 4.7846007
C 55.6222621 28.1450407 56.3853149
C 12.4801149 51.2766601 54.0844036
C 13.2408650 17.0104222 13.8693836
C 11.5967496 2.5919339 40.0237672
C 10.1339490 3.3750268 44.1695249
C 36.2256361 42.2197649 6.0318286
C 48.0964558 39.3072832 13.2861493
C 41.9488930 21.2101045 17.2503486
C 17.1566229 29.3898987 20.3210599
C 37.3107838 30.2227545 55.5274133
C 28.3776782 52.3548775 13.1718021
C 19.8617040 21.6705960 15.8751380
C 36.6096960 50.8138946 38.0272984
C 2.3164259 48.7702766 6.9817394
C 17.6956982 7.1040237 27.0570913
C 31.8266284 39.7163000 14.1685959
C 27.3796731 9.5194868 7.3397893
C 33.9490549 40.4774327 9.8959640
C 10.6105394 20.8617430 1.4231619
C 55.0465392 35.5042953 0.5002204
C 54.5423284 46.0016148 11.9935303
C 54.1402918 15.3190967 17.6040438
C 55.2882018 14.7189437 14.9487028
C 35.1388121 34.7296099 21.0757234
C 50.2344906 41.2731407 16.4796575
C 36.9928940 51.4354553 22.6645958
C 7.7989986 7.9967499 44.3806704
C 0.3213065 15.9738276 3.0687174
C 42.0806884 20.9035107 22.2124398
C 20.7293039 48.3707044 42.2680790
C 6.9738598 18.5588108 5.2384880
C 56.0665903 27.8369651 0.3351333
C 53.8830729 16.7558579 12.6987809
C 50.7113048 21.1651249 43.4298948
C 7.5265135 36.4577118 48.7732872
C 22.6594208 15.0414157 12.3584882
C 57.2757526 40.1281894 31.0306837
C 5.8566556 10.5003520 50.3448868
C 16.9623239 23.7312521 4.0354216
C 34.3929895 56.6747391 42.4857529
C 44.4497446 30.1164708 39.8965351
C 35.1333344 33.7476242 51.0015718
C 20.7808573 30.9337251 32.8055955
C 8.8987530 22.3444702 51.8384833
C 20.9678058 6.0989531 37.1400932
C 18.6196003 1.3836536 24.9714048
C 49.8160231 41.9090558 7.6143979
C 2.5902933 21.3337619 57.1589478
C 31.7390446 57.4406343 34.4963861
C 12.6564027 56.9319118 33.2603486
C 25.0302568 6.1379572 25.3488187
C 20.1866803 26.8325120 23.1013411
C 25.6619957 41.9544856 52.7001674
C 16.4727743 13.4944838 19.8043370
C 41.6084161 27.8548287 54.3063792
C 46.6396478 26.7277664 44.0671517
C 44.9202756 32.0674429 33.3708153
C 16.8595659 44.2306193 2.7185710
C 3.8920056 30.9017327 40.5206113
C 2.0273421 16.0952338 54.8482417
C 21.5020878 16.2302600 10.3574572
C 10.7079873 37.5350668 55.5853838
C 31.4175738 2.8154047 5.6014610
C 9.7438927 21.8083177 1.0087771
C 23.3090057 20.0502211 28.3666480
C 54.7936080 15.9677640 56.1411691
C 48.1036493 25.5957187 45.8193297
C 26.8492530 25.5800175 40.6858408
C 23.7284422 40.3779987 57.8859180
C 24.6916987 28.5986013 53.2032115
C 16.3198414 45.9622832 25.1018981
C 55.0552471 41.4632587 28.1435980
C 34.2158939 55.3715247 38.3638717
C 33.1769544 34.8658537 43.5731883
C 0.6994647 14.6885202 43.0657391
C 45.3015313 27.3908407 47.5284119
C 2.8544708 36.0956633 49.1698702
C 58.1382631 25.3783506 52.9849920
C 19.3060739 9.0395902 9.3431611
C 52.1941193 19.9996108 41.7431527
C 55.8826576 46.6018266 25.7203078
C 23.9828652 8.8383543 19.8285204
C 4.8153850 35.7607010 47.6079675
C 10.6323261 56.1765338 24.7078155
C 18.3943935 3.2216120 45.0280037
C 2.9326188 29.8866979 40.1415590
C 13.2460772 35.2196771 44.7662192
C 34.1221700 0.0563883 2.7302645
C 54.5624782 44.3023602 2.7750741
C 22.1145243 42.9791486 55.0470440
C 33.1809120 2.2431541 52.2034576
C 34.8732739 56.3213839 1.4279354
C 41.5183875 22.4326171 27.0836193
C 25.8372008 43.1102046 35.3757266
C 50.5596515 18.0419185 15.4722903
C 24.1559609 43.2839230 46.9603511
C 54.4052669 16.3712263 5.2693677
C 35.8102875 44.4300939 5.4149783
C 24.4432057 8.7162688 28.2874877
C 38.5726915 34.6311801 15.7403995
C 45.2502898 32.1904903 21.0784349
C 2.8036594 13.5414016 36.3160945
C 0.4195025 38.0461436 39.1872286
C 21.7995137 21.6872154 3.5475753
C 57.4458603 43.5920370 57.7525398
C 23.6279806 26.4261545 31.1230606
C 23.4216087 13.2227242 25.1042760
C 56.8619469 43.9644774 0.4772774
C 41.1574210 43.5840524 38.6053179
C 18.3279772 29.7501131 27.8642583
C 54.0775917 38.8226462 49.9122743
C 46.6811492 32.5723458 26.1422743
C 52.3962275 16.6206253 16.7003289
C 56.8391363 29.6208063 2.5908494
C 12.1154215 28.6960249 2.6708756
C 13.3620382 20.1546561 7.3874489
C 49.4132622 19.5554225 32.8985364
C 43.6551174 29.2332141 46.3439895
C 20.2534573 38.2925009 5.5399930
C 39.0450039 32.5204356 42.9035836
C 27.8814798 47.4585279 17.0445835
C 22.4634261 19.2817807 17.1301337
C 3.1998792 28.2316590 3.9331750
C 27.5776187 40.6429381 28.7181240
C 3.8153716 14.3448050 11.2422431
C 2.0883761 42.6579957 48.9145358
C 54.2319143 30.0556176 55.5858794
C 18.9499343 3.8547739 13.6499773
C 6.0668051 32.0157775 40.4634274
C 22.2243142 9.9717053 30.4650710
C 50.0024701 39.8871191 54.7320454
C 24.3383664 44.1932630 44.1021101
C 33.5217254 34.4807106 49.1031051
C 46.5934055 24.7875249 36.9151959
C 8.1506910 6.0038201 45.9800133
C 47.2975625 19.6914660 25.6665818
C 26.1929489 57.4159980 16.8242156
C 23.7108468 15.0878246 8.8118127
C 5.0425340 48.1576450 1.3030437
C 23.0044628 57.2193397 34.0916688
C 52.2138893 42.6668832 22.0497026
C 55.6278133 46.8864394 11.7372762
C 31.6624920 55.9368906 27.5567080
C 18.5323494 27.6957203 17.1589198
C 26.9523896 22.8032763 39.2798024
C 56.2807633 48.8573903 14.8936765
C 9.7124949 58.0775284 19.0360503
C 15.7662916 57.9690514 26.2687932
C 33.0029311 35.3396837 27.3373630
C 53.1604956 37.6937325 30.9634846
C 1.4748641 14.6203647 10.5978282
C 45.5447385 38.6383903 8.8883480
C 14.6053860 1.1898586 20.9466692
C 12.2962050 58.2268648 23.1338121
C 31.8740563 0.1863568 40.0254177
C 26.9723504 41.3940380 30.9264679
C 42.7978558 32.2388127 29.7366869
C 17.3473044 9.4265500 46.1929106
C 55.8534298 45.9228361 5.6168008
C 27.4801551 20.9318133 55.0472348
C 11.0227592 3.3116364 33.4696570
C 15.6054676 12.4737691 54.8483994
C 2.5744180 41.1842221 41.4836548
C 44.0249338 20.4133381 20.7567233
C 47.6015975 40.4043968 54.6357178
C 15.4799977 11.4549290 21.7679714
C 52.4043885 38.7902103 26.9427633
C 9.8267303 36.9798385 49.9182766
C 12.5930381 56.1469514 47.9331456
C 11.4859826 54.4073906 40.1414039
C 47.5906269 20.7702923 31.8082399
C 6.3309863 11.3106026 27.9108903
C 0.8018571 11.0326398 25.5308200
C 54.4298402 45.7854188 22.2799391
C 43.3229058 26.6184531 32.5425855
C 46.8950147 40.4357002 46.9844604
C 37.3554853 34.7472716 16.5928079
C 52.5464300 19.7568639 44.2358585
C 45.7569191 24.2453608 34.3998351
C 37.6060001 36.5471343 11.4422771
C 57.0783003 26.7141653 54.8316845
C 19.4459220 26.2706438 20.6696227
C 26.6621336 45.5509928 24.9521809
C 15.8566160 39.4238002 8.4137083
C 18.3428279 40.5179392 5.5606233
C 0.8170729 32.9194723 49.1226248
C 25.4531244 21.4332474 37.6753488
C 24.2382410 10.6553001 34.6526067
C 43.3189842 25.5047033 0.1889653
C 29.5728328 2.8510940 7.2120710
C 26.4492466 8.0075645 19.9476450
C 20.7767363 31.6847920 36.4038761
C 26.2936895 33.8785298 5.2949227
C 30.4009162 37.6098072 52.0360738
C 54.6476220 36.8214631 35.7846628
C 40.5778583 42.7990156 36.0428085
C 22.0098391 3.3207311 37.9099010
C 1.0159162 27.1669809 2.9904248
C 30.7693000 26.8802108 8.5407106
C 28.0408768 31.6429602 5.4656680
C 18.0011519 0.7114521 26.1032264
C 41.6545802 31.3918474 42.1787022
C 28.6583111 41.0086353 23.8467449
C 23.6270588 37.7114998 2.1309103
C 4.5360124 11.3925172 20.7638317
C 35.5652968 27.3472779 5.3219962
C 8.0013276 7.4471382 42.0741538
C 53.1443755 42.9125236 24.2824103
C 46.9073953 34.2857956 21.0283176
C 39.0176403 22.9726839 21.4387642
C 35.4681541 50.5548257 33.0998394
C 31.9052562 36.7351025 23.0191571
C 18.4677738 34.0344388 9.8545934
C 13.2504373 30.1955483 29.5017069
C 38.7319929 48.1343198 0.2590827
C 39.6998856 46.3447674 45.2537014
C 34.4669406 34.7734955 25.5046970
C 9.6587245 49.9021887 44.4631737
C 29.1768545 1.6105992 33.4607444
C 23.1343909 17.4119913 24.9709153
C 56.9032630 13.9786917 30.8937006
C 35.1256654 40.4733958 8.9824489
C 23.1737022 12.2073821 27.4303583
C 44.2903221 51.1771303 16.3115389
C 26.6981379 56.9253475 13.3218158
C 45.7274257 29.2381250 57.8644078
C 35.6742397 50.2560597 3.9350955
C 15.5657731 17.1924421 0.3255272
C 25.3037641 6.4597090 27.5799206
C 34.7955134 50.7454336 29.3648698
C 44.4869445 27.7097659 50.0564922
C 27.0893465 27.1545723 11.2584343
C 10.2873565 13.2834237 18.6788755
C 50.5660847 42.4366789 8.6408857
C 56.0629144 48.1254034 21.5197437
C 50.3163821 21.4927986 40.9596364
C 30.9359854 43.0357406 12.3547731
C 48.7945241 38.7333889 18.5307892
C 36.8773781 54.2128567 56.9200956
C 0.9713799 51.3189383 20.9255325
C 49.5828788 19.0976815 29.1443173
C 14.1832951 35.9395459 53.1797786
C 13.2108294 2.0130266 16.1594019
C 50.1742293 35.5452240 40.9905289
C 5.9582589 55.1637947 24.6348062
C 7.8167411 49.5844048 0.4698609
C 26.8580764 19.2552061 46.6864289
C 53.1050079 18.8703853 41.4945075
C 46.9751644 40.9032131 49.3588092
C 28.2097224 35.2264312 0.9095507
C 47.1655524 32.0245049 29.5379776
C 12.3788253 33.7983936 56.9059487
C 4.3263055 50.7317469 29.6568898
C 39.1003331 51.6111929 55.0116680
C 0.6251454 15.2585640 50.3047926
C 10.7161382 3.0642779 41.8612544
C 53.6567122 18.2223683 42.6848796
C 16.6020066 58.2019916 28.5680444
C 22.8621433 20.9935169 23.3836638
C 24.6225627 26.2109462 57.7009375
C 35.2537077 46.7331093 4.4909152
C 13.6813899 19.5698110 54.6706335
C 46.3614073 23.0915757 34.0228877
C 27.9422582 13.8511767 51.7675169
C 11.8767226 13.6098683 9.2302302
C 51.3332341 39.8968195 22.9476151
C 4.6941580 12.8474305 40.0575476
C 55.7921509 27.1144127 57.5436257
C 47.1368641 35.9061114 41.1732621
C 7.0861367 8.5520922 41.7959048
C 51.8296014 39.6253857 48.3531825
C 16.8740217 14.3063198 18.6890328
C 13.7133158 56.1826173 26.4520927
C 14.8440661 2.4567943 14.5131103
C 34.1445331 55.1848206 21.4823512
C 49.5307275 22.6939870 51.5961969
C 11.1179381 0.6814523 15.6587304
C 15.7114373 1.5609699 4.0548715
C 14.0706869 35.8644119 49.5038307
C 6.0871396 33.3013367 43.9545010
C 16.9575705 2.3085890 54.7842068
C 17.1217418 18.0865456 10.6537512
C 8.6712531 11.1023619 23.8081953
C 26.8202818 40.5965119 39.5217042
C 26.3900783 16.1732712 4.2167621
C 19.4040223 51.8927390 41.8252721
C 40.6521131 37.7887042 8.0456237
C 26.8678932 47.2119757 19.1286992
C 38.0559661 45.3271508 2.5175400
C 37.5682522 57.2742116 14.7726065
C 33.7101932 24.9813089 36.9964282
C 3.7239437 27.5791545 58.3428571
C 34.9647919 27.5265310 34.2904982
C 17.1022276 45.9077557 0.1617740
C 9.1261987 30.9237828 3.0595242
C 36.5508746 33.4798550 33.5536604
C 23.5578386 23.4834941 27.0563928
C 3.6074262 11.4527838 19.5741390
C 1.2201310 52.1463932 18.3562542
C 44.1533851 23.0528260 3.1614508
C 42.5630614 22.3426747 11.2080156
C 8.8599242 58.1243009 16.1224739
C 1.5913662 52.2168321 16.9597626
C 34.4527052 28.6157821 3.5881673
C 34.9597699 53.2013029 25.3582991
C 34.6234981 3.1738335 9.2007330
C 23.8260133 30.7327792 38.7193936
C 33.2860663 54.0100287 34.5282245
C 24.5320288 1.3083974 14.9184435
C 46.9724360 24.1793797 54.4202502
C 44.3385011 28.9463499 35.7964428
C 10.2063150 12.9435032 4.4849001
C 53.1139068 34.9780498 6.3194318
C 27.4342060 20.0097530 18.2400675
C 29.4108832 4.3532083 7.1438467
C 12.9217729 34.0455834 42.9485845
C 52.9031443 44.3978742 15.2489109
C 52.3110176 20.1402665 45.6263625
C 20.5017021 32.7904861 10.3673731
C 17.9792324 58.2485609 47.6855225
C 5.4176702 45.3386895 39.0902278
C 17.4754277 3.6780234 47.7557116
C 38.7289406 44.0191267 2.2933132
C 26.6682856 24.7713870 52.0664365
C 31.4131282 37.7452353 20.7180663
C 21.6946955 33.3537123 42.9637289
C 47.9110058 25.2628139 41.8587673
C 25.0095849 20.2606687 36.9479118
C 10.2622290 34.8854557 16.7682223
C 58.0932543 14.6666650 34.6713169
C 26.5348637 11.9869334 48.8714244
C 28.2462762 39.3528103 44.4198219
C 8.1181245 6.5335989 40.8182215
C 57.8621031 47.8294815 26.1815417
C 48.8142745 19.2764622 28.0471570
C 51.7613631 35.8141080 40.9649394
C 45.4486036 27.0619012 48.9056205
C 39.4373696 49.1031031 48.1138560
C 5.1226667 31.0763599 39.7710445
C 23.1459105 31.0145788 37.3859438
C 31.4315128 3.8095052 51.4874464
C 26.6328044 27.1132408 40.8039584
C 26.6416702 28.2056267 46.9260407
C 25.7389998 44.9324779 29.1393745
C 21.2414888 39.0793498 3.6439688
C 38.4531262 55.7735687 12.2117346
C 41.0452445 46.8805828 24.0824055
C 16.2606409 25.2944071 16.2957385
C 48.3577625 21.4235270 34.4379679
C 48.8544635 21.5623168 56.4462484
C 54.9297205 47.1169681 17.0244468
C 33.5929624 32.8904734 35.6201088
C 21.7445979 9.7939496 19.7510011
C 30.7073259 39.9540374 17.7873555
C 33.5634781 2.5414237 17.7203659
C 29.2610528 33.3190975 2.3872754
C 40.9179625 52.2832671 17.5543406
C 22.4922977 32.9277600 8.5045067
C 28.6543334 38.4700818 43.5719905
C 43.2004044 21.0533556 25.7985435
C 13.6091370 52.2581988 30.5472267
C 16.2786138 58.0568328 55.7988602
C 21.0617135 6.3591229 11.8373244
C 33.3829007 3.9108131 0.0961779
C 21.4918218 1.6632409 18.9275910
C 17.7909823 7.0030955 45.1464494
C 29.3326447 10.2975312 3.6960062
C 41.6954750 42.7404990 43.4754247
C 47.4039101 19.8714639 28.2071019
C 55.6684837 17.5254374 47.4439790
C 4.1143404 47.0358210 56.4507939
C 36.4607223 31.8210674 54.0604907
C 36.5420896 33.6761176 27.1909104
C 51.0873907 21.5393268 47.1526633
C 10.0078032 33.9122901 0.0825806
C 11.8321771 36.3814999 48.4877276
C 27.6386286 33.8940988 4.4314189
C 37.7752903 24.0570822 24.5411767
C 46.5391952 20.3387190 10.8628785
C 31.7020697 40.6442143 13.0756767
C 56.2500276 15.8678682 2.0709744
C 15.5864179 0.7954198 57.8213628
C 8.8824854 7.0051204 32.6080842
C 29.9720834 11.3354350 1.4384725
C 4.8303497 30.5653252 34.5733892
C 31.1146640 6.9078269 12.8643675
C 33.0890121 32.8949117 37.0271442
C 43.0051079 41.3957134 1.6152060
C 7.6153072 37.0563067 57.5642788
C 5.2656297 31.8765322 3.4440519
C 16.0926114 3.5309409 5.5603694
C 43.8736459 20.3610789 18.3198691
C 43.7404738 41.4568103 56.0609725
C 43.5632671 30.3601734 44.1664025
C 0.7996925 38.4251559 35.4641409
C 46.2465950 19.9071763 21.9555823
C 18.5444349 5.5657443 29.0496141
C 26.9163537 11.0138799 9.1351286
C 6.5901947 34.0833073 44.8105794
C 51.0706780 39.5344424 47.2279742
C 50.8045574 21.1698282 53.0144564
C 2.8766150 13.3933260 13.7495399
C 29.9914589 7.5101042 13.6647632
C 53.7107989 45.5593314 20.0485349
C 27.5308010 9.8103661 9.5852535
C 32.7517776 38.5675127 14.0933934
C 10.4696467 34.7600931 57.3491273
C 36.5739554 33.5089509 25.5824652
C 18.1386670 51.2563611 48.3049192
C 15.1054860 14.5315785 53.0584101
C 1.6706309 11.8131342 17.2710199
C 16.7702199 9.2979156 49.4263332
C 32.2532152 3.3048941 52.4750817
C 6.6268538 22.1794327 2.9423734
C 50.5060070 31.2239985 48.5103797
C 22.9826621 10.9775117 28.3184243
C 58.0744390 14.2720277 12.2462918
C 43.2974452 40.1312198 4.3665691
C 48.4335984 36.3750888 21.5767350
C 10.0745909 11.3127949 2.5131083
C 9.1380242 50.6220585 2.0134228
C 28.0680227 9.2558306 15.3934113
C 34.9610651 0.0325112 15.2518314
C 46.1161641 28.1783018 39.0319559
C 30.8328930 3.1170130 20.7651256
C 35.0049423 38.0833689 11.3020675
C 27.5625108 52.5157579 17.1342093
C 51.1580957 31.2803371 47.4733387
C 23.2132532 18.8170890 22.1136323
C 46.6826433 40.5530283 52.2590572
C 48.3357293 58.2622357 7.9920637
C 12.4802448 57.3750766 38.1163761
C 8.5190143 8.8753257 31.1075879
C 1.1973072 16.0298233 6.7622956
C 5.6191228 45.1420055 42.6170269
C 26.1370010 46.4858028 27.1774103
C 32.3047826 36.3332480 26.4898633
C 1.6079184 22.7644666 0.2778123
C 26.5985583 4.7232318 28.1974862
C 14.5759147 54.3862053 57.1833880
C 27.2143325 43.0276275 23.2451565
C 45.3576415 24.5383575 57.8932669
C 11.7481555 2.4152589 38.6825188
C 41.0142308 31.6063805 39.7030489
C 25.4163804 22.7297160 0.4517651
C 0.8980628 16.2658047 4.3795566
C 40.6631291 42.8315745 31.1099384
C 8.1864900 37.8678271 51.7513260
C 23.9517366 14.0419065 39.5127617
C 8.7993016 6.5165865 49.8526828
C 53.9329882 39.6319403 52.5899752
C 57.2528985 33.0557019 3.9691814
C 18.7871392 42.5502010 3.2008983
C 16.3271463 43.9727227 23.4448332
C 4.8208804 55.2503732 19.8833430
C 29.9747465 30.5201108 4.9180780
C 53.5807877 16.3396611 2.4217206
C 41.3894269 24.1012979 6.1290883
C 18.9478066 33.3418912 48.4220485
C 28.1835799 37.4055227 37.1463796
C 4.6853375 37.5977018 50.7923951
C 10.4317155 50.2975513 55.8104744
C 21.3470283 11.9387760 18.5034516
C 16.1066710 58.3368295 30.0136480
C 38.6026699 27.6295356 31.1982526
C 19.3112937 50.4562538 43.8009952
C 40.5483339 21.8323697 17.4887121
C 14.6077760 1.6097284 12.1518534
C 41.6176108 28.5342836 52.9858269
C 25.0917741 29.3744112 50.9960403
C 25.4103021 44.7027060 32.0213393
C 13.1139069 11.9780033 21.4107118
C 25.8729091 7.8814933 38.6912886
C 10.1638881 3.8163831 55.4875615
C 36.2275121 40.9904911 6.8783445
C 30.7227281 7.7034782 53.9889259
C 36.2119534 23.6906805 12.9538687
C 42.4995265 24.1432039 30.0565803
C 1.5876178 14.4384068 47.9588977
C 28.8540971 3.3712699 35.2812304
C 18.3220988 32.9353159 53.4989157
C 19.4435876 26.8958825 21.8967661
C 54.5590174 36.7636188 39.3971987
C 8.0983168 38.2626512 55.4430156
C 28.3026669 34.5452461 2.0690153
C 46.7879239 32.5881060 8.0739707
C 32.2657850 29.5631009 4.2141257
C 14.6191088 55.3119288 58.1132017
C 20.2140380 29.3678356 29.5808657
C 29.5449155 49.7784335 10.7398945
C 42.2601228 31.0613576 39.3185890
C 22.9131969 26.9616672 29.7193465
C 45.6258057 37.7401224 10.1271726
C 1.8765624 52.3998087 20.7402507
C 31.2436288 35.9348728 53.8995691
C 49.8668565 38.0679488 22.4027968
C 48.6752489 22.1716538 38.9659670
C 57.8776065 34.7612481 52.7724855
C 42.8257323 40.5784140 40.1191257
C 10.2473487 17.9439746 9.8003516
C 25.2567034 38.4046459 0.6139735
C 46.5276585 40.8410455 3.2096941
C 16.0596190 27.6173573 15.2524551
C 24.1230637 47.4850991 38.5701507
C 40.9835550 42.4028305 33.5104766
C 43.2543337 39.3616211 5.7405376
C 23.8786451 24.9508344 29.3529312
C 27.8859644 16.1196750 50.5201778
C 27.4562657 26.0384467 45.7201056
C 32.5824229 32.2941664 1.0154080
C 10.8240711 16.6154536 13.0262295
C 49.5443426 41.1302431 14.0060453
C 7.1397134 56.8259063 19.2790538
C 27.9331686 49.7287741 16.0689692
C 51.3208043 40.3131605 21.5330375
C 7.6328509 47.2204547 43.1451539
C 35.3036041 32.9741308 37.6402867
C 10.2496558 4.0844427 54.1901491
C 57.7543540 29.9782349 50.7527085
C 0.3378655 30.5974830 3.9704007
C 17.9387874 50.0299338 50.5469140
C 19.7885259 14.5071784 16.4060614
C 50.4801139 34.9385194 8.9122212
C 27.4330328 4.6979243 23.7521495
C 16.8679693 32.7609903 11.8555971
C 44.6108363 32.1620879 34.7925042
C 52.3114903 43.8618588 9.1180564
C 35.1747773 57.6974463 57.3844655
C 11.7882590 1.4541531 40.7626107
C 7.0213728 55.2540499 25.7199664
C 51.5704650 35.8531359 30.9231782
C 35.0945511 9.3465604 0.9396837
C 21.2563462 33.7704832 44.5775595
C 3.8558429 47.7216707 2.1233265
C 22.9914344 7.5593863 25.2500105
C 20.5536556 7.1907819 10.8168263
C 22.3288393 15.2114157 11.0553936
C 52.1084613 43.4566843 3.6375197
C 0.3781130 37.4232913 55.1557194
C 10.7305283 52.2966576 41.1002293
C 33.4575953 37.9858386 12.9729496
C 33.6986043 34.4892565 45.8418703
C 57.6739871 37.4841086 57.7293688
C 57.1289138 39.2328058 44.4675907
C 31.0784892 41.9624882 13.5123899
C 37.1902254 37.4700419 10.3200322
C 22.8618002 10.1925385 32.8941526
C 28.1422202 53.4806543 13.7169227
C 25.7851220 19.0037370 38.6993390
C 14.0389055 30.0369730 25.5633085
C 50.1286003 19.1605360 11.6756767
C 32.1609945 54.1320884 6.6926086
C 26.7403130 40.5873036 38.1641315
C 11.1692181 57.8222838 13.4814643
C 33.5204913 56.1242997 22.1706747
C 21.9806067 30.7560015 10.6166054
C 30.3054630 34.6164621 34.5642818
C 9.8398668 3.2407127 57.9322094
C 5.6392711 42.7610935 33.0759460
C 0.8445986 23.2900098 53.9068358
C 13.3707196 0.6005035 22.9383178
C 44.6042877 20.5959932 14.5720284
C 12.1840164 17.6307195 11.3780866
C 33.2319748 53.7721534 26.9181880
C 7.8170927 54.2837651 8.8432570
C 6.3010783 9.8580787 35.6105107
C 52.0947227 37.9083153 44.1465587
C 11.8869354 37.2928043 50.9479395
C 42.2915953 38.8492364 36.7515152
C 0.1767223 45.0985107 1.1018344
C 31.7210947 5.3323622 1.6000107
C 16.5317456 29.5892478 23.2374920
C 5.3190316 45.0261360 45.0115023
C 15.7002925 42.9312418 4.7815332
C 3.5085121 12.9197048 16.0454500
C 26.7097853 20.7751570 42.6907008
C 26.3968897 46.8849467 22.8382495
C 26.9538275 7.3342925 39.5617923
C 4.5783659 16.0169047 55.0637534
C 45.9019163 22.2674372 0.8927683
C 34.2861453 26.2947978 7.1950382
C 37.0840044 5.2374742 11.7297524
C 29.1740091 50.5185310 11.8071687
C 18.3013874 14.2253305 18.2460511
C 6.1835474 56.4085969 18.2995846
C 41.1318713 45.3274103 47.9166054
C 7.0158661 49.5844464 1.6666049
C 36.6574106 50.2005901 41.7000219
C 12.3158007 56.5206272 6.4865300
C 24.5075111 29.5557942 38.5834510
C 19.9002475 3.9536099 41.7086704
C 38.0197184 32.1162725 36.7814636
C 31.1334612 1.6187874 40.6163217
C 47.3369437 32.0231267 32.2827809
C 57.6225480 27.6876563 47.8242814
C 50.9283539 34.7009963 33.1470140
C 53.2479419 17.0006161 4.9068028
C 7.3232117 8.3262223 46.8846537
C 33.5707385 1.5485239 45.8894501
C 36.9611707 38.9700835 7.9964145
C 42.3037672 39.9277480 37.6386557
C 24.8142717 22.6701774 34.2907356
C 44.8400600 27.1680541 51.3390305
C 7.1742012 46.7885577 38.3380085
C 36.8612193 24.7810884 9.4866390
C 4.9570296 45.7079362 48.9732032
C 24.8044880 28.3985401 11.7927443
C 17.0327893 3.9421267 11.6686070
C 16.4583878 3.3840265 12.7813252
C 38.8854197 23.0771336 18.7861537
C 29.8098681 35.6980209 37.9102427
C 25.6849305 21.3984083 58.3847906
C 15.6406624 13.8054332 48.5011012
C 58.3605387 30.5741872 55.8006669
C 7.5952240 24.2792463 57.7486061
C 2.5400428 24.8431155 2.2612727
C 19.6805777 33.3166271 47.1791579
C 47.9050710 34.1683605 37.9540923
C 42.0714079 38.4439953 7.7230604
C 23.3275761 21.3825077 25.7354604
C 25.4186113 17.0345516 4.2595709
C 39.2279984 25.0211743 6.6059714
C 23.1979983 23.1219771 19.3096182
C 3.5493463 42.1658616 42.0527404
C 25.4491948 13.4809442 8.1405499
C 56.4018611 16.3257002 54.4468239
C 27.9731308 18.3492664 51.6113385
C 42.5928828 47.5532931 20.1529165
C 12.1216838 54.4672443 2.1121852
C 39.2914103 31.5635174 49.6896991
C 23.3742211 18.1306605 29.6771660
C 42.4692904 30.9470949 37.9540061
C 57.4353502 11.8921822 27.1217133
C 56.0877505 15.7158488 9.0536329
C 28.9991783 1.3544978 25.4087348
C 30.1045690 3.9146227 41.4268167
C 58.3633660 16.0010969 56.8827473
C 41.3602482 45.4853803 26.3476593
C 41.8135698 42.4446175 41.1985949
C 7.0632190 11.0256809 53.9694331
C 57.9504804 39.8933081 46.5952608
C 14.3015035 19.4005407 58.2025568
C 19.7516503 11.6572526 9.8217924
C 44.7993354 20.2926892 21.9985215
C 52.5607393 18.4781107 35.1450027
C 7.6641032 28.2230193 3.6517053
C 40.6953732 45.1749399 27.6578982
C 47.5479985 40.8053164 48.1222014
C 27.7798120 38.3040378 56.0987277
C 12.8760951 31.9583280 35.8000160
C 56.5052283 15.1970094 10.2905458
C 4.5866828 32.0915916 42.5500849
C 18.4242259 9.0475457 23.4531170
C 26.0630472 43.7855620 29.8293907
C 1.3138487 36.0368641 51.2687376
C 2.5392320 55.9149125 5.0409780
C 28.5605968 7.9715033 47.5842157
C 30.9817960 0.3363516 36.3496115
C 23.4750975 19.6717319 3.6505597
C 30.6856804 52.6188464 8.6431343
C 11.5541291 27.7956938 3.6031723
C 26.8326608 56.4085357 18.9546070
C 42.0312921 44.5910414 24.1985151
C 56.8459127 39.4281019 48.7585630
C 53.3412068 44.1503311 6.3192874
C 34.2616795 57.4123077 20.2987838
C 16.0223261 29.4306995 1.5296300
C 36.4582618 1.7927554 13.1358696
C 48.1143159 40.5663377 50.2595949
C 26.8540239 11.8180304 6.4278677
C 9.0780973 28.5478390 3.4886195
C 15.8358712 57.4649247 27.6607516
C 44.1241479 32.0341021 29.8689839
C 17.9354712 0.3887903 28.5514100
C 29.4940610 38.8297677 26.8722597
C 41.6886012 43.0037199 55.8093552
C 6.1910697 7.1241133 14.1427711
C 9.4330602 32.1402062 2.3077776
C 29.0393253 45.7810125 13.7006401
C 11.3553702 21.3429198 6.0087681
C 6.7806790 56.8107627 17.0716707
C 25.7397528 49.4626690 22.9786300
C 28.1599218 15.5040895 54.2133675
C 47.3581022 39.3261995 11.0709610
C 6.8711309 47.3517244 45.4628422
C 15.4173683 54.9337669 53.3598876
C 45.7222644 21.8774976 4.6848622
C 3.4188706 53.0402230 12.3251753
C 7.6804458 56.6781401 21.6423834
C 52.1211781 43.7440561 6.7120434
C 18.9853787 7.6911667 26.9044142
C 20.3190357 27.7199663 25.3386035
C 29.4015695 8.3446065 51.3268320
C 22.7140157 57.9248487 24.6030211
C 48.7308859 24.3508502 45.9843583
C 19.0443133 15.8983228 14.4447290
C 3.9125885 20.3412339 53.3882134
C 18.2320725 7.1053740 7.9283639
C 1.9041278 37.4593002 53.3341697
C 31.5282735 54.8478463 7.5855863
C 25.6574786 51.7480961 23.3929713
C 38.6960233 47.5676378 37.8961073
C 33.9876635 12.7805830 53.0691548
C 10.0205831 4.7446918 40.2867738
C 10.0644496 27.4828241 3.4144590
C 55.0311389 40.8862389 54.2637623
C 23.3737047 21.5564933 28.1403300
C 16.7024011 31.1383827 57.6193663
C 51.7192247 21.0975367 48.3254613
C 30.0874328 39.4349704 21.4433668
C 0.9925539 13.6097270 31.3492393
C 16.3011544 26.1890969 3.4052062
C 17.2885487 12.3826705 20.0978773
C 10.6510781 9.6547802 26.7964691
C 5.8387955 46.2458164 40.0938711
C 19.5628255 24.1470095 17.8121818
C 34.5224731 34.1507224 48.3316234
C 9.3438047 4.0549987 45.0976937
C 13.5193778 53.1936891 52.6764396
C 10.0038896 50.6940048 43.3688968
C 16.1943447 35.0247478 50.2835902
C 32.9746692 38.0488543 15.3180902
C 19.3134607 7.7799831 40.2161131
C 22.4796783 23.9422474 2.7375994
C 33.7559067 3.4404066 57.1682923
C 29.6579973 9.7817235 53.4740448
C 22.7020918 56.9668248 27.9330064
C 32.4681815 35.0816673 46.1406020
C 56.6570444 31.9420436 3.4996507
C 49.6587583 34.4518213 9.7204119
C 22.9613831 18.7876047 24.8558970
C 39.8100431 34.1627461 16.1074721
C 4.9207497 16.4762789 7.5434319
C 30.9360886 4.2293696 5.3215943
C 26.6682492 19.8033121 45.2170650
C 35.7529799 23.1255205 16.4176166
C 15.8355696 3.0204001 58.2554917
C 43.2582120 51.4701725 17.0009180
C 10.3323647 5.4980678 53.6573224
C 4.7576439 14.2537085 12.2218925
C 27.3899362 51.4557255 19.2166365
C 32.4669006 58.2207835 21.8690108
C 45.2737681 34.4809918 37.4827969
C 15.2980628 16.9901783 14.8704934
C 0.2687373 33.2130337 3.9785826
C 53.4400867 36.5891729 35.0233211
C 29.8087208 36.0122078 32.5483808
C 16.1641924 11.9864296 57.2749720
C 5.4832915 55.2799733 22.2961168
C 1.2245390 12.0033598 28.9544493
C 33.1924647 55.3608179 4.7749922
C 51.5687741 17.1293317 15.5394828
C 41.3480691 49.7182962 20.1798383
C 11.8712437 1.1923069 37.7707771
C 31.3186018 6.4569496 2.2202531
C 27.4766699 4.4042679 30.5499037
C 3.6239826 52.2236608 26.9071157
C 51.4385997 33.1453185 56.8748863
C 3.6411464 13.9088599 52.0853504
C 25.6536174 9.5898077 18.1487686
C 24.7174670 31.3996522 42.1964396
C 25.6788588 8.1665582 30.5789324
C 53.5319980 37.1026819 42.5428865
C 3.4687855 50.3282431 28.6438720
C 4.2081876 38.1680282 53.6328621
C 21.2550569 8.2894066 10.3688416
C 22.8971920 16.8217678 26.3061941
C 44.1714404 22.3241455 8.3805105
C 0.1095585 30.1541231 48.4119364
C 20.2008354 32.3738979 51.9836461
C 38.9135802 49.2172516 45.8449421
C 4.6934606 28.0535990 4.1695371
C 4.4227907 35.9209763 0.8382343
C 8.0011527 13.5468904 17.9740034
C 55.9412940 35.7195067 2.6997525
C 5.6537143 15.2122803 9.8001319
C 17.2586954 24.5813449 16.9188508
C 8.3986106 56.6385877 24.1449133
C 22.5866286 52.4189649 36.0224733
C 58.2493058 39.4299009 43.7529613
C 13.5455183 0.9717646 12.6750777
C 7.7888759 7.3838629 45.6328753
C 5.0648540 12.1115929 32.7777029
C 19.6648258 32.4374457 36.8912510
C 55.8845544 48.3366281 16.7777010
C 22.1319625 28.1592636 29.8910585
C 16.5071170 8.3884472 54.1215868
C 3.0782857 14.0177555 42.2060027
C 11.0636789 56.0797165 8.0914517
C 33.5177570 56.9089370 40.2267921
C 57.3779179 15.7053521 3.0320372
C 17.3928291 14.0832007 5.8686703
C 33.0083247 5.5088212 12.2529380
C 46.1892074 40.7219766 58.2049409
C 20.4579448 12.9183547 18.0005287
C 24.1836099 22.6715982 1.6020916
C 45.3326268 21.8894540 3.3108916
C 54.1445747 45.8178823 13.4212248
C 36.3028893 49.1540301 31.2085764
C 10.2578345 20.6413922 5.1989665
C 25.8440501 12.2440495 44.1022907
C 29.6181693 5.5679789 43.2902138
C 26.7818973 53.8864421 21.9505435
C 9.4398006 10.1406032 26.1191538
C 16.7632150 11.5920747 44.4265302
C 52.4876002 18.8868107 54.8941815
C 37.7001412 54.0137698 54.7096322
C 19.9817650 0.2218973 40.1135082
C 15.0815127 57.5311603 30.3636545
C 27.9133127 54.7318255 12.9521907
C 22.4753958 56.3942184 35.2304945
C 15.7912299 14.1287194 56.6596020
C 27.3893841 39.3433577 40.1271494
C 46.2410610 27.0755729 46.5666939
C 20.8312959 8.5955309 23.6622224
C 35.3911452 32.4031977 55.0497234
C 51.5888866 17.6251119 8.4550576
C 34.4102953 33.5346652 41.8243997
C 17.9924586 55.4136411 46.4176271
C 25.2352127 42.5640319 51.4707187
C 52.5427035 16.2617275 26.5213008
C 54.5661857 14.9384338 27.2435799
C 42.3529631 27.3850493 31.8347784
C 30.6829213 57.3022175 29.3456413
C 19.9733946 44.5351141 55.5335050
C 19.4647213 17.4103360 10.5306744
C 48.6923185 18.9097608 16.8627766
C 26.7078461 41.1502271 33.5832740
C 53.4690160 39.3917278 27.6378212
C 21.9006536 31.8783984 37.3548675
C 16.8831549 8.8590058 25.3906309
C 26.2424591 11.2302354 11.3809322
C 15.8068774 5.9140292 56.9201580
C 2.5025508 49.2912457 28.9806881
C 23.0226029 5.1844711 12.9858777
C 27.3693578 9.1512464 45.9681472
C 23.9595270 32.1899132 42.9981139
C 39.4973176 45.8882452 36.1254534
C 54.0289363 18.6895766 51.5599395
C 7.1774164 33.1440548 2.4969685
C 0.1427273 51.3005586 18.6522710
C 32.6189396 47.1576542 7.7304814
C 10.1144658 33.4462188 43.5606169
C 18.9411736 21.1091197 5.6548421
C 38.3547628 41.0281762 5.1986945
C 30.6711422 57.9774772 25.8535081
C 8.8048643 38.0432480 54.1948472
C 45.8872742 22.6636875 32.7345577
C 13.2572810 58.2009564 10.5884081
C 23.2577562 14.7902448 30.0584187
C 22.4306917 8.5653771 21.6745785
C 54.9159270 37.1799862 41.9659912
C 9.2095277 10.9559394 0.0926544
C 21.1855318 55.5265183 37.3080666
C 51.4446978 41.8399266 21.0787184
C 19.4492906 28.7804870 0.1244798
C 34.1734799 34.4609058 44.4363114
C 9.3873804 50.3628318 41.8533664
C 13.1284914 18.0712068 10.4664701
C 26.0351720 4.3045705 10.8562309
C 41.4149491 55.7700506 8.4732880
C 26.1086029 50.1497720 21.7707826
C 1.8690459 40.3874568 42.2108070
C 48.0030133 19.8442510 10.8161484
C 30.1990435 34.1644552 0.2289416
C 41.9038311 23.4671381 10.2779942
C 21.1950359 33.2872791 9.1966827
C 51.3759227 37.0035964 43.2131855
C 5.9863278 18.7819228 4.2964963
C 35.5417723 43.3657023 6.1666873
C 11.4869358 25.4460396 3.6449353
C 20.9158597 45.1305228 53.0726956
C 53.6193341 16.8389213 55.8827942
C 28.0333983 9.6277501 49.5442623
C 35.8098405 52.3789100 41.2428995
C 54.6638635 26.4633970 43.0247024
C 39.6381180 5.6898945 12.0465399
C 55.9179455 16.6734263 48.8841296
C 43.2897361 37.2706107 38.2197098
C 51.4796572 42.5471201 14.6725728
C 5.5045918 30.7285659 38.3251598
C 55.1059939 45.9123918 7.0153504
C 15.1737964 33.4793548 40.1806028
C 5.9125459 52.4674421 9.5412911
C 29.8766604 44.5730448 13.9353914
C 12.1136002 32.7450168 57.8425272
C 38.3700659 22.7138289 16.2275466
C 16.0378839 3.7783706 8.2139455
C 2.2113558 52.4484522 12.0664602
C 5.5121354 27.0760619 3.4969575
C 37.7777826 53.5112840 55.9591215
C 6.7853956 20.9468274 51.3367238
C 37.1425213 0.6484873 13.2321502
C 11.0959036 29.6028298 18.8353569
C 47.9783254 24.9699424 51.0491824
C 50.9017135 18.0299772 31.5564118
C 22.9916920 19.4861891 23.3716990
C 47.2747808 40.5711716 0.6061313
C 15.8355497 9.2462039 24.6204740
C 4.2275942 10.8900395 21.9543844
C 8.0649120 57.7011129 17.2115467
C 7.5556828 8.1947819 36.8925212
C 2.9585840 13.1760065 33.8121983
C 39.0480105 27.1271104 2.8327973
C 41.2598544 29.5220056 50.2509283
C 33.8978527 54.7749475 37.1400718
C 48.8898434 33.3346655 33.5220815
C 19.0637888 16.2140013 13.2021774
C 15.9460569 10.6054210 0.7860483
C 15.6227265 41.5188172 7.0959364
C 51.0050152 41.9974997 1.7463861
C 9.5742369 52.0471061 35.7666487
C 49.6667780 38.5917094 45.0705036
C 30.7282460 36.5000072 45.8463156
C 32.1931097 36.9053686 20.0334173
C 33.5538781 32.7707171 39.5517322
C 55.1019109 43.0589068 57.8986250
C 4.4280141 33.1469811 3.2692599
C 18.0129236 55.7480796 47.9933965
C 7.7044462 47.6918243 40.6326979
C 32.9031668 7.5856052 6.6482399
C 35.2755534 33.7374200 44.1697769
C 34.0650266 33.8820947 33.0230735
C 40.6681109 46.6229393 47.7236922
C 4.9176662 11.7520845 38.9121556
C 20.5143345 2.5879151 39.7964608
C 3.4818179 13.2424959 35.0791441
C 1.0636338 48.2867182 7.1300061
C 13.5827687 17.1917414 52.5959754
C 51.1023347 43.2821146 5.7251345
C 11.5992735 28.3429637 21.1179166
C 0.7488198 50.7215485 11.5201193
C 33.6721034 35.2423663 23.1538756
C 20.8468307 30.0134930 30.6523967
C 28.8274734 38.9691761 50.2712908
C 8.8739535 22.2542212 0.3326391
C 18.2188075 8.8093173 24.9053146
C 23.7642063 16.4053728 19.4621490
C 41.5119570 44.2975175 46.9576279
C 2.6606671 22.4328487 1.3458557
C 0.3798385 36.4791880 2.6861807
C 11.1056753 54.3119572 4.8248451
C 16.7428099 12.5847268 1.8627032
C 34.7977140 1.3851863 17.3053506
C 22.4554937 43.6033435 53.8437995
C 2.8817656 53.7769143 19.0827614
C 30.6169423 35.6618452 40.2747266
C 14.5832611 57.1483377 25.6907487
C 17.9951355 54.1147028 45.7917969
C 26.5974785 19.3907913 42.9204483
C 18.0192189 28.7836039 22.9593508
C 33.2641979 30.3270190 2.2940091
C 27.0831698 55.6229263 13.5857427
C 50.8733812 19.7343616 36.6391766
C 50.9792157 41.8799202 17.5448051
C 17.2094083 1.8683866 20.1502075
C 55.5183759 46.2906137 9.4006553
C 15.8366978 11.6534910 50.7611185
C 17.7452915 9.4781718 44.8801243
C 6.3461655 11.0406842 52.7420219
C 23.5158980 8.1847412 34.3005852
C 54.1405126 16.8367027 10.2820074
C 12.3562093 26.6435679 3.3856551
C 20.0849433 30.6172068 31.5468334
C 1.2125029 11.1289749 18.5699630
C 46.5960575 26.8695806 38.7702898
C 14.4479910 28.0915459 2.8710798
C 11.2518329 37.0618653 49.6844226
C 23.9802857 13.1248483 34.4599568
C 47.2790015 49.7812857 14.5554895
C 27.4637911 25.1573713 44.4896298
C 11.9786687 54.2171424 46.5153906
C 13.1370876 36.8351559 52.8714165
C 37.8029083 47.6286530 34.3120069
C 10.7151768 32.0825216 39.8627210
C 49.5365504 40.9230897 0.7309614
C 55.3988949 43.6743455 0.5997033
C 37.6797719 32.4190009 38.3009373
C 17.6181799 33.6357042 52.3878278
C 28.3010041 2.9485236 28.6867850
C 19.5200909 1.6683365 42.0160647
C 27.0649944 42.7685070 24.6384878
C 1.4792968 48.6665672 28.3161474
C 37.6284944 52.9448282 46.1197397
C 27.8894636 4.2558210 9.0131130
C 23.9845085 21.9196195 30.3691756
C 28.6952464 2.1311581 8.3744838
C 9.9394407 53.0394636 28.6304213
C 36.7425516 44.3421501 4.4410699
C 49.1266939 32.9219027 31.0434393
C 28.1665260 37.4740351 35.7506269
C 42.4993112 50.6095056 17.9548217
C 32.7055026 5.3685166 56.2019068
C 6.2383055 45.3092883 35.5401755
C 7.6272297 50.9740185 3.8314071
C 34.5171575 31.8993342 57.2059821
C 39.9267832 31.9894478 43.8665389
C 27.9905811 38.4945948 39.2173100
C 10.5586128 34.0340146 17.6624798
C 0.4748965 26.1026814 1.9346652
C 25.9460574 43.7642034 31.2413057
C 23.6791313 55.5172276 26.1120587
C 31.1679758 16.0316890 49.2526296
C 12.3468443 12.6262021 11.5262572
C 16.1421153 0.9734920 56.4886357
C 22.6515877 7.1599980 34.1375272
C 45.4183898 32.6459364 25.5900301
C 18.6562734 34.1310835 41.3888328
C 10.1232431 5.4011701 31.8999909
C 20.0612845 5.0631349 40.7560128
C 57.6914647 26.6907507 53.4682110
C 1.5613260 30.6604437 43.6898692
C 39.6119636 27.5710033 30.4770570
C 23.5878710 44.8045297 45.1220892
C 16.2122940 29.9905997 14.5032606
C 10.0638053 5.8695878 52.3495555
C 17.0201389 3.5611062 54.1234154
C 14.9965352 16.2443094 15.9564785
C 41.5416931 42.5988840 0.0376346
C 21.0620032 0.1265257 27.7133300
C 3.6488717 54.1874867 14.8478651
C 39.4082407 35.4201812 13.6220718
C 33.2721197 52.9753804 4.7890217
C 2.9563494 54.1611807 17.6861382
C 38.0259437 47.8786340 42.0643606
C 34.0623345 25.7688538 36.0008264
C 4.4763245 12.0943291 35.1866416
C 32.9971492 22.7909405 38.4397074
C 37.6209575 33.9515244 21.2815747
C 34.9295419 52.8702501 2.8169169
C 48.6887012 23.2391317 52.5004248
C 20.0598437 25.1803528 20.2127538
C 38.2471072 35.2086643 14.3830176
C 5.8414308 11.8279840 30.1172113
C 23.4049089 13.5245366 13.9919212
C 44.4336697 32.3904233 19.9157941
C 16.6211751 43.5563651 22.2638253
C 13.9464909 57.8358044 24.7457537
C 47.0023493 20.6220542 6.3682795
C 54.3712680 17.3966794 40.1811480
C 1.5721246 42.4103294 50.2501562
C 25.7254641 44.1018987 37.6258835
C 33.7894041 55.9364690 3.5029073
C 22.8182602 21.5389495 22.0693456
C 29.7567532 3.4110186 40.1882447
C 41.6519107 45.9766496 21.9747361
C 36.7879430 55.2631539 54.3981034
C 34.0050585 23.4600963 14.2280834
C 26.4506506 10.2164432 45.7087963
C 27.2993171 21.9327212 46.2314427
C 17.1571423 7.0555732 46.3984348
C 44.9170205 33.1817136 18.9214079
C 42.6434996 32.0691411 32.2297892
C 16.7151497 6.3903366 52.8852240
C 9.8491092 36.9534597 56.5852650
C 16.1491366 30.0434803 26.9381622
C 18.6358367 14.8168587 17.0175284
C 13.3330643 53.5524615 51.1773475
C 47.8435713 33.1877173 25.2394394
C 26.4103645 29.2197324 9.7165429
C 29.7317556 34.8593752 36.7444832
C 20.7998058 28.3532647 0.0526242
C 43.7555431 26.9846352 53.6191496
C 5.2500898 29.4399707 4.0208821
C 10.6918934 11.2181763 12.9723712
C 23.3435132 31.9192687 8.9431497
C 16.1690382 7.2542128 56.6317822
C 1.6394640 39.8074114 33.4187673
C 35.4773188 50.1566559 31.7015436
C 8.5269121 37.4728134 56.4231085
C 21.7991718 58.0168576 25.6635511
C 3.6303366 13.7829417 39.8049647
C 18.4885163 46.4747936 56.6536013
C 46.0598428 33.1893158 36.9500859
C 23.3965196 14.8678559 21.5677335
C 25.4628894 48.9464264 25.8652903
C 5.1193942 11.5203922 27.1781364
C 15.3488270 30.9889243 58.2004504
C 38.1337509 47.6053147 1.4956077
C 10.9881586 4.5171627 31.4658539
C 27.3514869 19.4065615 57.2847165
C 23.6577092 47.0432830 39.8983663
C 47.6476825 36.0279052 19.0805478
C 3.1101229 29.7615426 57.6860760
C 50.4894710 18.3287082 8.1365732
C 29.4806985 37.4074010 44.0611603
C 33.0940668 13.0843951 52.2928643
C 8.1308243 55.3171512 11.0007086
C 2.6490645 41.9041101 44.2581998
C 15.0849971 1.7083326 7.7978064
C 17.0338264 40.6560857 17.1213571
C 58.0238225 26.0140148 49.3891774
C 23.5092140 15.5435910 20.3855904
C 26.5016260 16.1862080 42.9463665
C 28.6333813 10.4404964 5.0493005
C 11.8154658 5.0950447 30.3529612
C 8.0689551 51.3883588 32.4662944
C 16.3547481 2.2513263 55.9313590
C 55.2225628 45.2658821 4.6998283
C 57.4248851 3.1183119 12.9672821
C 1.1100441 50.7845621 24.4520839
C 3.0365385 45.1321344 53.5246456
C 45.3523483 36.6555263 13.3138180
C 13.6267844 30.0959092 27.9549410
C 27.1272332 22.2838443 54.9912493
C 7.5484055 32.2088850 39.9337199
C 2.6940773 32.3158420 45.5598429
C 19.1727197 6.7264542 10.2889566
C 36.1920873 53.9881339 20.7958488
C 26.4395801 21.5297773 38.7014041
C 29.4429477 37.3223347 41.8442374
C 18.6763981 6.6497318 42.4007683
C 24.3537531 16.8966586 5.0671080
C 40.9841345 46.5691887 50.0256063
C 3.6566969 50.8294161 8.0983517
C 23.2599102 43.9566477 49.1088332
C 50.7488552 17.2600695 25.3437258
C 42.8018133 22.0145383 27.0921165
C 20.4424112 2.1542930 18.0908086
C 30.3489371 50.5406958 9.8216789
C 34.4153092 29.6223327 2.6525633
C 16.3247285 33.3912965 38.1441179
C 43.3864124 22.9456237 29.9423227
C 29.1239984 8.2290269 5.7616913
C 45.1874241 25.1145985 33.5166200
C 16.1914453 8.3857751 57.4084700
C 47.9457468 20.1827212 30.4200120
C 44.9045950 26.4679120 34.2534590
C 29.9403656 36.6263971 42.9958938
C 48.2390745 19.1719723 20.6586352
C 22.5840173 0.9514903 18.2048058
C 41.1982893 30.0061531 48.8453395
C 38.0232633 48.0199751 35.7263514
C 24.6409990 52.8976416 25.3114372
C 5.0765394 19.8272225 2.2036662
C 17.3551294 13.1194360 3.1484109
C 25.0072516 8.4488516 9.1657875
C 33.5025301 39.8194917 11.2094951
C 30.6193135 48.4599368 8.7220682
C 6.2308543 33.9932709 1.9094646
C 27.7546315 9.5218909 10.9616823
C 22.4280213 4.0970028 36.7698298
C 54.3186165 39.2753206 48.5444874
C 43.0238900 39.8015448 38.9472747
C 10.8887443 2.1144422 44.4127138
C 24.6998084 10.8123522 35.9554128
C 56.4877884 14.5428411 14.0909467
C 3.1573263 30.7573949 3.9953227
C 31.6006307 43.9261804 10.0483194
C 20.6019583 46.3835513 46.8725734
C 0.6624262 10.7652630 23.2677664
C 37.4467693 33.6448068 29.4984217
C 35.6936476 34.3462477 24.8835156
C 51.8832701 17.6734773 1.0155570
C 16.4364373 3.7242232 10.5662233
C 28.6910810 29.7657904 6.8164253
C 18.3234894 55.3824070 42.3616809
C 57.7475490 26.4485187 1.0920892
C 40.1696760 47.0210354 46.5714073
C 2.7034876 21.1495176 53.4180888
C 24.8465954 51.5675993 25.8843186
C 27.1962280 55.0084122 17.0236027
C 34.3545642 52.4109351 4.0407193
C 29.1925995 52.7301050 10.7765610
C 20.2764112 16.5080017 11.0519770
C 56.5199735 2.3808277 12.5454717
C 9.8726916 57.3101895 13.5799856
C 54.3529106 51.7972451 8.7286515
C 10.9532277 3.2664210 53.1138237
C 3.7264898 42.9926085 46.1034123
C 19.0311321 5.6244070 43.2915543
C 26.2728344 38.2890872 58.1231888
C 34.1186554 0.7891325 9.2539586
C 42.6235523 43.3084926 47.5946791
C 12.0087814 7.9804171 28.0533250
C 29.1661663 8.4351015 15.7543374
C 16.5500991 34.4328842 52.5713950
C 11.6705767 54.5448956 43.8549426
C 53.5708618 16.4390710 58.1557722
C 18.1670342 1.4410631 29.3125753
C 37.4691630 47.8242976 29.3021580
C 18.2286914 26.9503028 3.0711241
C 40.4482937 44.4848037 57.3154721
C 19.0763263 2.1103339 18.4121847
C 24.1560860 17.5054428 35.4407533
C 40.8768689 39.9209627 5.9725187
C 55.3340199 38.4749179 33.9906694
C 4.6629938 49.8697910 30.8927041
C 26.1258150 5.8915259 28.7651623
C 17.5626323 12.6306731 5.5533585
C 27.3764853 10.3396648 13.4376105
C 36.4070756 53.6267627 58.1840859
C 49.4321628 21.3833486 37.8523333
C 23.4022982 11.6895387 32.8130432
C 2.1703649 12.5443333 29.5968953
C 42.2917334 21.6685650 13.6807817
C 6.9198395 48.0345876 52.7595504
C 23.7707633 54.8067692 28.3407214
C 16.9908494 5.8766476 47.2204557
C 23.8539986 20.4920712 30.5952187
C 3.5310791 12.8211037 31.3317509
C 46.1553469 49.9681863 15.1249514
C 15.0346656 56.4542714 28.2462625
C 28.2694521 39.6676647 51.4705910
C 22.1941374 57.3356514 29.2858256
C 47.9166032 50.0290398 13.4931393
C 42.5543163 30.1231276 46.6706469
C 41.3247186 32.8265624 27.7519307
C 27.6703230 54.7803015 15.6143905
C 56.8684912 29.0079851 42.4499354
C 50.0678225 18.8454505 14.2433840
C 25.5514924 18.0734901 3.1189017
C 35.6950602 23.9723298 11.5869543
C 46.1148981 21.0060567 7.3926903
C 32.3435229 35.2078673 31.4588276
C 11.3609086 6.3023460 29.5977056
C 12.8908115 54.4121549 0.9511318
C 37.2439203 48.9484531 27.0346779
C 27.5400154 49.9651778 17.2795461
C 43.5592735 22.1580334 28.4885849
C 10.4561510 31.8075878 38.5714404
C 28.8267245 39.2154330 48.8411101
C 56.1260251 17.2196544 52.2084232
C 48.7658410 20.7407111 57.5733281
C 37.7739430 22.9260844 14.9690257
C 16.7780194 10.5831907 48.5586986
C 40.0085302 22.3362607 18.7072412
C 47.5521639 40.3429867 56.0679775
C 6.2656671 10.9398365 42.7933446
C 28.3653575 9.3425257 6.0177278
C 35.3451358 54.2978523 0.5876693
C 27.4182762 23.3312022 45.9131699
C 49.2556022 22.8495357 42.6065340
C 22.4680604 2.0952770 16.0641225
C 46.6288673 19.8623634 15.7578289
C 9.7843269 50.2904188 51.7275825
C 4.5069711 18.4134965 1.6921015
C 32.8518099 0.6901612 5.3222343
C 25.6499647 23.9347728 58.1412055
C 3.7224226 11.8502676 27.7940856
C 37.9766737 50.4150009 0.9889872
C 13.8934199 31.0823691 31.6312372
C 21.8496378 36.3464054 5.6436725
C 15.1902246 34.2837845 43.2109418
C 23.9841071 12.9867076 40.5105690
C 11.0330872 15.0668809 16.5570363
C 36.2873999 29.8888623 57.7798888
C 48.9673975 33.2658917 28.6210376
C 24.8223810 27.4883516 36.6178699
C 40.3579502 44.4657925 39.1723514
C 12.2194896 53.1165837 47.5224168
C 23.1835866 58.3257154 20.3445002
C 13.4286494 9.6081193 24.2820688
C 54.7418558 16.2908754 11.4582414
C 19.1326710 33.2610215 10.8635372
C 40.6121833 41.9388156 2.3644489
C 1.8316851 40.6719059 43.6160261
C 28.4785418 15.9245062 0.9446314
C 38.9357070 47.0214177 42.8320432
C 2.7917821 41.9730002 45.6128078
C 31.5617651 4.9546024 54.1188228
C 50.4205530 19.4880888 34.1152497
C 28.1410753 16.1304545 52.7957969
C 26.8054305 24.9333257 42.0892691
C 17.0426362 2.1474177 29.8418196
C 16.5273929 45.0430003 24.1901210
C 11.6487056 31.5371953 36.4678851
C 31.4055088 1.9678142 41.8929773
C 27.4397627 37.1462409 58.3069250
C 12.4571043 55.2963815 3.2387282
C 23.2528596 55.7236419 30.6890269
C 45.8128004 32.4800997 35.7000278
C 26.6519015 6.3664745 35.2984043
C 0.5929657 34.9277937 50.6071528
C 41.8839606 35.5458270 13.5857381
C 33.7848837 34.7203595 29.6549524
C 15.4861493 5.1614075 29.6527942
C 46.9662876 25.9800762 50.5182175
C 49.3363530 35.2093056 39.9628199
C 10.9553496 37.9824375 53.1710485
C 34.9176932 57.3854266 44.7533844
C 19.3008654 8.2315482 25.6570210
C 55.6019398 37.9559877 35.2539381
C 7.8530955 53.6634969 27.6619999
C 26.2419653 12.9512812 6.8746757
C 8.0427566 15.5235465 10.4074802
C 37.8804060 53.3730958 19.4750452
C 57.2648192 28.3263223 2.4087191
C 50.0478278 18.3799338 19.1563397
C 42.2147942 42.7611211 51.5527160
C 17.4610953 16.8676057 6.3697195
C 31.6771944 36.9913413 24.4718309
C 53.4768419 16.4515165 31.5221075
C 17.1399916 5.2110411 6.8406691
C 54.8130703 15.0717038 29.8970275
C 33.0062482 27.8205850 5.6884235
C 46.3660741 33.1401877 21.7183826
C 35.0694769 57.9426744 48.4937215
C 23.8139931 52.0942264 29.5481874
C 1.7863721 44.8284311 30.5087817
C 56.9666793 41.1564442 30.0023312
C 37.3110632 54.7631480 49.5154120
C 19.3578123 47.5151739 50.3867185
C 37.7387701 51.6556168 0.1556976
C 25.1771146 12.2970697 42.7916247
C 36.9920170 35.6553974 13.9574059
C 49.3385963 36.0197297 42.1900841
C 3.7707320 42.1435238 43.4095773
C 12.3741917 35.7429395 55.7669069
C 41.4180311 43.4987601 57.2286670
C 35.8684919 33.5982180 46.6130044
C 15.9947316 35.1516742 47.9495647
C 28.2435312 46.1047788 17.1871160
C 53.0546599 44.9204568 14.0128220
C 1.5307798 52.0820501 13.3684549
C 18.6300949 57.7732287 42.0837849
C 32.1715612 5.3119799 14.4820192
C 2.3231732 16.6017545 4.3786641
C 28.1319634 32.6097753 4.4390892
C 47.6649430 38.1413267 44.1286417
C 54.4694222 17.7102187 53.9550000
C 57.3042454 13.4318433 14.6903270
C 43.8423843 40.8637264 45.0183011
C 22.4025689 3.4175761 32.3284335
C 36.7523230 27.9720725 3.1260099
C 57.5981979 37.4622047 39.4661944
C 26.1233874 48.0952728 23.6038757
C 23.9537124 18.6152763 34.5246614
C 10.3398922 2.1222056 48.1584646
C 21.2340375 53.0253685 38.0932707
C 50.6812292 35.3736571 27.1238605
C 2.7810199 20.9793151 55.8407295
C 34.0443567 52.5604736 32.7491687
C 47.1254002 39.1752848 44.8594712
C 15.4419498 17.3823300 12.6036684
C 16.9463108 8.3562932 4.7679341
C 17.5090261 41.8777873 5.2541949
C 22.6585809 50.9704750 36.5449529
C 7.7715916 52.2577494 29.5695192
C 29.4014301 11.2336840 56.5989295
C 17.0574610 18.3175727 9.2603320
C 22.0002408 13.3118506 16.1269890
C 12.6546527 30.7739237 0.8030518
C 39.6888205 31.8831601 45.0890783
C 47.6943321 24.3646500 39.6919384
C 49.8471353 18.9441311 9.3306810
C 1.1006432 23.1568757 56.3547091
C 34.8291620 54.4386602 39.4636296
C 24.9623372 45.0570091 38.3051779
C 27.0860659 23.8949299 44.7218463
C 43.4968030 36.8166236 11.6623951
C 4.2274029 43.1079105 39.7924060
C 55.1497626 29.0395265 0.6367548
C 18.2042735 55.3901092 43.7442100
C 22.8355486 15.4123830 26.2413451
C 55.0961900 15.8346244 36.2994183
C 26.5631456 18.9600196 41.5042059
C 25.2702926 27.4002042 54.1365724
C 41.9077272 36.7296559 11.3820592
C 52.7275418 39.1792013 52.0335804
C 24.2884026 13.2109181 35.7749475
C 10.3093373 6.3974804 54.7181530
C 24.5890808 13.7003293 10.6045950
C 57.8641638 16.2824749 54.2639430
C 30.7670168 26.2120327 9.7573767
C 45.8183844 39.4615266 44.8016513
C 34.4464703 33.9833968 46.8326395
C 29.1514554 13.5015613 56.7440579
C 31.0102326 5.0127479 46.5036268
C 35.8238613 52.1382311 39.8001091
C 30.5900540 4.8174778 45.3235204
C 2.0816943 10.6317222 20.8869593
C 3.1472413 37.7549631 52.7308283
C 1.9345636 43.1269489 51.3715076
C 33.0980466 36.7471025 19.0199415
C 8.5800074 1.7296450 2.1522412
C 13.0398034 37.1557749 51.5107590
C 51.9766759 16.7440814 22.7420850
C 4.8766623 52.6899109 27.2064912
C 3.4642417 19.2023273 58.0151830
C 37.1931157 53.0199018 20.7091935
C 17.8514450 16.5473191 15.1386592
C 23.3486756 17.7342810 30.9681188
C 28.1397795 15.4573083 51.6444659
C 47.5559864 36.4935596 17.7184713
C 7.3305335 56.4646318 23.1221294
C 52.3274309 17.2845356 6.1291288
C 36.2976666 54.8728777 45.3810553
C 28.7324954 7.1285938 45.2079127
C 20.7915780 33.4245407 40.8440648
C 23.7756004 30.2879121 51.5045851
C 40.8455849 23.2612066 28.0788988
C 45.9314133 25.8166924 52.9485345
C 49.6451575 39.5764592 47.2518940
C 44.9850768 29.5043205 42.4082758
C 40.5739952 27.5860023 56.5459241
C 47.7959340 41.5060480 5.5414925
C 33.7484164 57.3946522 3.6709266
C 11.7489851 20.7106220 1.9188362
C 27.7789815 39.1540477 53.8651879
C 53.4179831 37.1678189 33.8677896
C 33.8818423 1.5124468 48.1241875
C 56.5757275 12.1697522 23.4727517
C 47.8863667 40.3028150 51.5054299
C 38.7131742 53.2817216 50.9336220
C 29.5608503 42.2226848 17.7212748
C 23.3264243 15.7597320 28.8933779
C 34.3358699 1.2018790 0.0084604
C 35.0001624 1.3584029 15.8089104
C 5.0959476 18.3871231 54.5716626
C 32.1287540 34.9963851 48.8497807
C 31.1084843 35.0668750 41.4103538
C 35.4370383 25.6639575 7.6511309
C 29.4700366 48.2704445 10.8274840
C 52.3096980 16.5858037 30.1898629
C 7.2862004 7.8169121 14.1809432
C 24.7856656 13.2579573 41.8409192
C 36.6017617 26.5334535 5.7886809
C 20.8762767 25.8357645 2.7567493
C 26.4372771 20.1426831 39.2773553
C 15.2799210 13.2354617 52.7171021
C 2.9007226 38.3252191 55.4031130
C 13.3848633 28.9803078 2.3420213
C 12.1179309 55.2401941 4.5007734
C 22.1707445 6.8928613 32.8041952
C 4.0304044 17.6821496 2.9479115
C 16.2406761 1.2087175 30.5226641
C 38.6745104 49.4199652 0.1136525
C 31.0283549 34.5087290 56.2157730
C 51.6679996 18.7943863 34.0877304
C 14.1650163 56.4827598 1.8673703
C 34.7124696 54.6030369 40.9838038
C 32.1214284 34.8584462 53.9751063
C 27.6886114 8.6337087 8.6211688
C 24.7139490 8.7935498 29.6449537
C 35.3457051 57.2949364 54.9673567
C 32.7608140 44.7823092 8.0871715
C 2.5779691 46.0898289 30.6651106
C 0.7268936 16.0487808 55.2335851
C 39.1433498 52.3831699 53.6917034
C 7.3460901 35.6426425 47.4516570
C 11.7887424 33.1419399 19.6075134
C 43.6016176 40.0797483 41.1663989
C 55.3264000 33.7677492 55.6579453
C 31.7998603 57.7497552 35.8580710
C 30.2032853 6.6984582 4.5476141
C 3.2259662 30.3610516 37.8162911
C 33.3580054 8.5158226 4.1962131
C 27.4760822 44.4497072 21.2885376
C 26.6642014 27.1754210 43.2644599
C 27.9038119 18.4667187 54.1017504
C 11.3782221 52.5374587 42.3582105
C 42.7040553 21.2493032 16.1288004
C 32.5920925 38.3750626 16.7837360
C 34.7205967 45.5870123 5.0538307
C 32.1057841 25.6249256 10.2392609
C 31.0115879 29.5600554 5.0840584
C 30.1478869 0.3875766 25.0036456
C 31.3105848 6.9716830 55.1153346
C 20.9627761 1.2497124 39.7016330
C 3.8682251 41.5710331 34.3663044
C 47.4207067 41.0880934 2.0564269
C 45.2026625 28.5659802 44.5831667
C 47.3212666 37.4097873 15.0847368
C 57.1990584 16.2700465 49.1065488
C 42.5262490 28.2899581 51.8898785
C 44.1300436 31.7063106 23.5361071
C 52.3527108 43.3224282 19.4185734
C 47.6481060 35.3155347 22.0507243
C 24.1821792 25.2050442 30.7053569
C 55.9760103 47.7335081 22.9365833
C 16.5964566 34.2829041 42.8246736
C 34.0827914 35.7233953 19.2770350
C 5.9575852 34.5728659 45.6808267
C 48.6943209 23.6552258 43.5565889
C 17.9492422 56.6296421 44.2232147
C 52.3565571 42.1294060 23.3084072
C 4.6743721 50.4451004 7.0062941
C 43.2071845 37.3396259 9.6027517
C 56.8676339 39.4261964 45.9323583
C 28.1993168 53.6321368 15.0547476
C 12.4226485 54.5379161 31.7033383
C 49.8999995 41.5644229 12.8051959
C 21.0847643 58.3606095 29.2031905
C 16.2354157 13.1467769 57.8364757
C 33.8567020 45.6705011 6.2187231
C 20.9501319 31.5027024 11.0539416
C 53.1778542 26.4042545 49.0231717
C 23.9770850 14.2499912 36.8197328
C 16.3946284 12.0549774 46.8215572
C 9.8130147 50.4994402 50.3610402
C 56.2459042 43.1815390 57.0219925
C 4.8267300 13.1084814 15.9499938
C 7.4589666 8.3048360 39.4122720
C 42.7758051 31.6595556 21.4899882
C 57.7111397 30.5136832 52.0245996
C 17.8811762 1.0531745 23.6859391
C 20.4724977 20.4025800 16.0907666
C 46.8526372 19.5773726 20.6709853
C 26.0075232 16.4773830 41.5869360
C 54.8949644 13.8551867 19.9776673
C 24.2202891 23.6705974 18.4264630
C 15.5837583 12.1056520 53.5489857
C 11.1076029 52.4155987 44.7887282
C 42.3000206 31.1567294 44.5977804
C 52.7671587 30.5315015 45.6514205
C 22.7378898 2.6324182 14.7167238
C 22.7744492 55.3510207 32.0579094
C 30.0084223 0.0510845 7.7834641
C 17.1249131 53.5917010 48.9594425
C 19.3326838 4.2028271 42.9045754
C 25.1657097 24.8023969 13.8203076
C 48.3513001 30.7986229 51.8321226
C 31.8923708 20.8570711 41.7255417
C 6.1602753 44.1111438 34.8752098
C 44.2569924 41.3086508 51.9085434
C 12.0679155 54.9348196 41.5977765
C 45.5067541 35.8244256 14.5627292
C 19.2909259 34.5643716 8.6735688
C 37.0154813 45.4610453 3.5032007
C 30.1928240 9.0070728 3.5500040
C 5.2890405 42.2648440 34.3213908
C 11.8101295 55.2279857 35.2244755
C 51.9573291 37.6467465 27.5585420
C 25.2220873 55.4718801 22.8813774
C 33.9750734 51.6328758 28.5082090
C 14.4477230 53.8585788 53.6722227
C 48.5770773 20.7842899 32.9318362
C 15.8006366 2.4517105 8.6302692
C 53.7816160 18.5958694 52.9900120
C 13.6294739 15.7236362 15.9676928
C 57.8882141 36.2676443 54.6788585
C 26.9548661 5.6058985 30.8690747
C 51.8585192 17.0306945 17.8882640
C 48.3935165 24.5099901 48.4249684
C 35.7064280 56.1429432 50.2138405
C 58.2736756 24.4376644 53.9939127
C 33.7878511 1.4638586 53.2479610
C 37.8305283 32.7037257 48.0462507
C 18.0600741 52.8929257 46.7204377
C 6.1009320 45.9533300 37.9848608
C 36.1537198 38.5110082 10.2590055
C 18.4417432 27.9954572 21.8454571
C 7.9589608 53.5178940 6.6993343
C 34.6317510 36.3094360 14.3055367
C 7.9315879 7.0945804 43.3209906
C 17.0706118 13.7534858 9.5895199
C 8.0912103 9.0471544 53.0150495
C 23.9927131 24.0722647 15.8706770
C 7.2449801 53.2688906 7.9477169
C 22.6709382 25.8237256 27.4326249
C 30.7399435 54.2051240 8.6134542
C 26.7606446 44.0461586 25.4226962
C 21.0975935 3.6071784 39.0253788
C 37.5188623 23.8117247 23.1670893
C 31.1454207 40.0062157 15.4799146
C 44.1221069 28.5575435 47.3726177
C 3.7395611 43.7796397 47.3970703
C 20.0572056 3.3313019 14.3877470
C 26.4745673 27.7861374 42.0259234
C 3.2798756 14.1254103 38.5762271
C 38.5000935 42.9835740 3.1903568
C 28.0280731 41.1630170 26.1635652
C 52.4878947 17.1150008 7.5311367
C 34.4214827 32.9300107 40.5788445
C 26.6074633 13.4595234 48.7240747
C 46.5347261 19.3451421 18.1337308
C 51.7694148 16.8134858 20.2492461
C 24.8450602 7.7982885 35.2217610
C 27.2406535 22.0513066 52.4894419
C 8.1764599 48.6931922 49.2266768
C 47.7555671 29.7901346 52.6062835
C 40.6950051 31.4400212 46.1308315
C 31.7050473 0.1107890 6.1883205
C 53.1429876 42.9944486 1.2457408
C 29.6996788 56.4894887 9.3121871
C 25.3017043 22.6275234 36.8395721
C 16.0411155 48.1880493 26.3996058
C 32.3078722 33.6650844 39.9010201
C 27.5934147 20.3005034 50.3388800
C 19.0474317 3.1371184 43.7435052
C 47.3926108 39.8281997 9.7233996
C 41.0548881 25.7960458 2.0976161
C 18.3869223 4.2827377 29.8942180
C 53.7310609 32.9672087 1.1247034
C 40.1122067 31.2066871 48.7137940
C 2.0762632 15.5754110 53.4630211
C 4.2437049 54.8726576 17.3877830
C 34.5881213 53.8765621 1.8822554
C 51.7304638 41.7854032 57.8341723
C 2.3975371 21.6275223 54.7741896
C 8.2896105 10.8358985 57.5499139
C 7.1085166 37.7168173 50.8282728
C 35.2455876 4.1950880 12.9507021
C 45.6713483 34.8517609 38.8359163
C 3.6044727 46.1740187 54.3299510
C 0.9843427 39.1332076 39.9229616
C 10.3146491 30.9023980 32.0061001
C 22.5704231 33.8653063 7.5211100
C 28.9121955 4.1752079 39.3331351
C 40.3165529 45.5271168 56.4130076
C 29.2971609 9.5482359 52.1350903
C 39.7351972 23.8713038 27.3893263
C 40.0473797 32.8924884 28.4912545
C 27.6652501 18.2459319 56.4441983
C 8.5445704 35.4125918 46.9110761
C 45.0751297 23.6293891 0.7188151
C 39.6577432 52.1963982 51.1931439
C 15.2451477 55.2260061 51.9345232
C 22.5009730 1.0162114 31.8286059
C 21.2348589 14.7968261 14.2609599
C 9.4222147 52.5267660 3.4848590
C 1.8036906 22.3627493 57.4731657
C 3.0869357 48.0375562 4.5460961
C 40.8445519 46.8992390 51.6595021
C 50.3269507 20.1754226 35.3165676
C 26.1110751 28.3310877 10.9588006
C 24.7817505 7.4287101 21.8281593
C 13.9434332 32.6576989 36.5902041
C 33.9676664 1.9923360 1.2802542
C 22.4317198 23.3071069 24.0506758
C 49.2110166 18.7803576 26.8213647
C 19.6651393 40.6882071 4.8546564
C 47.9605618 19.0194758 18.0709393
C 22.8285946 14.3216676 22.5636976
C 41.6377979 32.7293569 26.4740664
C 11.7263356 2.1558506 34.2459788
C 12.6308557 18.7155571 9.1312825
C 11.0752860 54.1239213 35.0393996
C 40.1963729 22.2291395 21.1320656
C 53.4922131 45.3614374 16.1677487
C 8.8094569 5.8681197 47.2045188
C 37.6893904 32.6209014 43.3577167
C 23.2497317 43.6430994 50.5453913
C 22.5004185 9.2259441 31.7226180
C 43.8539704 33.5479412 18.1239890
C 18.6455933 28.4861232 24.1877433
C 35.8284013 53.9887468 43.2356664
C 26.8061958 0.3522412 11.8935185
C 52.1591090 19.1953241 36.3899680
C 5.8109539 15.9789170 8.4330295
C 44.3444043 20.4006054 23.2178206
C 6.4776034 11.7817844 55.0617264
C 53.8156306 44.5361858 22.7255065
C 12.4086295 57.8587700 49.8590381
C 8.4900013 48.8930763 40.6827524
C 30.8948378 15.1537965 50.0625722
C 57.6649048 50.3202725 16.5875018
C 26.2301555 2.9941799 11.2462900
C 48.8147452 19.5066131 14.4116443
C 35.1528999 33.4331440 33.8844585
C 55.6211214 39.2082216 48.0749297
C 16.1148339 45.9968043 1.2801824
C 16.7170468 32.9824421 34.3173516
C 22.2409240 39.8166057 1.5702367
C 26.7485856 6.3342500 9.6701359
C 7.5332776 30.7957004 3.2171486
C 19.6940184 11.3817912 20.1120011
C 32.7503935 2.8387108 49.8539996
C 9.5884453 36.0799598 47.5800251
C 14.7347707 14.2501970 50.6797999
C 21.3278934 32.3881643 38.7380496
C 57.7339098 48.7508996 11.3509354
C 30.8445573 3.1875990 42.4248889
C 33.4814654 37.3185559 17.5502758
C 16.1663784 30.0561114 24.4265783
C 55.7077613 29.8554946 1.8792388
C 25.4782404 44.3139663 36.2716231
C 57.2695078 15.8575574 5.5516223
C 9.3739468 13.6561451 17.6306185
C 20.7626179 2.2893901 16.6553511
C 3.0160531 16.2608232 55.7058438
C 18.1309593 10.3954080 6.1637840
C 18.3577757 4.7380518 11.5854670
C 56.7073796 27.9496573 55.2806420
C 14.2708389 8.5828000 26.4810856
C 7.4111386 48.9836551 57.5896846
C 28.1709568 4.5047764 35.7196368
C 41.8715434 47.2345332 21.3457550
C 2.1057188 29.6882399 41.2841102
C 45.1472940 40.9832181 55.5613575
C 38.4787973 33.1322205 30.3032889
C 23.0854638 30.8647891 9.8631540
C 46.1314941 21.4652063 2.0659794
C 52.0759537 43.4936576 10.5206431
C 49.2709985 40.3189937 49.6064974
C 20.9851197 43.6922682 55.8376880
C 23.5670646 29.1368916 53.5847409
C 36.9795633 32.4556558 41.1941397
C 35.6322478 27.8630882 33.2072130
C 26.6090572 49.4376527 20.6748217
C 15.6270070 23.5466440 4.4568554
C 38.2948622 32.6522032 23.6061075
C 8.5369661 30.4741352 30.4975382
C 21.5120550 23.1466850 3.4064104
C 27.3511495 18.1934301 49.2547848
C 17.4278044 54.8906974 49.1521085
C 26.2878353 41.3807336 41.8312042
C 11.9833117 9.4692750 26.2489392
C 37.4358196 48.7499313 2.3019779
C 17.7938665 10.5357432 21.6092715
C 5.0572409 30.1167497 35.8676780
C 27.3231581 36.3503980 1.1099489
C 16.0836891 11.3926102 1.9823049
C 56.7043739 35.7641322 55.2069248
C 36.3712155 23.8400168 21.0835542
C 0.6143521 50.7959149 22.0601781
C 19.4959926 53.3210602 39.6699609
C 2.8994411 39.7038698 35.8608179
C 34.1860454 42.3398484 7.8082045
C 40.8958441 46.7134701 25.5187520
C 38.0792216 32.3911325 49.4825422
C 58.2335668 15.5313111 8.7152977
C 15.5735902 2.1297381 16.7382013
C 18.1545962 8.1836771 44.4969395
C 24.9828013 30.1486272 48.7452820
C 46.8364879 21.9933355 58.3241895
C 32.6523710 54.5920401 32.1330163
C 32.1500225 21.5164760 40.4860883
C 8.3687125 6.7125788 48.4116880
C 38.3979205 25.6566044 27.5373768
C 26.6908711 17.8670385 2.4065982
C 22.5301665 6.0296691 35.0555030
C 48.0136685 24.7581788 43.3138211
C 4.4054700 36.6136006 48.7180276
C 3.2868320 14.8473697 53.1658649
C 18.6152871 39.9021109 6.8528591
C 0.8429405 34.6587127 4.0865550
C 30.3974736 44.2212731 12.6604549
C 34.5782769 0.3558823 52.8748346
C 13.6300551 14.3808881 10.8802565
C 46.4071860 19.8387099 24.4131095
C 26.1851750 26.5249233 53.7515542
C 3.4515270 21.3603428 1.0171714
C 38.1465516 47.3525296 31.5821165
C 5.3459502 22.1861787 2.2769798
C 35.4950917 11.3012747 56.3395622
C 8.3134904 15.2034825 13.0906252
C 30.4257071 39.0181621 24.0201516
C 26.0127055 23.9556947 56.7650415
C 22.9425226 17.9228120 5.2054432
C 39.0058919 36.3261845 11.3189729
C 21.9250041 4.2719866 13.0417377
C 23.9768065 29.9237956 10.0074912
C 26.9778653 40.2791578 42.2733468
C 39.3726944 48.7929023 23.9294977
C 33.5989906 34.7930919 30.9104247
C 2.9377956 14.4012095 40.8488509
C 22.2108571 50.7743311 37.9840387
C 21.9555939 30.1996923 33.1935245
C 24.5707746 3.2207578 13.0815458
C 16.2771851 10.7092320 51.7254160
C 23.1314642 37.4232084 3.6490737
C 16.3488102 4.1279088 6.9051283
C 14.8737734 16.1145336 54.8130364
C 33.8075201 1.0862726 44.5369086
C 23.3136488 9.6319508 27.8465090
C 57.1374155 15.0930680 35.6095279
C 39.2110249 51.4708488 48.7292138
C 15.1125093 14.8160936 54.4562867
C 11.9658441 1.4259422 52.3442178
C 17.6825045 14.5726088 7.3052621
C 30.8894420 7.9954213 0.1687119
C 4.5432771 49.7351108 5.8862461
C 32.1103699 13.6974722 51.6851667
C 27.1769694 26.3644480 48.2240507
C 26.5440281 56.8686131 15.4603450
C 52.1581152 35.6530380 39.6728227
C 1.8779017 40.1944290 39.4397548
C 23.2763500 44.0631833 46.3221898
C 52.9164738 16.9085430 32.7483498
C 45.4595678 29.3511923 40.8777537
C 49.3933689 23.2004335 50.0909232
C 29.6787291 26.1388836 10.6180488
C 30.2555852 8.8955883 56.1363170
C 18.0518649 34.2778811 48.6977137
C 24.3370008 11.5408373 40.1531428
C 56.5745555 12.2962706 20.9200821
C 42.9510313 20.9781420 23.3517780
C 24.7162205 14.7294642 6.4208435
C 26.1373722 27.7304095 39.3812254
C 8.5320748 33.1212619 1.9924369
C 49.2861811 41.8878060 5.0604220
C 27.1737171 45.8863455 19.2252806
C 3.4109991 48.7031213 5.8292737
C 20.2397637 53.7647605 38.5116593
C 45.2115590 39.5881534 43.5688670
C 39.9184069 31.7179313 38.8567521
C 9.4875059 8.4316449 54.7005231
C 26.6211562 46.7880350 21.2810213
C 58.0429872 49.6472814 22.4121766
C 18.9491147 55.7894458 40.2177543
C 17.2986927 1.0931795 54.1164026
C 28.3303197 5.6209413 41.2111651
C 26.6738266 20.0750146 40.7592250
C 34.4595869 34.1853335 31.7274760
C 0.8154147 16.0764733 1.8098702
C 34.1987352 0.0005397 44.0161338
C 34.5462124 8.8696594 2.0184937
C 34.4663427 36.8697852 13.1114790
C 6.3224011 47.3331489 50.3709262
C 39.5525745 50.1208998 21.8996247
C 42.5190743 21.1626542 24.5994030
C 9.0400130 11.8677514 22.6803359
C 22.6998021 58.1279209 23.1870521
C 51.6281495 18.9570033 55.8796726
C 18.2638563 18.4697004 8.4926495
C 22.1057582 8.1088558 22.9927050
C 37.6767647 33.3781631 28.0856851
C 54.5673099 44.5781462 24.9868555
C 14.5299822 12.0954719 21.0665365
C 10.7334934 50.9676887 52.4292733
C 27.3331341 44.3892838 22.7641671
C 3.2595140 26.0162120 2.7237023
C 42.9188309 49.5509562 18.7208149
C 24.2456603 24.3200745 14.7020004
C 33.0812728 3.3288815 54.8975931
C 38.9165568 48.4704679 25.2778256
C 28.7220004 14.7690905 0.2163124
C 30.5568222 36.6181221 28.4006915
C 6.5900382 47.3592622 47.8758595
C 40.1522771 44.3367936 40.5564872
C 1.1927117 13.3279000 15.4429522
C 31.0095092 56.2421316 7.2793500
C 9.8080235 22.9776606 3.9266041
C 7.0103701 14.5298606 13.2438063
C 25.3106317 45.5758540 35.6867744
C 16.3535500 6.0352921 54.1938968
C 57.1094992 33.8589432 53.5686872
C 49.1218205 18.7769874 24.2916948
C 6.2122000 47.0801477 51.8648583
C 27.7405933 7.6704577 19.3753071
C 27.4265100 34.7651091 3.2454369
C 34.6960421 4.5488405 9.6317569
C 31.6416100 56.9088260 6.3440184
C 0.7307699 31.0697003 47.2994324
C 19.4773434 17.7839796 9.0001284
C 0.4485082 15.9294440 5.5846697
C 44.8907442 36.7896754 40.3660345
C 25.7647649 5.7891143 26.4360527
C 1.2761157 41.8306564 47.9848262
C 5.7159783 25.9049795 57.9552662
C 23.4666217 51.5687492 33.9245771
C 12.5440888 0.2691356 38.5586584
C 7.2233314 11.2140896 24.2648032
C 38.1689126 47.7418816 40.6475566
C 27.0584851 25.8806726 49.5275734
C 41.9409674 32.6245299 30.8907672
C 23.4730208 18.7186629 32.0444958
C 17.6734719 3.5102055 13.8331956
C 26.9457270 49.3385615 18.1983890
C 30.3472164 57.7831538 32.2242751
C 33.2421381 50.6552628 5.2365094
C 42.5745861 33.2056099 18.1470500
C 7.6912875 56.6366053 14.6922878
C 22.5521550 57.8326185 31.6689680
C 39.3928455 32.0336853 36.3654185
C 6.7255320 37.0176997 49.7024281
C 42.2644434 53.7379414 15.9742480
C 25.9962263 7.2558474 21.3579255
C 24.4572825 21.9043505 33.0746065
C 5.4684282 51.6396659 29.4786961
C 1.7810016 37.8009535 54.6348385
C 49.9364293 36.8404185 43.1389284
C 52.5735320 18.9594285 39.0524898
C 16.9464101 10.7771008 47.0316467
C 14.3482065 14.6585356 18.1982705
C 33.1018114 55.7318415 36.2955715
C 33.4050110 3.2484790 1.4349880
C 15.4950477 4.2580206 0.5341767
C 20.6964849 8.1925511 25.0183481
C 30.2103764 37.2065166 48.1576942
C 34.1160210 1.8980365 57.1598120
C 47.8886694 35.2883985 40.0249233
C 44.0474703 40.4671591 43.6189917
C 50.2089093 17.8961256 24.2119871
C 30.6116918 35.0449048 33.3049777
C 12.2767969 0.1185746 40.2258769
C 11.8894844 54.6137020 28.4622620
C 5.3736098 37.0386568 49.6919760
C 9.2039525 31.1887778 36.6062833
C 18.8357962 10.0294570 8.4288160
C 20.8599236 10.9430510 10.0855150
C 14.9823057 31.8586971 13.3641310
C 13.9722449 0.8191002 9.7866238
C 5.4311394 47.5776570 56.0664434
C 7.6734436 8.4654549 50.6706923
C 19.7922880 6.3164209 28.9000554
C 25.2169555 48.8629959 27.2217513
C 43.5155801 2.1760750 11.4826130
C 21.8368920 7.9720776 31.9384876
C 1.7065920 13.8210953 33.7163615
C 35.3467764 30.1915400 0.3436738
C 20.3263913 41.0887556 10.7812853
C 25.4300604 28.9432112 39.6111868
C 10.3058880 4.3895557 35.6983851
C 17.0920842 8.2123226 48.4841783
C 11.4114761 35.4070971 46.3082007
C 27.7715665 19.7201404 51.6006872
C 54.4042091 43.8343586 1.5801181
C 41.8044466 26.8079670 57.0767185
C 26.2437183 15.5582864 45.7433358
C 13.1107202 20.4816427 53.8288571
C 33.0897306 2.2863640 3.5136045
C 22.3671867 22.8374911 21.7984643
C 57.6682285 47.7598476 9.0402555
C 0.3005675 44.0539500 57.3809180
C 58.2092599 16.2864945 52.7085397
C 13.6164853 1.9432771 14.8798538
C 39.3706367 38.4386939 7.6353940
C 18.5390289 25.6573280 3.4691498
C 30.4095423 41.1996576 15.7242935
C 3.3003667 52.5414472 24.0977849
C 16.1991848 29.7221358 20.9161912
C 36.0013218 51.5835851 37.0490862
C 9.1576624 30.2264709 29.2771068
C 44.5912854 40.7240039 4.2114600
C 43.8665497 30.3729600 42.7131035
C 44.2733657 39.2506700 6.7544495
C 31.9632681 5.8335509 57.6246996
C 1.2908652 41.2592146 31.4353081
C 55.2047685 17.8932337 49.6382918
C 12.5123667 13.5110598 19.4426751
C 18.0249393 16.8695938 12.5227616
C 4.3832728 45.8128840 51.7709787
C 55.9572219 47.0367944 10.5199076
C 55.6886247 13.2911034 25.9561565
C 22.9629473 49.8740490 35.7148148
C 10.1326969 54.6841452 26.7168554
C 33.0146977 23.8526574 13.3725015
C 55.0686533 43.7414472 27.2109882
C 52.5674078 40.1082658 54.6017555
C 35.4757129 33.4152932 42.7850568
C 21.3841200 39.9466062 2.6199907
C 4.0034802 12.2684896 49.7416691
C 16.0984696 4.4287227 4.4047791
C 5.0811676 48.0833378 58.2848338
C 25.4234093 44.6480320 33.4273681
C 27.4802474 21.3864016 47.6010586
C 41.7769937 23.1701474 8.7976464
C 40.7658821 21.6454227 22.2794999
C 40.3499166 21.9028364 23.5715980
C 52.5512034 44.0353560 12.9160058
C 32.2524901 4.4334714 17.1700614
C 40.4719843 45.0580025 43.3334385
C 2.5093366 14.2477043 11.5554417
C 7.6419080 8.0117919 48.3105901
C 35.3655036 9.7449860 58.1706635
C 16.9127413 6.1980753 5.7156906
C 46.4665572 39.7821922 8.6573466
C 24.1649420 48.4836822 29.9382615
C 16.2971813 28.8710104 15.0937992
C 33.3038636 53.6920234 33.1951918
C 40.1265765 48.7603726 49.1955303
C 21.8204989 32.0482470 48.1250836
C 15.5484550 32.7945339 34.6986981
C 32.0997533 19.4050681 43.7981870
C 52.3772283 20.3977370 51.4074264
C 26.9283659 16.0397805 48.1793097
C 12.5632244 2.6327295 31.5997974
C 46.5535255 37.6227487 12.7470853
C 32.2871941 4.8723414 0.2731571
C 21.6430129 53.0574564 36.8920676
C 15.6668186 0.5387499 23.4255116
C 13.3681548 57.7177704 51.9910813
C 20.5288039 34.1691891 8.3590955
C 45.1168489 40.7846680 2.8427382
C 19.8346275 41.5641019 9.7049599
C 32.3297248 54.1592689 30.8691665
C 23.8937421 21.3958947 2.1804702
C 3.4843292 18.3050205 0.6457370
C 23.4522216 53.1206596 32.0274594
C 11.0348868 1.6021526 45.8756785
C 0.7303866 43.0655468 52.5338262
C 15.0435193 1.7740983 31.0731927
C 2.2145039 40.8855587 32.5498372
C 20.3324384 49.6714148 41.6318662
C 18.6602662 9.1294157 42.1601853
C 20.0207994 34.2736606 44.8578367
C 1.6262638 41.5474936 46.6691874
C 0.5570144 44.6079894 29.9126064
C 11.4843046 13.6793478 8.0605732
C 29.0197093 13.5615606 0.9010239
C 41.1616126 48.2335386 22.1273209
C 18.2454013 50.5077693 47.0578041
C 8.0146292 30.9989097 35.9869725
C 14.0331019 55.7722172 27.7283871
C 51.0827931 18.0177256 2.1293687
C 2.7392111 13.3336797 49.7755982
C 41.4442928 24.2957047 29.0273686
C 18.0819309 0.8945961 45.4614317
C 32.0680092 30.3562772 3.0908171
C 41.9298884 31.0818671 45.9400424
C 56.4242077 15.8213222 6.7481139
C 20.7483878 6.5245057 30.1090331
C 50.5257693 19.7818228 56.1874725
C 15.3476103 7.9477286 27.1812989
C 34.4267456 57.8374948 1.2938413
C 45.2457922 28.7057802 0.5690372
C 52.4050253 16.5019093 18.9631323
C 10.8935070 35.5917539 14.3837563
C 7.0354106 27.0751880 3.4113583
C 51.3666523 57.7440127 10.2654032
C 30.0185201 8.1175335 4.7456530
C 34.0898078 52.1776489 31.3597071
C 53.8868970 40.7706223 27.4673555
C 2.1456231 47.0562824 29.7086031
C 18.9131890 32.0423459 34.3887522
C 30.5735110 8.8063553 2.2788995
C 26.0175539 42.8445683 38.1412316
C 53.2463696 51.7206163 9.3582940
C 12.5934371 31.1312938 31.9018901
C 53.3655355 19.5057531 49.2953972
C 48.1506315 19.4701622 15.6106899
C 35.0033529 52.1755166 34.9982838
C 30.1107033 31.5540243 3.8556647
C 24.8260601 10.4826572 17.6584809
C 24.8838237 45.8562862 31.2897079
C 14.6647086 34.9671375 44.6171958
C 27.1391900 27.3404384 45.6357769
C 6.7063075 46.6275782 44.0689941
C 50.5068291 35.2294220 28.5648633
C 50.0136273 21.5962258 54.3217403
C 43.5958579 42.4818907 46.9531179
C 56.9280384 15.6484455 45.9553696
C 16.4855237 0.0544561 54.4846979
C 55.0490996 18.6991046 47.5438620
C 23.8147547 49.1794271 33.7192778
C 32.3978497 6.9400788 7.7575277
C 8.3534125 12.8659794 20.3670613
C 30.0767339 36.2419549 31.2655006
C 13.9655956 16.4502666 51.6221800
C 21.7561803 29.6484481 55.1407206
C 32.7470558 55.2556827 34.8732007
C 10.0793563 50.3930176 45.6509457
C 35.8110582 32.8315752 36.3276420
C 56.3894891 52.6412333 7.7296380
C 11.2925622 1.2792782 43.3502570
C 38.8224460 53.7507938 16.6900741
C 20.3665361 29.6136046 12.7141241
C 39.4425316 45.7864158 34.7195071
C 34.7867171 2.4604354 15.0584997
C 42.5701411 41.8334384 0.2271655
C 11.5823210 53.8322337 45.0018526
C 26.6777080 7.4139883 40.8792175
C 43.7630692 23.2902988 5.5815683
C 23.4189519 31.7683969 46.7025912
C 23.7030020 19.3796486 20.9982715
C 53.4394947 17.7837676 54.9076122
C 4.3900100 10.9632141 24.6709501
C 40.9876058 49.4005356 51.5017030
C 7.0674083 20.8779617 3.3194465
C 57.7740982 40.3439616 48.0250757
C 0.8577012 40.1306397 44.5122994
C 44.3991620 40.9818130 1.6711029
C 53.3016564 41.2881803 26.2115961
C 51.6312356 43.3476932 8.0472955
C 36.8102372 56.6737651 18.2000975
C 1.0878069 31.8311825 3.9566996
C 33.4265324 6.0277114 10.9834612
C 19.5065581 1.0945061 21.9450402
C 37.0476206 49.9929515 24.8814146
C 27.4949018 5.7439229 37.5093263
C 11.1823512 0.2618427 21.0117141
C 9.4042499 4.3394041 49.0472167
C 27.2575035 0.9532561 10.4835900
C 16.0967866 5.9651683 2.1076887
C 40.0624895 22.8755723 13.8526824
C 47.6721800 39.4675596 46.1262931
C 12.8940789 32.8754454 41.0221748
C 54.2708152 34.6588065 57.9528310
C 48.0988264 19.9201298 13.2636955
C 53.8840040 40.0630866 53.8355910
C 29.7694299 28.7307099 7.1624862
C 53.4837159 29.1159730 53.2979671
C 3.6080984 31.4481749 41.8488378
C 15.2308609 0.2357758 2.2710179
C 41.2798084 45.2732511 49.3538594
C 40.5649491 28.3115942 55.3810580
C 2.1209222 13.9043161 44.5045977
C 34.0427841 22.5316651 18.0185501
C 29.5487796 37.2378307 29.0569964
C 26.6428150 22.8146047 56.1907059
C 6.5267546 46.6662609 46.6256551
C 32.7400521 34.6690801 51.6614011
C 46.6436221 40.6010085 53.7417522
C 26.5416452 38.9424992 56.7813161
C 44.0028523 28.4571852 34.5734761
C 56.1651576 15.9435362 58.0777058
C 43.5903088 30.2183414 37.5500538
C 44.3185893 38.0517537 40.2872786
C 16.6690836 2.3101359 17.9001204
C 17.6831654 33.3755195 35.6524611
C 7.8645523 12.3982954 21.6499876
C 5.3288182 12.5580971 18.2906385
C 29.7413303 6.0526629 5.7356837
C 36.9439829 33.5377905 32.2795277
C 10.3021770 22.1805058 51.8098558
C 10.9327285 19.1639972 7.5266386
C 34.4851135 26.7697178 35.3193646
C 34.7650594 23.2232446 18.6919541
C 10.6719680 31.1320477 33.3809342
C 15.0584001 33.2424742 38.7258230
C 16.5506050 7.7181292 52.8906449
C 5.0599738 12.6967454 41.3108412
C 53.9490365 31.5806066 1.0009070
C 20.2665862 15.8010985 12.3321743
C 37.0708846 54.9570586 51.9088996
C 55.1014253 15.9980386 33.6099757
C 49.2041099 58.0468617 8.8484099
C 24.3375740 28.9496436 37.2992388
C 14.9462894 13.1913768 20.1772067
C 27.8852149 42.3591406 22.2571235
C 58.3982338 28.6646554 48.5891885
C 24.8211139 47.3502221 29.1962627
C 26.3000909 43.7481685 27.0428586
C 25.3326916 7.1135627 9.8137742
C 9.0861626 9.6895262 13.9911497
C 49.6699379 34.2540721 29.2507992
C 25.7069159 13.2006322 45.0749793
C 8.9088512 14.4086779 15.4867236
C 27.6488641 24.0605039 47.1368566
C 24.1265923 48.2235328 31.4898070
C 31.8497162 19.9552577 42.6504805
C 49.3822924 30.6985466 49.3727311
C 27.3412063 15.4256258 49.4867121
C 8.8065164 23.6291191 3.3463359
C 41.2367479 43.7220114 53.4553550
C 34.9735196 51.7870035 33.5486952
C 30.9234174 5.0674252 51.7500446
C 10.3000862 12.0986075 3.4747636
C 57.8179820 13.0071525 17.1600812
C 55.0450900 16.3513269 6.5950263
C 27.5416262 21.6406233 50.1988828
C 35.5760147 35.4423420 14.7853949
C 13.1996597 1.1249892 21.4806343
C 55.2112694 17.9198881 50.9552325
C 22.1247984 25.2223568 2.3584174
C 3.9216253 12.6515592 46.2109853
C 53.8195734 29.4847209 54.4436123
C 26.3796549 29.3417284 41.8002830
C 14.4129824 0.2311003 6.0313456
C 29.3196092 12.2908792 57.3728391
C 53.4386416 18.4749602 40.1158214
C 19.0111921 49.2959897 46.9785096
C 14.3519508 30.1853264 22.8400456
C 44.3947862 34.3108973 17.1447711
C 29.5291348 40.0429411 24.5364232
C 36.9056365 49.9140934 40.2893743
C 13.1064311 55.6283620 31.2592719
C 25.8924202 42.3402383 50.2435603
C 13.5763464 35.6428809 46.9658918
C 29.2458106 35.0496407 35.2862832
C 54.5936689 46.2384828 15.9372802
C 18.9228021 29.1664572 26.5616387
C 57.3376254 42.4441853 54.7246611
C 17.4784870 9.9883883 22.8996441
C 50.3841697 40.2671785 19.0661307
C 54.6808777 29.8651956 58.1551036
C 30.4688760 9.2924894 58.3969028
C 39.7925672 31.6401688 47.3332179
C 5.7803996 38.0161556 51.5731877
C 55.4218084 1.7095703 12.3071631
C 2.0913690 46.7790217 4.2136450
C 35.8852559 50.6477523 25.4296262
C 27.4023452 5.2432457 34.6344383
C 11.0597458 2.9964741 50.5658411
C 34.1427222 53.2382691 35.3501814
C 18.1370838 12.2755783 7.8573999
C 26.6792973 27.1426058 50.4660111
C 38.1757446 53.8969803 52.0733898
C 18.1343409 1.2126194 22.3037841
C 27.9164789 38.6643818 37.7494298
C 21.0217138 32.0268411 49.3347975
C 31.7787137 26.8353174 7.7562680
C 20.6153372 1.0866029 30.1206524
C 24.6341717 14.5358926 7.9747777
C 6.7431703 51.5910866 5.9604706
C 8.4944522 36.1344538 58.3630007
C 13.2890543 15.0762732 17.0836440
C 20.4896946 57.4479034 39.3994450
C 26.1173688 32.8294969 6.2899754
C 44.2296205 37.2677969 10.4685325
C 20.3324422 48.2803049 43.5404929
C 23.7454755 17.7565890 18.9987055
C 5.6703430 46.3718540 33.3187821
C 20.1074914 31.3388716 54.4366112
C 24.9360649 58.2739218 18.5787687
C 16.1901723 55.6981247 54.2689701
C 25.7341556 25.0521798 55.7081185
C 25.5719514 20.1079081 0.5410227
C 9.3058585 8.2402318 30.0983160
C 43.8339742 21.6351652 10.9040587
C 53.4726009 44.0015502 3.8077529
