# Supplementary material for: Exploring the frontiers of condensed-phase chemistry with a general reactive machine learning potential
Source: Nat Chem. 2024 Mar 7;16(5):727–34. doi: 10.1038/s41557-023-01427-3 (PMC11087274; doi:10.1038/s41557-023-01427-3)
Supplement: Supplementary file 2 — Initial and final Cartesian coordinates for simulations performed in each case study. [file 41557_2023_1427_MOESM2_ESM.zip › initial_final_xyz/carbon/carbon_2.25.xyz]

5000
Step: 0 [35.38930211 35.38930211 35.38930211]
C 34.7937325 34.1938387 9.5726381
C 18.9065903 21.2107816 33.1825855
C 33.2380681 16.2948714 16.4432931
C 23.3286914 35.1748607 7.8397206
C 15.0356085 31.7517397 15.7307559
C 15.0288594 24.5877061 26.0302753
C 4.8387304 6.3285637 35.0136398
C 27.9754787 28.8986575 25.1363488
C 34.6807772 12.7369996 13.4653766
C 5.9432252 5.5771371 12.8176615
C 19.6807452 5.4084011 29.0485293
C 20.0100072 20.6268147 14.7759999
C 4.8378528 5.0453994 4.1378788
C 0.7460164 1.1985535 34.1767044
C 1.6493408 20.4244851 32.3746623
C 30.9716616 24.9578729 5.9054451
C 10.3792953 6.0933932 32.0867238
C 30.9644283 11.7662220 13.5010120
C 22.9822792 33.4448375 31.5316074
C 10.8156669 24.2896614 7.6104361
C 0.5460411 23.9601166 9.1325997
C 20.8418767 12.7171269 23.5250923
C 9.0398239 19.7148107 31.7589399
C 13.4591146 22.2431346 13.7093670
C 31.6054417 25.9034716 31.1096559
C 34.3987567 24.8650255 2.3673823
C 15.8446196 2.9547982 22.1287131
C 30.8720363 21.3573197 2.2777684
C 21.1549432 12.8791592 5.0232720
C 6.1407442 17.7091582 0.9002253
C 16.0433207 8.0548625 6.9731019
C 19.6265439 29.3645317 32.8664449
C 35.1958372 33.2440283 13.0151798
C 14.4488233 15.1596462 32.6111670
C 10.0314321 1.2292450 31.0212539
C 13.2828643 21.6552115 17.5184557
C 27.4581041 12.5353423 15.0630115
C 24.5060252 24.5315528 30.6525756
C 0.0169873 12.0314128 20.6227885
C 16.6315008 33.9437153 20.5077906
C 19.3341077 5.2140066 21.8442808
C 6.3058058 10.0131856 28.3164101
C 20.5842510 29.0612375 1.6494957
C 21.3388788 14.7204800 19.5371471
C 31.1577475 30.7000501 15.5562470
C 6.4589535 25.0416462 4.4563118
C 6.8567961 24.2154877 21.2266285
C 26.0330925 1.6061895 32.9901926
C 34.5484718 32.6398537 16.4579426
C 6.9206812 18.2436181 26.7482230
C 12.5099155 20.1884952 16.0896531
C 6.9490003 17.7513880 21.5365388
C 16.5752297 21.8404493 10.1046747
C 22.9765999 11.1969840 8.0949332
C 5.2879124 31.9305974 31.1083511
C 20.8577229 10.1773921 0.2345419
C 29.5039215 18.2352150 18.0354488
C 34.5777864 21.6245221 30.3935985
C 32.2185278 22.4488517 12.5759044
C 1.4473849 30.7933069 1.8047901
C 12.0612855 31.3613465 8.2364469
C 15.8329119 10.5608473 1.7624478
C 10.9886141 27.9208885 16.9327716
C 7.2346936 6.6761369 32.2902593
C 30.8793662 6.3785546 29.4403747
C 9.6307041 17.0478717 34.1040875
C 4.3221693 4.3396867 12.3162434
C 29.9365039 8.2349656 18.2915335
C 31.5163493 17.5335508 11.8667683
C 29.4692488 18.6325710 0.0781898
C 31.1374374 6.5326293 33.1188929
C 20.4198162 25.9158449 9.8851342
C 17.5327608 28.7782071 25.4681593
C 32.2759113 12.5171623 16.0685501
C 11.8118433 11.3179524 20.1326183
C 32.1719987 6.7349404 1.2422503
C 23.8772135 32.0744274 7.7621208
C 11.1671842 24.5656714 14.4414275
C 5.5655703 27.5876601 34.4274284
C 26.5431784 19.0297339 25.8637308
C 23.3596387 24.7409372 3.8974710
C 7.1214190 33.6419965 31.6816726
C 32.0827717 7.5798267 9.7788288
C 26.4100843 16.7876925 32.9320799
C 9.4832112 27.4660785 17.2131998
C 31.5011079 33.6466142 31.7143786
C 29.0248866 0.4141090 2.7894464
C 32.8256262 2.8708543 13.2365148
C 19.8703470 28.3442932 12.3048957
C 10.9072628 9.8492852 14.7140837
C 23.6435034 2.5438583 31.1654732
C 7.2282723 11.6641255 1.0418117
C 14.7321652 17.8325214 28.1113623
C 4.4927600 23.9954287 24.4988746
C 16.3023055 33.8288599 13.4981303
C 3.8631640 5.6592502 20.7265106
C 1.7988244 29.4905413 8.9811235
C 34.9766986 22.3389017 24.2642696
C 22.1940771 35.2476079 7.1836245
C 26.7590986 16.6427134 14.0955401
C 31.1670196 3.4125326 18.2704121
C 8.5531976 11.8880978 21.2178552
C 5.1494040 19.1802895 17.1812278
C 0.1478506 1.9833666 11.1931259
C 26.2890858 31.2509600 0.9131694
C 7.7669547 14.5296386 23.4414535
C 33.8047513 22.1487299 1.6645096
C 24.7915082 14.6820292 19.7871498
C 2.7652373 29.8911238 27.8427368
C 27.2276853 9.2063267 6.8115011
C 27.2545658 29.5626681 6.2675060
C 7.2538555 28.0816762 30.5473592
C 20.5502492 8.6596182 22.9731881
C 11.5526317 32.6625861 5.7569349
C 24.7395806 34.1381358 10.9339295
C 14.9249859 29.8507936 9.5326716
C 8.9524723 26.3938237 27.7723531
C 13.0173900 7.0911259 24.6431900
C 7.9710896 33.4966241 10.6972627
C 7.5601834 10.2638698 7.0982910
C 20.8723413 1.1122720 0.6314344
C 32.9042522 3.3342446 21.6163968
C 10.8771486 23.3573765 33.1632131
C 2.8998653 12.2108277 22.5611638
C 29.1164757 20.5540527 6.5469455
C 30.9847197 20.6465736 18.7275179
C 5.1135317 10.8817918 35.3325559
C 29.1040543 19.9960227 21.8626580
C 15.5066277 34.2992401 22.3938011
C 20.5257678 18.3923378 34.9757951
C 26.7040268 7.8097311 11.5104414
C 3.0166019 10.7877624 25.6205162
C 10.2317218 24.9806024 23.2492742
C 18.9920134 11.8015357 34.7989530
C 22.6046376 31.6612773 30.3834700
C 18.0243957 18.5395476 22.4018097
C 5.4280844 26.3985966 12.7175609
C 24.5740587 31.4194989 16.1315571
C 19.5031333 31.4942159 20.0148954
C 4.6684142 18.1409691 20.6409332
C 7.2968121 4.5492558 2.8176459
C 9.8372082 8.4161040 2.0149888
C 16.5367572 32.2257562 2.6361978
C 11.9674627 4.4280777 28.6063463
C 16.1554901 14.4914614 2.8511454
C 26.2751374 3.1280343 20.4671652
C 31.1515929 26.0319617 10.6488847
C 5.1833284 26.0258655 21.6643493
C 9.1204533 34.2111162 4.1531036
C 29.5287434 29.4391887 15.6327305
C 3.2293945 12.3787609 16.6255130
C 4.5024487 12.8301940 24.6923654
C 30.9503901 7.8818270 21.9339022
C 22.4942627 5.3594653 20.4882217
C 17.6313423 27.0149385 16.1481319
C 10.6856790 16.4807208 29.9818492
C 27.4112713 12.0395361 30.9314962
C 6.8659765 13.5842278 18.3947095
C 5.1788777 14.1856006 2.5192008
C 22.0869125 10.2196081 5.7458035
C 18.5006967 14.0676153 18.2516990
C 32.5741652 15.7792809 33.2181711
C 33.8915810 7.1447100 17.3775633
C 35.3391945 33.9681978 7.1711762
C 29.1624776 34.2004031 32.9460223
C 15.5941889 31.5121832 14.0116165
C 11.8746157 31.6576973 14.2451753
C 15.1612194 0.1508947 34.6371823
C 30.0650939 33.7454273 29.0732272
C 17.4551222 28.0117892 10.5867679
C 8.5181364 30.9706913 33.4108965
C 12.8798856 21.3426156 1.3488554
C 18.0683682 31.9661114 29.2282865
C 19.7615280 20.1428214 23.5994462
C 23.7101117 30.0186272 4.6618226
C 6.7792228 0.5926045 7.2852707
C 3.9271924 19.5827912 7.6999668
C 25.7238162 4.9738594 16.4741627
C 16.3026176 1.3145871 31.9914500
C 0.4959082 33.3585107 24.0916800
C 7.9631333 25.4329803 23.7538974
C 22.1943138 24.7210932 4.9610782
C 35.0719266 23.3296074 9.6763159
C 17.0730845 0.7960318 15.6074494
C 28.5091977 28.9344290 3.6898872
C 23.8529119 5.7030197 20.8839246
C 9.9464616 15.3691449 1.1369145
C 7.8531445 33.5470696 17.9788656
C 27.5920949 6.9140266 17.9390625
C 34.0501226 6.2681769 25.8938754
C 24.0273749 21.8648358 23.1696666
C 3.8376840 17.0349774 9.3035308
C 12.9557695 19.9657322 24.7827729
C 15.5565279 7.4422418 17.2307432
C 21.8303482 34.9221672 20.9079031
C 23.9293844 16.2715467 11.3242536
C 21.4520490 34.5234453 32.6617667
C 23.2796645 19.4529268 23.3365409
C 10.4046466 24.2003356 6.0275363
C 30.4188932 8.0686338 13.1576334
C 5.2612978 31.6078881 24.0065839
C 24.4146147 25.4843024 25.8846024
C 19.2353537 14.6576728 11.7915620
C 8.9556348 13.9942102 20.8630045
C 15.9793278 11.4981458 10.9992995
C 17.4997441 28.2139924 35.2137910
C 13.6287699 1.6002387 29.2184548
C 25.4428608 0.8354199 18.1271341
C 14.8937099 23.5662220 23.4067091
C 13.3729740 7.2429214 5.8472187
C 24.9729993 14.4692441 11.1557467
C 0.4030111 16.2222735 32.6690931
C 23.5359419 15.9497664 22.3233673
C 9.1699491 15.7762793 19.4424835
C 30.7990967 16.5970603 34.7359031
C 11.1509118 5.7551197 12.6839904
C 4.9951551 1.9552996 16.8314644
C 28.4752592 21.7978530 30.8295482
C 0.1827232 32.4852263 29.2801201
C 5.0129218 16.3826237 14.9315000
C 27.3207224 20.2430393 5.6004930
C 2.0524997 31.5283156 13.9458152
C 7.9659482 9.7441927 35.3029128
C 1.1882308 25.8219613 32.1508825
C 26.6397746 17.5973705 3.5313073
C 25.2050239 6.7756154 12.3364680
C 0.4337071 14.1216884 5.0442223
C 6.2945521 30.7045467 26.1267634
C 0.4475944 13.6319165 32.4308880
C 2.7679537 6.7760200 17.2960590
C 27.9424770 17.0944162 7.1146775
C 20.9900053 15.2406742 28.3992717
C 7.1704040 32.6874740 24.3969770
C 9.7434838 17.5266960 22.8858006
C 25.0601993 7.5654299 11.2154160
C 25.4135020 4.7421240 27.7117495
C 32.8485646 18.0829624 26.1549217
C 28.8989802 34.0030627 13.5975923
C 34.0337915 13.9087720 34.6493460
C 28.5528964 23.5339369 2.9205612
C 30.4440805 27.7039112 11.9233801
C 4.6971148 21.7232675 8.9373680
C 31.0320224 22.9574168 0.0292409
C 14.5627388 14.0235579 28.9043719
C 29.4381072 14.2961604 7.1981853
C 30.4670425 18.1203429 15.7643942
C 7.2234769 6.9862240 19.1573847
C 17.0231430 2.6242672 21.5725956
C 23.8480860 26.0441468 29.1999399
C 7.1236799 23.8344527 10.4705094
C 18.6943569 21.8534978 24.3144835
C 1.6320569 1.4307852 18.8758292
C 26.0635942 30.3778906 26.1038046
C 13.9240751 11.9645046 23.6420599
C 34.1265638 0.0869907 33.4080107
C 19.2562551 22.8033089 11.0570729
C 27.7402750 6.2060965 3.2972948
C 22.6261339 1.5674038 12.0610990
C 35.1123215 17.9292251 20.5049915
C 11.5975842 31.8423907 20.9364351
C 0.3490418 16.6124365 5.3457467
C 22.2288856 28.9931110 30.2709305
C 28.5004458 0.5520297 15.3566690
C 8.3666422 32.2463069 20.0534843
C 19.7541291 33.0255324 32.2624383
C 24.7216851 5.3974321 7.8418329
C 11.1444182 5.2477054 5.1521062
C 22.2429976 13.0795800 33.2293748
C 10.9866823 12.6936226 2.2715673
C 17.2208503 2.9700036 9.2740004
C 5.5131698 8.0303007 12.7439502
C 28.0350239 2.0381123 18.7842757
C 23.7903202 25.0806637 13.9247800
C 3.9388244 24.7994705 27.1075715
C 8.2779795 13.3448539 27.4704319
C 0.6511113 34.2269190 9.4627871
C 26.3171207 31.8929257 33.4276693
C 9.9032522 19.5695857 30.4868198
C 26.0989789 14.4990876 0.3411999
C 22.3580268 33.7435769 28.5092482
C 28.6756243 12.5807442 24.4713770
C 6.6789335 19.7213055 18.9509330
C 0.9385172 10.5561378 26.5877999
C 25.6640463 7.4511937 30.2322348
C 20.3940828 1.4403637 32.7060321
C 32.1857660 18.7278085 22.5004681
C 11.1945871 13.0757508 6.0789180
C 26.0890913 34.3740498 13.4701834
C 6.9458821 27.9939360 31.6956227
C 23.2945300 29.4099393 17.3748469
C 11.4727529 10.0383591 7.2381092
C 27.3005542 27.4445034 7.0967776
C 23.0777458 13.1219094 31.0814378
C 24.0485880 2.7990012 15.4402233
C 5.2485255 3.1799185 19.3626018
C 32.6271725 22.1072465 20.4502513
C 10.9223197 6.0820243 6.3587823
C 25.9085463 5.5391714 7.7037889
C 30.6619772 34.4073729 15.2033316
C 10.8670679 3.7929077 8.9687416
C 8.3844924 14.1987840 9.9040665
C 12.5394329 2.0007791 2.5923993
C 20.7075136 21.3905808 12.1387565
C 26.9188625 29.7583859 28.9701399
C 7.3049648 15.1527072 3.1886317
C 26.8658598 26.9265774 5.9126769
C 11.1203864 12.7269549 0.0526775
C 18.1095115 31.5275101 0.1055195
C 28.9298342 33.1699946 3.9825060
C 34.1155662 20.4700875 33.2513984
C 15.5160205 24.7225863 5.3232403
C 21.4212375 9.0547557 14.2513275
C 32.2523846 16.6720649 7.2963776
C 13.6009901 30.7666652 33.5355874
C 6.4262589 23.0171297 30.7792295
C 24.8424649 32.0736965 9.4090408
C 29.0598726 33.3033925 20.8797112
C 3.8576744 19.0814207 10.1144182
C 1.1985867 22.7438639 3.0629162
C 34.2861357 33.0723571 1.2360811
C 25.3676277 20.6205966 28.6532440
C 15.9626126 15.3481337 8.0198072
C 7.7752779 18.1882953 5.1167194
C 21.7480984 22.3141322 18.3373542
C 5.0819313 18.8115609 22.9826965
C 25.5469510 15.9282229 7.5627045
C 8.9418815 10.2730898 25.4579937
C 16.1984273 11.6884299 5.3193190
C 1.5142444 28.9900809 0.5515366
C 8.1862118 23.7312209 31.8338893
C 35.3022637 32.7411416 17.8277021
C 13.3538951 28.7167144 25.3709990
C 34.7098563 2.3982063 8.9325863
C 32.7321892 25.6848012 13.4651979
C 4.7407842 19.1171447 16.0702554
C 17.4682819 11.2007455 5.9898303
C 17.2982801 11.0844087 14.6422871
C 1.7454153 30.0925088 5.0727431
C 8.9599257 28.1462173 26.5103206
C 19.0879990 10.0425144 23.7737928
C 34.3109300 3.5774238 34.1429120
C 31.3486340 0.5564451 28.8374695
C 12.2337596 12.9228275 13.6933254
C 9.1128548 8.1298187 9.0958044
C 1.4962368 34.7225920 11.3388140
C 33.9077023 25.4014136 9.6498609
C 29.4811388 2.9606389 1.6865658
C 30.2747397 14.3178902 15.6498216
C 22.7210446 14.5247838 7.3620625
C 3.7416183 27.2037435 31.7343431
C 11.3673663 15.7291180 1.1777889
C 32.2300780 25.1924370 11.0801633
C 20.3703805 2.3695712 6.8729121
C 0.4409817 0.4660187 17.1832979
C 18.9910156 5.7528078 15.8847483
C 9.0952177 24.3332116 27.2334848
C 20.4294837 4.7635508 22.9714471
C 17.4300374 21.9494498 13.1482720
C 33.0453932 2.2313488 4.6298020
C 34.3496795 28.2565958 23.6800622
C 1.1448771 14.7213442 33.6558658
C 1.3270202 4.8597726 29.6344221
C 6.3658960 9.5611536 31.4824938
C 3.0597557 5.3355564 4.7187780
C 0.1906174 19.1297786 6.3662317
C 17.4915843 8.1877380 27.0386728
C 29.1721477 31.4926284 16.7617589
C 10.3530105 18.7854630 27.5357161
C 7.4108147 34.3046549 27.3989321
C 10.0912747 8.5300897 30.2847670
C 23.3865281 28.0818065 0.8776702
C 10.9752217 11.6425151 12.5820859
C 18.1685253 1.6826964 31.6912404
C 2.6239219 34.9331463 23.1381587
C 29.0741726 9.5582722 30.4942334
C 2.0019427 18.6232566 7.9313178
C 35.1343846 15.0219920 30.2527174
C 29.8527123 13.4675847 22.6899372
C 33.1466876 35.0919328 4.2735721
C 32.9087630 32.3314966 19.7950498
C 1.0726821 3.6266084 29.4508031
C 7.8128928 9.3105360 15.7273946
C 15.7717150 11.3526350 19.3098227
C 2.5454621 20.7420468 17.7913514
C 16.4028526 20.2305388 20.5761707
C 4.3182453 15.9373947 5.0578839
C 4.6901865 18.7238000 12.6878502
C 4.1417654 7.4810946 35.2385460
C 26.2675907 24.2068619 9.6577354
C 3.3968681 23.0909040 10.9734820
C 21.1153688 25.7239621 20.3589771
C 33.7431049 9.2971748 0.6087803
C 30.7041477 5.5460733 22.4192761
C 12.0900492 22.7848639 21.2077639
C 17.7481045 0.8266544 32.3397017
C 31.5668180 8.6617680 10.1923195
C 30.9746524 33.4486381 7.5100857
C 0.5445811 7.2316818 22.8621231
C 2.7477461 22.7786690 21.2873117
C 13.0553282 27.2302496 2.1225103
C 10.4607216 15.8815597 5.0855356
C 13.8952165 27.8882421 29.8393711
C 2.6034748 34.5217189 21.4272007
C 21.9744583 13.9886243 34.8004871
C 31.0694303 34.8704260 11.2205168
C 13.7801618 0.3033155 29.4561935
C 21.4152060 8.2812450 27.9334249
C 9.0516385 32.5066366 5.2792065
C 32.4421536 12.6096793 3.0074976
C 14.5004844 2.7620743 32.0406683
C 30.0187363 6.3888049 6.8541944
C 28.2330935 5.9352847 23.6458997
C 11.6542359 20.1821974 1.7791939
C 1.1982193 35.1338836 4.0304729
C 24.7661051 10.6402694 14.4010772
C 32.6636400 26.0870211 3.6672832
C 23.1833303 18.8604426 13.6570683
C 33.7623468 16.5731185 12.7198168
C 9.5892765 7.5818992 24.5102598
C 10.8019582 30.9783256 32.3676587
C 31.7344908 30.1746329 24.2945119
C 22.2660921 3.4385533 10.7105993
C 7.6482093 3.6239001 12.5419043
C 25.6052320 1.0216290 7.5108326
C 4.5703209 12.2433756 18.6873882
C 10.5657385 24.7082419 16.5047051
C 27.7544843 33.8755093 0.8999938
C 21.0383845 32.4140259 15.3747620
C 3.9830777 1.5257152 17.6473289
C 27.1281619 34.1691029 22.4613046
C 29.2547947 9.7510350 7.8324824
C 16.1183376 9.0724126 15.2056068
C 26.3804026 32.1797512 12.1799003
C 14.4226189 19.3091970 12.4434935
C 1.8119708 32.9827996 27.2887970
C 3.9571934 32.0496684 28.3000541
C 29.8405722 30.5709567 31.6534096
C 18.3818040 11.1973217 31.4062208
C 29.3105890 0.3910428 27.5342760
C 23.9323456 8.2463269 8.6820821
C 3.0019723 16.3004814 8.5849993
C 16.7684861 5.5913693 5.6946694
C 8.4606534 29.9850051 13.3216492
C 15.4036837 32.8594678 25.7030207
C 9.8375710 32.0765291 30.3518072
C 7.6115830 10.4989687 16.5640696
C 27.1797483 19.4854651 29.7464830
C 19.7320991 21.7575211 10.5456984
C 1.8529713 18.0192251 21.8199302
C 16.1985234 5.0488900 20.4679146
C 4.5702860 14.6734200 20.4289504
C 8.1418840 6.2560901 8.9547622
C 6.4015956 25.3673504 31.7238509
C 10.1979708 33.3002886 27.8089682
C 29.6675103 9.9280755 22.3184846
C 22.6343269 19.5219392 20.6690687
C 4.3907384 30.4861678 9.0190353
C 35.2161147 31.4866832 25.4995539
C 2.0107269 24.8396646 4.0941963
C 24.7723457 23.9704995 8.1859067
C 9.4750927 24.1859265 15.7145082
C 8.5306571 0.1893343 34.7103304
C 7.0490674 6.8761851 14.4761520
C 12.0708547 21.2063724 27.0569691
C 34.0788722 18.3732957 11.4954326
C 10.7906577 6.8615737 7.4908190
C 10.0090286 30.0827835 2.4085621
C 34.4065480 20.2471772 8.0929583
C 5.9790547 17.7280812 11.6463168
C 20.8838978 9.4774045 9.8643864
C 10.3818421 32.9752468 6.8139262
C 10.7878547 2.0869607 27.0098717
C 5.0721050 13.9824503 27.2316818
C 30.5954315 13.7363772 28.8279215
C 26.0992674 13.3972117 0.5907994
C 18.7430346 29.4889062 23.6582014
C 22.2240314 8.5558595 25.5046570
C 0.5595360 5.8377971 11.7556655
C 32.6595771 4.7346075 14.8464789
C 23.1056736 1.4133566 31.2684550
C 7.5837283 31.4424904 3.3268107
C 3.8930045 34.9141050 24.0658920
C 26.2592482 16.9611626 21.1991152
C 5.9638792 22.2255286 12.3852936
C 30.2231099 22.6242226 22.1161505
C 22.0155820 33.7658934 6.6742727
C 18.9976754 30.9621902 25.4933781
C 0.6217302 25.4517275 15.1117406
C 10.3691414 27.6361946 2.9398800
C 25.0689692 5.9601658 4.7043680
C 20.2684478 10.4369462 20.3328064
C 17.8402156 32.7606138 34.8532009
C 4.8401153 8.9070628 30.8557910
C 6.9085247 1.5746409 1.7799345
C 32.8354364 26.1473291 17.7812746
C 9.3525861 35.0521962 33.6548591
C 23.1574509 1.2366329 24.9103649
C 3.2572750 18.5983718 11.8525235
C 31.3649317 16.9424259 0.6830036
C 20.5523800 34.9390377 18.0856617
C 10.9987716 27.1192253 30.4799445
C 18.7157988 6.0972781 14.1841160
C 27.5316922 12.2201930 13.7053478
C 20.0196973 14.6071527 17.5859352
C 19.4623620 32.0622082 6.2360401
C 2.0450029 28.2196916 13.2494053
C 23.5726882 8.9513404 11.0016507
C 14.8735410 24.3521999 12.0440341
C 7.8148913 29.5999523 22.5127312
C 6.3125417 18.6818976 18.2505670
C 9.6606127 25.2043296 7.7561485
C 6.1764522 26.4005072 4.5739608
C 29.8062791 2.2197608 5.2000432
C 3.4657648 0.7438401 32.5420077
C 13.8169342 18.8146414 20.0787898
C 16.0600872 27.8589407 28.4178058
C 11.5654591 34.3348519 3.6365145
C 15.6478044 7.0162018 34.9034573
C 33.4712602 30.8602526 24.4129529
C 31.8863587 8.0499784 31.2651205
C 0.3835470 27.6132872 21.7420665
C 2.4523712 4.9665536 20.6002251
C 2.2219976 13.0868736 17.6363441
C 24.2986185 22.6962597 16.9007694
C 33.0145103 35.1712585 26.6481300
C 28.8823246 7.2788723 9.6898139
C 26.3361911 6.7167002 18.6048675
C 13.8488606 25.5285616 12.8184076
C 5.0726915 34.4239245 27.9912995
C 34.6256592 7.9414801 23.1259702
C 16.0730644 11.6542963 16.2538662
C 7.8052124 28.9750100 9.7571938
C 32.9788756 19.7889314 17.3089813
C 33.8368825 11.0527118 28.5322958
C 15.4957560 7.8912183 22.8481165
C 26.5096857 29.0069848 21.5263566
C 17.3845247 16.8935093 10.5202442
C 1.7938522 7.0528699 31.0167684
C 4.6557232 15.1201655 8.1455777
C 10.3650246 1.1648736 5.0854872
C 25.1970047 11.6365242 21.1183957
C 27.9346842 9.5698378 26.5603971
C 20.9049854 30.2099702 6.1220969
C 27.9086667 26.1406212 32.6070401
C 21.1639189 11.8599185 24.3097309
C 16.0314041 8.9913769 3.6839108
C 13.4837796 34.4425204 17.2314153
C 22.8376586 33.9986947 0.4870660
C 6.2025907 33.7839019 14.0836770
C 7.1505844 28.7747807 29.0808015
C 14.5151779 12.5048477 25.4613859
C 5.5033356 33.3189698 10.8163437
C 13.8594471 3.8947272 1.1567599
C 15.1042764 22.7824719 28.8899866
C 11.0922490 17.0598539 17.0780700
C 2.3692711 1.9148109 24.7168372
C 13.2985461 17.3398771 17.8708733
C 1.1560012 3.2943273 14.1047217
C 29.3110780 4.3267786 25.6113081
C 16.8068573 25.9929593 27.6580028
C 19.4008380 23.2986570 30.2508804
C 15.1160138 14.9013855 13.2650993
C 4.5749568 22.9081032 2.2055503
C 16.7059321 14.2367395 20.7829914
C 31.9555687 12.3610198 5.5247622
C 9.7096072 20.9849275 20.1283943
C 3.7538038 8.1985898 16.1529893
C 17.6456533 20.2500519 30.7146677
C 28.7906069 31.8696621 28.7665977
C 21.6900262 30.0436358 1.2437324
C 25.9515586 18.7856565 17.3623810
C 10.0029553 10.8239851 2.4683065
C 14.3026545 10.8118027 23.0220844
C 34.0802034 22.1741401 18.8255224
C 13.0876166 15.3102848 14.1971826
C 25.4004508 31.8153257 19.9682989
C 2.2591101 32.0608184 8.2741939
C 14.0701394 21.8005636 29.0995538
C 17.7327547 10.8892901 28.3494290
C 31.3312827 12.5523777 8.3299786
C 26.7648935 23.2849180 20.0038852
C 26.1627081 30.7558909 7.9711506
C 13.1069242 28.8925207 2.1347762
C 32.5590532 18.4234363 1.0415946
C 23.9723789 17.3897907 18.8460619
C 7.6234197 23.7936452 8.4856141
C 28.1638854 27.2997938 28.8893390
C 14.3418680 16.0946287 6.5371804
C 33.5572671 6.6646098 5.8136140
C 27.3325251 34.8477887 17.9990855
C 33.5773664 6.4778182 34.7217625
C 4.9703047 1.9667023 20.2634325
C 19.7688133 34.6369233 32.5305605
C 22.1756734 32.5511351 29.2329246
C 25.2375097 7.0517148 26.5322920
C 20.4018611 0.8433484 10.5120645
C 18.1772419 32.2726498 15.7576354
C 22.1818084 25.5490151 22.5380251
C 13.3495286 32.7871435 11.1134738
C 7.2944850 29.6134956 31.9655337
C 5.2791130 3.5245705 0.0614356
C 4.1019261 20.7242551 7.5980063
C 16.5236012 21.1067005 32.7316523
C 12.4449203 2.8868733 24.8869899
C 21.9814326 22.0094324 8.3680848
C 23.7202133 14.2239054 0.6404701
C 25.7833805 34.6783076 33.8310018
C 34.3594161 2.5881651 2.4063420
C 2.8750792 23.5485586 33.0283070
C 11.6418930 26.1172593 21.6838194
C 30.2580823 28.1843813 14.0661429
C 17.2696242 24.5846236 20.1174525
C 24.8409100 2.5508709 25.6883775
C 20.6374749 16.2455071 25.7125358
C 5.0826308 12.9000488 6.2194967
C 10.1601229 29.1434563 34.6401002
C 11.2308228 33.3838741 22.2200240
C 19.9147179 4.5540526 30.8428653
C 20.6273258 9.6023205 8.4051893
C 0.8282962 10.5434272 24.3695010
C 4.1778495 7.9141171 19.1633102
C 29.1596600 11.4353590 26.0360574
C 18.9764635 15.1107602 3.6516378
C 9.3917290 21.3533667 6.1150558
C 29.6442929 32.6288845 2.9659180
C 15.4914620 25.3196127 22.9726589
C 15.6241647 21.2013234 20.5917824
C 4.2372734 33.8229992 17.5777142
C 33.3743577 9.5583817 34.3408581
C 2.4462725 13.4111527 19.2433507
C 27.4685190 31.2943828 31.0453274
C 0.9525765 28.9567541 24.8415591
C 7.6267997 23.3079421 29.0995310
C 20.0328443 11.1606781 18.4410749
C 31.5235651 28.2375952 27.7242561
C 15.6774062 31.1704565 10.7882453
C 7.6150808 28.2014068 16.0014555
C 6.4097914 27.4413892 3.4486073
C 3.8106622 27.4208315 15.6905089
C 5.5846129 24.3766815 33.4980390
C 14.0342468 14.5106895 4.3983048
C 24.4079960 29.5931398 15.9658477
C 13.4091262 4.5484462 3.6500478
C 26.5271191 17.7929659 25.6586896
C 3.0155160 34.5903593 32.3556571
C 29.8158598 13.9297909 3.8356321
C 17.2650352 32.4411505 28.4972642
C 20.8816661 7.6670477 16.3898909
C 6.6904434 17.6823858 33.3457417
C 1.5420706 9.6477886 29.0637513
C 25.5640872 9.9021683 0.2373616
C 5.3460632 5.5423367 27.8997936
C 30.1483509 6.6594216 24.9585043
C 34.2921040 14.2601954 19.8399827
C 16.5725635 0.9222897 18.1345993
C 22.4146131 25.7719489 15.3622505
C 19.1058322 22.8740374 17.4359121
C 12.6943830 17.3142938 7.7533955
C 6.6715416 19.6349068 4.5834088
C 12.1704908 27.6781001 12.3196552
C 1.4626159 29.8920735 15.8143230
C 32.4530932 8.0304480 8.0947638
C 16.9827005 3.7664902 11.4474701
C 10.2038426 0.0203105 11.1196217
C 16.3768236 11.4425540 27.1788780
C 0.5209026 16.2235536 28.0208577
C 20.2217720 21.1507961 13.5656957
C 1.8833840 5.7743337 0.7074765
C 7.8049074 15.5133508 22.1266000
C 28.8844063 14.5195322 33.7281529
C 22.3847476 5.7868943 12.0553262
C 27.8904213 19.6126985 7.8738213
C 34.7337369 30.6796257 26.6557098
C 11.0949766 14.2415422 18.4472359
C 8.7210696 17.3362413 22.3701069
C 21.9686726 23.1543361 34.0839733
C 3.9094075 8.5229605 34.4182438
C 31.0522563 18.9190081 6.9186058
C 7.7832618 24.0373300 19.8445156
C 1.1317224 13.4030571 13.6944603
C 33.2021142 1.9580260 17.9887731
C 32.9820440 24.0602677 14.1199028
C 1.6585706 14.4143415 18.2528855
C 27.7356909 1.2420417 0.9875068
C 26.3498611 35.3516083 29.7049009
C 15.4383476 4.3945124 32.3954512
C 6.8203049 32.6277759 29.6190095
C 10.0885253 26.0221940 25.3640074
C 27.5678890 12.4172454 6.4327887
C 5.5086533 20.0731983 29.2474861
C 15.8242520 1.7166093 3.3814830
C 20.3696010 14.2823138 16.0560568
C 5.1265482 9.6825420 21.3945815
C 32.9985772 26.0850347 21.7151867
C 27.9793869 4.7695312 3.4220571
C 9.0328647 2.8801519 21.0287107
C 31.1549786 0.4593679 34.9200654
C 9.0044775 25.7183737 0.5930235
C 31.1404117 10.4756004 26.7756866
C 23.9926647 14.0924978 16.6148132
C 34.9545766 14.2728386 4.2264271
C 32.6502418 21.9809483 15.6832242
C 22.7267936 30.6264950 5.0868304
C 24.6791498 26.2498930 0.1065070
C 14.0108801 7.1530305 8.0700619
C 15.1814595 20.0915441 5.2673166
C 4.3489592 3.8234748 1.3076206
C 23.8922259 1.3676616 4.0388300
C 13.3289508 2.2150259 8.6862070
C 31.7027517 12.9926783 13.8519863
C 24.1169014 27.7626080 12.8440104
C 12.6884133 6.9700419 0.5262217
C 5.2947906 19.2209154 3.7566221
C 31.5568363 11.1092240 28.0145993
C 4.8989257 32.6986232 6.0297768
C 32.7192807 12.1094829 30.0638089
C 10.8328029 32.9354003 13.6025714
C 21.5846770 31.6476166 22.3168176
C 10.0087511 20.3837320 17.2103269
C 6.0371138 24.6990675 18.2812367
C 28.6739117 23.7333572 14.3938325
C 26.7377169 19.9029362 10.4982913
C 15.2699686 15.8790716 17.5094098
C 9.5237905 1.6132647 22.1141460
C 22.9055354 5.3874845 13.4756345
C 19.0420264 12.3673199 4.8325779
C 23.3170566 16.3848602 12.5068417
C 20.4283113 4.9143804 1.3341869
C 26.8024254 29.0673787 22.9514865
C 16.6902343 6.6783332 9.4337849
C 5.5818315 12.3220987 19.6599282
C 20.5420314 27.7735718 7.1921815
C 4.9418044 3.4103831 5.8735164
C 21.6002103 13.2984501 11.5199999
C 34.6804500 22.6037369 12.2931449
C 26.1945574 30.2778238 22.3449932
C 30.3319784 14.2987903 18.0680245
C 9.0534969 5.7650393 2.8170911
C 9.5778690 23.3117563 30.7371899
C 13.4696318 0.0959477 4.0600464
C 12.7743248 11.4614647 2.7825428
C 34.1271383 3.8527271 6.4451854
C 34.0274347 21.9958923 15.6228889
C 0.6479506 8.2947095 5.1002448
C 13.2929225 3.8965725 34.7973683
C 33.1401773 34.2419496 9.9788744
C 18.5525310 29.5666413 0.3312596
C 25.8530932 1.4346839 21.6606103
C 17.8941999 9.2685889 8.1715091
C 13.8336334 0.1146574 13.8309160
C 13.7579410 33.1188269 30.2454056
C 26.9197384 23.1885030 25.0100399
C 31.3928711 14.6557249 31.2663732
C 31.7592201 31.4505482 10.7838387
C 0.3533904 5.5734139 23.6914295
C 27.1306290 20.2910344 32.6008827
C 0.1326716 28.7532002 29.4061784
C 29.7364226 27.2441567 20.9149548
C 27.2703336 27.9168459 9.7853695
C 11.9027664 18.6479677 35.3472494
C 28.8238494 28.1559040 14.2661072
C 24.2730695 20.5001573 34.1363912
C 28.0945888 7.1353129 31.6261996
C 16.1628425 9.1865815 10.8918494
C 6.0673910 20.7292395 27.9027994
C 2.4274098 12.8137094 21.5504961
C 10.1844289 9.5622938 25.5114349
C 10.1269783 25.8994632 30.8589749
C 3.2667774 23.4357525 15.0563996
C 3.5792316 26.7524282 24.4549395
C 19.9417444 6.0173990 9.7816334
C 9.3727102 10.3448909 27.1154699
C 0.0419622 8.5104423 2.4293985
C 8.0046615 2.1726962 32.8520947
C 5.7123631 4.1669129 25.6858736
C 14.4394961 13.0154198 16.8132207
C 9.5756867 31.6165077 20.9887860
C 31.2082664 14.2840469 34.3661819
C 3.2818314 10.7066360 15.0027663
C 2.7625552 3.5965989 14.7507992
C 8.9040376 10.4345882 7.5044934
C 33.4759502 16.3800230 24.0731110
C 34.5633585 11.2852097 4.6313364
C 18.0880028 2.9153931 14.7944246
C 30.0952182 33.1058475 30.9823464
C 15.0498395 22.3182422 13.2211019
C 13.0262601 10.4395739 29.9830477
C 31.9589181 34.7421629 15.3939300
C 26.4501673 15.3381933 28.9730578
C 3.9922771 21.6722376 1.2635042
C 11.9484687 13.5415635 28.9519080
C 11.8814481 8.3377068 28.0353534
C 13.4998837 24.4176698 20.0717150
C 32.4562911 31.5482644 7.0837551
C 0.0601872 24.9534835 9.9756078
C 31.7209060 12.5273110 0.6843229
C 23.1600498 18.9439940 32.6589009
C 28.9051997 31.7862967 6.2174870
C 26.7459468 16.6962531 10.8545829
C 0.1396416 31.9514010 34.1643997
C 25.0525993 29.1009276 29.0455108
C 21.5606768 11.5536836 1.8669592
C 6.6401211 23.4295143 26.4341296
C 16.5048631 35.3141840 21.4433023
C 3.8290568 8.0150429 30.7279245
C 26.6107100 5.1571804 11.8556518
C 14.6647929 22.1621331 0.8828599
C 0.9504351 3.7962009 17.1436209
C 7.0111644 26.4816193 26.5816150
C 17.3567824 32.5224114 11.6309951
C 2.5508945 26.2652884 22.2902743
C 3.2853385 33.0191231 1.3568741
C 25.9708885 20.7776785 3.8593450
C 24.1518231 12.1130454 13.7282987
C 16.0367245 0.0620613 5.2172438
C 26.2023768 10.7742717 18.5425141
C 30.7608814 15.8380219 22.1200525
C 3.2875875 33.5742541 16.3691563
C 30.8270849 16.4781800 27.5208462
C 18.2548518 7.3176531 29.2391040
C 22.7550704 5.0302500 11.1136781
C 3.7088927 25.8476041 35.0580827
C 3.8159599 28.8422705 2.1246053
C 26.7669120 12.9721920 32.8745404
C 20.2041009 2.1906643 31.6833237
C 2.8806539 29.3917278 20.1275309
C 7.6659589 27.9332203 7.1878338
C 2.6720130 23.5160757 12.8952409
C 8.9118562 30.8376314 28.2510356
C 14.7335436 28.2403466 5.9303822
C 20.8929501 33.5872323 26.0474606
C 2.4679673 32.6972415 13.5906606
C 28.0480078 7.5102950 2.3499600
C 9.8738112 22.6963154 0.7227477
C 19.1042987 25.8032432 24.6817059
C 10.3521866 20.3134673 6.3249527
C 1.3067071 16.2403436 24.6526559
C 30.6568419 18.1699104 30.7817205
C 0.3261846 34.7440158 2.4758392
C 28.3198923 13.0940633 4.1804892
C 18.2782755 2.5404577 5.4965429
C 18.1098148 25.4112170 34.2307701
C 1.8694370 9.7987682 27.9152673
C 15.4275498 10.2015903 20.7694513
C 7.2650534 21.7499998 23.7676754
C 24.8922837 21.5002947 4.4657081
C 0.5101835 14.3075263 8.2287869
C 13.4622514 31.0292136 30.0918422
C 0.6860611 32.1731053 30.8026868
C 3.5626936 16.6345377 6.5942895
C 27.6361443 15.7314665 16.7951480
C 18.5484128 16.2978529 5.4376577
C 34.1350139 22.3882829 26.2182732
C 31.7947409 27.2474988 7.0723999
C 3.1277399 20.9398468 10.7185527
C 22.1912708 32.7786847 14.8749119
C 2.8130368 2.5589741 4.1355337
C 28.0700500 29.9400402 14.2264759
C 25.1713244 32.9581430 26.0089547
C 21.4395863 10.9994162 34.6632909
C 25.8673434 19.1275711 11.2339723
C 21.2073582 4.5930609 27.9222770
C 29.2385168 11.7023007 10.1349070
C 12.5755794 8.9437405 2.0475895
C 1.3917111 2.4513032 23.6546323
C 24.8017265 34.4435539 14.2942293
C 11.5137414 23.5536085 13.7784630
C 17.7366625 32.0689515 31.8643856
C 29.5140849 30.4120852 12.9662618
C 8.2992357 17.9031625 28.8792156
C 10.8485699 25.4277878 3.9099540
C 7.4980600 7.2123589 22.3992662
C 26.6260368 31.4926763 10.8690707
C 23.7496570 7.6928700 22.8398765
C 15.3804039 5.3569443 17.2359654
C 18.6285256 15.4496537 18.5638216
C 5.1025979 11.3553133 6.7964344
C 21.0521794 14.7328294 11.9477240
C 32.8795436 31.4030567 15.9188272
C 28.4979648 3.2321376 14.5572918
C 27.5199501 19.0128512 1.6813551
C 22.1918953 28.2088313 2.7179790
C 31.7742228 22.6027264 14.9713144
C 29.6653879 27.6852047 29.1654249
C 5.5027941 33.3655839 31.6626117
C 6.8328039 30.9761660 18.1107122
C 22.4039279 11.6600844 33.9137577
C 23.2240615 26.0688384 14.8054275
C 10.0036937 7.0551757 4.1309247
C 35.0790014 32.2956711 2.9834651
C 0.0645502 11.8073602 17.0740716
C 16.6335167 16.8736782 33.4814639
C 2.8529030 12.1835451 26.0186714
C 16.7941176 24.6965269 7.7700566
C 30.8496820 24.9419105 32.1769118
C 12.3393299 13.4296945 25.6661603
C 28.6054427 23.6500254 16.3113700
C 5.3914732 14.9979502 14.2082945
C 19.0640501 10.2010625 20.9222784
C 6.6532319 4.5828726 31.1217771
C 4.6017184 15.7864142 11.1340824
C 27.5898695 10.2253426 30.5415777
C 28.2366820 19.4971609 22.6528862
C 29.5929239 18.3403360 10.1076982
C 5.5826521 15.2428422 1.3614213
C 10.6688214 28.8940309 26.3025680
C 0.9084327 4.9493383 10.8973204
C 26.9927423 10.9802526 12.1568723
C 16.4641377 9.3781450 25.3173548
C 3.1799263 28.1153248 30.9583139
C 0.5243888 23.2367408 0.0246512
C 4.7929698 23.9070949 4.1349607
C 30.8134755 2.7444045 33.4868822
C 31.2255690 7.4294118 5.0440542
C 7.3578287 29.8625992 10.8002756
C 16.7896065 30.9981212 19.6774688
C 23.6303950 31.4139222 13.5312867
C 27.2569506 13.3238862 23.3836489
C 20.9208789 13.5135205 18.2468334
C 24.0233581 17.3091292 27.6116890
C 21.2548958 3.7140310 21.8599568
C 15.2840071 30.7424042 0.7604162
C 16.8371787 29.5727890 28.3460444
C 10.7483249 25.1309281 5.2010581
C 30.0381348 27.7332100 34.3264637
C 6.3055657 10.0092317 11.8504794
C 17.7124553 27.2013206 18.8641657
C 4.2225333 9.4499184 2.2774115
C 24.9269859 32.4303074 34.7879580
C 3.1034233 6.2932934 3.1320650
C 17.5763367 1.0218157 26.7960555
C 1.5168321 34.3097033 27.1475165
C 2.0407273 13.0904140 3.2124029
C 0.9443632 32.6887497 28.3144847
C 4.1616517 16.0726350 30.4201801
C 6.5495801 21.8552953 13.9365152
C 0.7744694 11.2219717 25.4860460
C 31.4983266 6.9216581 19.6617181
C 28.6876829 9.1576375 28.8310191
C 3.0161526 9.4662641 7.3030385
C 15.2737018 11.0419633 31.5487877
C 16.3155225 22.5091932 20.6769896
C 2.0191738 2.0775074 34.9177626
C 16.6467119 17.5297450 2.2957894
C 23.0398045 10.2104160 2.7034964
C 23.3098040 17.7869465 14.3223729
C 19.7450927 24.6670689 21.4224059
C 17.3209190 7.6531233 4.8580941
C 26.0600160 2.1243187 23.1117597
C 19.3672257 20.5447099 16.2770902
C 3.7602193 9.6415682 5.7528660
C 18.8886392 23.1930020 3.5781820
C 10.7132187 21.8976240 24.8906068
C 24.0856091 22.3546268 1.6925993
C 31.3976384 31.2335324 13.0499273
C 32.0247064 8.2193983 24.4756132
C 32.3665619 18.0845442 19.6409711
C 0.3660675 3.8720260 7.4078732
C 16.9740977 34.3352764 24.7296720
C 11.6778236 2.5556013 5.6860303
C 33.4929561 25.2903275 10.8617080
C 20.5958679 17.2264110 18.2786785
C 12.0905868 12.5315248 33.8257923
C 2.1857049 25.2863278 12.8498398
C 6.7176404 2.5482238 21.0679500
C 14.4185329 2.4206460 18.7643074
C 8.1265597 12.3119649 3.9626081
C 2.7165625 20.1758562 34.4544737
C 5.4845422 6.7426701 24.7719662
C 7.4489046 14.4258938 15.0204505
C 33.1433119 12.3890666 32.8475611
C 17.1509057 28.6134355 11.7264568
C 3.2896111 16.2329133 32.6520839
C 7.0868408 15.1841335 1.4606913
C 20.9837178 7.1863605 18.8062213
C 19.5102727 31.9589832 17.9136444
C 10.7754130 31.8759401 22.3993742
C 22.7648644 6.4354522 5.9772142
C 28.4667565 6.3575426 28.7246772
C 22.2373181 0.1732669 27.1063915
C 17.1875008 13.4385314 30.2100941
C 5.8368698 12.2084394 26.9111186
C 3.4935387 25.2143768 2.1133983
C 13.2418272 4.5339977 7.1159545
C 18.9626899 13.3947354 14.2004559
C 29.8787554 10.5474711 17.3562620
C 33.4991718 9.9440856 12.3679074
C 10.2240744 19.2050135 11.3823133
C 26.3641442 11.5005633 20.9880433
C 1.5284480 33.1483686 4.3453629
C 33.0163200 17.8811041 18.5053709
C 33.5764404 14.5296440 7.8700578
C 33.7498384 31.1502443 16.8852594
C 7.4063475 30.0378881 25.6000306
C 21.4554657 8.8016151 0.4338375
C 30.2024583 22.7931272 4.0797151
C 17.5737160 12.4430948 14.5204303
C 27.8545242 10.4269834 10.6436636
C 22.9228218 15.9756389 8.7650313
C 24.1345241 5.3201608 12.7607928
C 21.3080813 6.0897775 27.2545727
C 34.9602356 23.3151287 23.4200846
C 32.7653792 0.9283691 26.1818147
C 7.6843789 1.1791470 5.1480688
C 21.9493603 33.5976407 21.3058343
C 2.7982000 31.1212346 22.8920670
C 11.7006588 1.2543632 32.2099828
C 10.4440561 18.3634689 9.3791607
C 10.1880151 20.7498510 28.0341047
C 5.6570132 3.1889568 7.9889781
C 1.2211218 32.2260327 17.0601994
C 21.1940660 22.2399224 4.5251953
C 15.4985108 18.3454974 29.8527395
C 17.9972408 14.6539941 26.7519660
C 19.6407154 17.3956102 12.0268511
C 26.1265541 24.9396131 24.7060842
C 34.3734922 25.2350215 30.6855122
C 8.6464667 21.4553112 16.0772468
C 4.7739155 3.0570880 33.2197934
C 18.9021512 19.9074854 32.6178194
C 28.3958743 14.1265978 25.8816589
C 0.2769317 7.5198632 7.4694685
C 23.0890083 30.6690134 23.7440256
C 34.9780083 28.6603370 5.4090762
C 4.8136588 13.5477593 13.6124907
C 19.0047925 33.6377285 11.5040589
C 21.3381362 24.3219450 11.7732217
C 32.5304689 27.9567572 31.8157050
C 16.2943893 6.9518544 12.6083570
C 12.1208397 30.7625593 24.3996202
C 21.3847403 5.8920747 9.1704367
C 15.4851329 3.3472634 11.1943332
C 25.5774924 31.5639178 21.3589415
C 28.1813330 31.7453611 19.1100982
C 15.0353733 20.0599304 3.6889686
C 8.7329140 20.7876587 20.8349666
C 5.6759349 28.2198419 0.0598511
C 10.6796062 15.5722445 8.9883651
C 16.6602493 22.9900253 24.2983321
C 6.2881949 14.5230737 35.0108899
C 13.8844541 4.1275818 25.8654628
C 17.1639243 28.4911528 18.6382850
C 7.1352364 24.5193284 16.4096314
C 18.6800813 9.5293440 16.4513445
C 28.2158364 33.6318601 12.1431513
C 21.3898416 4.2018461 25.6097098
C 22.8051788 28.1903602 20.5161471
C 3.5731179 32.5101059 5.9104963
C 24.6084800 8.6406957 32.9178935
C 2.3035017 13.6056330 0.7046933
C 24.2915467 13.6812555 5.2648158
C 7.2742060 34.6608948 7.8713239
C 5.4946651 2.2755466 26.7253794
C 4.1437919 17.8633869 19.5850804
C 25.5230805 25.9102473 33.1785680
C 11.8284411 31.8282018 18.2589735
C 23.6433876 23.8994514 24.7623472
C 3.4487646 3.4920544 31.6981747
C 16.4059125 31.0615197 5.1203499
C 32.7040214 24.2305890 4.2736772
C 0.6669502 24.2876182 22.9327139
C 14.6027463 18.4774343 0.9790951
C 26.2224366 6.8670064 33.9034440
C 21.2261966 2.1500784 33.5254373
C 22.4906525 32.3629579 13.4194452
C 3.9719714 8.7222535 11.6644012
C 25.5703707 25.2458577 7.8197693
C 26.9800410 4.0459254 12.7069583
C 10.1775281 12.6105642 23.4023469
C 28.6889350 7.4848541 20.6790768
C 2.0272228 28.8440813 31.0876184
C 35.0301622 1.3497653 30.2175754
C 26.8251185 2.7719663 28.7984221
C 5.9148001 1.4734493 17.5092680
C 14.3679378 11.0203259 0.6500015
C 15.3866782 19.2089408 18.5145368
C 5.9131476 3.8922852 6.6351662
C 20.2630703 19.4183804 27.2859313
C 7.8607147 19.0925160 11.0874227
C 32.2974295 1.8024691 6.2500713
C 23.4159453 21.1429765 24.9996341
C 1.9468750 32.1491616 22.9815934
C 6.7215085 31.9494965 32.9026005
C 14.1003927 17.0932698 1.6330076
C 32.0132898 22.2742738 23.9641661
C 8.2875490 29.8477045 5.9106968
C 24.6260600 32.9054924 16.1900559
C 15.7804038 28.7893792 3.0302512
C 9.4336434 2.6027221 7.7692148
C 0.2914245 5.8300453 26.5085017
C 29.3109744 22.7195097 8.3068271
C 32.0384101 2.4528672 15.3648078
C 22.4895389 9.9787094 14.1301271
C 14.1196298 3.1999515 28.5214412
C 33.7662918 23.9784131 22.9445610
C 11.5190418 2.5609284 10.7356412
C 26.0218218 13.4079804 3.2268382
C 10.0174037 9.1594466 0.9068491
C 5.1497399 1.8870048 32.1971892
C 10.7686572 4.7853712 25.4392343
C 34.0737375 11.4853405 9.8334541
C 29.1260784 9.9299815 9.3968307
C 4.0239341 23.4554410 6.0062128
C 24.3093470 0.2651775 18.8136870
C 30.9122227 11.4097097 2.6401919
C 11.4591673 2.2430957 17.3755865
C 17.2156178 10.0226737 23.5023189
C 31.8281571 5.3819725 22.0240285
C 31.1451897 9.7922423 6.5833336
C 22.5861386 3.3654815 30.6836383
C 28.5892324 26.5991815 2.3815494
C 9.3398199 26.5802272 13.8761395
C 6.5556326 5.1315364 7.0973737
C 30.7051823 12.3240353 11.8438966
C 32.8679689 9.8655000 23.0816805
C 31.7478938 4.8147077 24.3302955
C 5.7073720 10.9314320 8.2068508
C 5.1487644 20.6708642 30.8924771
C 14.0093122 7.6613757 20.4764490
C 32.9111659 3.8537283 3.9920046
C 10.0483414 7.2301886 10.8728565
C 14.1746035 10.0564764 11.7641252
C 20.7876374 1.1316386 14.5516110
C 2.8630413 25.3101065 24.1137551
C 34.6273750 22.7951924 17.9915699
C 18.6106433 12.9062051 21.8040785
C 11.2244775 4.5934230 30.0387110
C 25.5595968 34.7665150 15.7515179
C 7.7227345 34.5717635 20.9660067
C 7.2464380 28.4450259 21.9280043
C 20.5192284 19.6571366 20.1169949
C 15.7085594 28.2892950 21.2707028
C 18.0042968 0.4250485 7.0411592
C 29.1466921 34.8768584 24.0224284
C 34.3516830 8.5608076 28.6794723
C 35.1589221 9.9327353 12.4256904
C 33.9371723 8.0008950 14.6732043
C 6.9970118 26.0902354 8.9256628
C 15.8887821 24.9073237 1.5652137
C 0.4835593 8.1448518 29.1857263
C 0.4208447 17.6335337 18.5397104
C 10.8514312 2.0136664 24.7939422
C 14.1697211 16.2850045 26.5941995
C 19.5958262 27.7594890 3.6319515
C 0.2128417 16.6268354 9.9303453
C 15.9583432 22.2450377 17.1494172
C 21.6175829 18.6065959 5.4740304
C 23.3647183 1.2230466 0.9036109
C 18.9027500 14.7872734 25.8043349
C 3.6525676 16.3704125 24.4790819
C 13.3959059 19.2048837 5.8047431
C 11.2890266 33.8534873 0.7241392
C 30.0769595 10.2406979 4.6368251
C 17.3969657 18.5555899 7.6023162
C 33.3803278 17.5727183 31.4519742
C 0.7498431 3.6212077 31.6248747
C 31.2592707 24.3210255 2.9015043
C 13.5204571 16.5348022 19.1281541
C 20.8575049 5.6243347 24.9138007
C 0.3062433 4.7170874 1.5526244
C 13.2726873 0.9209868 14.9827466
C 26.1519987 10.6554614 23.3260872
C 22.7322642 6.1734161 15.4271105
C 17.3303452 17.9859901 14.3585517
C 23.2416462 30.9644853 22.5689164
C 13.2546093 7.4207624 16.7955718
C 34.2877833 19.7087546 27.3823231
C 21.5884299 18.0347246 13.6849665
C 4.5600503 24.2884812 19.1717688
C 29.5532480 34.5279489 16.0163850
C 15.1235838 20.6078275 14.5390547
C 18.6971630 18.7544818 30.1405988
C 25.4534948 4.6547538 0.9919334
C 18.8448033 10.8638757 19.8344708
C 22.1584712 22.9850595 30.4995422
C 20.8843961 23.5707341 29.9381975
C 7.8918936 8.3607451 19.6278149
C 30.4973109 19.5882521 27.4360190
C 2.4165037 34.4363207 13.8819310
C 16.0258016 9.1664601 0.8234199
C 0.8763653 33.7244315 17.3315575
C 34.8766004 30.7357354 7.7915281
C 31.0593319 4.5124629 33.6542565
C 19.4959452 34.6234617 15.0688276
C 12.8127127 14.6118836 22.6924861
C 24.4866121 4.0660709 25.7606420
C 34.6588953 3.6766384 13.1853142
C 29.4944742 12.7213265 28.2091561
C 8.9630800 26.3301891 24.2190390
C 11.2574306 32.3576623 19.9211313
C 13.2446635 15.7894921 33.6482552
C 4.6442434 7.9462259 5.5002367
C 25.9715829 4.2096433 21.0926440
C 23.8892981 32.6809984 2.2363481
C 5.4028618 30.1320808 14.1756311
C 9.0710590 26.6485740 12.2832477
C 26.1418984 23.3985948 13.2365020
C 1.1417597 4.2900648 9.8700828
C 15.0560655 28.9026535 17.3563297
C 26.2680702 23.6328946 15.0327483
C 17.0961037 16.9025312 17.3884393
C 24.9442028 4.3929088 30.3714176
C 3.7622528 30.4478184 1.9423551
C 21.1378566 27.2841891 21.6658176
C 13.0575268 24.1963056 0.3668910
C 4.6343023 21.8457535 17.5601633
C 2.0942298 11.4398107 9.0351167
C 0.8600439 7.8417300 25.4524955
C 5.4974511 6.4837256 22.9047121
C 33.7135385 30.8931181 33.2518665
C 28.6053006 24.3451338 33.8130269
C 18.7744474 23.0254339 2.2988088
C 5.6962324 28.4461589 3.7256897
C 22.4126009 3.3948138 28.1283701
C 27.7309655 28.6176859 17.5014129
C 27.2619291 20.5780020 3.1934563
C 20.7302345 14.3950412 0.1900040
C 18.0241798 5.5332933 22.2530805
C 22.0246220 30.2141152 0.0122267
C 4.6541353 32.4200911 10.5003912
C 7.6667831 8.6884001 26.4040216
C 32.4049766 11.8474145 8.3825314
C 18.9293139 2.4511505 30.8553526
C 4.3816645 18.6052382 30.8245970
C 32.8311392 4.0701411 30.2286153
C 26.5084386 21.9036093 2.7785262
C 20.2953030 29.5052049 29.1443283
C 19.8387119 7.7206454 2.4177104
C 4.6647738 8.1510369 10.1325099
C 25.1852380 0.1129497 24.1581107
C 28.4745905 2.5665293 4.8754866
C 7.1180655 16.7812652 12.4295969
C 20.7286311 12.2084996 13.9127503
C 23.7473191 3.1449051 17.7850712
C 7.8141981 14.8132402 30.9037026
C 5.9148251 9.8096839 18.9668414
C 21.3945631 15.3091513 2.7763146
C 34.3722648 30.9142025 2.0240530
C 16.4351616 21.9072010 4.8019423
C 16.4398944 22.3210245 31.3843569
C 34.8281657 25.1927794 7.3969613
C 33.5866502 5.6791219 11.7312135
C 29.2551130 31.1496413 0.7336050
C 18.3706161 2.6968292 2.9930342
C 10.1368820 31.8415464 9.2253172
C 25.3086438 14.9694334 2.4472161
C 2.6941427 11.3060989 18.4834886
C 9.4191752 35.0681839 9.6323141
C 13.4653598 18.4230369 32.4809503
C 3.8456175 0.5683859 10.4874274
C 28.1520852 7.9675652 11.7020278
C 20.1797919 10.9927402 27.7759239
C 30.4157983 15.7449432 10.5693065
C 30.3410280 8.7276810 5.4700547
C 1.7991940 27.9857108 14.6196700
C 18.6658724 27.8988077 15.0095059
C 30.8467232 27.9628195 28.7815089
C 24.8065496 24.4699255 23.9210488
C 17.0094070 26.8758285 9.9240197
C 10.3729813 11.5021752 35.3299658
C 21.5296761 19.8355543 1.9462888
C 14.1953132 16.5668291 12.7263405
C 9.6913964 4.0411613 33.7367098
C 4.6278399 22.4866456 20.9609292
C 19.7435474 25.2928303 1.1497419
C 19.4078527 10.0845045 4.7624169
C 2.1979961 10.2090889 24.8466756
C 3.4159957 0.5168630 30.9851613
C 1.1585886 24.2618910 20.9518725
C 5.1745293 27.3941930 24.9896991
C 26.2657686 18.8429984 15.7674795
C 2.1907972 31.5998758 29.5952418
C 5.1912007 34.3604335 21.6092937
C 30.8880591 2.2241793 32.3460181
C 32.2524432 9.4961012 17.9601795
C 9.2582564 19.9506867 9.4235749
C 14.0311044 29.8121539 5.8072425
C 32.3881562 0.0877907 10.6432149
C 10.5178035 15.1297613 19.3282333
C 9.2553625 8.2746554 6.3378038
C 12.6305937 18.4454518 10.7289874
C 25.0236746 18.3975898 1.0185691
C 0.4947596 21.1456676 28.2357691
C 6.6833392 12.4580716 25.2327260
C 29.2354438 15.7385985 10.5009770
C 6.5656550 23.1271792 34.5293809
C 32.1426050 27.3784944 26.9128871
C 4.4055219 29.6899900 14.8271702
C 30.9551520 16.3366070 5.2371626
C 19.4767234 26.5943184 5.4841588
C 25.5243101 32.3699950 30.8698212
C 28.5797068 16.2632944 5.1722570
C 24.1233592 29.2431031 24.8247261
C 31.5461944 32.0664731 34.1362888
C 7.0147081 15.4924166 6.2919197
C 1.2904995 27.2647966 15.2750190
C 21.9613289 8.5729390 34.6041527
C 16.6639249 9.3006938 8.1084075
C 20.3100404 11.9624016 30.6443992
C 20.0625710 0.3346303 20.2704668
C 29.6808791 5.6683444 32.8206384
C 24.2784986 17.9453088 21.3440708
C 24.0684838 11.7441495 34.8093746
C 16.9926568 26.3835958 8.5856533
C 3.8324861 28.6891868 4.4005723
C 18.8398671 21.6864639 27.7074324
C 24.7925246 34.4014088 28.0429988
C 6.0846949 13.2920203 35.0442879
C 11.6756550 19.1435121 28.1098984
C 4.4906333 28.6437409 35.0083976
C 32.8291108 23.9957939 0.9806020
C 9.5464707 5.4483805 28.3978608
C 3.8808163 12.8444178 32.5372265
C 2.4825192 18.6158799 25.2399888
C 28.2449417 13.0351020 16.2302703
C 26.6035884 22.0194478 17.0006992
C 19.5939700 25.5132683 11.2834691
C 22.1909380 28.4803248 15.5013251
C 7.9392928 5.0476895 19.9212691
C 15.1674661 3.0942941 27.8268667
C 2.7308140 20.1257181 18.8361621
C 27.1654384 8.6974555 26.2004057
C 10.4992154 5.7756764 22.6053720
C 10.8032504 31.3621670 16.2216234
C 9.8917746 12.4408032 12.5240129
C 12.0725254 23.2961989 32.2997793
C 9.1314794 12.0146435 32.8194531
C 5.6218639 6.5427974 10.2635702
C 32.3556353 23.1469434 31.0145433
C 19.1618759 0.1373970 10.0197287
C 30.5955686 2.8522312 25.6506360
C 5.4737531 7.7441887 33.5222141
C 3.2774604 26.6296257 26.1487323
C 28.7303781 19.4009426 31.7782492
C 9.5201579 4.2559121 28.9227295
C 5.0988699 7.8389399 27.4952943
C 8.0415883 30.2854781 4.4455374
C 30.9576828 0.7611622 25.0871296
C 1.1634398 29.1315676 18.2566912
C 23.4086135 11.5012096 29.4114702
C 27.5415546 10.1665309 24.1755716
C 30.5930699 29.2155866 18.6280176
C 2.1475392 20.4018741 28.9993237
C 24.6186769 4.6726801 31.9948831
C 15.7025701 33.2078928 2.8865868
C 23.4760196 23.1078232 27.2671710
C 15.3431928 4.8825997 5.1637035
C 6.6803646 0.4013039 11.9920640
C 30.3105173 17.8994337 33.2597475
C 20.8830504 32.4886621 30.3272088
C 10.6974008 9.9843715 27.2411754
C 16.0639370 10.5453599 17.3071559
C 15.8554694 30.2179534 2.0586878
C 10.3084610 22.3727250 22.0829993
C 0.5960607 25.8103502 25.7262978
C 32.3693043 34.1888534 30.9679790
C 18.0853059 25.8314783 22.6074817
C 24.3129651 27.0966712 17.6846353
C 22.5632902 31.0681148 26.9640210
C 30.3236629 9.3544145 2.9568905
C 26.4742685 9.8250346 10.1902029
C 1.6262922 28.4046352 7.2136625
C 15.3205579 22.5416250 27.1165188
C 9.9062684 28.1179647 5.2856490
C 33.4852463 2.7359470 34.8215908
C 14.7108968 8.7946704 12.0491217
C 30.2976891 8.4797219 16.6466505
C 19.6886119 3.1307165 3.0774960
C 11.4741822 3.3092083 22.0685981
C 3.0889750 5.4239915 10.3133773
C 22.2578553 15.4816006 4.5872822
C 13.9214218 28.9537638 13.8253942
C 18.0035246 7.3128884 24.8537542
C 20.2588623 23.9203174 6.9363959
C 16.4672413 28.3571307 29.5532712
C 23.5682002 14.7097554 22.1970498
C 5.0609447 3.3780363 8.9275763
C 3.7984356 3.7858048 27.6599570
C 28.6744983 1.0664827 12.7281359
C 21.4955126 2.6477423 18.5955528
C 0.7374078 27.1462253 1.5768337
C 32.2620447 9.9386767 10.0452182
C 10.6666588 17.3767150 31.0996501
C 7.2068601 14.5860808 10.6121654
C 28.9511182 1.3485427 34.9751760
C 27.2401736 29.0548441 32.1537652
C 2.3370669 10.8433963 12.0018534
C 4.0332906 7.0815945 28.5482610
C 13.8796193 22.9240572 32.4268678
C 32.2869016 19.2167807 34.2374867
C 20.3979725 12.7373059 22.1711042
C 26.7810047 31.2070036 24.7084046
C 17.2505278 27.7582473 7.5440563
C 31.6838207 3.3700903 7.8600551
C 9.7831638 17.3988866 9.3396006
C 34.0115944 0.4323923 6.9699685
C 12.9115268 13.0364190 0.0322939
C 34.4839167 6.4047032 19.7543684
C 15.9836919 22.0460085 2.0892538
C 23.4982226 2.9734107 34.8262249
C 9.3829293 19.7038920 4.1107977
C 11.0913727 25.3984230 33.8609018
C 18.4251645 2.5781058 24.7384668
C 14.1084625 29.1199920 16.2375434
C 22.8912166 21.6711144 13.3460885
C 7.7566028 3.1593853 11.0942602
C 1.0289701 13.9101858 27.2119485
C 30.1756408 14.6405158 2.9664088
C 24.1322690 18.7498523 33.8493047
C 3.8408955 2.6483019 11.5206952
C 31.3841467 18.3592124 33.7863231
C 15.0731991 34.7115071 7.9006779
C 9.3725762 23.6386098 7.8106092
C 12.6912568 34.7601533 18.5933243
C 27.5322624 11.9802806 17.5541630
C 14.3786994 25.9435144 34.0284407
C 29.1344380 7.2598020 17.8827762
C 34.6087866 25.3024678 15.6381185
C 15.2642056 19.2806109 25.6131227
C 9.2067059 25.4783585 31.7578415
C 2.0457525 7.7694141 16.8376903
C 9.2848713 27.0554338 32.9553730
C 25.2305531 28.4266877 19.6803172
C 21.3216789 10.5019177 25.6830999
C 1.1547856 19.2106671 33.1534115
C 30.0532843 33.4542020 35.3769637
C 1.5600370 11.4083051 7.1122179
C 28.1401662 11.3915849 3.4747300
C 12.6427029 14.7326291 7.5140124
C 27.8896954 4.9898608 0.9733823
C 7.7501862 21.0067069 31.3331014
C 26.1280782 12.4193980 23.7149736
C 6.5931743 0.2225583 3.5524199
C 19.9403462 17.4953696 7.4322162
C 2.6362780 15.6861740 6.3421749
C 5.8112949 24.7810863 1.3037902
C 3.8676060 27.1036243 6.6825985
C 13.2059593 27.1839850 7.4784540
C 1.9584367 14.3274257 31.5477692
C 17.0672918 22.9943786 15.2500822
C 11.9212236 7.0245888 21.9311988
C 33.4358144 15.7093987 10.4819393
C 8.6331351 18.5609794 2.2027778
C 12.3580332 31.7260472 10.7131517
C 17.0423680 1.0781281 11.8252198
C 29.5739630 2.9346832 27.7195435
C 5.1518821 15.4182524 32.3669255
C 0.6516188 12.3962814 7.2855954
C 0.0236589 17.7462763 26.0168024
C 31.7208062 30.0515859 4.8771487
C 13.4542137 5.3369638 28.8692793
C 25.9289424 6.8044338 16.2898189
C 30.3942636 28.2376922 2.6700772
C 1.7536791 13.8192005 16.0112496
C 5.3759095 10.4235381 13.3974256
C 26.6475609 9.5190519 32.9204850
C 1.9132500 14.0946370 21.9258870
C 28.6256389 17.8808670 3.0454006
C 6.8339834 32.0445332 25.6340837
C 22.1026394 27.4157109 0.1084198
C 1.2473453 29.1326574 28.1326433
C 12.1686868 5.4598473 23.1399778
C 19.0532647 17.2826746 15.8230462
C 29.8401184 15.4553903 18.8703477
C 29.2466846 30.1206008 30.2675933
C 13.7268398 6.1027262 2.5636536
C 5.5185146 10.1795362 20.3263386
C 5.1603787 7.3926206 31.5950719
C 2.6301057 31.3798199 35.3111431
C 19.0896370 12.4779800 6.4174046
C 27.4648222 25.9706142 0.8156450
C 20.1830296 35.1992504 2.6529166
C 6.3968605 14.9580551 15.4103049
C 23.2923988 1.7489438 2.8504464
C 0.0219063 33.4942383 2.1475786
C 28.9201637 23.1275136 22.0068187
C 20.7985644 19.4095444 22.8332246
C 14.1253090 15.3567307 24.1154818
C 24.2029941 32.3636584 27.2693071
C 1.5551994 1.9206898 26.4123791
C 15.6847350 33.2805315 12.6222188
C 6.1823218 24.7783698 10.1709331
C 24.4357723 12.9250167 14.8091053
C 19.5248271 27.7225589 28.6396850
C 9.8759291 27.7992761 14.2942208
C 16.7019479 31.1098680 9.4658919
C 7.5135542 12.9115697 5.0311313
C 34.9801940 31.6974702 31.6030484
C 9.8302223 9.1190136 4.8814588
C 7.7299708 14.1982262 33.0727174
C 22.9556385 22.9608682 16.4690624
C 34.5063621 22.6820673 5.4872626
C 25.1441480 11.6487326 33.6939190
C 28.3933662 11.5909970 21.2607199
C 24.5981040 5.4692196 19.7846516
C 15.9919728 0.0823931 29.9438599
C 33.1526399 25.3091595 28.1973506
C 10.5701423 24.2645261 34.3081677
C 33.9501746 6.4075615 29.1806652
C 9.5627232 34.6472436 18.7498716
C 13.0015525 25.6601411 9.8693424
C 24.7043001 24.0407981 11.6416376
C 26.7430511 20.4261090 7.6215597
C 5.2833739 0.0083734 22.6163084
C 8.3049132 4.3703410 18.7203828
C 26.3940266 29.4667945 9.1223305
C 1.2994070 19.3408946 30.7281393
C 1.1910283 26.7072946 20.4430161
C 10.1809327 7.2753165 33.6361663
C 2.0759559 14.6498717 35.1171134
C 17.4300606 13.3678522 21.3524258
C 30.3002808 19.7772640 20.1470767
C 4.5240339 1.8740857 34.8411129
C 12.2051567 14.7876817 19.2174450
C 27.0398649 26.4177414 22.8013433
C 32.1902594 30.2399211 32.8992840
C 20.5198991 25.4418565 15.4163424
C 28.9452804 22.9413746 23.8475891
C 19.0214005 14.9158287 16.7182909
C 18.0943239 29.2151414 34.1675141
C 6.1067729 19.9327896 23.5020067
C 17.5714886 18.7093374 4.3223398
C 13.7433299 29.0160643 15.1563132
C 23.6679555 7.3859237 3.2895414
C 5.0261002 1.0240291 21.1051308
C 8.8502801 30.6194063 17.2177743
C 8.0235753 23.6464613 16.9096782
C 8.2077059 31.0461089 14.6604215
C 18.8383842 19.8812549 24.7230557
C 2.6104768 15.5105094 28.0903559
C 21.1029638 4.9034408 14.8697986
C 7.6448267 10.1524234 34.0862895
C 33.2236993 25.0274005 16.6145512
C 32.5593691 5.8920470 9.2436154
C 18.6837782 17.8646607 3.4201328
C 13.6185229 20.8948774 19.4469113
C 31.7934368 17.0002515 31.5256889
C 28.2983671 15.8264300 8.6147253
C 16.3984433 17.0259952 21.1960527
C 16.4033754 29.8699088 7.3795390
C 2.8292574 19.1249951 5.6382131
C 0.9435860 4.2104068 34.1466985
C 9.5740590 18.6575914 19.7507579
C 9.3043838 5.7910249 11.1562524
C 12.3533957 9.8469892 18.1896425
C 6.1857021 32.7687166 21.5851426
C 2.6733796 2.2781582 8.2340395
C 11.9567673 3.5574077 4.6902719
C 4.2310190 27.8042855 5.5813862
C 33.7518536 14.5937260 3.3065310
C 26.0019384 25.0501243 29.3661585
C 0.9483854 21.1017004 2.0147451
C 4.0745382 24.9887444 28.5961713
C 32.1322847 27.8070159 10.3192287
C 24.7849174 4.7093220 35.1190880
C 21.8157765 25.7702827 2.4509540
C 31.4335090 24.4570725 4.4129270
C 2.8006415 17.7823479 26.8243077
C 12.1506952 4.4911584 20.9640010
C 26.2018391 2.6885031 12.2521664
C 9.9432152 17.3834453 19.0291359
C 12.6760679 30.2356965 11.8422383
C 4.3886728 21.3632576 13.9098412
C 0.7476177 30.9562658 8.5967240
C 25.4835469 14.0211372 16.8655637
C 5.3386010 28.3048166 21.2001554
C 9.2572905 8.1778297 15.5682130
C 13.7301751 9.5966425 24.0646378
C 10.3624160 17.0388934 26.6746819
C 29.9144306 29.6527113 8.9030349
C 24.4702084 27.6778764 30.9863787
C 24.2410127 4.5833988 10.2869892
C 30.4559143 33.7084857 4.5827078
C 6.5318145 0.7289330 18.2027926
C 17.1260996 16.2204349 18.5312325
C 28.1721336 13.9153847 14.3404386
C 28.8583542 24.8433566 15.5618550
C 34.5883427 1.8820244 15.6410735
C 22.2014045 11.1939241 30.0366296
C 24.1791272 22.0703101 13.6331842
C 27.7730949 23.0334619 5.7040296
C 24.2155869 1.6628482 17.5961711
C 1.4177652 34.1320842 0.2777758
C 24.4811904 17.8349386 8.9852885
C 31.4870658 15.4478014 24.7336851
C 18.1813816 3.5179390 16.0831869
C 26.5476429 28.4004084 12.3452477
C 30.5588989 22.1051801 29.3497080
C 28.7359141 4.4937958 15.7214360
C 18.8882033 2.1248247 29.2162651
C 18.8440853 6.0808920 10.5876231
C 7.8277034 31.7576940 10.5682805
C 3.0040826 15.6532812 35.1484939
C 21.6606458 15.7088403 31.1174750
C 19.9245553 3.0310417 13.8048641
C 5.4582201 32.6798157 16.2668358
C 32.8651934 21.1240221 1.0095605
C 19.7338749 35.1159235 25.7609900
C 4.6824163 27.6783163 23.0765566
C 14.6376638 20.1752629 34.3643531
C 8.9938132 14.3488038 14.3534845
C 5.3143759 11.4616946 25.1797102
C 17.9129429 30.3772030 22.9458695
C 28.1999452 8.1319898 22.7849850
C 19.3632005 2.3960542 22.6530002
C 22.1416956 18.2897478 31.9871372
C 24.3757745 12.8016071 10.2694880
C 22.9444913 34.1214156 26.8345642
C 2.3871463 6.7233989 14.4516604
C 15.8749258 16.0535043 33.2688373
C 16.4951580 6.0379189 15.2043708
C 19.9929550 26.4066155 29.3263833
C 24.6097416 1.6841296 5.3167675
C 7.2999876 21.3877201 4.6159236
C 13.6359762 30.2841269 27.5022112
C 32.5909251 21.6798309 29.0996838
C 19.5515157 33.1582833 6.8169098
C 30.8219864 23.0340436 20.4456615
C 26.2601237 23.5989202 2.9959746
C 13.6023945 15.2803701 30.3253990
C 20.0960838 26.3437385 19.7054990
C 14.3300433 32.1809246 29.1616411
C 26.2501463 22.1287638 0.1536600
C 11.7715729 34.0346290 17.2843058
C 18.3397427 10.4539789 7.1023054
C 16.7573179 14.8692926 12.5483594
C 9.2942398 4.1164219 12.7492714
C 24.3909639 22.7536069 30.5701967
C 18.1655995 18.7865886 32.0945787
C 34.5417920 23.2673006 27.0291059
C 23.6790691 6.3435825 27.6312881
C 32.8755237 15.6801507 29.3762959
C 35.3103222 24.2125373 30.2294924
C 3.3781204 18.9080340 22.6815566
C 30.1161963 18.5499423 16.9271933
C 21.8253370 25.7060125 6.0660288
C 6.9788395 29.5022158 16.2521663
C 0.0605353 30.4330198 33.6032858
C 27.5966058 0.9552509 19.6080946
C 21.0457858 21.0781000 8.9523786
C 2.9342567 14.2882552 12.1675877
C 31.6438655 2.1840462 3.2968165
C 8.7810983 20.1607729 16.3538806
C 22.2412167 9.8870208 12.4898444
C 17.4552107 2.8575476 12.6466540
C 31.4872135 21.3258362 14.5540893
C 16.2667257 0.3658062 26.4780234
C 32.9772554 23.2359399 7.4771164
C 18.8242421 15.7110418 12.8299369
C 6.4026783 26.2336195 6.4290119
C 5.4389818 2.0789273 24.3860027
C 34.1381351 6.7932873 30.7468287
C 23.3986641 33.8379964 1.9470808
C 32.4169265 29.0827296 8.4150052
C 1.8236320 2.5870155 29.1077085
C 32.8162037 14.4844746 6.7350770
C 20.0706460 5.5739077 5.1540770
C 26.2585098 21.1596431 27.9823137
C 10.1980595 1.3900337 2.0235329
C 24.7014466 11.2027810 26.6754674
C 12.5367132 24.3116177 18.5214974
C 19.7939224 0.2056181 14.4125490
C 6.9842771 31.6802435 8.8180243
C 28.9930717 17.3021569 24.8669620
C 33.1029511 19.5005446 4.6461405
C 30.9230141 26.7553296 15.7909639
C 8.8732914 14.1109540 6.9182840
C 35.2259041 1.2809355 7.6766453
C 31.2622898 10.3585020 31.1700403
C 14.7202667 26.0772794 14.7670644
C 4.6237690 0.6261508 24.9688895
C 7.4205296 13.9316984 19.7779837
C 28.1845397 14.7059597 15.8674171
C 8.4967231 19.4386617 23.9332319
C 2.8214519 16.1326357 22.2497363
C 27.1572793 24.7393474 34.5765742
C 8.8077228 9.6532306 1.0004241
C 4.2065370 14.0728518 25.1586718
C 16.5632564 26.0153117 30.2866951
C 23.0775825 31.7073992 19.6824442
C 1.4973268 28.8192738 19.5827140
C 29.9500347 10.9036268 2.9521199
C 0.2359837 2.5889198 20.3710134
C 25.0989941 2.2112095 28.0808916
C 31.2499711 20.0873996 6.1591219
C 1.7345454 20.6626902 27.2387625
C 21.3285704 16.7837562 11.6618053
C 7.8942195 12.4220380 15.8581317
C 24.5757472 21.5228700 33.4926815
C 18.5780208 32.3384523 22.0047382
C 4.2555239 6.9850503 24.7610892
C 26.4879663 13.3052219 19.2370396
C 18.5162522 9.3367659 13.6210308
C 19.9446542 8.6252217 26.8590047
C 14.8624943 35.3410142 23.6756686
C 12.8519530 9.4115667 8.1184742
C 16.4478558 10.8426158 8.4568178
C 10.6307601 14.2914727 33.7108619
C 26.8009473 27.4389026 19.0551668
C 6.1260129 27.1826506 17.5207852
C 30.0927860 32.8081199 17.4217578
C 28.9217598 21.2403914 15.1181021
C 0.8113141 6.9454883 0.3010586
C 29.0557401 8.7177326 35.0399431
C 1.7574334 6.7737316 3.0488545
C 10.3210737 30.6544522 22.0452565
C 24.4054805 19.8174740 24.1320535
C 31.4516885 32.7662540 23.4367426
C 29.6636894 5.9084914 26.0152325
C 14.0001210 4.8766895 15.4483348
C 17.9205681 24.7949791 5.2015434
C 25.0396035 27.0938962 32.7220389
C 3.9242825 32.7976028 26.1126032
C 12.5948594 3.1430678 1.5185953
C 18.8586203 9.7532696 32.5261940
C 13.4437473 32.4333825 2.5529768
C 34.0496903 26.7516422 12.7099443
C 21.3927081 21.7455059 26.3086225
C 25.8901038 25.9887978 8.9638286
C 20.7878030 16.8058037 22.2110170
C 3.5277317 22.6957159 17.5735793
C 21.6401583 15.0256624 24.0979440
C 9.6898287 16.8416344 6.8353758
C 34.8849491 5.2486068 20.0214693
C 27.0293025 1.2582673 33.8867475
C 13.7109425 26.0732194 29.9929271
C 25.4308236 27.3065834 25.0610588
C 23.9050024 28.0791862 27.1556717
C 16.3541203 32.4638194 17.2107813
C 10.4227664 19.1806598 20.7773922
C 24.6207473 0.4639825 34.5113678
C 13.2150484 5.7875156 18.6003497
C 23.0679911 18.5827183 1.8200583
C 33.9916918 27.1300539 6.1907637
C 4.4249092 21.8253628 4.1599383
C 10.7502017 11.8303163 16.3009650
C 24.4001137 19.4846975 1.4286681
C 29.3761916 27.2995209 19.1774713
C 34.6999303 28.0326253 18.6200905
C 22.8468717 19.3006810 7.8473636
C 26.0476632 8.0248581 14.1907071
C 27.6337231 14.1435887 29.5598755
C 13.3013159 10.8576691 11.1530485
C 34.6520402 2.7693064 25.9131856
C 0.5233873 19.2082477 14.2963655
C 16.1162450 34.0206582 33.2828982
C 11.1828732 17.8689726 4.1396942
C 27.7017167 21.7385547 10.4575675
C 7.1553870 14.6176334 27.0586992
C 32.9823279 5.7468289 2.0064345
C 25.7278905 21.0050601 17.8351473
C 2.4971326 32.1525091 19.6777610
C 31.6329978 4.9511447 32.1666212
C 2.0048341 15.2132383 9.0634343
C 17.3869982 4.8675115 24.2485781
C 32.0467587 34.0978307 22.6037360
C 26.4159019 28.1622513 5.7693144
C 22.8063166 0.1907400 18.7582699
C 25.9960286 35.1335783 32.5289041
C 13.0917235 32.6468596 32.9101875
C 11.6264688 9.7526510 28.2338267
C 4.6027453 12.7159619 29.9221907
C 11.7173674 18.7376762 9.2909299
C 29.9115074 11.2649811 32.3506112
C 0.9132979 29.1537415 10.4749423
C 3.1512361 12.4681436 28.1792238
C 18.9870343 15.2878047 33.7857457
C 34.2805238 7.3874389 6.4176971
C 5.0302787 12.2992746 34.1924746
C 2.9925266 10.8179806 35.2153379
C 22.6373470 21.6264923 19.3878700
C 4.2592306 4.1927592 21.2229159
C 28.4185354 30.6661392 15.2302417
C 10.3414291 11.5571916 5.7432909
C 9.6906730 30.6660448 33.8636185
C 2.7579480 26.5606481 27.5716972
C 28.9072245 24.7150374 28.1994020
C 19.0291605 16.0622984 22.5850607
C 6.6379612 24.7697992 13.4957899
C 32.1764929 7.8705966 3.8124913
C 8.8548623 20.1840405 13.9231018
C 24.4403591 25.7779366 17.8608149
C 25.3484230 17.8600935 23.8951936
C 18.4415675 14.9864759 0.7089090
C 33.5540379 27.7568897 11.9677151
C 16.2142069 16.6678191 25.3729931
C 34.5705279 17.0603009 26.3368422
C 8.7261044 12.8696601 9.3620761
C 2.4870010 6.9901753 10.4523019
C 10.8437263 15.7802956 33.6409886
C 7.0944268 3.6829529 24.7949199
C 16.5331811 24.4700592 10.3856824
C 10.3595823 18.3833716 30.5430124
C 11.8047516 34.8625868 19.6728810
C 18.1842244 29.1031321 15.3795229
C 9.0888703 34.9622921 2.2550843
C 30.1607460 5.3359835 1.6252180
C 0.2778725 11.4648085 5.3368910
C 16.6589412 25.5893775 25.5241070
C 9.7001401 1.5853406 29.4419869
C 19.2389118 25.1082392 27.3939162
C 3.9026463 25.3091765 4.8009722
C 25.8590613 2.2616670 5.1340367
C 32.9168771 29.4755716 2.5782273
C 27.6229778 22.9732490 10.5468939
C 0.4881031 30.2510565 17.4446731
C 20.7090527 24.8800075 12.7918044
C 13.6503808 24.7257476 25.5482457
C 32.7834706 14.5010497 19.4302529
C 3.7702545 19.8520269 32.5985781
C 8.8469221 9.1377636 30.3880646
C 32.2213387 7.3580557 27.3670891
C 17.2990417 33.2769736 22.4335330
C 10.3057883 5.2634234 16.9853849
C 25.6133061 10.2500951 29.1265322
C 33.6671852 26.2788089 25.4455047
C 17.5076815 27.7197650 30.3126376
C 19.4544728 17.3303527 17.1125181
C 4.6623537 6.0358711 5.2446850
C 18.8400119 26.6436896 12.9796703
C 0.2053579 24.2361515 17.7252036
C 11.2587427 26.1768993 27.1232748
C 29.1760074 5.1363912 12.1334869
C 3.5429766 8.6826486 23.3397610
C 5.9966283 0.8290174 29.1179406
C 15.7311570 22.4420487 33.9809555
C 6.6362939 28.7496330 6.3631598
C 2.8885234 16.8606314 17.2709050
C 11.4360197 19.9152704 0.4154435
C 27.3811821 27.0396289 14.6297658
C 33.2865869 20.8053775 7.2017356
C 31.9835943 16.8585630 27.2600857
C 31.7871781 28.5106456 24.5518195
C 1.8141107 27.7807464 4.5740973
C 14.5095548 23.0641862 15.2628456
C 7.0648945 11.5752580 21.5965818
C 33.1727504 20.3415566 32.1612969
C 21.6876730 1.1325846 6.2570671
C 12.6579987 28.2237781 32.4686509
C 30.0228700 0.7968104 35.0092167
C 14.6955176 5.3905943 2.8900865
C 25.6184969 26.4765021 2.5351851
C 25.8625815 10.5565281 33.6912195
C 34.6210750 25.0877312 0.0314421
C 12.2541411 24.4659965 25.9914953
C 9.6843715 27.7317670 23.6451444
C 15.6815014 9.2421491 20.2204485
C 6.7913689 22.3501713 9.7634437
C 25.3706689 8.1355531 27.6164402
C 32.8442972 21.4602540 22.9551239
C 18.8774253 23.0747812 31.6799348
C 0.2784084 18.5780083 11.2413861
C 11.9873641 27.0765893 10.9112238
C 14.7481253 24.1063992 20.8493063
C 17.2985467 19.7963739 6.7239999
C 14.8631161 23.2246554 1.4893500
C 25.4509499 23.8395205 20.0574560
C 18.5794290 28.0306697 1.8471955
C 17.5834348 18.4358335 2.5486884
C 27.8207440 10.9908738 13.1274776
C 29.4115213 29.6417241 0.6829955
C 25.5049186 22.1848552 12.6890789
C 23.7309711 17.5009635 33.4991630
C 26.2506885 21.4135371 21.7723547
C 7.5170063 34.8835071 31.9789616
C 14.0888601 34.9029472 26.0010198
C 13.4835558 16.3209224 20.4872053
C 16.0060997 20.7792404 31.2856019
C 20.8458648 15.9508799 34.8283737
C 18.7712457 8.2519944 0.5035587
C 19.7107181 32.4058740 31.0550052
C 27.4954915 33.0979487 16.3315996
C 31.8591183 16.4252265 1.8158408
C 11.0574569 23.2753273 35.2930381
C 12.4142023 27.3247410 25.0865050
C 20.6924168 28.2813734 10.7698994
C 29.9108494 31.4011053 25.1201403
C 2.4881500 10.9453945 31.2778407
C 5.5569405 15.5871491 33.9385096
C 13.5139465 11.3973896 27.3869617
C 17.4753807 20.8401939 22.4277273
C 17.0810573 7.9538803 20.9472583
C 34.2649874 8.0659366 30.5225336
C 4.9425346 35.0660377 5.7628148
C 28.1036806 1.3480198 8.8478166
C 6.6678976 17.1716801 17.9215759
C 25.1900070 18.1562617 27.5906021
C 20.0130171 0.6725068 18.4296851
C 22.0047431 2.9337828 20.1880289
C 35.1304217 21.8863840 25.6396438
C 9.0440150 14.3315410 24.2437769
C 26.4835846 12.7924683 28.4589904
C 14.4611377 19.7002807 29.8925454
C 32.3205603 22.5884876 17.2256862
C 12.1384305 10.5546007 11.8925881
C 26.1907142 0.2347772 10.3981843
C 2.9188487 14.0243942 9.4799960
C 12.4175516 11.9527455 32.6850436
C 12.6487638 17.3196624 23.9827787
C 11.2011408 30.8595805 35.0779183
C 10.5526163 17.7137604 25.3677653
C 16.1774474 27.3349572 33.3060784
C 1.5502348 1.2988710 12.7664393
C 0.6119726 14.0851882 2.8986988
C 12.9578491 30.2853199 18.1941412
C 17.9143475 12.2475480 32.5450637
C 2.6103297 19.7184891 11.0804749
C 4.5956310 32.0103301 14.9392820
C 19.7225734 28.1483665 21.2357013
C 21.5991217 5.9317346 16.3926803
C 8.8634867 32.9247737 34.2112755
C 15.5662528 4.4953090 34.4902438
C 4.2598905 18.7798611 0.9841791
C 33.8082858 28.1759527 14.8609784
C 10.1076794 26.9608596 27.7480123
C 22.8871116 5.0496930 6.2303761
C 11.1071103 9.3358965 30.2511451
C 6.9726795 9.4026854 14.3851118
C 34.7072700 3.5832227 19.1166628
C 23.4199345 34.9166079 13.8179130
C 6.1037962 11.6856714 12.6050189
C 13.4054192 31.0948391 2.6900786
C 15.9148987 4.6591188 26.1264816
C 24.0151515 24.7912454 35.0630369
C 7.1803503 24.9089260 6.4473183
C 31.2649672 4.5024720 15.8169321
C 4.4306387 7.7861311 2.9331022
C 14.0785952 0.1008460 16.5667435
C 19.6157092 14.8302824 13.8256563
C 22.0416167 3.9178628 14.7247268
C 2.1211928 9.8304058 30.2482957
C 33.0428249 17.1294264 22.0782217
C 24.2816876 21.0529976 15.3146791
C 13.3279068 32.2336567 17.9648486
C 7.3601842 8.4192582 23.3390440
C 18.1874282 12.4650913 11.0100385
C 33.1901562 30.8888556 29.5006916
C 27.0544367 0.1042046 6.7579510
C 34.9930687 20.0983260 13.2590319
C 5.0418397 35.0258194 20.4040422
C 33.8324251 29.5483537 26.3177079
C 3.8766755 3.6392872 23.9442246
C 1.4841668 4.1433708 26.6733009
C 7.6904617 21.1145982 13.4683947
C 6.1318411 18.1096066 6.2518988
C 0.3133650 26.7159599 10.8834955
C 10.0612646 30.0816613 5.4583297
C 22.5554106 27.5234891 12.9548912
C 15.4616454 5.3865323 23.8039759
C 6.9585659 12.8646261 28.1246711
C 34.7546473 19.5409303 20.2464159
C 22.6982817 20.1282189 18.0167413
C 19.8589604 33.5640370 21.6363464
C 0.7384608 17.1624030 34.9075392
C 31.6231194 24.3236957 0.4389832
C 16.5592688 26.7185337 3.7991467
C 24.0630611 8.1617719 20.7168411
C 3.2374393 26.2045574 17.6464291
C 20.9478228 1.5701109 30.2074533
C 18.9976166 26.6487116 30.1136150
C 32.8360119 27.0041088 20.1731911
C 29.6288265 34.7782482 6.0508260
C 18.7181947 4.2149549 35.2764036
C 33.8078130 20.6808556 29.5742742
C 30.5376913 26.8797753 2.4606567
C 14.1379728 8.1612343 17.5077707
C 31.7486240 31.7707994 35.3662541
C 21.5489135 27.9633045 26.3765833
C 11.8169229 12.4948910 16.8397253
C 5.3004754 29.0077594 19.7056213
C 34.2521287 9.7241194 1.8639140
C 19.7700600 2.6345296 5.5731737
C 31.1712692 21.9207715 9.2187502
C 10.6147308 28.6006504 33.5424573
C 22.8694299 8.2083786 16.4476313
C 15.1149268 16.6742507 10.1504802
C 8.6729061 9.2453780 18.8105808
C 9.0112802 6.1332174 26.0088840
C 21.0230837 5.0981443 34.2836296
C 15.3045830 2.7416698 8.2062303
C 10.0484372 8.1654412 22.2359456
C 1.5102598 23.4624061 11.8866210
C 1.6849910 4.5027564 4.6882039
C 27.8315629 28.9179070 28.7839623
C 22.2233523 8.0279489 3.3678257
C 25.3200419 25.0033101 15.2734614
C 19.7156900 10.1197489 13.2522488
C 32.4365292 28.4508494 17.0358701
C 20.5475225 19.9358113 31.6582448
C 13.2008128 11.9525550 26.2498243
C 27.0231643 17.7938516 34.8820160
C 17.4300683 14.1875401 11.9787916
C 6.4477101 12.5413712 9.0284062
C 29.9596898 26.8639564 23.4224889
C 8.7307780 30.1662375 25.2158797
C 11.2931897 4.9502728 10.1054064
C 23.1537798 0.6537905 17.0076469
C 4.5166367 15.8149104 17.9282597
C 30.6305234 0.1749008 2.1117895
C 7.7621795 6.1368827 3.1624474
C 32.9637062 35.3253429 19.8607907
C 13.0594308 21.8715482 21.8269811
C 4.4031789 4.3163945 29.0340375
C 16.3275992 22.2000501 35.0862585
C 23.0893087 10.3574625 6.9564094
C 29.8953699 24.9271837 18.3830375
C 28.4768531 1.2032430 23.1730060
C 25.6079833 12.7802941 8.2392997
C 7.1015447 22.6230752 17.7455128
C 15.6166446 24.8887383 11.0367101
C 21.5153323 4.6435845 1.9871100
C 19.5045745 29.3150861 10.7265724
C 28.4790787 5.3919032 13.6375986
C 4.1144437 6.0150480 27.5643147
C 10.9150177 31.8986010 10.5310108
C 12.7198966 9.5703819 4.6120967
C 29.5761824 22.9385152 29.5689089
C 27.3306763 14.8073070 14.6040830
C 21.6008083 27.3033683 1.9964771
C 9.4648825 25.4568450 12.0651380
C 5.2211831 33.9287468 19.4552143
C 10.7761321 9.5360601 17.5266645
C 29.8396693 4.7100985 27.9257453
C 15.7635352 12.5111985 28.3901423
C 19.0438108 32.8761596 3.3122552
C 7.9986720 3.4274591 15.7241204
C 28.0124693 10.1827609 4.3048874
C 21.9562745 28.6194444 19.3768867
C 25.7493158 7.3073070 24.5487345
C 15.2272259 30.6989747 23.1307947
C 31.9822871 13.2630299 29.7560712
C 30.7232761 0.3823655 9.8584360
C 34.1598890 9.2506510 19.6344493
C 29.2521349 25.0602025 10.7623371
C 23.2760453 19.0476258 6.5673383
C 18.3586838 1.5451373 13.5930170
C 10.8303437 28.6570046 21.7254524
C 17.6894541 30.7608885 32.2927003
C 19.5399609 14.8220181 8.7909271
C 17.3009254 0.7851305 25.3522048
C 32.2677180 10.8073800 29.7725610
C 10.3697465 9.9116638 22.1758726
C 32.1971197 4.2425661 18.4298578
C 21.2461166 12.5808739 2.2802107
C 27.6401494 7.0265987 33.9186804
C 22.8202671 35.3181506 1.1911787
C 21.7325025 25.0175367 26.1643067
C 22.3926023 15.0847843 1.8542376
C 5.3162359 6.3295871 16.9684141
C 13.0609532 19.8111712 27.2444550
C 13.5030145 29.4967104 22.6377251
C 17.0175918 18.5069795 10.6501461
C 23.6993410 34.3388689 4.8789971
C 35.1965280 16.1757723 4.1901623
C 8.8019411 4.5475734 27.4498620
C 19.1835080 23.9808314 5.6954406
C 18.5308312 8.1159909 5.2355360
C 35.1526552 19.4890804 33.5149037
C 28.3625164 32.2992837 7.2307966
C 15.4076090 18.0736305 31.3967742
C 33.4498649 24.4475362 26.9334523
C 15.4352877 17.9254097 8.1449044
C 22.0077667 33.0388115 24.9633184
C 12.8702132 28.6936975 23.7751881
C 27.2905341 0.8163876 10.7814972
C 22.5434160 24.5424171 20.4779254
C 19.3507380 21.5302404 17.6733298
C 18.7965377 24.8322548 32.9439593
C 24.6036033 16.7004362 8.0330515
C 13.3844463 1.8392578 5.3998272
C 30.3779318 22.7372290 26.9059728
C 25.5632786 23.2082570 6.2582909
C 33.9807632 33.4391031 14.9355597
C 34.0912947 16.5038705 34.6265163
C 8.8430789 31.5653304 8.7583454
C 16.6394927 12.4697873 24.6202134
C 27.8331851 24.4516642 5.7190103
C 5.6506272 34.1449106 3.1210056
C 15.3520127 31.3591005 19.0653356
C 22.5322725 4.9725857 33.3428714
C 25.9538644 33.0121911 5.5131182
C 33.3825190 21.1388619 3.9477015
C 26.8302897 11.3744774 10.1883099
C 24.9870031 30.0242884 0.8114720
C 27.1571377 6.2175435 11.3312198
C 29.1489900 22.1393101 27.0639342
C 9.3889680 23.5709501 12.1321267
C 22.7270453 30.0995743 2.1404180
C 3.9275377 26.3170223 9.7971675
C 27.3327231 6.6447935 21.1635021
C 5.6447242 4.1506972 23.9061306
C 8.5057846 0.7570248 28.8000539
C 18.6174477 29.3290059 4.9182099
C 2.9453768 23.3608039 29.4906135
C 16.0297832 14.8041215 5.6389835
C 26.3509312 22.7640319 22.4635733
C 34.6247890 19.0319025 18.6917108
C 26.0557860 32.8932547 4.2189665
C 35.1980317 18.5117635 0.5616213
C 26.1503802 9.5677375 19.1450782
C 31.4239842 13.8520577 18.7510094
C 19.6157924 19.3262078 12.0121313
C 5.0979387 1.6826124 27.8910348
C 14.9590980 13.0565586 7.5165669
C 31.3021020 10.8372717 20.4080796
C 13.9178911 34.9240094 34.4737762
C 4.1825479 29.3859985 17.6955153
C 3.0230772 27.7208827 26.8002827
C 9.0157831 0.9141722 25.1173686
C 17.6301859 6.6801380 10.9482971
C 21.3258274 26.9510709 28.1671122
C 20.9310218 23.6234218 22.8193874
C 14.6039221 29.2336722 12.3616685
C 9.4485329 8.0148620 13.1561775
C 29.3443174 30.6977225 21.3299620
C 21.4226418 23.6644742 28.2145930
C 26.9688873 28.7327141 0.3223868
C 5.8628343 20.1429985 20.7656443
C 34.0620648 31.7457431 1.0382874
C 10.2150561 31.6599934 28.8253453
C 18.2273495 32.4814990 8.1311884
C 23.3457703 18.9975435 5.4276703
C 6.7555977 30.6629161 33.0791234
C 21.0474120 17.3093837 26.2071463
C 28.8543581 14.8537551 32.2572809
C 0.1875171 30.6767972 12.6449450
C 16.5140608 4.8388173 13.5987005
C 19.6636623 26.7379885 8.9923048
C 22.9614789 33.8410241 34.6532166
C 7.2491969 10.4679830 4.7340331
C 33.6745093 5.4591417 8.1935356
C 33.7923675 9.5502211 26.0974445
C 11.7909976 32.2380179 7.1399057
C 18.4869929 8.6738315 33.8497515
C 19.6308136 28.7186499 0.5406709
C 25.5727339 25.0590755 27.2086313
C 22.6903146 7.6310453 34.0580756
C 26.7381162 4.1846767 31.5526129
C 30.2977289 14.2423822 21.4941695
C 9.4964179 5.6797512 0.4933940
C 21.4766666 11.6885831 19.0653605
C 13.1714482 13.1740930 20.0777704
C 27.3348386 8.1572315 32.3928649
C 29.6998668 20.8305192 10.8199991
C 18.2292952 30.1548084 18.3960187
C 33.0585870 23.0031564 34.6908855
C 11.9133792 19.4898504 20.0313330
C 17.9381031 17.1512100 26.2699829
C 12.0814011 9.0460889 31.7867330
C 15.8552939 8.0603498 11.8610892
C 5.8390308 35.2286956 14.4470447
C 16.6559551 26.4619954 26.4590128
C 23.9976702 34.2871470 6.2009202
C 3.8612833 17.0563606 27.6271482
C 21.5789082 9.2821075 20.5683284
C 32.6694343 7.3239074 17.1601427
C 4.3599059 31.4682821 33.2771171
C 28.9134779 33.7853354 23.4478377
C 34.9823380 12.1559755 9.2337214
C 15.6536294 27.1572487 27.2683275
C 33.0639384 30.1345367 19.3043881
C 29.4690558 21.1859990 33.3228411
C 28.7754124 16.7881232 12.8630398
C 26.2570446 4.8748235 30.6793659
C 0.6666028 2.8147333 22.5959928
C 2.3769041 5.5751486 23.6848807
C 35.2447800 31.5382501 28.1584529
C 1.9421526 6.1281946 4.9616796
C 26.1416321 19.5930024 32.1534182
C 35.0994423 4.8896116 33.6593462
C 12.0021909 7.7431592 33.0982763
C 7.2350984 22.4418961 21.8266704
C 11.2945717 30.5467014 29.4371081
C 10.1838041 23.6993111 21.9706421
C 1.6678542 13.4738262 26.4279647
C 6.1723424 27.1083142 18.8914603
C 30.1486289 26.9168302 21.8991361
C 4.4200458 23.9674824 12.4240093
C 14.4658095 16.4296399 27.8112670
C 13.9687344 1.1128523 24.3665873
C 4.1440183 34.4993067 28.9549955
C 2.7267343 32.3980893 11.6757528
C 14.2341583 27.3736657 11.2238628
C 30.9837819 26.5707451 34.7950238
C 31.3363973 35.1587546 22.7812845
C 32.9649594 10.7887095 21.8010345
C 19.2787098 34.6401672 31.3829315
C 16.9715714 9.6507497 29.8719103
C 13.6332007 2.2060229 12.1419188
C 29.6821695 24.7427908 11.9098963
C 22.9100272 2.7046163 9.7886683
C 30.6240128 32.7297590 0.8361179
C 9.4678124 17.5048363 13.5531435
C 24.9082362 19.1712828 8.6904529
C 26.6116412 27.9120926 26.1178802
C 9.1565071 8.6077606 27.1407489
C 28.6746199 17.1576853 23.0752258
C 14.4722244 33.9132614 11.0092188
C 9.5005691 25.3883376 3.6190085
C 23.9381026 13.4226152 25.2138526
C 14.9094216 2.6098794 13.7196573
C 22.3513615 27.7556104 32.5474293
C 29.2088635 31.7994516 1.9103965
C 1.3864386 26.3215511 6.9296646
C 29.4614478 15.7426878 29.9767844
C 22.8298960 6.2017455 33.9293966
C 33.1183218 23.6331729 32.8813682
C 34.9256130 34.0251894 21.3929687
C 6.2100925 8.5819918 8.8136958
C 12.0093623 23.8737701 10.0099758
C 12.4009910 24.1181642 3.1067824
C 11.1261636 2.2400257 34.8302257
C 19.5057523 2.0072651 27.8194026
C 17.3354182 29.8491065 21.2819582
C 25.0882434 14.8978352 12.5321940
C 5.5537028 0.7704415 5.7442425
C 11.6775167 18.2463047 18.8474359
C 17.7023946 27.9599239 31.7144851
C 17.2876731 31.4529474 18.1209609
C 11.2519701 29.6804689 11.5744226
C 33.7963540 30.4510475 30.7055137
C 29.6215540 5.2887354 19.4697084
C 12.0868081 22.2929315 14.0227365
C 31.6883349 21.8725814 4.3909676
C 25.3945416 4.3369977 2.6420211
C 10.1971000 12.5567502 18.3073550
C 3.4173812 15.9279481 3.8469696
C 25.3965355 34.2558770 20.4605559
C 11.9713245 7.5647615 16.5894390
C 28.0178413 4.1257290 35.1091986
C 22.7417353 25.1706503 11.0772992
C 13.1039969 25.9562411 8.6327658
C 33.9885787 33.9285911 30.7089901
C 25.2030300 4.7603913 4.7401952
C 11.7215793 17.0121254 22.9356481
C 21.7969582 30.4956923 11.2990939
C 17.4522087 17.2173091 34.4877386
C 29.6570373 2.4680530 20.9310529
C 7.5129332 17.8835381 1.8640073
C 34.9583585 32.9070019 6.7795785
C 18.8577440 20.5736619 19.7276784
C 9.8003430 22.2792776 32.9516413
C 6.4270124 6.0557574 21.9804317
C 34.3662844 18.2618753 2.8324177
C 4.3000552 31.1631267 30.3625337
C 9.1467320 23.3650765 1.2824692
C 30.6488895 34.0346761 34.1832847
C 18.0195169 1.9339756 22.3044099
C 34.7304457 14.8689541 6.3175574
C 20.0682894 27.8012042 35.0324430
C 15.2156317 14.5920693 20.7188572
C 14.9888950 12.6543514 11.0096599
C 17.8308762 27.2014610 0.3617022
C 16.5852178 14.8531302 24.0059550
C 18.3782289 9.8518916 1.8467338
C 31.3143675 13.6263410 4.6506637
C 28.6791991 25.1585207 9.3337203
C 6.4142721 35.3411028 4.9215192
C 0.3717683 2.7308195 9.8146314
C 21.6286296 7.9953744 31.8630891
C 12.6515593 28.3270573 11.1784902
C 7.3715082 31.1394421 29.6797374
C 30.3683547 4.0362042 10.5286139
C 8.0492098 0.8990937 23.9793725
C 20.6059834 22.5587499 22.1138935
C 14.0667763 6.0449057 14.7143507
C 16.1990038 20.0858743 25.0288445
C 3.8681190 4.4918385 14.4442445
C 12.5621603 15.7730448 4.3712939
C 13.3761813 5.0554568 8.3271228
C 30.9580818 13.0372424 34.8452278
C 10.3464884 4.9660524 24.2271631
C 27.2027910 10.4831240 15.4172091
C 28.7669257 17.8910230 20.9080563
C 18.9645629 6.9353044 19.2971064
C 25.7579531 26.8671224 34.7344590
C 9.4385393 1.9481654 14.0678385
C 18.0788461 34.2756496 2.3417784
C 35.1582861 27.9769873 35.3080958
C 8.6297751 12.1021005 13.3109445
C 13.0225072 10.9482578 1.2860618
C 34.0265118 32.4139663 13.8052134
C 22.0441920 27.7339521 24.0045901
C 32.0397261 4.4108708 20.8711169
C 1.1781679 7.7778776 20.2295808
C 3.0437970 31.4286359 18.6592338
C 6.1653720 33.5431290 8.0339582
C 29.1323415 28.0421162 22.0772940
C 31.3951602 2.8610245 11.7357850
C 20.2080572 16.2376483 29.1508483
C 20.5956010 9.1647538 11.3151203
C 2.4032773 21.7612263 7.3165152
C 0.9217837 12.2512399 16.2309505
C 12.3896877 23.7457587 17.4222047
C 11.8735979 34.1692254 26.9939260
C 22.1622986 6.0664149 10.5809346
C 14.0180708 7.8645012 30.0037152
C 30.6329147 27.9632172 17.1126801
C 21.7200316 14.1237333 27.3035002
C 14.8758948 1.2048227 0.0075365
C 18.2974555 26.4740978 23.9706454
C 21.1980023 11.9311102 3.4076356
C 4.0570991 6.8789489 17.6649942
C 31.8835043 19.9978362 14.0246614
C 12.5398420 34.2190455 33.9483900
C 17.3349206 1.2206937 1.0716129
C 15.8241039 27.8439617 22.9020311
C 12.5716467 23.2562081 2.2281396
C 6.6929139 4.4780328 15.4170825
C 20.6219868 3.2532701 34.1549289
C 23.8533555 5.6867385 22.1892292
C 25.3613417 25.2162190 20.4593576
C 13.1395716 6.1511160 33.4978415
C 11.9611152 0.4105274 9.3676791
C 24.9998481 16.4434415 17.9316106
C 4.9864989 8.7223732 15.6158765
C 32.7923260 32.4481975 10.2703888
C 17.1811097 30.4787057 33.6318666
C 28.8770898 4.7717504 30.3070709
C 32.2228249 10.6870299 33.8262024
C 2.4962914 17.1425713 3.8680919
C 29.2913079 20.7682762 34.5292860
C 3.2792138 12.5126712 4.3723284
C 28.7508104 34.2929699 31.4914164
C 7.2074221 9.2602067 32.8535364
C 35.3057899 0.1930128 0.5812598
C 10.6541668 33.7126449 19.8087725
C 2.0237932 21.9083227 22.0896196
C 11.9209813 26.7846394 1.9553025
C 27.9531104 11.1297287 31.7292079
C 24.5055633 23.1274513 21.3846197
C 34.9175895 9.6772146 13.9300483
C 13.6545975 12.3213707 5.7322882
C 5.3736739 21.2695223 10.1408406
C 17.4584099 2.9026159 3.8941422
C 22.9701906 27.5553148 3.3581272
C 13.1789618 3.5358437 23.8635436
C 20.9072162 2.4062132 0.7049402
C 32.3407377 18.4262254 23.6561660
C 3.9190319 21.9507453 2.7156677
C 28.8039367 10.3685910 26.8078393
C 30.4475716 31.7205421 3.3495652
C 26.7693096 11.2701771 19.7462602
C 30.6920911 7.6046401 30.9271531
C 27.4381829 22.9916035 33.4730129
C 21.8338188 9.1862529 22.3756222
C 0.8808462 27.8050975 3.7514253
C 10.5670787 5.7240391 14.6899238
C 34.9845544 33.2509156 33.6808634
C 33.5315116 19.3890056 14.2030156
C 24.1049001 28.4862465 7.3997914
C 16.3004137 34.5103619 28.4859406
C 20.2652447 22.1988260 0.5463693
C 21.9134667 0.8084949 30.7311003
C 15.8035969 5.5426725 35.3363853
C 11.4146117 3.8032657 32.0020094
C 33.6701936 27.9490352 29.6812077
C 3.7606684 7.5950425 1.3060196
C 26.0114867 30.1349621 34.2033078
C 22.3144979 8.7697904 28.6757267
C 33.1711820 11.3133135 27.1453542
C 16.6722759 32.6375871 26.3614140
C 18.3799766 1.8821316 19.9955086
C 23.5823518 10.0447234 22.8423806
C 31.1751673 16.0646469 15.3066758
C 35.0707573 28.1036784 4.2491167
C 29.8682175 24.1794207 35.1041940
C 17.5671312 16.3647339 28.9377201
C 3.1233791 11.7147339 34.3040646
C 24.8443085 23.9019251 35.3883899
C 7.9755885 23.4072183 3.1758943
C 10.4538693 3.2162267 19.0465252
C 34.3918887 23.6332925 6.4511136
C 0.4573163 16.5545563 23.4183895
C 20.5577132 17.5389666 23.4259491
C 11.0410191 21.4370427 6.0973742
C 14.2114769 3.5433010 24.7124763
C 1.7851291 31.3943638 9.3535386
C 1.4184688 19.2430533 15.6057198
C 25.6720298 14.2624431 31.1379380
C 34.1617577 26.7159597 24.0311531
C 12.4298091 20.4270530 4.0457449
C 1.0249246 23.0118441 16.6233278
C 15.4300449 7.1739044 28.4888431
C 9.7927237 0.6176486 13.7837639
C 22.8822671 1.9237454 23.6589495
C 20.7183326 19.0924790 12.5900463
C 9.2526371 23.6700950 5.0336574
C 27.0045677 34.9772322 5.4192403
C 11.5680637 35.3840083 8.2939019
C 24.1063222 19.7644062 32.5786364
C 32.2949146 19.2858437 24.9734266
C 22.7139554 23.0824604 7.8960160
C 3.0171764 21.1400212 26.9863309
C 2.4800918 18.5760226 29.3202122
C 14.1172817 20.8994372 30.3453733
C 6.5823603 25.7390448 21.1275910
C 31.8663511 20.6979803 12.4993999
C 20.9401874 17.0562971 16.3205464
C 29.4872995 29.8763947 33.4712698
C 3.9890991 3.2962920 30.4365473
C 19.1629281 31.6442389 1.2401180
C 32.7636124 3.8730685 23.9347236
C 29.4586224 17.1395050 31.1188122
C 20.1373739 34.4127355 16.5704172
C 1.5518648 23.4982876 33.2525862
C 33.3027157 24.6442078 29.3657896
C 26.9030360 27.3090696 0.2965678
C 23.6058423 0.2810078 21.2347918
C 3.9682913 25.4316306 22.0267343
C 18.4281235 30.7369314 29.3441512
C 2.1329318 14.3652296 5.6710693
C 15.0179670 31.5175180 34.2490212
C 1.6911182 19.5597057 22.0708389
C 28.0475905 19.2879052 16.7191543
C 13.7380600 34.1987631 23.4477075
C 19.6364076 25.8370763 32.4960063
C 27.9494825 17.2271911 5.9187674
C 4.9231518 10.6805517 5.1758867
C 9.8693358 22.1208880 15.5695884
C 11.1962323 29.7435908 20.7336169
C 7.9141146 29.2117291 35.2335471
C 1.8713500 12.1497990 4.4726927
C 30.1811139 15.6011026 15.7738608
C 14.5247034 9.2225944 22.6934442
C 28.8017711 22.1802002 32.2605020
C 7.2176174 24.2348895 23.9288931
C 1.6487263 10.1653207 7.7034645
C 1.9754047 29.3739235 25.0328499
C 2.8950815 4.4015566 23.8471312
C 7.8273563 32.5396067 26.7103582
C 35.1232366 22.9690403 15.2847187
C 8.9714826 34.0659954 27.9532310
C 22.2461639 7.1409440 29.2548830
C 3.8666426 15.0762604 16.9546535
C 31.9576217 7.6410120 13.0321149
C 0.2447209 0.0026509 11.3808363
C 23.9305090 31.1328175 11.6424023
C 33.7540681 26.4557986 3.7007177
C 13.6474388 34.6937919 33.0369161
C 6.6210431 27.1555077 24.6139032
C 26.0316403 34.3389123 11.0803835
C 9.6015087 16.5659350 12.6415789
C 14.0469509 20.9861988 9.7722251
C 30.9972302 19.9060810 26.3128103
C 34.2316569 1.9142651 18.7229188
C 18.3585711 4.2280470 6.8086884
C 16.4819247 5.0092651 16.1652127
C 10.6281628 32.5634825 33.0894477
C 22.1499550 26.0436868 9.9214680
C 4.6836483 3.1869896 26.0250520
C 15.0454143 13.5106717 27.5825949
C 30.8494708 13.9256220 12.7013200
C 10.4023611 17.2074908 2.6442612
C 15.2317484 28.7275080 25.7750601
C 16.1766002 27.3206490 5.1257417
C 6.8644538 8.3340243 33.9012499
C 20.8369212 32.9194703 4.1802096
C 12.4574308 29.9913288 20.1518765
C 11.3947224 19.8357520 13.1058227
C 4.4943876 6.6191466 2.1210980
C 20.2963493 12.2493442 17.4847453
C 15.0314435 24.0539759 16.0210750
C 7.2455373 13.6561633 30.7388578
C 28.9298262 4.5419813 4.7130634
C 11.9562587 12.1840139 31.3254467
C 20.1327980 6.4600329 16.7678576
C 5.4127695 32.3489687 28.1198744
C 29.8497915 23.8438763 19.9133414
C 33.1918664 4.4422480 5.9759884
C 3.6442031 20.7846320 25.7571614
C 9.8878816 12.3078791 7.5506873
C 29.2541354 27.4435800 31.8508871
C 14.2092248 8.0847483 24.9850483
C 3.6661890 31.4604975 24.6233189
C 12.2212133 15.7455655 27.7361330
C 9.5882149 11.8312069 17.5823890
C 11.5615259 13.6763537 10.5348406
C 33.3536683 29.2869528 14.6940311
C 29.5035054 24.9914102 33.1162246
C 29.6779082 14.7973443 1.7582888
C 8.6819783 17.4179643 8.1892087
C 31.9593811 21.5865445 1.3914168
C 32.6302655 32.7685574 29.1283850
C 2.3968222 5.1960195 7.8878660
C 11.4548516 15.1583717 23.3364029
C 7.6169247 29.0734951 4.4010416
C 34.4110607 26.4339393 18.1169188
C 17.8117868 8.0143290 16.8847632
C 5.4180475 8.7444539 4.9468911
C 20.6051809 6.4105630 13.6743594
C 29.2374673 27.5213594 5.9152910
C 8.3073129 20.5893178 30.4192592
C 20.8870596 26.5875820 16.5359486
C 27.0521821 33.2105117 25.1618597
C 26.4529402 8.1824278 28.2678631
C 15.9965699 17.6125318 11.1010109
C 18.0415834 25.8363363 28.2321981
C 22.8974219 30.2536350 33.4409194
C 32.9899003 22.4992474 21.5278125
C 34.5106861 2.8655884 12.0368727
C 2.6919996 18.9721162 13.5588792
C 6.1094304 19.0758074 32.4502352
C 3.4579000 20.5914724 23.9976622
C 29.2725570 18.6086181 11.4147343
C 7.4456965 31.8554110 0.5497448
C 24.9559198 30.9921856 14.0927294
C 2.1839225 7.2028350 28.4221224
C 26.8766083 25.2417410 26.6327606
C 21.5830660 25.9480119 18.1822937
C 27.2850760 16.2857476 18.5249343
C 27.2653908 24.6213336 24.6569056
C 33.5977696 29.1167095 18.1605874
C 33.7308167 26.5073258 8.8224423
C 4.8739855 16.1536656 26.7425040
C 31.4963704 34.7572041 12.5921897
C 34.6104332 5.0566313 3.7623829
C 27.7408763 22.0130572 13.2270905
C 34.9521355 2.7749218 6.0310540
C 28.0601374 29.2317140 1.0814556
C 21.4720343 29.6438299 33.9533209
C 1.2290310 6.1016257 13.0478475
C 24.8520430 12.1753394 27.8533411
C 25.0586307 16.8217154 9.9284633
C 1.7663127 7.3850183 13.3237243
C 14.9089261 0.0399654 29.2917797
C 12.7949350 15.2340852 26.2810951
C 32.8756473 7.7108453 28.9720538
C 2.8594647 18.8699017 4.3769379
C 23.1673766 18.1096563 25.0042350
C 6.0773415 21.7815380 3.9447446
C 25.3424916 3.2594853 23.1000534
C 1.7198061 9.9757586 21.2877377
C 2.2321534 35.0673457 27.6645406
C 27.2043124 33.8020136 17.2936959
C 26.3386122 27.0460092 16.2847643
C 10.2257074 13.5300029 20.9376205
C 33.8113317 28.4872287 10.9492907
C 23.7201748 34.3949898 30.5032827
C 21.4641282 23.2899329 7.1191098
C 20.1633351 30.4864146 11.7261689
C 20.7111571 21.1112241 0.7669050
C 6.6976262 33.9151041 34.8061592
C 0.2947578 10.7178409 1.3289825
C 11.8196137 6.7982227 31.7659545
C 0.8991698 3.4784960 0.1603384
C 7.4217488 3.0053719 0.7842575
C 6.4862470 11.2792849 11.3359030
C 32.5099318 8.2324676 5.3104512
C 11.5158821 2.4344106 25.7819141
C 27.0343357 32.4995329 7.7808149
C 23.2123090 20.7195091 11.1124070
C 12.6918253 10.6697383 3.8393910
C 25.7206940 32.3120935 29.4320083
C 27.9391211 17.3742653 27.9299009
C 29.7295164 6.9030060 10.6192902
C 10.7214419 16.0015964 7.8196746
C 7.1479297 34.4865756 17.0567102
C 35.1657107 8.9138386 10.1299705
C 19.5364321 11.1489702 33.6918994
C 18.6323592 33.1299737 30.1365538
C 27.6489797 19.2506857 23.6604529
C 23.1249486 23.7747356 9.6023969
C 4.9151026 33.2536342 3.8812523
C 12.0934040 5.1139045 1.3574090
C 34.0445250 1.5811555 25.6433630
C 4.3891639 22.0541652 19.5461543
C 9.6751026 12.4747958 1.8507331
C 9.0393508 23.4534129 2.9474380
C 9.3759355 33.2031409 13.4116737
C 8.6553306 23.6084631 26.2901176
C 25.0098999 13.2656064 31.4374805
C 34.5699165 32.2023651 4.2551469
C 5.6485181 29.3105039 6.6569079
C 11.4962642 33.9107345 30.7711197
C 13.6119323 12.5729386 7.5421392
C 14.0167415 10.8530669 30.9916661
C 18.3533680 5.8741457 1.3289991
C 24.2553444 20.2339761 7.9292622
C 13.5371395 23.9357489 4.2022454
C 21.6930832 23.8979167 3.9109704
C 32.8643230 10.7400547 9.1813037
C 4.4895025 16.3253579 31.7934654
C 35.0854111 26.8061338 33.5991921
C 0.0015677 7.1313435 16.3532011
C 30.0028507 3.8650511 8.9909623
C 14.8614381 20.0106116 15.5563081
C 5.6434024 18.3210023 15.1030626
C 7.1548926 20.4745177 34.5937104
C 33.2973084 34.0244879 0.7994841
C 23.5949649 8.0643522 19.4172149
C 29.7641813 1.4953345 20.2047394
C 17.8275741 0.8325975 10.3183722
C 27.7708386 18.5343900 9.1642408
C 3.8912880 9.2439871 21.9635043
C 9.5474251 4.5233167 18.6532649
C 9.2399653 27.8365087 19.9180587
C 12.4714111 25.6430223 19.3130492
C 20.1234939 7.8361835 31.3076460
C 1.8055804 11.9781177 11.5342653
C 22.0625770 22.5258620 21.3966842
C 7.9586900 25.7823522 11.9402793
C 10.6490326 34.8427335 19.1682977
C 4.4182050 29.1193123 24.8380521
C 24.5781132 10.0991586 25.9866541
C 22.1440614 3.7854026 5.6723753
C 32.4944599 11.1842321 15.7446069
C 27.1990161 2.8493715 31.8073944
C 6.2045927 22.0929500 6.3990412
C 29.1542027 2.6176720 30.0820992
C 20.2949729 3.0237403 8.3735395
C 25.4145638 9.4436195 1.3992689
C 4.9087164 33.8895014 8.5897751
C 4.4109291 7.2006297 7.5457911
C 25.1755647 32.0522150 1.4541935
C 22.6564380 18.5162319 3.8736858
C 10.4007475 32.0968479 25.7420965
C 0.2731703 9.6538221 17.8686234
C 0.3968175 26.5432392 27.1451505
C 32.0244237 16.0578131 2.8262554
C 20.7415243 28.2924511 18.9237263
C 29.3016177 28.0894998 26.8621528
C 13.6207884 11.0176494 28.7098845
C 5.9834984 10.1044794 4.6894166
C 7.0046940 11.1694674 27.8169971
C 20.0390990 4.1929517 11.3942779
C 8.1863053 5.9996900 14.5883724
C 19.9948326 29.9198009 9.3001221
C 9.0234759 5.0183468 9.4657974
C 27.0285569 24.5852459 13.0558438
C 14.9172786 24.6954733 34.1968748
C 1.3480872 17.2822367 2.6034212
C 15.2488101 22.1703091 7.3632968
C 1.9763218 23.3604957 25.6928612
C 34.7844164 7.8021102 10.1384668
C 7.1352066 17.5265943 31.4035137
C 27.9258949 12.6933791 8.3809685
C 17.1445592 34.2735262 18.7819382
C 18.2556976 14.2563640 10.8186033
C 28.7075903 12.8796734 10.5446522
C 32.5605273 9.9812347 14.8761170
C 12.8940395 13.7430046 33.9684228
C 12.8679929 27.4492692 19.9955611
C 4.5776103 26.4774506 16.1234854
C 5.1440633 13.1493307 22.3492663
C 6.1613036 17.8009409 7.7480390
C 13.2944852 15.3476243 19.3506119
C 18.1730691 20.6292036 7.9222830
C 23.1316258 16.0793210 2.0122056
C 29.1616588 33.3227048 11.0640510
C 16.5253161 31.9500415 31.0716125
C 18.3279228 1.0053118 28.0748000
C 25.4029898 17.3473331 6.1361863
C 32.7700655 33.4289603 33.9058321
C 21.5766724 24.7416883 23.7502619
C 32.4629529 5.9067282 35.0001780
C 13.3073867 33.5500736 14.7997875
C 20.8529622 35.3539486 3.8712667
C 23.0721797 16.2103714 27.1579562
C 2.6082836 23.0993581 6.6298832
C 8.5207674 18.6578245 34.5720608
C 17.7791500 14.8361777 32.6736277
C 1.7521451 16.8251713 14.0666074
C 22.7018333 16.4002243 21.1759419
C 28.2493566 20.8382267 16.3149146
C 17.1538473 22.2434577 11.3723734
C 5.9671623 22.3272003 17.4912862
C 32.0241251 20.8648183 8.2306835
C 16.6545877 17.3257780 5.1003232
C 6.4565124 26.0589530 29.7828047
C 8.9650642 30.9256805 0.6737566
C 18.3907868 16.6017933 4.1033886
C 19.3882808 6.9902793 31.7812431
C 32.7907846 4.5244262 27.6411920
C 12.5161628 16.1128954 11.5953602
C 28.9054769 10.9196836 32.7384356
C 30.8816994 0.5422830 12.9048602
C 30.8286661 17.1758375 10.7950571
C 15.9278390 15.6312445 9.3144060
C 0.5629815 17.4111044 33.1667859
C 22.1714714 11.7730888 16.0351534
C 2.1311287 13.9469901 23.1529665
C 7.4300681 18.2501378 15.9369230
C 18.6138979 22.3848452 29.5828861
C 25.3940016 8.3867869 5.5991243
C 9.4533713 21.7855686 10.2897216
C 22.9344528 32.4432653 17.9589413
C 17.5310504 1.5974145 14.6621390
C 22.3150679 19.0201285 2.7818562
C 32.5497951 7.4281413 14.3367069
C 22.0805827 4.8660899 17.3015274
C 23.0036967 16.6562296 29.7022064
C 23.8623385 10.8076219 1.8682599
C 17.1288643 17.2756338 19.8943645
C 30.3116111 35.1094479 25.6420858
C 1.0243462 25.3756686 17.8613732
C 21.1491483 9.0273087 25.8894431
C 24.0376083 32.1263051 10.9496530
C 32.2210248 14.5423424 33.6441381
C 5.9383808 2.4017619 14.9801510
C 5.7243388 19.9666721 1.5849483
C 25.7656059 14.1385215 20.3266506
C 25.9223826 12.7075365 1.6175426
C 11.9408877 28.7496899 0.9761410
C 9.9639999 7.2932870 29.2661535
C 30.6148479 0.3684979 8.5770500
C 15.3344950 25.7166483 18.3251756
C 32.7907911 4.2143535 28.9773509
C 2.3600273 2.5544051 16.7224993
C 6.2218161 6.4512601 0.0134215
C 9.8306642 0.9791383 17.0179649
C 32.3145171 16.3738303 21.3474868
C 17.3124226 33.6938845 17.5889383
C 2.6452312 31.0295834 2.2664023
C 3.2135582 13.3617080 31.1018445
C 17.1815789 6.1745102 30.9797990
C 23.9890174 6.6101795 2.2546509
C 20.1762500 6.3647852 8.7131276
C 6.0379773 12.2199880 0.3322117
C 18.9145115 5.2633503 20.3900206
C 32.7909784 12.9876632 22.8676367
C 3.6144588 31.8833017 10.7249612
C 22.5903081 0.2177424 14.6552995
C 11.9681826 25.5061577 14.7141989
C 14.3895789 13.8469453 20.8069466
C 12.3848559 34.7137192 14.4445866
C 8.6334389 29.7503399 8.4108742
C 0.9629194 18.9915143 8.6314398
C 21.4530802 29.8648036 9.1581619
C 22.6587602 26.6582777 33.6982400
C 2.6874895 32.2267940 17.0534129
C 15.2261769 12.7187587 15.6640153
C 33.7944129 17.0307724 15.2561728
C 28.2843514 17.5541186 18.0006382
C 0.8414181 24.4782324 28.8527861
C 24.5025236 9.5272427 5.1916911
C 27.4791625 33.4590932 23.9738325
C 25.2867064 32.0176382 3.3951529
C 27.4793211 28.9713205 2.6362990
C 31.8000876 15.8136437 28.3287528
C 9.1940412 33.9341332 11.1055742
C 0.6904535 14.0450044 29.3486394
C 0.3150605 7.6199136 33.2965604
C 19.2485925 1.9886204 25.2578547
C 11.4732816 20.6820072 24.5488394
C 23.8953393 12.3692163 5.9328952
C 7.9318466 26.2860246 0.0404684
C 9.2103633 33.6556728 22.6929331
C 7.2612320 10.1403027 21.2510812
C 6.6057642 1.7805718 30.6115360
C 13.8608481 9.5199297 18.2698978
C 25.3392786 35.0277563 25.5515297
C 7.7740614 1.3952985 11.8224362
C 20.9991975 5.1426073 32.1457586
C 10.1735908 0.2380474 15.3885126
C 13.0012919 30.8718189 9.2628945
C 3.9272799 13.4760772 28.6200189
C 13.1659883 15.1090416 15.5580551
C 5.4763232 11.2240662 16.2102564
C 24.5010105 0.0016950 13.0371933
C 15.9821023 23.8773238 23.5453066
C 31.1245163 25.5068782 21.9555444
C 21.0725842 17.2466383 35.1819993
C 27.5439125 4.2499905 13.9005533
C 14.1638521 26.7877475 20.9105476
C 20.1682830 4.1671080 26.5507126
C 7.9146496 18.8117577 28.1844145
C 35.0921543 0.6738306 9.2909761
C 7.3647420 11.8309134 8.3965898
C 4.0969912 7.8741121 13.2073735
C 31.7227146 32.8834038 6.3914309
C 4.0097843 28.9400549 8.9179381
C 15.6488475 19.8418077 0.5486619
C 5.5055503 5.3578308 32.4311259
C 27.8514002 11.0289799 1.8735456
C 19.7271602 0.3854034 5.9274941
C 26.1109542 11.5872953 15.8517351
C 17.1428931 19.3005241 14.2894316
C 10.2506790 4.8874668 34.6748507
C 5.8933532 3.9243487 12.3431043
C 5.9845328 28.2913716 23.3237803
C 11.5580644 32.0504247 32.0879597
C 19.0986184 20.6199476 2.1537557
C 11.9261427 29.8893326 0.1779884
C 18.9329577 24.5134578 10.8799206
C 33.7646787 10.1690448 4.8176815
C 30.4713128 19.9543361 10.0519465
C 1.6306768 33.8810642 34.5122063
C 26.4253906 15.1287781 33.0795215
C 19.5833582 32.6552460 9.4961266
C 15.0247299 21.2410202 25.4899268
C 30.2220392 19.9423614 2.8097493
C 4.6210909 20.9114568 0.3749584
C 31.3586645 20.1752573 17.3946356
C 27.7538422 16.8324566 24.1939401
C 32.3189975 1.7648001 27.3048528
C 27.0563113 23.1019384 31.3309057
C 27.2719387 26.2342587 3.1300331
C 14.1228379 27.1174963 3.0888579
C 29.9535397 21.0629655 28.9266053
C 16.4870249 28.5649973 14.9766100
C 34.1600413 32.7186202 18.7345978
C 33.2962653 7.2431957 31.8003173
C 32.2345356 10.7297017 11.9965303
C 11.8642942 12.0516162 23.2937670
C 12.5503988 4.5918266 16.1615709
C 28.3472709 10.9353341 28.1323471
C 0.1170268 30.1699886 1.0269601
C 15.8718752 16.8019028 22.6383161
C 32.2609723 18.9453021 29.6957994
C 24.6423839 33.1762598 20.7289199
C 20.4513516 31.3295160 25.9332016
C 35.0271801 0.9678174 2.7457662
C 22.8774533 1.0507642 26.0058136
C 20.4539030 10.0827780 17.4245336
C 6.1967032 30.8868982 11.8679061
C 22.6209969 25.7828695 28.9013789
C 19.3508186 23.4374356 15.8588550
C 20.1512124 18.2697539 2.5061148
C 17.6887388 11.9997291 24.9037963
C 9.4269557 2.3869699 3.1672472
C 17.2727291 16.1408695 21.1573179
C 19.8966487 24.1366851 27.9217724
C 9.4397269 5.1951173 32.2905802
C 22.8884260 12.4405195 17.4054225
C 9.6914777 7.9547230 32.3856541
C 30.3755002 7.4452919 15.9781423
C 13.6088935 34.1094535 8.0672555
C 26.5539028 23.1040766 17.8383039
C 12.8346770 10.5722167 20.5546858
C 31.6150478 20.5188830 22.4026767
C 21.3275954 24.9720267 30.9122567
C 17.1271437 15.8584788 7.8806916
C 16.2385149 25.5650385 34.6212510
C 9.3940217 17.5785895 14.9744123
C 11.7010415 13.4166247 8.5429731
C 15.2312299 9.7103286 7.2623989
C 2.3653462 16.8219649 24.4912961
C 8.1989067 1.9156417 10.5705240
C 28.3338151 15.0807357 21.7147578
C 29.9933047 11.1265224 18.6775900
C 24.8531051 11.4073498 8.4724959
C 29.4603971 1.8774105 2.5611267
C 26.8083133 34.0553904 20.6066672
C 23.0668365 21.7239745 0.7116246
C 31.4010804 1.6043903 29.9871273
C 30.6394422 3.7337683 5.5688644
C 6.8263117 25.4125570 33.2244674
C 25.9857354 33.3999000 34.6209132
C 12.5417817 6.0155469 7.4434846
C 22.0223445 33.2552717 4.1323548
C 14.6091494 6.9018171 33.7157793
C 22.0416931 20.9463259 5.2578777
C 6.8723608 9.0918701 27.5707305
C 30.1718139 30.3123769 6.1571080
C 17.2260997 5.9508472 3.7282253
C 8.6931992 12.8835798 30.1387111
C 28.4773856 20.0722568 24.5977803
C 13.1286894 7.3191336 26.2386850
C 21.4579284 14.1021658 20.9013296
C 17.7315167 20.7019539 25.8754429
C 27.7725411 24.4202780 10.8134023
C 19.1823814 6.2214562 27.9334931
C 12.5184439 22.4574332 17.6003120
C 1.7497201 1.0122641 23.5816683
C 25.9926862 3.1978016 27.8283455
C 9.5810524 6.4822005 6.9060034
C 14.7343464 6.6079876 29.4583681
C 21.4728558 8.7051597 12.4689827
C 28.5984075 19.8090606 5.3708660
C 31.4637967 21.9529376 19.6027788
C 20.4623218 27.8732408 23.6119713
C 15.9568437 19.9159735 16.5401939
C 16.6088897 12.7933467 34.6087674
C 14.0222536 33.1284940 0.0195003
C 11.8657418 32.5790032 30.7039754
C 34.7666432 15.7307135 12.2521337
C 28.4350896 15.5288048 4.1679806
C 23.4432138 2.4956041 7.1160920
C 4.0820229 22.3420036 14.8615853
C 30.7716095 32.5099646 29.2218295
C 4.0007080 25.7871239 18.8203977
C 6.5318183 9.8134842 7.5359220
C 1.6056391 6.4149457 19.9623072
C 8.2981252 15.1686170 6.5814327
C 17.0676248 7.9755335 18.1225110
C 12.8658322 31.7926143 25.4489906
C 30.7792883 8.2366878 20.5220524
C 13.6717024 33.4334633 12.0579064
C 32.3005081 28.1262256 12.5737915
C 1.0179559 10.8174494 20.0673268
C 21.3567674 4.3302065 18.1986596
C 28.2746238 27.4871438 12.6211726
C 26.6128559 4.7006885 8.7954764
C 12.9411231 16.7074077 32.8153490
C 33.2048489 15.5442776 34.6589634
C 28.1126021 18.0736776 0.6382356
C 8.0813985 27.2718734 27.1202883
C 14.1078887 19.4725739 10.7175064
C 29.1311469 5.9791207 31.2217617
C 1.1710336 34.1504012 20.9191307
C 31.3182394 28.5308286 6.7074622
C 7.5228105 26.0274621 25.5019878
C 21.8985093 17.7173246 22.1602494
C 23.2666913 33.4171152 16.8179047
C 18.9004420 31.0466455 5.6697347
C 27.7170160 13.8561141 19.0095827
C 28.8566052 30.4001627 23.0792971
C 16.9470239 23.2320053 0.8583541
C 25.7641085 14.0703664 13.4791226
C 19.4502864 15.3712360 19.8739723
C 22.6712436 30.7540849 25.3241380
C 34.5950963 28.9661027 32.2639957
C 11.2850989 13.4171961 27.6887420
C 10.2197139 7.5315515 18.0689125
C 33.4166231 32.2106936 33.0790940
C 13.4007906 30.2860148 21.5939924
C 31.3868157 31.4943078 24.3109971
C 18.8393235 21.7395360 13.9795729
C 6.3545630 8.3295969 16.4103575
C 19.5970374 35.1522877 34.3038116
C 5.3728781 19.6273992 13.4608293
C 16.4868280 2.4765941 5.9397042
C 19.6510292 14.7958328 1.3519929
C 31.8001678 24.9857132 1.9602391
C 16.0483182 5.1621110 31.2248434
C 25.6530483 5.8342074 24.7494245
C 21.1595050 5.7138753 0.5137694
C 2.4911204 21.5252065 23.9762178
C 27.8180321 30.5628279 11.5792071
C 25.5691623 21.9253622 25.4858983
C 20.8158309 28.5533446 13.4303888
C 1.7825445 25.8759818 28.1205207
C 29.6505567 27.1693047 25.7368387
C 34.7156920 17.6516075 14.6246230
C 14.9954087 2.7726166 1.4820797
C 20.5024200 11.4416012 7.7041509
C 16.4967875 19.5659533 8.6819725
C 22.3259633 33.0117202 8.3710340
C 29.7694623 23.5409258 31.4786146
C 15.8870146 31.4303175 8.4414444
C 33.6014899 28.5554516 33.0991981
C 26.3862036 23.5377668 32.3432210
C 31.6837678 31.7327523 30.3655783
C 27.5962196 20.7137716 13.4204329
C 7.5665900 14.6761204 18.5551668
C 10.1751808 10.9858162 9.9273510
C 30.1468389 21.8055581 14.4453830
C 34.5453510 32.8768704 22.0026791
C 2.1865561 17.9010630 16.5652736
C 21.9383757 31.2645559 18.0871461
C 24.2753748 25.3483241 21.4812203
C 30.5105446 1.8424302 11.9048395
C 29.3473216 7.3957682 1.5620692
C 2.8375857 24.0768775 17.2325226
C 33.4217434 13.5252125 17.4845616
C 33.6700298 10.5713633 19.6432341
C 21.3330857 11.0713504 20.8611576
C 31.6886761 13.3980165 22.8993547
C 30.1625846 9.6941590 29.4441903
C 6.0998463 24.7095792 5.8655874
C 30.4429301 5.8202271 12.3286272
C 8.7808666 15.9232655 16.6389341
C 21.0222874 0.6386862 23.9018223
C 2.4461984 29.1117142 12.3496691
C 1.2906902 26.8342630 33.3449270
C 18.8464534 3.6493594 8.2953354
C 24.4638539 4.4449671 11.7038340
C 5.4638275 34.7211995 0.1258468
C 26.0224618 20.9403906 19.1214781
C 24.7213570 28.2314806 10.5201384
C 32.8306654 2.7918630 30.9455720
C 18.6561709 19.3770324 28.8189910
C 23.6725956 2.3297742 28.4952211
C 25.3381379 19.6183533 20.6271355
C 4.8132809 32.3131290 21.1565565
C 7.3381319 14.0407111 4.4524131
C 13.2130860 29.5431259 30.5015165
C 7.2616097 4.7236958 24.1489785
C 4.5627966 0.7468509 13.8349184
C 31.4402832 28.7206069 32.1351967
C 6.5128345 21.7327617 31.0658462
C 9.6594413 4.6722992 8.2232466
C 21.5254995 22.5553626 13.7382548
C 27.9410570 7.8991481 35.1863432
C 14.2552539 11.0662960 5.2954803
C 6.9062771 24.5983719 29.5828044
C 8.8872904 10.0718465 10.2190245
C 5.2577833 27.0435539 10.3666750
C 6.2007766 29.8319594 29.3475107
C 23.6344563 30.9677429 32.1842532
C 3.5832737 10.2962911 29.1137818
C 26.7474644 3.8016606 2.9014243
C 35.0750169 29.4565857 11.0354424
C 32.0125660 27.7772515 23.3349433
C 14.1509147 0.2780986 20.3903533
C 8.0783681 13.4339411 14.3614538
C 8.3177770 10.2041445 23.9533884
C 24.6228120 21.5712509 21.9384954
C 13.8549145 32.4336012 21.3212156
C 12.2651141 17.5515817 26.2595086
C 28.3695446 8.7364381 4.5432038
C 15.1129512 21.1997724 27.9475796
C 19.4697968 23.4994220 32.9156174
C 21.5884293 17.9934862 16.7782971
C 18.3366841 24.6660487 8.0774467
C 32.6494988 3.5100559 10.1913443
C 14.2865227 31.5269494 27.7115874
C 2.9551866 34.7913172 15.5853081
C 13.4811432 9.6463311 5.5629669
C 14.7839419 13.6664159 13.0038274
C 1.5474531 24.1233164 32.0501931
C 23.5944250 32.3145382 34.8064348
C 12.8119739 34.9847500 27.0950455
C 12.7965667 20.1206442 2.5427304
C 11.4844781 21.7701513 29.9879420
C 18.1452058 23.8761885 9.5821462
C 3.2368744 0.4265556 1.5745850
C 30.9495285 0.7893521 17.3022782
C 15.9671261 10.4304853 23.8150561
C 10.0148155 30.4076032 31.0840448
C 4.8553347 30.2276160 7.6971812
C 17.0923686 21.4243821 16.8177163
C 19.5324841 31.6116326 12.5510068
C 27.4370049 5.1672999 15.8081470
C 0.4276317 9.2842173 33.6558197
C 8.9104863 28.3284104 6.4653581
C 12.7274393 16.2115235 10.1105068
C 0.6944496 7.7506524 24.0475109
C 26.0156526 1.4492306 15.2893464
C 26.6883339 25.7385533 33.8686828
C 33.9881457 29.2652723 20.0978128
C 6.5331790 13.2781470 6.3169635
C 9.7937240 14.3195800 31.6396787
C 13.9567790 18.7890693 33.9907426
C 3.9702062 10.6460865 10.1124081
C 32.3679371 33.3080986 9.1494720
C 14.2095890 0.1399433 32.3440405
C 25.8982160 13.7188148 26.6195215
C 17.6664482 35.3789759 22.3927732
C 13.6058003 6.3311460 11.6776526
C 27.2269144 14.7140152 25.9496733
C 24.5458696 28.3978337 30.1388543
C 25.9430615 25.7866920 5.8254727
C 8.0692790 3.0929896 26.8306652
C 2.1253545 16.7080114 20.8958786
C 2.6202907 31.5354560 20.9012705
C 30.5803517 1.5535747 16.3919567
C 23.1541767 18.6329182 21.7757440
C 29.8632678 4.6633926 6.5266240
C 23.1784879 25.6532521 33.8920592
C 8.6521610 25.2850298 20.0835736
C 23.1071899 33.1574857 20.8327622
C 5.1666642 33.2825211 18.0458818
C 1.9932040 22.2187106 17.5981426
C 16.8123228 3.2155272 34.8777395
C 30.5110920 8.8862396 19.3924257
C 22.6855452 34.7641750 9.3238046
C 33.4263817 13.9774941 11.6202847
C 17.4446204 11.6348835 0.0922536
C 18.8102682 34.2854179 35.1682740
C 19.3403951 14.2595825 31.1640693
C 33.7458644 23.9790933 19.7793144
C 4.5288134 24.6428909 7.8832632
C 18.5370050 11.1803228 2.5378332
C 13.3746692 8.3573478 8.4290496
C 3.1764300 4.8316675 32.3582980
C 35.0812693 24.0414599 28.0792316
C 7.6458166 9.0233097 30.7618940
C 6.5940849 25.7186222 17.0662910
C 2.3952618 21.5048201 13.3126134
C 16.3861884 28.7012008 7.9872245
C 15.0035802 34.3614821 5.1759302
C 10.0066000 5.4239111 26.5293080
C 10.5288555 27.2629760 8.4152160
C 33.0091405 9.9532415 3.2474402
C 3.0093890 20.7198954 30.1709780
C 30.4780762 24.6257986 25.1742880
C 9.1460765 2.4828453 13.0113732
C 30.7784619 33.6769285 28.0043573
C 5.9699164 16.8320618 5.9849857
C 32.7912086 34.8045157 33.7376646
C 16.7026192 13.5031820 15.0717001
C 33.0301393 2.2888638 24.7447374
C 14.9166680 33.3894420 7.1339761
C 20.3748118 1.2397437 16.3532914
C 12.2392183 24.6582740 30.8206781
C 35.3206925 16.5528178 18.3261527
C 24.4189749 7.6691586 14.8446539
C 12.1725495 23.3511523 0.7487995
C 3.2407429 2.8747375 32.9657121
C 11.9283931 14.8466971 12.1946249
C 5.2596633 13.9218748 23.1667663
C 21.5869722 3.1738568 2.0388471
C 21.0669338 21.9541663 3.1766951
C 13.7948627 28.4391425 31.6519544
C 5.7016197 4.3061325 33.4985508
C 21.3652452 8.2409770 2.2744166
C 15.1508741 25.8390536 30.7359589
C 2.7947762 2.0805153 15.1020395
C 1.7500656 2.2518728 10.1211619
C 5.4790520 15.6573916 19.7857059
C 20.0871730 23.7603756 18.7057191
C 19.0610070 25.4165791 5.6847337
C 17.1045721 32.3917402 33.6734664
C 0.6862847 1.9086497 21.6589072
C 2.6449850 17.6189889 30.8462710
C 10.3565449 27.9446097 10.0218043
C 26.0753932 12.2400185 4.1184130
C 27.5291489 33.4859079 13.7974157
C 27.1083523 8.1102104 14.6572970
C 10.2281885 4.8331850 15.5852917
C 30.1251202 29.0781976 3.8536089
C 14.5440309 28.0920784 18.7076966
C 7.5433331 22.0290373 20.1729044
C 33.2275951 28.2986993 5.3978939
C 4.2057070 27.8587043 3.3716061
C 23.6652715 9.8599807 14.8844606
C 10.1530697 1.3776111 23.9036845
C 27.0831288 4.7191753 5.8418826
C 28.8359324 3.3296534 0.2936851
C 18.3620551 12.6237783 9.4985572
C 23.9885351 15.6166400 35.1399249
C 26.7067126 1.1675123 23.9570112
C 0.4759781 34.6411160 31.8598782
C 16.9182145 7.5916146 13.6796852
C 25.0283081 12.6935097 12.9092389
C 10.2418632 35.1303227 8.2322804
C 3.4555193 28.4128015 0.4843021
C 31.0580425 12.0592217 25.6022769
C 1.2418853 14.3416151 0.8127653
C 26.6844913 18.7490450 30.8404621
C 27.3600883 25.4234005 22.3869651
C 4.1547111 7.0974513 6.4629279
C 8.1259686 21.2517136 26.6098536
C 11.7886301 12.8231758 15.3156649
C 13.1146441 7.6054783 12.4919164
C 32.3274881 19.2025711 0.2384456
C 2.8740120 26.7411719 0.1743508
C 34.7328132 10.4293837 16.8755651
C 2.5482075 31.1752632 10.8007952
C 32.5022465 23.3240109 24.8639931
C 18.9732313 24.7091940 2.0438355
C 9.1562365 23.0777270 24.2328867
C 29.7076955 2.7086474 12.0621790
C 11.2282714 14.4655588 2.7805262
C 21.9007366 23.2840116 12.5288264
C 29.2637894 24.8181167 25.8764927
C 18.0160342 34.9084188 8.1513312
C 11.8261534 33.5481079 11.5755051
C 33.0602911 18.6738038 9.5757776
C 25.3777806 33.7518672 24.7981903
C 12.0684131 21.3467663 18.8657924
C 18.8975073 9.7020581 5.9015917
C 10.3745379 1.7974530 18.5223817
C 27.1060254 21.8244190 7.9760898
C 11.9549572 8.0445993 0.3864978
C 25.6376912 13.4991888 23.2352024
C 0.2154863 14.4975854 13.7717556
C 13.2612312 2.8707963 20.4900113
C 30.9834745 4.3937921 1.1902335
C 23.4580887 6.3461874 25.0510186
C 26.7292846 26.1000855 29.3366897
C 0.8932062 2.3470430 7.5500435
C 14.9592220 29.5077627 4.2444155
C 1.1185411 33.1537019 13.8735587
C 22.2951062 29.2705519 6.9187143
C 4.8081116 16.8254872 24.9546362
C 26.7764735 22.6732005 6.8100792
C 10.8231156 20.6439083 8.2854816
C 29.5447073 31.4753865 12.1567113
C 4.4013778 23.8292202 0.8666781
C 6.6902960 20.2003966 27.0018281
C 21.1318452 5.3322144 23.7256932
C 12.2379253 25.0604154 27.1847040
C 17.3323214 5.2849327 7.0020129
C 25.0210770 8.5209981 9.1997640
C 30.5181441 1.2562559 7.6031460
C 21.2378661 9.2255781 18.2054611
C 27.3250687 34.6172970 29.3578768
C 0.4545627 12.6289959 12.5880833
C 25.7542840 33.4754917 16.4624372
C 3.2441373 26.4803081 8.4918184
C 4.6976205 16.9017023 2.6115017
C 7.8003685 29.5908867 1.8420166
C 9.0488303 10.8220020 19.9230499
C 12.1319740 0.1226701 3.8808156
C 12.8044876 17.8492149 9.4191903
C 34.5899108 34.4994918 12.7442300
C 10.5830739 8.6321456 24.5791966
C 15.3567199 0.6867992 11.0630071
C 34.2315548 1.0794952 24.0525501
C 13.4940169 5.3097416 31.0028276
C 13.9049259 14.8097621 34.2962887
C 2.4531773 19.3503401 24.1610324
C 8.2659343 20.2800247 8.5353415
C 6.5516089 33.5525089 10.5301975
C 2.1747022 18.1028040 28.0973042
C 21.9439214 20.2601513 0.5403557
C 35.0560047 13.6306058 24.3754152
C 15.9639159 4.3296410 27.2340344
C 13.1187924 26.5687973 34.8243573
C 22.6223072 12.7133859 35.1314336
C 1.4783953 2.5625496 19.3874978
C 8.3911079 1.2941152 3.9087536
C 24.7942022 17.7716019 20.0309216
C 22.3939543 21.7992810 11.4951413
C 13.4214482 10.0795019 14.6306516
C 3.9003656 34.5527148 30.4604234
C 20.7657908 34.0029475 6.9744447
C 32.0830720 0.2161429 3.7065695
C 25.2927389 31.8147821 6.4839409
C 18.2533001 9.7743130 15.0248525
C 19.7158800 27.2769920 33.8195388
C 18.7397632 31.6544533 23.3359149
C 2.1496721 21.3177582 9.7306357
C 16.6615518 22.1610856 23.3475314
C 16.1308111 13.1567995 33.5227607
C 19.2772569 16.2643083 7.5297272
C 1.2598926 31.4337319 12.8098571
C 2.4435221 22.9161769 24.7600445
C 3.3453842 17.0476492 35.0055601
C 9.2509486 23.7764852 14.0061353
C 25.8033602 0.1332348 1.8710820
C 8.9008412 8.7166753 10.2323070
C 9.6292002 6.5243818 17.5340959
C 31.7214192 33.8052919 3.7492020
C 18.3566849 26.3603611 2.5928232
C 11.6770461 32.2357413 26.7972694
C 2.8672796 4.7722068 27.3897642
C 7.4608649 22.2910976 33.9046121
C 4.3367542 11.0724739 2.4405148
C 5.5768143 17.1862571 35.2874402
C 27.3547741 23.6953410 18.7093820
C 29.4578827 34.6018251 7.3208459
C 13.9943109 9.3810647 32.3546648
C 34.5652271 26.7626678 31.3370343
C 27.1693451 28.4755982 18.5487809
C 22.5059241 1.5264434 9.1824959
C 12.2875751 34.6974648 25.1549213
C 28.5916103 33.3396001 28.7874089
C 5.5065682 2.1033091 33.9920808
C 26.2567225 30.4855293 9.8877281
C 18.3849833 29.5689987 20.3833790
C 21.8526695 7.3623236 5.8083800
C 21.6526518 30.0635883 29.3870328
C 28.2805162 6.5956350 6.8847395
C 10.2311236 30.4754002 24.5849005
C 16.0131643 10.7789632 14.6213348
C 20.5542991 6.6395222 21.0015478
C 11.8809989 19.7071077 29.4709408
C 4.0387983 35.3513939 8.9752965
C 14.9839890 12.9786638 31.3097755
C 6.1349830 18.3061319 10.5753706
C 18.8367807 7.9950934 6.8337171
C 19.1700382 3.4788324 33.9320200
C 13.6999971 27.4538022 12.7906072
C 31.3898740 18.9303479 20.5010885
C 6.3939006 32.1550206 7.6942132
C 10.9737039 6.2746914 3.2819490
C 12.1730832 2.4716644 13.2079077
C 23.5509497 25.1247993 16.8844444
C 3.2538923 24.1854309 8.1275128
C 18.5108245 6.7105036 33.4390433
C 1.3235247 7.8335246 32.2170762
C 16.9423773 4.5494467 32.2790010
C 4.1316430 4.9810169 3.0155532
C 14.1705080 10.3176941 21.5567895
C 23.2210122 19.4701576 10.9338814
C 19.3319297 19.3847962 19.7780406
C 31.3363937 18.1464287 15.2061640
C 33.5368012 10.5613324 24.6509923
C 3.5613679 33.4078698 3.0888865
C 34.9526840 3.5631723 0.7116356
C 30.5916049 15.8198462 8.0267182
C 1.8468289 4.7518048 35.0568225
C 31.7111444 33.6799135 33.0269308
C 33.8870536 34.6275704 18.2732167
C 30.6849683 15.0983939 5.3990079
C 18.0169330 27.6944912 13.3634474
C 26.9267421 18.4153172 13.2544312
C 11.7100364 2.0783791 28.0160567
C 16.4522616 7.9775734 3.2935946
C 7.5067450 0.2655234 19.2441715
C 14.8033029 34.5611291 2.5496336
C 23.9995130 24.5491949 10.2182271
C 11.2037364 10.2396062 10.9416386
C 22.5092743 27.5988175 9.0658721
C 23.9348544 13.1544154 1.7910010
C 4.0238528 15.6304856 15.6036727
C 17.0834999 9.8788634 2.0641652
C 23.0017683 33.7752544 24.8777278
C 14.5732508 21.6079976 26.5326959
C 30.7882456 1.5191117 31.1302967
C 30.9592061 10.7020525 16.5368702
C 11.0274375 25.9315478 19.0231999
C 12.3487970 8.1994064 15.4379856
C 30.8550758 22.4011680 1.2925616
C 12.9533765 22.8869031 5.9173059
C 20.3256014 20.2252980 33.4115413
C 10.3107555 4.8500592 13.6344753
C 13.4082053 6.0223837 23.5750351
C 26.0333077 8.5394704 24.8468748
C 9.9669378 10.6635704 4.7264756
C 7.6328952 0.3311178 35.3509576
C 32.9059662 13.0879191 11.9635142
C 15.4045551 12.3477054 24.1905024
C 8.3101871 20.4348424 24.7034638
C 16.5321551 15.6819913 1.8022425
C 30.6857700 5.8135574 17.4838895
C 15.2222789 23.3186174 5.0958560
C 8.1407496 11.7249409 33.7047574
C 34.6566089 20.8637143 21.1943326
C 26.0308720 16.3358142 22.2172109
C 3.8827346 28.0802906 22.1027137
C 15.8424694 24.5716077 19.5005006
C 0.8972155 10.2084344 32.3486723
C 9.7326661 31.2197255 2.6188454
C 34.9544351 11.1802361 19.0480203
C 25.3686460 0.4131831 26.8931525
C 24.3250726 16.2146274 32.9544695
C 16.2315423 24.0782077 31.4025993
C 31.1680185 1.4729830 26.4545265
C 16.3561389 5.7084844 10.3320212
C 2.8297904 9.7975241 18.3216865
C 1.8363352 29.6870701 17.0891345
C 19.5747642 7.4520054 29.9886233
C 19.4278418 28.7453131 31.5348050
C 33.8860258 1.1251770 8.1610266
C 2.1699690 29.0234432 5.5437903
C 27.8096447 13.6816523 32.1003476
C 15.8611583 8.7307344 34.9845268
C 30.8727599 1.5115742 19.6044833
C 0.4769320 34.4278705 30.6691228
C 17.3152440 31.7794199 4.4582559
C 15.4240551 26.5360979 11.5005145
C 13.2154183 13.6081798 26.9302673
C 3.9257956 30.9881581 4.3773950
C 33.8700036 12.1724960 22.2831021
C 34.7586104 15.2750850 8.1307456
C 22.4969261 18.3621393 30.6774437
C 6.1607435 8.1428243 2.8191502
C 1.8930116 30.4289307 22.3284573
C 2.6596193 28.4504640 34.5614465
C 21.9695450 14.8805319 8.4625509
C 20.9053014 28.0945906 17.0180426
C 21.8546382 25.8329916 21.3941753
C 5.5265732 17.4481904 30.0423040
C 28.2047658 15.7125573 28.1731616
C 15.1489469 34.8909007 15.7483952
C 23.1002420 19.5879466 29.8175055
C 34.1368620 3.0748046 16.5054678
C 24.0961441 27.6624079 3.8947640
C 22.6087000 15.4185663 13.9495960
C 24.4589258 0.5312721 1.1625102
C 22.4248001 13.7368496 17.6731916
C 6.9890506 15.8059773 30.7090945
C 0.6226559 34.4970056 5.8984915
C 4.7654589 24.4474944 31.5329899
C 35.0508336 8.3857596 17.3802691
C 32.5987991 8.3100571 1.0193694
C 20.0239111 31.7288718 3.5125315
C 20.4830312 14.8872315 9.5570988
C 13.1420193 7.6494978 21.3345187
C 0.8755803 30.8907684 5.5669271
C 28.3398834 18.1024906 12.9263687
C 7.5742007 16.4989926 20.9900141
C 14.6084793 13.4998339 11.7431069
C 27.9678718 13.3673321 5.3575553
C 20.6482931 4.4938771 3.9843362
C 34.1943038 6.4178613 27.5045750
C 0.4763050 11.3506738 30.1474536
C 19.5583591 0.1459074 23.1992657
C 20.5621990 1.6739585 24.8456477
C 3.9603340 30.9069138 0.4001378
C 30.1710824 10.7232882 13.0986969
C 8.9953052 1.7901644 33.7826597
C 22.9348800 15.1560046 26.7542913
C 13.9801475 5.8713525 32.0920137
C 32.5595389 15.0824320 26.9713586
C 21.8093370 7.3662592 1.2129550
C 6.5451909 20.3513450 14.2275021
C 2.3256302 0.3028566 19.8002380
C 24.4061503 28.9738868 0.9035436
C 9.3485747 12.3141086 16.3149531
C 11.8705034 18.3665437 32.7340922
C 33.5975882 0.8638818 22.8164980
C 19.1939201 34.0671182 3.0122625
C 23.1610527 3.4885049 19.2814115
C 14.7477395 18.6875879 3.2947802
C 16.8783586 24.4846928 33.8480970
C 21.6513231 14.0755705 24.9351612
C 18.7938552 34.8794922 11.6953129
C 27.6560620 1.1836470 7.4021443
C 33.0837084 28.5329825 6.7280186
C 19.9040874 27.9013774 6.1061771
C 5.1727583 21.3663536 7.0074266
C 28.3007505 25.1894342 4.4817841
C 8.6683747 20.8837576 27.6111756
C 19.8475643 0.7142313 1.7178844
C 25.7226759 28.1871448 11.2861130
C 24.3867556 10.8895353 6.0019607
C 8.1633957 30.6940909 23.5848563
C 20.5375103 12.7525140 11.5252821
C 0.7754203 23.6967737 25.8256948
C 8.5623031 6.8316943 20.2423598
C 17.7808457 19.0394388 30.7272044
C 17.2371153 8.8117996 30.9204093
C 4.6741531 33.9217969 25.6681373
C 18.9042211 15.5373756 30.7932495
C 7.0794980 19.4652572 15.3686276
C 33.0088655 32.5879525 12.8487563
C 10.1140911 3.2708172 20.8935099
C 28.1425065 13.2057174 0.4120923
C 24.4384461 17.0210265 22.6976716
C 17.8712653 16.8493037 27.7403894
C 9.2559761 15.0429583 4.7758125
C 25.5589603 20.3974343 27.0012375
C 15.8735223 6.3680611 27.4624746
C 34.5228951 14.2870252 21.5945318
C 31.9775163 31.9514210 20.6231242
C 33.1655673 15.7963549 9.0532810
C 25.8598842 29.0837944 26.4197856
C 34.8174833 9.9575102 21.9121656
C 26.2063653 9.2398824 9.1690333
C 20.1613013 12.6889647 0.8882421
C 5.9400814 15.5524307 10.6083913
C 5.2112305 31.7456955 7.3390477
C 32.0424707 14.7704746 21.2625551
C 10.9196199 10.3417841 0.1433341
C 15.6105654 1.8344709 30.5273169
C 31.7246157 13.1304900 25.2811644
C 9.4406865 32.2131123 16.8647386
C 31.4934882 27.6643802 25.5495636
C 5.0028786 26.7655779 32.2841179
C 25.1250242 2.7582041 2.1555303
C 24.4038289 1.4975955 6.6999964
C 2.4786531 1.5703736 6.2811541
C 18.6413491 27.1981729 17.2903807
C 17.7597451 28.0260707 23.9817939
C 6.0144562 13.6130317 16.9294199
C 23.0667208 3.5270035 33.3063481
C 18.0308769 19.3022880 35.3391835
C 2.4122853 25.6509183 2.9126239
C 3.2443658 17.5259054 33.6444496
C 17.2455296 28.9266270 5.0487980
C 32.5405498 14.0226215 3.5384131
C 6.8794465 22.1741713 11.0791703
C 9.8497684 29.9926664 12.7360785
C 14.9231912 18.0428657 19.3818869
C 3.1871882 14.5071330 31.3218507
C 14.2036491 15.7978817 13.6709910
C 7.2788820 5.0442845 22.8016274
C 17.9203384 13.7710960 31.2659698
C 12.2329931 29.2777462 4.7618474
C 27.1392290 9.3944556 27.6972507
C 11.6652414 2.8863829 0.5434724
C 20.1039559 18.7921659 8.2770058
C 9.5865033 19.9402719 21.6385652
C 28.9948478 1.8023498 16.0976604
C 16.5406040 22.9039516 27.7153960
C 16.5279051 25.3665772 12.6793217
C 14.0910029 14.6933405 16.2801907
C 5.7199903 21.9246028 22.1486749
C 3.7479343 0.3391136 16.2996157
C 5.5626326 27.7197741 27.7682724
C 17.8035218 12.9944556 26.0073493
C 7.9324523 0.9634781 8.8144479
C 35.1827197 14.9194147 25.1566362
C 17.9487822 3.7627840 0.7050812
C 15.3963197 21.3721693 3.5960737
C 14.3249081 12.6729305 18.7234569
C 11.6725178 26.7171282 16.7312354
C 25.5033034 6.9656396 3.2400274
C 25.3554899 2.2486395 16.1374796
C 14.8418009 22.0512881 17.6100204
C 25.7230892 7.1705160 0.8774831
C 2.4971853 25.8062487 7.3744790
C 20.5238776 9.2599226 4.6484150
C 30.3598979 27.4142548 14.9507307
C 15.2150818 29.2544998 6.7789591
C 21.2713183 18.0372552 30.1011399
C 6.9600166 26.5103964 1.0993631
C 14.8683808 25.7878737 1.5427785
C 27.4327336 17.4966951 33.2802132
C 6.8013651 34.8900203 13.2960987
C 13.2382471 5.1718595 4.9378602
C 13.7153284 18.0164996 23.2055336
C 4.5714172 25.1118981 0.9479711
C 32.5960461 9.8015108 30.6072039
C 0.8727896 17.4262946 0.8647573
C 21.3365238 22.0033697 19.5522075
C 9.4702701 6.5953062 1.2777640
C 18.0146863 34.7646093 16.7708060
C 24.0955106 8.2564133 18.1335764
C 29.5279231 35.3812016 19.2125649
C 14.1465744 1.4534854 16.7677617
C 29.3324881 13.9193228 24.8224025
C 32.7862945 17.1363851 6.0394116
C 16.0119245 14.7099743 0.8770756
C 27.6831509 3.7721827 22.8610811
C 23.3341263 1.1153474 34.3640487
C 13.9841240 28.8818187 28.5219620
C 22.6211450 3.6775939 29.2986642
C 17.7938619 25.3708889 24.9548104
C 31.5587474 4.4096922 17.2613473
C 34.4178677 9.8352506 33.7866444
C 23.2429441 29.6814957 15.3163777
C 15.0775569 2.1272324 24.6914203
C 16.7466420 29.7882837 32.7789038
C 16.9692852 18.9689607 12.8123953
C 33.9983137 4.7831910 21.2900578
C 17.3065610 11.1204737 9.4314541
C 21.7357217 26.9869918 7.6765600
C 6.7869397 6.2663693 6.3969656
C 18.3636017 34.7332505 30.1642403
C 1.6159790 5.3795078 28.2703877
C 29.5303467 30.6201643 9.3510144
C 35.2070864 18.9933041 26.2870175
C 12.3146450 5.1492303 19.4558215
C 3.8806800 24.5796895 29.9437017
C 4.2240815 22.9181375 33.3187564
C 5.8527353 32.5815443 14.7758548
C 30.5983704 20.5182464 7.5595547
C 19.0904280 15.8447613 6.3552639
C 28.3141800 5.1376775 5.7357768
C 12.7031710 28.2146416 6.8305007
C 23.4465758 32.9504906 6.4422937
C 5.3510889 4.9112267 34.9297297
C 24.1288947 21.0516465 2.2637937
C 16.9988369 23.3214286 33.5769251
C 25.7374640 15.6407750 3.5651894
C 8.4167266 13.1872519 33.6142896
C 2.2815225 10.7759758 13.9066750
C 12.6984084 13.8893383 9.7049795
C 24.7394553 26.1448555 9.9890324
C 35.2782644 1.7721958 26.6709974
C 3.7976492 28.5683176 19.1094250
C 6.1003289 6.5742979 19.8740219
C 4.7647690 10.8572578 14.7514210
C 24.0717391 29.5497463 29.5817331
C 30.1353222 30.6397441 16.2763520
C 1.5247263 14.6703651 24.6695630
C 16.3129349 28.4565429 16.3703583
C 16.2437048 14.4974364 30.9478589
C 7.6857658 4.4358167 34.2244584
C 9.4121364 28.4046913 10.5465056
C 24.2601574 27.4606529 9.6440223
C 9.2958899 19.8867972 34.4379202
C 17.1236711 6.1681481 25.0853740
C 19.2604730 28.0187207 8.8472979
C 18.5935842 4.7426639 10.7179183
C 12.0186849 1.4567927 10.1334343
C 14.6219043 33.1015175 23.4606510
C 8.9231085 5.5955162 24.4883841
C 27.7926653 30.4829217 27.0072114
C 23.6716605 10.3753680 11.9502068
C 2.0975724 20.6822396 21.1060985
C 26.6696150 28.3163472 33.1586233
C 27.4483747 7.5749178 7.3972585
C 17.6037071 2.6537908 19.1391873
C 13.9167965 32.9411733 31.7541191
C 29.5403922 27.8916225 6.8791180
C 0.6331871 13.4496618 22.8818525
C 12.2532818 19.9274249 8.4446518
C 29.6695305 34.6577655 14.2723351
C 33.2698702 3.3639656 22.8956263
C 21.0996070 19.0430883 10.8843744
C 34.2813150 14.3263140 1.3741285
C 34.9181259 25.5009313 3.4369961
C 6.1932131 5.7670955 14.5122054
C 28.2394803 2.8277297 32.8232311
C 33.8785554 0.1676160 0.2834826
C 11.8935941 17.3689783 24.9745038
C 9.5439244 30.2712807 18.5591857
C 23.2982022 28.7337313 21.4010059
C 29.6121702 1.5851535 27.8435578
C 4.1097233 11.5982543 28.6464416
C 9.5818036 9.6687620 12.2090599
C 4.5035547 5.6712753 11.8724111
C 25.7443023 18.9583256 13.6654810
C 31.2377025 11.7314799 35.1965677
C 34.1210234 20.7437017 23.3740493
C 29.9462023 10.8334293 23.2529382
C 6.9618243 14.6627325 12.0484299
C 33.5653244 32.7884455 24.4505717
C 12.2554673 21.0021511 0.4448078
C 5.7156048 31.3992938 20.4495725
C 3.0379018 19.0136197 6.8809935
C 27.7899688 30.8230012 16.4052241
C 1.5602533 7.8272460 30.1243510
C 13.2436569 25.4548993 7.0709165
C 15.2253465 31.7994670 22.3037377
C 28.8030798 7.2378617 5.5532581
C 3.4343183 0.5682808 7.8472771
C 1.9796086 26.9025980 5.5363067
C 35.1596825 8.4249259 14.9815823
C 22.5617397 23.8995114 21.6124398
C 0.7028520 13.0892664 10.8326821
C 17.5189985 29.7251654 12.8550466
C 26.2007901 30.4237863 16.1171599
C 24.8460789 35.0106657 22.7959278
C 25.1535549 28.6476628 8.1742848
C 18.3209704 3.9794795 24.6485580
C 0.1445509 17.1180484 30.1387656
C 32.8562217 28.8777396 15.8154568
C 30.8305206 19.1190024 5.3622501
C 27.8453862 22.0954444 21.0556979
C 25.8111122 20.7296144 12.9346823
C 28.2416311 8.4869837 19.5457281
C 11.6937764 30.9754812 26.8512338
C 13.5702324 20.9549930 23.7752815
C 35.3135336 5.0890322 25.1421403
C 25.1615075 12.4488232 32.3842114
C 24.6595754 15.8781444 3.8162996
C 13.2989591 26.3910678 14.2714945
C 5.5180762 31.3465586 27.0887082
C 11.3305268 0.6389214 16.6492524
C 29.3746211 25.5736654 23.2854846
C 30.0082120 30.6466862 29.0208753
C 25.8599115 8.5658874 22.5980840
C 25.1417647 7.3920432 23.3251918
C 3.8105924 0.6826315 19.3649700
C 11.3796603 17.1916335 5.3404552
C 34.1585504 8.3017454 5.3387717
C 29.8710799 8.4646394 34.1037813
C 15.1488977 3.9560242 20.2312971
C 27.1255204 6.0451196 24.5519211
C 11.7616855 29.7455974 17.7047500
C 3.5099961 30.5532750 33.1142044
C 1.6206707 28.5224000 29.3565205
C 32.1236409 23.6767353 16.6486804
C 20.5864127 30.8578393 18.5049029
C 16.9550153 13.9793341 28.7966787
C 10.9199786 20.2335603 4.7020869
C 33.1212070 26.7380261 30.8576488
C 33.3105515 13.9649637 27.3750382
C 9.2941783 3.6295010 2.9427147
C 3.9329507 13.8988070 3.4987799
C 26.5754555 8.1310315 29.5434109
C 31.5954836 33.1333765 17.1544777
C 31.8585833 4.5738579 7.3956024
C 24.8787891 15.7123598 27.2834374
C 25.9579926 27.2196833 22.3638523
C 6.0348953 17.4062452 16.1216286
C 15.9555064 29.8758906 23.5218336
C 3.6997544 29.0467454 33.5918810
C 10.3597951 25.5292086 17.7148113
C 6.9482235 3.5460113 17.6872719
C 8.7779012 22.5183642 31.8264041
C 12.5024443 30.3400017 29.7736420
C 11.8338500 22.8215771 26.9233662
C 13.2407622 7.0208600 29.5157529
C 5.5057603 30.4998290 19.5405037
C 6.1560581 34.6261389 11.3936859
C 29.5462893 24.3421123 13.3907525
C 25.6630301 11.3375839 12.1745872
C 8.6727803 24.6809800 33.0451066
C 24.0501262 10.4962151 23.7891639
C 31.8673591 24.2776411 7.9936958
C 31.9697339 8.2234246 34.1470839
C 26.8244301 24.4492473 17.6901722
C 2.8502323 26.5571446 33.1773404
C 6.7605504 6.1533444 28.7981230
C 33.4455061 10.3962673 13.8726715
C 20.3273991 29.1742694 26.3598492
C 18.5811246 16.5870455 33.6415656
C 31.4487589 6.7482915 24.7430094
C 1.9184888 33.6040526 23.2746402
C 11.9897428 7.6548277 26.9435602
C 29.8300540 23.2564019 7.0740288
C 19.5215519 19.0775983 26.3045764
C 4.7650658 5.5089540 14.7503308
C 0.7533659 21.8340521 29.9623287
C 11.1731015 14.8200912 28.2108394
C 5.5674770 21.4989439 18.7087102
C 27.3854545 1.7259510 12.8235291
C 9.0901461 12.1430912 23.3639873
C 2.1729240 9.1058471 6.2368493
C 13.2179681 18.8177924 0.6328250
C 2.8122224 9.3295613 24.1790674
C 21.2947883 0.9020600 11.8058865
C 31.2250536 34.2302927 20.9485730
C 19.1423082 7.4318667 26.4424835
C 33.4344083 28.5163078 3.6167830
C 14.8760934 33.5023992 5.8452437
C 28.6003992 31.3424320 33.1190471
C 20.4421285 13.2293550 30.3625518
C 14.5451471 9.5945059 16.1383004
C 23.5737758 16.5543219 3.6617007
C 25.8367276 21.2592940 1.2255941
C 20.2792490 33.0676020 11.0693936
C 25.2695357 24.1756518 32.5388020
C 29.3546870 3.8081302 26.9734663
C 5.2165483 2.1404925 10.2549769
C 2.0650466 21.6282999 6.0618887
C 29.7353202 31.4945984 18.4084796
C 28.4551476 17.6722890 26.3435136
C 27.2884992 6.7878220 15.7593838
C 6.5483390 20.6730110 24.5037657
C 30.2679126 19.7866920 28.7780654
C 19.9644111 29.6356730 5.2747325
C 23.2338633 12.0088049 23.9672977
C 18.1356439 20.6922492 16.3603575
C 33.7311904 4.9550569 12.8745359
C 7.4239061 33.9984490 23.2901947
C 25.9148754 7.0405481 32.3039497
C 21.9995468 13.9384387 30.0337009
C 20.5577112 25.4546375 31.7306946
C 27.8945190 9.3643584 18.4429383
C 7.3677308 23.0797845 15.2316806
C 9.9667124 6.9847603 12.4526020
C 8.6986520 13.2749557 1.3476913
C 9.6465238 13.8155018 26.7649635
C 17.2409307 34.7862782 9.1185870
C 26.8197088 2.9879746 4.4673032
C 10.8935689 11.6289924 29.4796934
C 1.3380541 32.0916456 34.9419662
C 3.3298368 8.0725009 9.3609911
C 8.8553667 17.7441283 11.5918775
C 4.5739332 0.7536013 2.8775019
C 19.9906091 7.6169997 21.5909734
C 8.0446769 3.4062859 22.1970040
C 11.8782651 13.9933235 30.4855706
C 10.3496462 10.0856055 8.7374272
C 15.7061105 17.9293726 3.4577979
C 4.9619082 28.0518391 16.4415744
C 4.5927288 8.7763727 8.7516159
C 28.2639091 26.2481570 16.3526865
C 3.2040102 34.6400613 11.8846705
C 14.2677487 12.3825046 4.3260440
C 34.4795664 17.3542385 23.4847569
C 19.8241222 2.5365202 20.0126358
C 35.2220712 18.6593417 30.2603289
C 15.6203647 7.4912831 1.9772896
C 32.6045043 10.1497838 16.9831938
C 0.1649812 13.2270930 8.6338049
C 28.2620967 21.5558074 26.4464671
C 10.4409017 26.4845181 33.3636230
C 11.0261368 21.1831272 12.9687631
C 2.3581950 26.0887484 19.9814207
C 16.7623215 0.3451488 2.2749504
C 25.8429155 12.9754558 11.9991843
C 21.9012010 2.2724941 22.3542129
C 16.7699758 0.5776919 16.8208313
C 27.2591937 29.1169160 4.9401836
C 17.0621139 8.7192412 24.4276584
C 25.8803901 12.4664344 16.9236295
C 10.5695543 32.3767915 3.0244195
C 30.7044390 30.4529400 19.1264229
C 33.6430689 18.8257793 16.5699055
C 9.6789521 20.5065623 32.5475359
C 33.1223545 12.7016984 25.2660684
C 29.4267849 3.2068399 32.6483885
C 14.6090676 23.4673341 8.5352439
C 1.4717364 35.3178183 24.4684298
C 3.5659280 30.7654450 5.8066702
C 23.7625848 9.0366461 22.1508029
C 6.8933352 32.3888673 34.8341435
C 30.1198117 23.8106882 8.3000291
C 15.0149799 8.6222350 33.7218019
C 34.0536451 12.8961533 25.9593415
C 13.7771298 27.2170633 25.4668646
C 19.5440280 17.7947738 21.2173556
C 0.8070634 8.7492701 6.5618124
C 34.2306617 27.2357811 1.1923341
C 26.3751293 17.7359543 11.7105666
C 16.3387719 23.2667045 28.9234356
C 3.8343979 9.8382034 26.2953945
C 10.2494604 4.6428930 1.1259431
C 11.8991751 2.8339862 8.3352808
C 6.3616432 4.9811751 10.7651803
C 3.6605023 9.3764884 32.1498331
C 1.1368206 16.3127545 1.6374080
C 35.1450679 12.5436323 6.3413266
C 31.2027956 25.9648942 0.5191094
C 7.4284486 16.3541428 23.2953563
C 3.3386920 27.6990085 20.3154222
C 24.6575187 24.1731195 4.1032115
C 14.0943929 7.3588077 9.4344567
C 8.6126308 3.7301147 7.4925735
C 22.8812352 16.9506548 19.6961833
C 22.1841350 12.1715855 14.9450324
C 0.8460558 15.4308602 18.6332890
C 12.2884154 23.7280805 12.6910215
C 14.0259512 10.1227212 6.6235860
C 19.5503128 10.9009852 24.4968310
C 20.3042596 31.2311372 15.6631268
C 14.0679724 1.5204533 3.8528051
C 24.9708790 25.1029703 2.9926766
C 22.3869321 16.9189697 14.4824725
C 1.4810184 20.3853264 16.4760233
C 32.4559534 4.0603814 12.7980008
C 14.0301043 24.6110239 22.1395813
C 29.0419541 2.5035074 13.4116856
C 3.6869190 8.3378519 28.1188342
C 3.7333909 28.3137664 11.9270570
C 2.1958119 30.8020503 26.9831020
C 8.6389169 27.8124578 24.5891416
C 32.9771858 13.0098555 13.2974928
C 19.5266196 12.0360731 10.8857228
C 32.6446248 19.1929454 27.1133598
C 24.4947728 18.1036122 5.6741898
C 15.0881612 7.9584992 20.9796336
C 29.0657268 20.9408465 0.2958994
C 11.8413641 11.5917484 30.1786705
C 25.0044916 25.0161931 12.8106826
C 14.7434767 20.9562039 0.4829609
C 31.0827164 31.0493401 4.1213151
C 10.9552400 28.7913650 1.9522909
C 24.4177718 23.5467236 14.5803809
C 7.6343001 22.6852825 27.2474716
C 7.3318237 16.4638140 3.8190195
C 23.6467634 31.3404948 1.7464041
C 30.3746396 11.4155619 5.9982029
C 8.2879573 15.9846349 18.1128607
C 31.0351921 29.1322390 11.7877998
C 10.8268505 1.7751361 22.7105016
C 5.1364707 22.4621385 32.2350565
C 15.2005286 1.7895104 32.2430470
C 10.8457945 29.1415155 16.8527604
C 20.8964572 7.6689201 20.1584601
C 11.0969839 8.5361089 9.9363676
C 1.7652777 26.1943572 1.0383706
C 0.1053500 6.0714123 1.4419439
C 27.0801464 4.7321863 19.6695508
C 23.0998956 21.5810434 5.4071325
C 29.6151157 28.1612387 8.4159017
C 32.2400391 1.8926881 22.8149025
C 13.4326422 13.5787886 5.1725001
C 35.3758222 29.2062469 23.8503832
C 16.1727417 9.6264260 28.8604050
C 1.8138499 18.5185308 18.2493007
C 9.7990796 0.5246227 32.7564998
C 6.4862644 6.5426951 4.8719052
C 4.3272332 12.2635167 10.6188968
C 25.8150819 15.8108605 10.6204939
C 28.7385951 13.3566254 7.5590018
C 29.3356621 17.8910339 21.9386261
C 9.8745575 11.6178928 31.9128033
C 35.0214420 12.7338789 33.4585590
C 18.8768688 10.5706208 27.8529621
C 29.3687331 2.1781409 23.5557950
C 3.6308089 12.0516852 23.5497998
C 11.2143799 7.8267071 23.0938060
C 22.9464594 26.9490504 6.9400452
C 7.1866323 6.7282358 29.9269815
C 3.4831695 19.1263752 33.8533383
C 12.4851915 15.1428435 3.0970447
C 15.8886612 26.0620102 7.6140733
C 18.7990516 18.0686489 25.6221630
C 34.8734985 23.0029218 2.5994963
C 14.7533990 29.5622443 24.8989146
C 21.4105749 10.6477292 30.8669680
C 29.4463663 11.3865103 6.8185029
C 29.2272813 32.1895284 9.0176333
C 14.8459891 2.3027393 2.6599548
C 23.3957956 3.9801182 16.7410938
C 10.3353361 11.3721463 19.4322669
C 12.9448279 30.1226918 4.9663497
C 29.2025723 22.1144785 4.1946251
C 5.3111417 9.8102071 26.0570830
C 30.5191909 6.7422824 13.0684377
C 15.9353808 21.2800338 7.7782825
C 3.7095302 21.3920320 11.6997865
C 3.3707496 4.4324939 6.0893740
C 11.7405318 12.5995048 3.4121736
C 34.8108272 11.2521288 22.9932653
C 3.7014387 13.7027347 16.2701752
C 28.3684241 1.5609656 11.3576980
C 27.1355651 11.6900451 27.9318451
C 24.3822172 30.5519713 24.8189855
C 28.7845627 15.5023574 13.3993788
C 16.2312739 13.5850937 23.3727801
C 7.8064357 17.1845271 4.5719590
C 17.2911098 21.1915775 1.7312208
C 25.7078794 7.5820408 21.3506544
C 30.1316149 10.7563232 19.7825269
C 17.2262081 34.9271153 6.1943838
C 24.6071569 20.9594455 5.4618287
C 17.9018646 33.1583972 6.9499808
C 0.1383930 29.2331153 35.2813574
C 13.0196255 1.2751208 31.5339670
C 17.2615740 30.9246674 12.6046962
C 31.5930933 0.9546739 21.9573782
C 8.0548217 9.1764164 13.1678479
C 9.7624935 13.3971244 11.5591549
C 35.0578641 13.4159443 1.7601273
C 29.5059835 34.2261421 26.3035424
C 25.7236038 10.7912209 30.8331452
C 7.1049894 15.3535639 29.3398483
C 1.5712603 4.5625126 15.0455426
C 34.7065937 31.7277175 21.3761044
C 16.1145134 2.6277580 4.6441130
C 22.5864758 12.4968058 10.3574309
C 11.3624258 10.7657643 14.0447910
C 1.7434593 12.4424057 10.3770158
C 21.3070489 12.5249660 6.8075169
C 1.1697529 3.3042705 33.2428772
C 12.4119915 3.6320355 13.6691977
C 7.7929296 2.3123800 15.2004244
C 18.4255769 20.7388263 3.5183994
C 6.4366360 7.4669003 9.7493075
C 22.2163572 34.1984431 33.6239865
C 33.1803277 14.9143326 15.3355227
C 25.4521742 11.2221087 3.7276237
C 30.4830669 28.7547067 1.2312649
C 31.9062683 32.3682604 25.7352092
C 13.3424557 26.2270086 24.4297391
C 9.4274587 35.3519857 6.1787574
C 22.5147712 14.8078372 28.5444399
C 18.0481452 28.3008280 9.1812151
C 28.5481233 7.7147337 13.8752031
C 26.2744551 17.9257954 28.0540205
C 14.5085286 29.6366667 34.3132276
C 32.9833185 13.7168031 16.1173669
C 16.5010296 4.5264326 29.6791451
C 31.7715916 22.5833817 10.2536868
C 7.9987102 32.3087776 21.6307494
C 11.8293457 9.4016671 16.0307059
C 29.4896967 15.1255619 21.0693361
C 35.1831566 18.7667958 3.8160945
C 0.4215627 21.8408691 12.1343616
C 13.2983440 0.7346785 19.4323690
C 29.3171576 28.9572073 17.1292725
C 9.8671705 20.4366300 10.6888735
C 0.5782833 5.5109781 14.3749850
C 3.5720346 10.4010146 11.5913556
C 26.0841703 27.2513344 13.3609594
C 4.2356796 28.3582623 29.3299086
C 15.7109093 1.7216001 18.5939726
C 2.2177725 31.1811133 5.8596594
C 24.3523323 8.5450477 30.9699320
C 12.7612482 12.9855007 23.1993437
C 8.2535775 17.6492283 21.0191168
C 7.4609980 1.9703129 9.5291879
C 4.1377182 32.2096702 0.0071858
C 15.0195091 5.0400042 20.7471689
C 32.9495064 18.4350632 3.6741891
C 18.7073704 8.4468324 21.8520786
C 30.7920532 17.6669417 4.9333708
C 19.4122038 30.9823634 8.6428918
C 11.4410371 19.7201686 16.9978945
C 11.5654732 1.0208760 1.7199110
C 16.0189970 29.1895333 18.5683401
C 18.4901753 15.9971607 16.0563635
C 13.1035966 35.1371585 7.2496615
C 3.1313507 2.8062983 25.6974236
C 34.6227883 11.8346679 28.9720852
C 28.5379501 18.9992513 28.1566033
C 8.3738893 29.9344082 31.0650096
C 3.6235398 1.6073391 2.7444698
C 21.8481813 14.9042951 6.0471692
C 2.0413141 27.1253931 7.8371831
C 14.1335894 17.9014418 6.9855830
C 25.1737914 29.6553560 14.2032949
C 29.7779691 30.2198862 24.3779520
C 3.1609216 6.1665047 8.8114834
C 24.5748096 31.2522104 4.2637231
C 34.4652785 22.4183530 21.7292849
C 15.5448894 12.7547568 19.2529665
C 11.7093601 34.1545493 35.0726263
C 6.6295928 0.8917894 24.2882665
C 35.3571996 27.6023747 26.1922986
C 32.8558254 24.8420856 33.2491525
C 29.6846192 29.2975603 22.0724408
C 11.4692163 22.6415084 5.0905980
C 3.7669935 12.3881059 7.3582540
C 9.8394815 14.4834129 30.3229681
C 29.7871749 20.3888908 32.4029980
C 34.2923854 31.2903834 13.0138010
C 32.8105920 8.5849151 25.3732054
C 16.5985819 14.0779822 6.4657335
C 25.8838697 13.9351634 28.0493621
C 32.8879428 31.0058350 10.1833582
C 14.7510938 18.3130185 32.4019270
C 22.0013255 9.0061574 9.8729235
C 10.9845617 34.9839702 12.0134281
C 5.9695298 1.0029007 2.7678193
C 4.7460467 18.1469095 8.8513749
C 32.4420399 3.3991896 26.7400052
C 13.2070948 7.9599702 33.6939794
C 15.4536108 19.3070388 10.4619434
C 28.2818980 22.0175915 12.0080015
C 9.3874352 18.4542831 24.2927579
C 9.3049129 15.0841579 25.6082296
C 32.2408107 22.1523725 8.1076067
C 22.7575974 26.4205652 17.7355416
C 34.5870300 0.3182509 19.0116838
C 11.4079044 17.4324122 15.7548753
C 20.7728234 0.8986920 4.9019864
C 31.7140324 6.9954933 22.4898504
C 31.0621354 21.2199525 24.1863419
C 6.1169023 19.9917386 33.7770952
C 8.1983664 8.9395801 2.0820351
C 20.0330088 0.8320076 34.8800256
C 12.6295060 18.3451946 20.8255922
C 12.2304640 10.5066495 32.3265868
C 4.4610731 9.7604538 35.1562753
C 24.6615471 12.4308601 18.4831681
C 8.4069654 10.2307132 17.6743173
C 28.5785193 31.2299271 20.4600784
C 21.3078225 28.6443779 24.9356397
C 15.8753603 17.5794470 1.2127856
C 16.5021034 10.0515283 5.7928639
C 9.9794174 25.0709528 19.4435513
C 18.0554232 21.4142932 30.3269011
C 12.7706494 24.4051748 11.0177294
C 27.3157111 26.3557238 18.7764472
C 2.3460124 11.2156997 20.0114029
C 4.9291004 24.2791896 6.4041498
C 11.3610992 22.1916794 15.5449078
C 12.4502616 26.0586930 30.5992984
C 28.1652044 6.4217739 22.3713571
C 10.3772345 14.1643171 23.2580675
C 31.6915423 30.1043590 3.1531048
C 33.6841204 29.0727801 21.4341216
C 20.0136684 0.5443667 27.7730907
C 19.4304785 31.9713441 16.2265056
C 24.1435484 23.1083970 6.8755054
C 1.5725904 34.8462789 16.6836140
C 23.9577768 2.6776405 13.9041994
C 16.5090335 4.5687072 18.0487966
C 12.1640803 23.0424528 29.0676244
C 16.2591880 13.9574536 9.1747029
C 15.5419380 5.2028651 3.8764027
C 2.8204712 9.1776504 8.7882863
C 5.9014390 3.7827914 18.2755685
C 9.0662295 28.3300713 34.6351604
C 13.6572604 11.2873306 15.0501989
C 23.7011046 5.2829803 30.7021882
C 35.0023551 0.3000224 12.7866706
C 19.3501808 7.3490071 7.6687954
C 11.7070202 3.6341398 34.7865258
C 21.7345223 32.2771517 33.0455609
C 16.8472278 10.4034110 35.3123606
C 35.1991033 0.0422954 4.5734394
C 32.4643250 33.5482212 13.0958481
C 32.2068423 4.8503288 31.2371623
C 32.2614914 20.2099207 16.0693132
C 21.0328940 34.6076090 12.5283541
C 19.8153562 32.5576099 25.9760452
C 34.5813637 25.9844259 6.2545047
C 8.9912680 33.5852637 17.3541084
C 11.1100413 22.0969642 23.5724183
C 17.8487391 25.0719430 13.1645810
C 31.9088715 32.7358568 27.9152636
C 29.3638913 32.7633961 5.2411249
C 22.4174280 32.1904019 9.2561244
C 16.2950631 29.8667338 10.1601108
C 7.1600266 11.6206363 10.4231541
C 6.4632158 18.9802741 25.7576354
C 28.3236519 25.8731782 8.2624465
C 20.1500512 18.9130910 5.7192913
C 33.8012509 10.9693580 31.9723344
C 0.5588908 3.8470260 18.6140628
C 2.9570896 13.2193084 11.8303180
C 25.8037370 32.0721200 23.8517383
C 8.7031654 30.8618624 15.8271388
C 27.4811016 2.9975533 25.4018373
C 10.9770473 24.0916137 27.5881973
C 26.9856908 0.1372091 16.4914766
C 0.6869690 9.5327501 1.8445511
C 11.7770106 25.3387235 2.2405011
C 32.2031340 2.3143595 34.3952736
C 2.5320050 32.8027445 25.8667712
C 24.3557789 25.2462929 32.5963544
C 15.2494754 27.6711660 2.9775712
C 9.6214877 0.1607263 21.8825877
C 0.1639273 1.3722680 14.9268323
C 33.8642390 31.5688529 28.5822362
C 14.1824850 30.6396520 8.5915844
C 4.5249719 35.0711018 11.4155043
C 15.9363393 27.9295545 32.1546371
C 27.3634297 34.9725914 19.3318893
C 17.4475319 11.0130224 30.5157511
C 17.8993774 21.5592877 12.1548356
C 2.9593476 30.9544834 30.9387502
C 22.1373464 33.4446078 32.6272267
C 13.1609291 28.9030847 18.9210642
C 19.2284490 22.8425266 28.1946569
C 32.9383341 26.3094831 26.2865056
C 13.5572903 25.8811650 21.7343123
C 21.2465039 1.6244609 8.7426673
C 13.6054823 2.1596029 21.8317091
C 21.3433433 34.0088201 27.2111278
C 11.9233075 18.6681398 13.7626015
C 14.4775982 18.6252152 14.8109375
C 11.7234155 27.7260787 21.7531569
C 32.1886056 0.4726282 18.3136211
C 14.6591723 26.6513655 18.0470911
C 15.1683285 31.7431125 5.9689012
C 27.2393859 25.7757791 16.9566692
C 22.5991198 18.8694349 28.6186224
C 15.8261405 26.2141576 10.3230301
C 17.5656355 7.4468076 22.2538995
C 8.8646355 22.8377675 9.0988205
C 5.2881213 31.0108674 9.9709549
C 0.8013757 4.4639180 22.3050666
C 19.2296996 19.9977052 8.7429138
C 35.3520053 20.8446252 7.6451643
C 7.9408944 32.9770760 4.5813888
C 14.9646898 26.2573311 16.4441018
C 12.3763189 15.9733710 7.0940049
C 27.7885764 31.7091300 27.5820473
C 16.0581651 3.3676926 8.9137666
C 23.0499416 19.7734908 19.4099052
C 30.9619395 2.7546284 8.4520029
C 10.8338427 2.4402388 8.1220920
C 6.1437756 27.3203985 28.9702295
C 29.0170617 24.4617355 24.2170036
C 12.7721708 3.2114099 22.4743258
C 12.4483821 6.3414280 1.6791982
C 30.2823916 20.3194176 22.0389166
C 7.0659413 0.2670520 14.9386257
C 23.7988791 5.7417824 7.0348884
C 1.5210703 6.3642045 7.3953426
C 13.2993768 8.5864543 3.2543087
C 10.9068033 21.1711890 32.6878182
C 3.3954330 19.2086070 3.0526450
C 28.0948510 16.4628118 10.2566538
C 27.6038885 20.0623276 28.3935448
C 3.8836300 32.8789172 14.0269759
C 9.6173316 25.9779316 8.9901453
C 5.1263761 23.2956693 23.8835742
C 30.0944699 18.4778767 12.4872920
C 19.4371432 22.7096273 8.3055209
C 14.5000950 3.8518961 33.6847762
C 23.2803241 9.3690958 3.8968378
C 1.6274421 24.3584925 10.5304432
C 0.7753596 7.3633414 2.4479921
C 4.0453112 10.9134584 16.2823512
C 1.9003586 1.2862004 1.7205081
C 13.8204488 22.1139553 5.7105250
C 26.0591684 20.4434512 9.3699303
C 28.7920262 16.2273102 15.3309786
C 17.3640759 19.8747915 24.4251157
C 6.5666856 6.8568316 25.6600590
C 32.8078795 17.6001067 11.9951043
C 28.2959742 12.9582622 34.5127054
C 15.6514655 26.9321437 34.3878688
C 1.6602436 24.8390268 0.2863368
C 31.9642776 34.8759118 27.7354114
C 14.2014859 35.3150271 11.1329545
C 15.3700181 4.3229447 9.6960565
C 27.7145638 32.6941103 32.0303215
C 3.6728085 27.4560845 10.6236140
C 18.4828866 16.3469344 21.4935450
C 23.5462138 32.0364817 5.6088696
C 6.8408872 0.5214894 0.7536376
C 13.6039019 34.4633129 1.7440062
C 11.1548868 35.1259856 28.8423463
C 7.0580618 28.6364846 0.7428938
C 13.5511978 0.5756003 21.4232873
C 3.7527316 10.5751664 3.2386794
C 24.6517269 11.2478538 29.0106538
C 3.6869946 32.5301903 21.8810209
C 5.0592435 32.9462002 35.0422595
C 15.4917565 14.1760103 35.1746004
C 8.1186314 27.8718486 3.6966973
C 17.8119430 0.4742005 19.0861445
C 7.4216435 4.0009830 6.6103577
C 29.9817757 12.9579382 19.2079426
C 1.0247560 1.6832158 2.9332726
C 21.9343715 17.3826877 27.1668737
C 34.4774290 0.3767349 20.6842635
C 19.2179907 9.9382821 34.2667766
C 12.1840903 9.8869023 1.0407911
C 2.9627884 1.7611807 12.4887239
C 20.4354904 20.2927413 21.1907197
C 15.5671922 15.7917627 30.9874883
C 32.0055727 27.0336121 8.5864964
C 22.9385009 7.8048587 31.1237231
C 32.3261358 0.7363146 35.1936762
C 1.1940581 1.0281663 0.7051908
C 26.8710767 30.8651548 6.3122075
C 25.5551920 13.2697748 18.1074428
C 23.4350597 30.4390152 27.4443162
C 27.0030895 17.1369517 23.0440639
C 1.1011837 18.8614997 10.0906340
C 17.7902115 19.2089830 5.6158198
C 2.4709041 14.2479600 2.2534417
C 20.9294716 25.9620610 1.1078861
C 29.6200519 24.6605561 29.2766542
C 11.0121574 14.9099285 31.6161226
C 24.2488183 9.4677229 0.4197320
C 12.5899582 35.3163189 2.2286671
C 18.1765141 23.0865978 15.1011716
C 14.3918787 11.7983123 17.6107616
C 17.0307848 31.1766062 1.4427208
C 22.6699346 5.8227500 27.1515486
C 25.7334150 29.0625502 6.7805099
C 19.0913815 12.3320783 1.4879140
C 23.9530403 34.6644873 31.8038633
C 28.5725708 4.5104822 32.9696730
C 19.7286127 34.1310988 17.8423488
C 3.9301304 3.4623666 19.2270346
C 16.7460529 6.7816392 20.1352782
C 30.6686140 3.9298973 21.1092183
C 34.0884014 23.5074228 13.0402303
C 10.3668272 8.5028745 19.1597806
C 29.6095809 8.1083537 3.0138488
C 30.5403417 5.9563775 15.9639263
C 7.1524834 20.1023473 1.3750838
C 1.8414982 20.7503912 30.8377227
C 15.4825881 28.2492421 12.3818246
C 21.7992675 19.8146993 28.2009382
C 16.9403974 28.3410796 21.4552511
C 28.5388901 26.3392113 25.9450214
C 0.3151229 4.0423357 4.6064224
C 11.5010005 19.2686874 3.8435810
C 20.2746208 19.1493900 1.5328423
C 18.8068106 3.1718641 26.8982421
C 27.3732097 15.1144788 3.0813336
C 16.3250708 22.2820632 13.5936487
C 9.5988709 33.8243915 5.9642215
C 4.5639673 25.1610168 12.2352015
C 34.5663508 30.0128839 21.8607218
C 10.9974547 13.5185972 7.4918222
C 10.0071062 33.9651861 33.2024221
C 8.9603754 24.4614902 21.5688538
C 27.5429211 18.6102914 20.5613347
C 6.4858806 27.4118557 9.4252075
C 2.6875881 25.2703677 5.4820067
C 7.6291625 6.4080186 4.5696942
C 31.9848659 29.7974102 6.0357283
C 6.9963763 9.7209564 23.5845696
C 35.3688072 7.3233413 34.5862287
C 9.1078469 26.9398480 3.2052790
C 2.0623439 31.9131927 31.0181003
C 19.0601529 9.7506304 12.1108076
C 19.5925732 23.4336459 13.1314467
C 19.7772001 12.3091054 14.7186088
C 29.1594427 33.8527220 1.2034662
C 6.4134869 23.3953675 0.6022789
C 29.8765813 32.1658921 26.3721250
C 20.0856649 29.3766277 23.1791068
C 8.9437567 7.2497942 21.4548690
C 15.6821145 3.4458225 29.8973230
C 33.2958265 33.9739676 29.7092325
C 28.8894009 14.0031743 11.2324532
C 8.3804949 5.0373844 12.7692600
C 26.1460146 11.9545738 7.3921065
C 9.4057502 7.8821709 4.9837746
C 6.0828703 12.3497246 20.9442391
C 27.4873527 34.1020986 26.3632883
C 22.2148424 17.6661734 0.2261031
C 7.9997345 17.9057087 33.8278305
C 34.0975756 23.5246671 8.2432948
C 35.0476980 21.0046325 33.6685981
C 28.0871753 21.9941904 23.6840616
C 28.8542064 25.4062077 1.3488103
C 8.1284201 4.6590582 32.9712677
C 21.6060298 18.3811527 25.1077997
C 14.0675252 5.3542634 12.5068951
C 11.5003822 32.7753834 15.4396102
C 21.1663044 7.6182134 14.5277032
C 18.6903043 16.2295819 29.6574190
C 7.0481777 35.1743188 28.5114910
C 21.1116502 16.6051814 30.2823833
C 2.4647194 1.5322248 28.8146913
C 24.4957718 21.5532727 7.2377802
C 22.4940299 22.3746544 31.4210816
C 29.9157596 15.2643818 33.6969858
C 21.8556929 11.8811468 4.6348111
C 13.7153681 7.8406550 14.0015467
C 30.7865871 18.4892307 2.5301050
C 0.4534505 24.7516485 6.5640737
C 11.5910826 27.3675255 9.4490826
C 18.1451982 13.1648340 3.8954434
C 8.7567946 27.4177710 18.6524888
C 9.4281030 26.0467873 16.7557087
C 17.5931447 6.7769296 18.6729066
C 32.4433767 5.4102202 10.6507346
C 33.7778860 7.7077184 19.7468058
C 12.0689473 21.0973530 31.8182975
C 33.2579534 21.3924749 17.6704177
C 33.6475029 27.9112715 19.6576797
C 15.0772534 17.5201802 23.4736055
C 30.5960187 6.9449572 27.9537078
C 22.4278792 9.3493163 19.1260849
C 18.7316097 18.6922833 20.7913595
C 2.9879895 12.7293656 8.7617973
C 34.8465767 19.5060434 29.1576044
C 23.9877421 17.4696967 23.9546127
C 28.5723610 2.6603124 17.3374586
C 6.4789216 6.2487274 33.1877445
C 1.0884009 15.3187056 27.2804117
C 4.9060732 6.9609264 20.5283594
C 17.0635675 21.0689377 3.4284135
C 6.1146854 5.2379164 4.3001871
C 31.9756412 8.9885548 22.6625317
C 20.7595188 32.3755424 28.3290885
C 30.0160468 8.7903753 10.1032703
C 6.2706982 3.3886204 1.2431906
C 12.6430617 6.1094712 25.2793042
C 6.5852578 29.6037825 13.7618134
C 26.2848076 3.4566543 25.9441809
C 15.9557286 5.9504668 1.9566529
C 12.5956965 3.3511756 6.8988616
C 17.4057981 30.2744289 26.2982722
C 33.5388353 32.7107158 22.9626269
C 8.1047848 32.3028694 30.1600195
C 29.0600068 32.7826165 33.7460388
C 6.7077055 9.3878920 2.6632115
C 10.6028056 5.8431475 30.4995518
C 21.1517710 3.6249074 30.6390004
C 23.4913396 16.9592421 35.2170515
C 13.4762263 31.5763179 31.9149089
C 30.6892745 26.8947929 31.1773056
C 30.4894225 27.8882955 18.6330221
C 15.7652030 17.9129054 27.1717694
C 18.9273590 13.8989145 34.9163023
C 29.4830473 33.9759027 10.0055466
C 23.0897207 23.1207253 33.6110543
C 25.5305651 22.0241032 34.2860295
C 28.4255659 29.1070339 33.2839517
C 3.0734723 24.9285312 15.5749743
C 19.6852562 30.7287466 28.7462544
C 10.5775550 15.1798601 11.8692437
C 32.2715902 7.0232283 33.4059458
C 33.2183032 25.7175631 12.3187631
C 19.2908703 21.5234636 22.8428909
C 26.5162930 0.4915229 35.0700090
C 25.8457230 5.3690195 18.9995966
C 7.9520416 1.9583827 31.4669635
C 4.1015166 15.4278462 12.7004477
C 5.3485503 21.3724328 28.8494189
C 16.3579727 7.7589306 16.0730312
C 22.2809015 28.2989896 16.8536170
C 13.8953602 15.3186368 28.9691966
C 25.8739570 18.7083394 3.6077354
C 22.3217600 20.5499990 26.5414287
C 9.4014202 20.0118490 18.9264204
C 15.1254977 16.0105046 20.1901159
C 14.3554767 34.4939542 14.5348388
C 6.8518363 10.5188307 0.0028624
C 16.8606319 7.3705447 30.4359184
C 21.2244850 19.7884574 4.7724698
C 14.9404576 11.3966297 28.6511551
C 17.7346133 5.3843648 17.8896331
C 2.5450020 7.0878428 0.4102889
C 34.5701031 21.4046370 5.1927255
C 22.2819599 16.2492672 23.8131662
C 29.7227049 24.3999585 6.2868587
C 31.2972803 30.1880447 14.1605422
C 9.6798994 27.6660617 30.8756731
C 19.3042443 5.0987626 34.0338477
C 27.0252834 26.8347946 9.1361386
C 25.5557154 22.0789007 30.8145485
C 19.6705158 4.2420896 5.7851093
C 28.7573975 17.8440965 32.2741095
C 26.3502660 15.1669313 1.2541736
C 22.0003196 12.8496683 27.4608966
C 23.2490453 17.4245516 28.6431408
C 34.3871074 2.2071547 30.6646851
C 13.9376065 4.9327237 18.3170892
C 1.6045695 23.7310175 3.6752126
C 26.5757847 19.6112960 20.1957490
C 1.4776902 22.8653147 29.7064880
C 28.0969864 22.6585533 15.0213288
C 5.0159145 30.4163651 28.6458716
C 8.9284014 12.5489165 6.6768827
C 16.2394766 28.4933676 24.2180211
C 25.0325894 33.1059269 22.9345456
C 28.4824919 35.1460033 26.9271202
C 25.1991663 27.6658574 20.8810864
C 9.9530099 23.9636927 29.8899480
C 20.6721564 23.0954159 34.7747868
C 6.4714536 15.8852830 8.0819480
C 5.0357823 20.5825109 21.6670869
C 21.1234445 4.1885402 20.5731091
C 17.2945226 20.4288534 34.9820368
C 24.9615725 27.6945304 27.9748524
C 23.5870487 15.7799332 7.5870700
C 11.4006125 22.2363519 11.5388280
C 22.7301618 11.4563371 18.6504091
C 23.1401769 31.0589041 0.1163584
C 29.4488556 13.6433879 1.2528975
C 22.7760421 4.6850520 25.1596184
C 13.8548011 14.0024144 31.0152044
C 0.4146472 0.5914753 29.4864850
C 11.1273706 18.0105491 33.8827778
C 34.6876367 30.4121977 23.1030092
C 9.8512015 25.7040875 2.0673025
C 31.6235058 6.4754082 26.6368824
C 8.2292152 22.7365703 19.3108914
C 14.9778445 12.2977196 32.6662987
C 22.7083109 27.8776510 27.4136376
C 13.4441435 18.5151103 13.9237985
C 9.3812592 29.3271926 19.8227487
C 16.4155907 14.4776233 17.5191172
C 27.0810631 33.9104212 2.5981385
C 12.4321401 6.0138990 10.0167366
C 2.1436794 11.4364905 16.2512066
C 21.0459076 31.1817693 27.3699090
C 24.5850825 3.3937480 32.9701594
C 6.2897192 15.9163574 24.2704681
C 1.1914720 31.9051225 25.9933451
C 20.4167306 24.1271893 15.1933397
C 1.6331189 5.3487620 19.3339723
C 31.7067972 19.0677900 28.3158526
C 32.0423902 33.8790069 18.0838620
C 24.9038949 25.0939173 28.3357753
C 5.3664047 17.8725776 25.8001388
C 19.3725742 34.8042164 20.6652127
C 23.7504149 4.8940302 34.4023307
C 24.6917859 30.9664753 8.4028237
C 8.7209650 2.2211284 27.6820891
C 19.5904965 5.2883730 4.0167217
C 23.2487993 25.6218338 30.6070765
C 29.0612946 5.3696375 17.7767861
C 22.8205288 26.2937856 24.0124930
C 19.1348907 25.0710000 22.4493337
C 6.4127606 16.7454155 10.9597733
C 1.0953516 21.5185900 10.9768341
C 32.7561060 22.1894748 10.9597348
C 15.0787877 24.5456993 32.0764350
C 10.8635144 16.2848322 0.0023301
C 2.8041109 9.2429649 1.6337501
C 2.1809362 20.0257558 13.8103287
C 7.7896731 21.1280906 1.4895146
C 22.6784086 18.8441335 17.4475630
C 26.8440568 19.8449684 33.6384261
C 8.2010064 7.1528663 15.6837569
C 16.8359814 16.1814853 23.6066857
C 21.3742433 8.8191568 16.9668196
C 11.9173960 21.0819599 9.6400307
C 7.3226633 6.2021128 34.4490201
C 6.5205381 31.0775849 9.7683939
C 23.3837317 4.0543887 15.1087695
C 28.6714672 13.9067262 23.7242427
C 28.0079038 20.8549754 21.3444394
C 32.4851359 17.7677954 24.9075537
C 32.9744510 0.3573841 9.1928657
C 10.7604934 32.0953063 1.2726384
C 30.4188715 28.9170305 34.2203961
C 21.7609390 7.8164305 22.9086788
C 35.2353557 0.5505372 21.7786720
C 5.6209459 17.4122521 22.3891930
C 30.6624472 6.3206701 5.4192499
C 25.0863133 10.5424661 2.8862768
C 20.6463216 16.9831147 13.2300664
C 3.5330137 33.1535144 12.7083110
C 13.4461053 21.8669356 31.7410593
C 10.8404587 1.8184849 28.8927147
C 12.1960443 22.8763539 8.9497107
C 15.4729536 7.6337901 24.0194799
C 1.3514936 26.4661233 30.9105312
C 31.6088086 14.1202651 11.0825425
C 8.4013004 7.0111193 30.3255009
C 15.5560602 31.5532090 30.2205965
C 34.0257374 27.6292431 33.8624158
C 9.4031319 16.9972056 4.4834261
C 6.0041948 34.0361650 26.5043866
C 22.2639097 24.0922700 24.8668218
C 21.6346548 10.8491895 8.1676828
C 8.6158726 6.8816455 23.6136680
C 22.9339482 30.2051153 18.5967453
C 8.5881604 7.1746591 8.3640914
C 30.3969781 20.2169347 24.9608461
C 15.8595502 12.5789867 4.1782259
C 27.7608155 32.7511060 20.2238376
C 15.8241555 23.9450675 27.0208842
C 30.8208734 20.8455187 31.2409616
C 9.6589325 11.9009191 30.3358946
C 33.7790186 24.0544838 15.3351114
C 13.3418251 18.7117794 29.6186659
C 34.4935181 22.9201944 30.1835684
C 19.3357461 21.3400871 7.7435215
C 24.3632840 26.2960208 25.0173414
C 19.0477119 11.6737485 7.5456518
C 22.1412996 12.4617059 21.4408732
C 29.9105604 25.4238795 19.8362482
C 2.8267975 13.0782425 27.0505549
C 31.9996368 13.0232249 7.2807549
C 27.7161961 12.0032031 33.8141509
C 33.1921387 30.1577874 7.3031775
C 28.9017831 21.1751928 7.8139807
C 29.5151775 8.7931614 27.7997952
C 22.3522113 22.5761326 27.7603774
C 16.9214058 34.7184160 10.5489683
C 17.1759752 30.1117603 6.0747098
C 4.5857429 23.6911712 26.1800937
C 5.5251169 1.5206830 22.4179181
C 18.6396190 35.0682618 1.0349507
C 5.4275300 33.2765988 23.9533693
C 27.7513567 7.0869228 29.9797157
C 3.2295922 29.4820831 24.2118669
C 17.3187074 25.2524249 31.5387312
C 1.5188666 5.3140384 31.4180033
C 16.2348088 20.9090745 5.8053935
C 31.6696249 0.6977228 6.5254114
C 15.1943865 17.7837437 25.5741225
C 0.3684198 20.1731264 1.3454482
C 0.1380293 19.9270313 35.2734814
C 34.0641687 18.0763772 1.3967491
C 30.0150112 17.8103119 25.6034575
C 29.0439181 27.0285875 33.2323009
C 13.0662225 0.5123743 25.3660393
C 24.9065193 9.9734637 12.8547723
C 1.2100114 21.6582916 7.9535840
C 11.4550609 35.3424453 31.5922003
C 26.1091016 1.3353064 2.8787944
C 8.3871923 10.8818024 27.7265037
C 9.0538541 1.3620668 5.7651313
C 30.0176528 24.2485655 3.6325272
C 32.8653724 13.0115078 1.8259596
C 34.1988149 15.8953870 25.4878464
C 30.5116049 6.6621715 1.3501353
C 24.8679314 6.2231247 27.8251134
C 28.0600052 24.6757805 21.7732040
C 28.5397222 3.1975067 23.8599684
C 2.6053688 12.5767902 20.2718500
C 34.1086498 5.3746181 26.8166668
C 9.2700387 14.4608922 16.1513673
C 24.5921198 7.8906752 1.1250870
C 15.1580990 0.4693889 21.3252338
C 9.8190612 28.8814758 22.9909629
C 14.6383020 1.7621368 7.2893086
C 13.2889731 20.6739465 20.9985768
C 18.2221530 32.2212084 9.5175928
C 17.4073728 14.7035278 14.3331023
C 9.4339450 24.6705357 25.9091245
C 24.8562402 32.9427830 28.5106472
C 1.5246369 2.8718569 27.7056367
C 30.9962393 10.8569355 29.3295213
C 25.5381632 7.5528548 4.2798455
C 33.9215480 18.0917363 32.7530083
C 11.3519144 30.4571571 27.9956359
C 18.0857373 0.2736547 12.6116278
C 13.2392243 29.8308347 34.9282038
C 26.3784178 9.8217904 16.5398907
C 25.2119806 2.5400203 31.9955778
C 20.8784550 11.8527982 27.1506387
C 7.8519656 25.4957530 8.2033219
C 3.5658184 1.8661065 5.2183398
C 17.9784924 12.6083972 2.7547447
C 32.1853701 18.6742515 14.1320625
C 21.4972485 11.0266842 12.7375741
C 23.0001346 8.9509721 29.7761248
C 33.0750395 33.6680911 4.0293131
C 32.7966138 32.6767915 26.7842617
C 32.2535142 11.2647804 2.6369502
C 29.3973635 19.5677065 18.9387942
C 0.6000402 21.3362890 16.6737429
C 30.0919604 14.1882774 31.0950442
C 34.7701776 8.7173598 12.0572745
C 16.6549067 13.6318317 3.6541407
C 3.7981905 1.4027885 24.6778452
C 13.8021954 0.6283258 12.1321729
C 33.5389587 25.4805113 19.7273358
C 12.2369529 7.8739698 30.6066642
C 34.3855843 16.3554886 5.4772855
C 16.6502130 15.0961801 32.8715079
C 28.4911605 6.8232321 27.3543318
C 18.6736011 7.3638513 1.4174727
C 16.6299237 5.7506483 12.8544485
C 9.5323534 32.6882343 11.4542756
C 9.3011796 15.4344331 11.7202945
C 12.9164145 13.6422818 12.7368518
C 9.2029817 17.9376502 27.7814948
C 2.9290738 0.2987987 6.3365923
C 33.1539693 5.4764781 3.3953838
C 34.5444958 22.6274343 35.2877422
C 17.5845463 32.4954943 27.0847945
C 5.6563569 27.1137006 26.4129230
C 8.0760578 2.7784309 17.2752363
C 6.3506328 26.1070181 13.8909488
C 5.5344079 9.4158814 24.8448629
C 18.2180575 4.7558923 16.7206750
C 18.1983049 23.2073364 4.7117880
C 24.9241347 35.2954244 29.5261765
C 13.7817827 26.0940922 0.7403048
C 2.0877455 31.7720506 3.4160826
C 23.3951393 22.3141814 32.6052593
C 8.6805067 12.7036207 24.5934255
C 19.9445972 10.6512159 10.7887126
C 31.0184115 9.4544640 7.9449761
C 5.9134786 28.7756448 12.7507963
C 7.0482162 29.6968839 17.4826728
C 27.7952518 6.4845804 4.9964972
C 32.4583321 1.8234602 13.9801654
C 19.5405330 7.2280149 14.1835387
C 4.8660017 24.9747732 9.2049065
C 34.6256353 27.2247860 14.9066559
C 10.8747271 33.0898742 9.0472035
C 5.3315962 15.1076497 23.3648665
C 26.4309298 15.4564854 15.7881091
C 23.9905366 26.3298070 1.2719535
C 33.6583950 19.5209149 10.9387098
C 22.8559997 27.0767562 22.8601957
C 26.8522366 12.4417356 9.1105229
C 20.8422378 31.2995160 20.1928294
C 29.8477402 34.1420906 20.1316831
C 3.2760653 0.1951576 28.2924794
C 28.2179916 6.2437971 26.1242593
C 22.1175093 28.2257423 13.9852921
C 9.0101002 24.1494791 28.7131868
C 33.3315481 16.0373827 18.2606464
C 0.9493676 16.1664514 15.9346819
C 6.7871607 12.1988873 31.6378107
C 18.2477027 32.7497576 12.6516435
C 10.9453986 10.2932195 16.3723599
C 11.0041873 6.0554174 10.8649963
C 25.0335879 16.2556583 30.7797352
C 28.1882970 12.5395523 18.8149037
C 4.8035590 12.9444681 12.2783920
C 1.0659881 7.6164007 16.3893118
C 23.1112375 21.5392873 22.2679313
C 16.1859785 25.4097009 6.5257329
C 28.4736843 34.1772974 30.2063056
C 22.6369092 12.6953466 8.9796246
C 31.3487514 20.6122853 3.7646456
C 7.4738468 22.4144206 0.9377947
C 8.4028213 15.0887362 0.9784415
C 13.9837948 27.1713228 33.4831391
C 6.5832070 9.1775383 21.9851457
C 24.1760841 33.0189028 10.1989876
C 5.3298102 22.5476872 34.2819732
C 20.3740003 6.3613000 26.2789675
C 9.0463172 22.8446038 6.5528775
C 33.0988926 19.1325034 6.0469622
C 20.4623807 2.4349680 22.1379957
C 0.5950328 18.4857000 5.0567647
C 34.8932100 13.2881390 20.7916518
C 26.9796475 18.7344311 17.8289529
C 32.7050253 2.5732361 2.5019137
C 21.7206632 19.5513633 8.5792313
C 33.0151651 14.3531550 18.2524458
C 25.7121078 0.6114882 12.7245845
C 20.0612727 3.0095546 18.3683421
C 24.7726248 14.6572612 25.8892410
C 34.9412738 31.3399917 6.2398377
C 7.3114967 21.0551466 6.4145481
C 29.0430261 0.9143262 30.3014469
C 22.5544484 32.6310512 22.2838325
C 1.5155466 27.0202478 22.0196379
C 16.6025389 20.0075582 33.4139383
C 6.9272071 12.2735664 19.1802726
C 25.4414301 18.4654169 35.2247088
C 12.4113963 12.1772057 4.7977749
C 25.3500094 26.4477875 15.4992908
C 15.1994421 15.7503183 5.5394442
C 19.7887867 7.4410263 33.7045137
C 20.0003128 18.5450445 30.3985776
C 24.5565716 2.2516160 9.3799106
C 15.1144676 28.4494887 27.0423935
C 13.4844061 2.5034188 31.0826105
C 31.6775502 19.2370477 31.1386714
C 27.5123584 20.0969265 1.9767957
C 5.1346734 2.7283563 11.3700664
C 24.4177404 20.0743848 13.8840773
C 25.4077158 12.8715274 34.4801538
C 28.1326508 7.0388573 8.4127538
C 22.3885725 9.7880271 32.7576527
C 4.2232764 19.2418673 19.6302839
C 11.0973302 12.0238132 24.6200158
C 7.7072047 23.1555592 24.4553238
C 5.0130446 2.9546730 15.7495392
C 9.3616651 28.4247021 7.8333540
C 0.9043930 1.7279457 32.9843762
C 10.1177399 26.8541850 6.3283415
C 10.7975274 4.5398740 21.1380068
C 4.3016572 17.1161165 18.0705403
C 29.2675120 26.9133142 11.7326024
C 24.3367833 2.5980411 0.9459702
C 1.2692024 10.2731769 15.3425033
C 5.2118850 26.8191723 5.7202808
C 2.4386426 9.1037199 20.6663060
C 13.0158417 4.9920160 26.3240102
C 9.4490922 7.7232785 27.9290124
C 15.4785486 8.5093913 26.2924138
C 4.1595550 21.0322161 15.6645967
C 29.1998577 13.6011979 29.5878146
C 27.8346469 11.2505340 6.0550949
C 11.3801344 28.4576051 4.8823597
C 17.7627976 33.4088695 24.1842776
C 17.4895817 1.3842077 5.5658590
C 8.8708651 27.2684773 15.0448043
C 2.0766421 22.8410301 13.7934852
C 11.9286854 34.2091431 23.1368645
C 32.2662754 22.3211646 32.0744264
C 2.1270674 25.6109761 18.5024385
C 34.0380566 17.6952711 30.4788803
C 17.6919719 22.5572822 9.6210906
C 29.9249965 0.1769209 18.1240186
C 23.5467895 14.2242624 15.4104628
C 5.0038269 30.9479572 3.8460549
C 2.8049509 7.8059874 19.4884427
C 22.0100041 13.9910517 32.1297966
C 33.9638492 1.9110545 16.6759024
C 3.4781570 7.7428933 25.4731571
C 31.9570245 15.0148662 25.6797450
C 18.2121647 5.5906840 2.8281169
C 0.2804215 25.5927072 22.9725175
C 31.9748193 4.2701411 5.0779971
C 26.3583439 6.1368010 0.4075016
C 19.5199265 1.8702652 16.8607032
C 28.8696039 33.8909210 22.2486386
C 5.6051075 4.4733822 30.0089272
C 23.5294101 30.3827061 20.0969770
C 24.5747049 13.9839959 21.3505630
C 3.6347651 3.8962477 2.1981654
C 3.5139312 30.9975709 17.6780088
C 18.0330514 11.5297360 22.3218659
C 3.2462286 1.6048273 34.7972809
C 12.4104674 15.9512047 0.4794012
C 24.0644191 27.8664813 19.0463758
C 23.8518925 11.7164795 19.4747029
C 3.5960158 15.6040165 27.0627089
C 21.8863163 23.2770831 15.3058883
C 18.4172521 18.3964469 15.4038616
C 9.5330936 35.2022050 28.4637772
C 16.4603590 23.7701660 16.4113802
C 5.3070974 11.8530818 31.6130226
C 10.2940634 22.8880675 10.9110294
C 13.6934932 13.0400407 9.9801904
C 32.2860902 15.4768461 11.2847632
C 7.8714244 35.3049770 3.0522634
C 30.8370412 29.7829027 31.5346484
C 27.7025658 31.6703140 5.1553102
C 0.0718942 11.1696249 31.4040717
C 11.7284405 25.0681769 22.5911768
C 1.5800283 16.7230058 9.4203221
C 6.3240055 5.5794066 18.0802151
C 34.4938979 29.3271413 30.1714944
C 34.7196952 19.5024369 21.3568602
C 2.6103128 8.0788889 11.5129158
C 1.0091924 7.3608307 4.6906490
C 16.1989525 32.5320431 11.0992042
C 28.3892637 15.2970829 18.4211233
C 29.7483339 0.0789772 33.4764771
C 11.3004860 28.5918839 32.5368457
C 20.3664955 23.7649155 3.7447890
C 30.1918822 5.4511006 23.8551388
C 22.9818516 30.1614686 11.1605962
C 27.5680088 4.4665131 20.8887320
C 30.3049652 32.5450728 8.2092212
C 31.9036479 22.2090467 28.3032585
C 0.2435759 15.8863216 31.2757156
C 25.8959231 26.9913129 28.9399877
C 27.5267269 0.8293456 5.7998950
C 22.8528575 7.0838731 25.9523815
C 8.2415711 31.8544692 1.9673678
C 22.1792990 2.7418074 12.1451941
C 34.1461698 22.4729709 10.6361168
C 22.2043328 28.5848257 9.7893327
C 1.5416993 1.4008086 17.4861311
C 6.6844357 11.5102118 16.1169593
C 10.1445267 34.4536644 21.9167528
C 35.3773803 13.6785964 34.3868620
C 7.9085781 34.7123358 9.5410347
C 32.1247729 12.6909430 17.6502148
C 34.8012245 26.1062215 1.2667737
C 18.9434766 34.9908084 24.1983795
C 19.2891128 18.5162560 34.8993251
C 20.9813942 16.0702850 10.2369755
C 8.2569678 12.3870157 0.3359728
C 27.5541043 25.5849416 19.9983407
C 5.4457740 12.7760772 3.0032130
C 6.5238941 20.8105605 19.3028696
C 0.0406057 25.8974888 18.6672667
C 11.8941204 17.3481480 14.4782115
C 10.6331342 28.8651372 14.0339546
C 31.7467489 23.4411251 27.3967049
C 17.9542337 3.6740949 13.5724207
C 6.8257072 10.8485653 30.0799614
C 7.9009719 10.7929398 12.3689763
C 23.7501869 8.5993813 15.2506153
C 16.4523066 10.1162905 11.6061858
C 4.2233820 13.4825734 6.9998763
C 24.4626347 3.9129682 8.8935869
C 22.6939817 0.5938997 20.2642192
C 17.0971372 13.9420298 19.1241727
C 24.0645901 22.0144234 26.1161434
C 34.0966198 9.7856331 27.4867116
C 29.2416187 28.1575081 30.3646276
C 21.5889373 33.3476468 12.2731938
C 5.8732745 13.4277921 29.0287796
C 28.9157983 5.2030083 1.7967749
C 25.2402612 6.9111385 13.7235752
C 20.1763211 4.9713839 15.8964938
C 18.2205239 19.7418587 11.7619657
C 22.7875378 11.1194398 32.7267320
C 8.0025944 15.3198923 27.8597690
C 2.8530637 24.9914073 20.8658684
C 25.0533151 0.8913820 9.2486803
C 30.3846166 2.0468700 3.7474065
C 24.6048867 31.6104637 31.4244642
C 11.8000217 8.8545337 6.2141166
C 34.1003610 14.5082247 30.6088973
C 29.9961453 9.3068057 12.8847122
C 1.3396132 6.0772414 17.6082238
C 11.1861687 20.6604613 30.5117619
C 3.0583441 20.6282376 0.4741476
C 8.2609772 17.5925675 12.9310701
C 13.9953233 6.1746197 5.7338386
C 18.2510159 1.4066720 3.2712444
C 12.3593803 32.1921079 3.2701714
C 34.2448530 31.3967707 15.6148309
C 3.5680807 26.3153473 29.0203897
C 6.1837811 33.0171357 5.2369703
C 10.3735393 8.4136504 14.4598461
C 4.4353695 9.2608603 18.8388042
C 25.0469251 13.4815441 4.0358963
C 27.1320896 29.6535313 13.1460163
C 5.2944707 18.7590341 29.8496372
C 11.6070595 1.6123415 12.4887317
C 28.7293595 20.5931882 3.9314001
C 31.6744508 23.1726733 13.6277832
C 16.8718313 31.0209740 15.3003638
C 8.2703551 25.4432305 9.8453256
C 21.2611230 1.5908713 3.1575669
C 19.8455161 21.9833737 19.3494236
C 31.7056275 8.9874127 3.0935074
C 23.4148102 30.0226526 21.7985693
C 29.4432866 4.6140867 11.0230452
C 4.6358339 6.6967100 32.9090542
C 26.3183476 17.2375126 15.1266065
C 4.7540281 21.5662021 12.7354282
C 30.7094418 30.9382359 7.3506791
C 22.8631078 11.7374632 1.9250486
C 18.3184424 21.4139799 21.0726186
C 15.9229820 26.5447596 23.2065970
C 9.9993792 20.3335594 12.9846634
C 21.6320902 21.0432173 32.0968368
C 6.9277465 6.9223638 26.7067060
C 31.1875557 30.3589326 11.5287226
C 17.2694159 22.6771066 21.4032237
C 29.5829163 33.5235024 16.7154205
C 32.9311449 8.3742489 30.3820411
C 22.3981811 20.2665007 24.7916042
C 27.3258877 13.8626271 30.7808648
C 19.3371361 6.3702279 3.2303874
C 31.5901064 5.7603039 8.2669305
C 25.2980780 20.2376389 16.2543910
C 6.9399109 15.1099082 32.7928340
C 24.5702524 1.2652078 27.2937662
C 4.1942634 9.1701183 29.3288283
C 12.6833841 3.3063224 28.4418394
C 0.2563529 30.3300463 32.1295670
C 14.5822415 21.1974640 18.5582650
C 12.5287009 20.7167631 26.0411397
C 4.2988838 32.0793005 3.3627473
C 32.9462729 19.9282477 9.4417937
C 15.7488405 6.2845717 25.9655374
C 1.1382157 22.8912718 19.9406788
C 28.9004880 8.8620841 21.9184087
C 7.2949576 0.2972431 30.9482408
C 28.6823971 20.2330372 26.5043889
C 28.5443631 29.0117383 26.4941327
C 17.6837644 5.4449091 33.2661749
C 3.0731443 8.9036608 33.1469920
C 29.7795505 11.5743785 24.6895074
C 30.7534620 27.1683430 9.0842517
C 29.0553862 4.7673395 28.9299799
C 32.0387430 9.3268324 0.7453420
C 9.0296527 31.7649817 26.7553959
C 26.4991616 31.7377524 13.6230052
C 17.1254925 32.6940697 20.7145167
C 34.2577774 21.2765297 0.3914094
C 7.4328004 17.7903217 8.0112753
C 20.0391828 15.0514321 2.7472469
C 19.4043409 27.6001718 19.5282632
C 18.0932789 29.7128875 27.5036726
C 6.5221896 25.8192402 19.3019831
C 25.4706509 28.4567837 23.5753515
C 28.4154465 25.9510635 30.1092032
C 0.7202644 22.7983737 34.1851667
C 5.5556264 18.9944609 0.7698322
C 3.1578732 30.6995369 25.8798181
C 26.6935706 34.7295387 2.0111783
C 9.2949885 9.6038725 22.7654642
C 17.2512963 25.5056853 2.5840337
C 25.2215640 2.3845533 13.0681166
C 14.3755611 3.2508773 12.6054588
C 16.3916382 1.7698065 35.0831208
C 5.0751892 26.2104827 33.8340424
C 34.8055897 4.2212002 31.7222368
C 32.9653878 31.2788336 0.5791011
C 21.9212642 15.8021559 18.9568579
C 24.9325972 0.2906604 21.4161001
C 25.7544763 8.4077536 7.3860588
C 26.0402151 23.7513436 0.0175025
C 21.2089866 0.0598328 31.6883750
C 33.5264889 35.1883528 5.9315429
C 28.1814311 15.1451443 26.6262398
C 16.7925378 17.3867681 7.8616124
C 8.4815426 32.3799397 13.9003583
C 4.7124161 28.0711136 12.7743832
C 14.4305494 20.0727522 27.2864530
C 2.9523905 17.4200756 13.6703071
C 11.7426116 20.9905724 15.5204307
C 22.1904114 24.6360394 2.6233215
C 28.8123718 33.1726335 24.8143648
C 32.4143634 12.0043926 33.6919824
C 26.4350803 4.3055834 6.8044458
C 17.0254483 7.5399330 28.3696553
C 14.1368533 32.5768155 26.3410595
C 7.7338718 16.7031061 16.1877314
C 9.9316827 2.6851099 34.0694132
C 6.1214370 24.4160459 25.2212067
C 27.3213173 1.8304935 20.9273084
C 13.2801426 29.7228237 3.1260352
C 9.2477348 9.1305840 7.3663785
C 2.9844271 11.6883006 32.9877342
C 19.0206294 29.5969788 25.1437178
C 20.8138098 24.8737980 17.9647412
C 4.3100181 23.2918295 9.5870529
C 2.5950041 26.2449751 16.2279856
C 23.6857545 35.1679536 10.1603599
C 28.1996727 25.3759177 26.8752835
C 23.3576262 14.6549098 6.1450661
C 5.7549685 17.0922742 34.1265035
C 33.5001613 16.1700890 3.2730671
C 32.1764937 27.7599665 22.0875508
C 23.2821456 3.0966626 23.4125037
C 24.7667597 8.6734447 26.2221810
C 21.1232535 20.5729982 34.7592374
C 6.0767232 34.0012138 32.7346188
C 28.5075381 34.8493770 3.5677881
C 26.9234930 7.7676632 16.9796184
C 27.6874747 27.1486440 24.9447719
C 11.8944481 30.8544784 13.2048447
C 13.4424484 20.7846452 6.4153420
C 8.6736942 31.3894023 18.6709022
C 19.9808891 21.0882104 28.3909887
C 12.3301077 5.8444957 3.3220480
C 0.7686449 28.7643005 9.1258226
C 3.8072687 21.1586074 31.2672773
C 8.4260096 28.4775321 30.3653513
C 0.5643638 15.8977810 11.1904392
C 20.2504456 13.4930047 6.6889068
C 4.2721306 13.5598598 33.8567504
C 11.7394021 4.3633174 15.0363148
C 0.5943583 18.1419702 7.6230560
C 0.3050322 20.9424575 3.0826435
C 33.1772606 34.4311361 15.0638006
C 1.8640583 22.8195284 1.8970916
C 5.9381722 5.5812945 25.9905291
C 4.4206946 6.9009678 14.2978537
C 4.8945857 22.7474624 4.9119570
C 25.9257376 5.3748040 32.1938470
C 34.5389790 19.0121175 23.4087213
C 21.1975052 14.1870726 22.0798703
C 31.6455613 15.7766137 30.3324524
C 17.4432616 6.4797187 8.1280783
C 23.1443123 8.7284992 33.0386396
C 31.9509183 30.2577240 20.3198785
C 10.6237952 6.2421636 34.3678858
C 7.7070224 30.5998902 11.9371679
C 24.3795771 28.8290028 4.7778669
C 14.6241361 15.8366290 25.4225231
C 20.0114986 3.2367360 12.6887646
C 20.7392328 6.9989638 28.7140163
C 19.3898940 16.5365742 19.0690493
C 13.4191032 11.6229465 35.3436364
C 14.0840668 14.4770718 22.1925546
C 31.8106392 12.1740766 11.1895828
C 19.0781572 4.2105726 32.2255466
C 13.2529942 17.1287790 11.1119110
C 32.2013824 19.9621610 11.4763968
C 9.5538420 20.9119327 0.2654782
C 2.6492006 25.4353406 14.1916780
C 28.1888677 1.6361463 29.0845614
C 16.1436019 1.8208732 14.1870819
C 8.0557601 21.0826703 7.4694112
C 34.1309842 26.8013385 28.3245209
C 10.0745696 33.5110003 3.4108344
C 35.3657745 17.1617098 19.6504293
C 26.5374860 20.2014443 25.2460813
C 27.9580164 8.7783782 23.9536175
C 22.6662395 14.9972382 17.1390575
C 30.5903772 18.6270671 0.9047932
C 20.6803969 27.0495634 10.6360854
C 23.7482795 11.5251002 21.2454309
C 22.8067170 33.9853559 15.2558874
C 14.2275132 31.7099403 18.3488259
C 15.8929641 20.6267866 9.6725415
C 31.8497575 28.3856523 29.3578288
C 15.8406945 32.5645745 33.3116136
C 12.9098545 16.5300294 2.0550268
C 25.4333208 24.3005676 5.3235301
C 31.7762659 28.9569848 13.8124241
C 22.3812956 2.5607149 5.4896784
C 0.9682101 15.8466087 13.0766703
C 2.4935256 34.2839600 33.8072058
C 15.9957963 2.7065329 23.6712925
C 14.0921373 24.3068491 7.7282364
C 21.8704996 14.2933885 13.5788690
C 22.7541298 28.7726432 31.4622020
C 34.8639778 0.5031458 32.7047500
C 35.2977268 34.5607618 24.3375713
C 11.7000260 0.2988198 12.7293526
C 1.8739929 4.6456326 21.9278244
C 4.9620333 18.3779167 2.8470210
C 1.2520200 1.9680751 14.6887413
C 35.0425800 13.0628332 29.2846004
C 26.9361163 16.7250224 2.6405882
5000
Step: 10000000 [35.38930211 35.38930211 35.38930211]
C 5.4513656 1.1962331 6.3641438
C 27.3267521 24.1773004 28.5053590
C 30.3242598 17.2728935 9.2102266
C 23.7780463 31.7468426 3.5553388
C 14.5666334 26.2183901 27.6022228
C 21.1648298 30.3027729 24.3578538
C 4.8418329 7.4478574 1.0517188
C 33.5928975 29.0195459 26.3837789
C 34.2767070 15.0740215 8.8727003
C 2.1573498 9.2076183 10.3537095
C 19.2367459 9.7347724 32.9482304
C 22.3680082 16.9199791 12.9915816
C 4.9469724 6.7961636 7.1778294
C 2.0764719 1.4304313 33.9705016
C 3.1170370 24.2868966 29.5220266
C 25.2004137 18.4424986 7.8279886
C 11.9001204 32.8139585 30.3494968
C 30.4540221 10.5579215 10.2902205
C 32.4565108 29.9746052 28.3017170
C 5.9986322 30.0034103 8.4006473
C 29.4884724 26.6903467 7.1391722
C 21.7343663 10.7011633 21.4187318
C 4.9451836 20.8661643 25.5935150
C 17.5481472 18.2083577 13.9666533
C 32.5666004 21.2368961 30.2670802
C 0.4013850 23.6059681 2.9722386
C 17.4536452 4.0179866 26.6364264
C 34.5617387 13.8603597 3.6202236
C 21.0526199 6.7294232 6.6202146
C 2.7504412 19.7635218 33.7669350
C 20.6461809 11.3763348 1.6260250
C 29.4243568 29.6404867 33.8473045
C 30.4991432 31.1682973 21.1977230
C 8.7785028 9.4842163 34.8925435
C 19.1909637 33.6656518 29.6149282
C 9.1200957 22.0785169 19.8397329
C 21.3507059 14.2200207 20.1647911
C 14.0335038 24.0063153 25.0889796
C 3.1372485 16.9850334 29.6725670
C 24.9940697 30.2095399 25.8435060
C 12.7287551 8.2925899 24.8620628
C 10.7292284 11.9212632 24.3939831
C 25.3342995 20.8053766 3.1878657
C 22.3540512 9.7330859 26.2778297
C 30.8077540 25.0016465 12.6284428
C 7.8441120 26.0012121 0.0896966
C 14.3147257 26.6711011 21.4367184
C 27.9311925 1.3720420 27.7676923
C 27.5748216 31.4414460 18.3461322
C 6.1677437 19.0886802 23.7208957
C 19.9280806 20.9723384 15.4267035
C 16.9405875 15.9394442 19.4111007
C 15.8317707 15.5562776 14.5637686
C 21.5479463 9.8945244 7.1841406
C 0.5089525 35.1750422 4.7960325
C 19.9686274 10.7923351 30.8175121
C 24.3057808 24.0802770 22.7893979
C 2.8333268 11.8306490 2.5035330
C 27.9808584 24.6073286 17.2667527
C 3.2797039 31.4449726 35.0156896
C 10.8861199 24.2647805 3.2556655
C 16.7836479 10.0872951 0.1293285
C 7.7967665 34.1462114 18.2878781
C 1.2972538 14.6539139 25.0955923
C 29.5381487 4.0116779 20.4292118
C 9.9985255 9.2139206 27.7750010
C 3.9610996 5.4229301 9.1278292
C 32.7857864 11.1004173 16.5316342
C 22.7304348 23.5400184 15.2205816
C 32.3894113 12.5496451 34.4395256
C 28.6641198 33.2783570 32.4721659
C 21.8677521 22.3077432 22.5243114
C 11.5547679 24.7715009 27.9700230
C 29.3373191 17.9204251 26.8532587
C 15.3427556 5.9562801 19.6301992
C 27.8175144 8.2714243 34.4944860
C 25.5092890 27.8834981 2.5067126
C 19.5173838 34.7039896 17.5864463
C 0.2782457 32.2295513 1.0441817
C 25.9290222 10.5262844 18.8111277
C 21.2430900 22.3146476 3.7452521
C 4.9081630 3.8391272 33.1812063
C 31.9227446 3.8199191 13.3372230
C 26.1595232 12.7805103 34.2410631
C 6.9870445 29.0696271 14.4449290
C 32.2226686 5.9802761 6.9793596
C 29.6099325 34.6847926 8.0544406
C 26.4890119 34.5716267 16.3412517
C 16.6446399 26.0666699 11.2013776
C 14.1374249 15.5115092 7.2382696
C 23.1625404 3.6198333 31.1101980
C 10.5530933 12.8893574 0.7123856
C 14.3875459 14.9261428 30.2342542
C 9.8150125 30.3377003 19.4919963
C 12.5991363 31.3225453 17.0989862
C 2.7610526 0.0783462 16.2957633
C 31.5360874 21.5956966 10.5633776
C 0.0816113 24.5421726 19.9581545
C 21.8778811 6.8136777 9.4368918
C 24.3168231 17.9718567 8.7732400
C 34.4068114 34.6892859 16.9257378
C 7.2399282 11.6902616 21.4491674
C 3.1775909 18.2113473 25.9816198
C 2.9077347 6.1603141 13.3829097
C 30.8497951 29.0384191 0.0825809
C 11.2139382 17.4381429 22.0459495
C 3.0189461 23.6270796 27.2313811
C 23.9487688 11.9744379 13.7044569
C 5.8622337 26.9867525 23.0370440
C 31.5060061 12.9029488 9.1794344
C 22.9910339 30.3072994 9.7836005
C 4.5948725 30.3497507 28.5321464
C 19.8163801 3.8732484 22.3904996
C 7.5533332 29.8950298 8.0447237
C 21.0215685 34.1736837 4.0372592
C 17.6212212 28.7862888 9.1482884
C 6.0063540 25.2677957 24.6863322
C 18.2076083 25.6486618 29.4069966
C 1.6033172 32.6845972 15.6761153
C 5.1137341 7.3142474 9.5774883
C 16.8817958 0.7893452 6.1154069
C 35.1023621 17.3757169 15.7677212
C 4.8133557 29.6295273 29.8297035
C 35.0861545 12.6989512 19.6836586
C 24.9992471 17.0995808 9.8976984
C 21.2909996 17.5394184 19.0433117
C 4.3226263 8.8652869 0.6688568
C 29.3251852 12.6460482 31.5541910
C 16.6291735 24.2081444 28.3977726
C 24.3551137 20.2264266 25.0675904
C 19.4605292 3.5052596 5.2594663
C 4.4529731 9.0932637 23.5549709
C 8.5176984 21.5171933 22.5073397
C 19.6659504 14.9726050 34.1363211
C 21.7428086 26.3251271 31.8344609
C 13.9568297 12.2340421 17.2683830
C 8.4377700 23.9091754 16.7594259
C 31.5422495 34.3053863 23.5461941
C 18.0181942 34.0484885 15.7255999
C 32.2030296 23.3342922 14.1184015
C 1.7507108 4.9776995 30.5342861
C 18.7018021 13.6431542 30.4757852
C 17.4724995 29.1088923 0.6597623
C 14.2065252 32.8032074 34.7287638
C 18.6607871 12.8666469 2.1889179
C 27.2342563 2.8075900 24.4665365
C 33.1894555 27.5637616 6.0410151
C 33.8249542 27.0051155 17.6636551
C 11.9626535 27.7241464 11.8304014
C 30.9615772 25.3890264 16.8194683
C 0.6935069 12.2047994 20.6393495
C 6.4504504 12.7801350 21.2238608
C 33.3949844 7.2508758 22.5101383
C 22.0407587 2.9810774 22.4946305
C 20.8986293 30.3293346 16.9207935
C 13.2609752 18.8694343 31.9606896
C 22.5586484 18.4260921 27.7810373
C 8.5507933 14.5607294 17.0843992
C 35.2313327 5.7957414 32.2324197
C 24.2703205 13.8224083 4.7588513
C 18.4460730 11.7455328 15.3152582
C 0.9931014 14.6060895 28.7702027
C 28.6339687 5.7300211 15.7021075
C 2.4608958 0.1454300 34.2041558
C 25.3430180 33.8401428 29.1647877
C 17.5490887 32.5637821 23.8972221
C 9.8305919 29.5166952 20.6036431
C 16.1832304 7.8276057 31.8407441
C 33.5869850 33.9521894 29.8416359
C 14.1377708 32.5480718 9.1685632
C 5.9358493 28.4367433 32.1377668
C 9.5085110 19.2653871 6.8093677
C 8.2697020 31.9597344 30.1472139
C 17.9672701 26.0838879 17.5179649
C 32.3493828 33.5247256 1.7770185
C 11.0428395 5.8410975 34.5835232
C 0.8475136 21.3367907 9.2353946
C 27.3746392 8.3176020 10.4614563
C 18.3736144 0.3730450 23.6863233
C 0.1101725 31.4243320 27.9516036
C 7.6710001 22.6419902 27.0473796
C 21.6263333 23.2001312 1.4203758
C 3.3565169 32.6553030 6.7631678
C 20.9306294 6.9806703 20.7729288
C 25.6642906 23.8388674 6.0890723
C 21.1488539 3.7659334 20.2978925
C 3.7163025 14.0350656 34.8329832
C 12.5674999 6.0350264 18.7386152
C 33.7101834 12.1730453 13.1190311
C 24.3112947 4.7128792 25.0858033
C 26.6858949 19.4152352 29.5824558
C 9.2238048 15.1656310 14.7259851
C 11.9003670 25.1653501 19.3652623
C 10.6107123 7.5563529 20.6985110
C 20.9734406 2.1992561 15.3907494
C 21.8442970 20.4145436 10.8758436
C 20.1884696 1.3971886 29.9835650
C 30.0106756 25.4099953 21.2163136
C 15.0313385 18.4499362 5.2128683
C 32.2872640 4.4454814 12.1855633
C 2.6181881 2.3243651 23.1681373
C 27.1616148 23.1590744 31.7451345
C 19.7843948 12.9433164 35.3319924
C 14.4754117 21.7108945 27.1906644
C 16.5436112 5.7257119 4.3460452
C 26.9943206 24.1199589 6.6276329
C 23.7278777 2.9792261 32.1067736
C 24.8650169 28.6024031 19.6483088
C 5.7594727 19.7365573 26.0182701
C 17.6709235 10.4873301 34.4074476
C 23.5053926 16.0496310 13.1575905
C 34.7077828 15.5773102 35.3302387
C 19.7696626 16.6248185 24.9531386
C 6.8773386 18.6627017 18.1685557
C 35.0738073 14.6786099 0.9113338
C 15.4091217 5.5814807 15.9934073
C 1.9371195 1.1677995 16.1800755
C 26.7576289 23.0472709 29.0124717
C 2.4879288 30.7052873 22.2640075
C 3.7859201 13.0335909 12.2550985
C 21.7213116 17.2332290 14.1238031
C 2.0548082 31.6450937 21.5563137
C 1.3105640 16.3298419 1.5140777
C 31.1706759 25.5278220 25.8050573
C 29.4110146 18.2092238 9.9182419
C 19.2240914 7.6946431 19.2055575
C 3.9847580 20.7153673 11.1810900
C 9.6094633 2.7133213 24.6594639
C 30.1910171 17.4289883 26.0292291
C 34.4467015 32.9405382 18.6548379
C 27.6080771 18.3875004 6.4440498
C 24.7391759 16.4361024 33.4548921
C 7.3775408 33.7086144 19.6083917
C 5.6224744 25.8751214 17.1034883
C 19.3268313 10.8002673 9.8267467
C 25.0394526 3.0560263 29.7738849
C 32.0128895 14.6264570 29.3972821
C 32.8354423 30.5670553 10.7361888
C 31.8809598 7.0289708 3.4389095
C 29.4131451 13.5161210 6.5546285
C 30.9245236 25.6163841 3.4826919
C 4.5709082 23.9937516 9.1781520
C 29.6971440 19.7477701 32.8581044
C 19.8666342 14.6363070 28.0278363
C 24.0457660 20.5720211 3.2461606
C 3.1293963 18.1188952 21.7601588
C 6.6787075 7.6959111 26.5970719
C 12.8550685 4.9721813 24.3093751
C 26.6456943 26.9838932 27.5442805
C 3.3515676 21.4122235 12.1012468
C 15.7712610 21.8256876 22.5877030
C 1.2814857 6.7883322 22.3609162
C 30.9196224 31.3782944 19.8268874
C 17.4286381 15.5328548 17.9799375
C 26.7933352 0.1279026 4.3419582
C 17.3259362 19.7900458 19.8668443
C 26.9472609 8.5644270 0.1364817
C 29.7614677 4.3587487 6.5185582
C 6.6693737 14.4313056 13.8467277
C 6.6207575 29.5692441 18.1730662
C 33.0997180 6.9492985 7.4877403
C 26.9300907 24.6463063 27.3272805
C 1.6484191 1.8518079 17.3077460
C 4.8251285 33.2972031 23.5717405
C 17.7180430 0.7725518 32.7403277
C 24.3930625 3.3484131 7.7090053
C 8.0960298 32.8217252 11.4769153
C 19.6048196 3.1151641 34.5332889
C 12.4355961 5.5960654 6.7381175
C 18.5699928 0.7296609 10.8120753
C 11.3592306 12.0650044 22.1254390
C 21.2627549 0.0738195 21.2897203
C 22.5473975 21.8220293 7.0824249
C 3.5388126 28.0120901 25.8673073
C 5.8865890 19.8365433 20.8317424
C 32.7916023 33.7040884 6.8055274
C 28.3068253 23.3902460 32.4450788
C 11.8827762 17.6485685 33.8370979
C 0.1469988 10.5468213 0.0680231
C 22.2534238 3.6929526 2.2101442
C 28.4226995 15.6478787 22.4189192
C 2.1225973 12.0430034 18.8500075
C 1.0583612 15.3697696 23.8938594
C 26.0872851 4.4235473 22.9177700
C 13.6057147 4.5136342 32.3892535
C 26.1775960 25.2507462 22.0359416
C 13.8261002 7.1403561 29.1516103
C 24.4462917 2.5032328 10.0799516
C 3.9292158 31.5296055 28.6387587
C 12.7143581 24.3984119 18.4861462
C 11.3925258 8.2518186 32.7532508
C 26.5487225 21.8866254 13.6721308
C 27.4139335 6.3514358 27.1774229
C 28.7494768 2.7179574 11.9827819
C 8.0787758 7.9037562 24.5286865
C 29.0911889 18.4480497 23.9566366
C 11.7881202 34.2321219 13.3935151
C 23.0419002 1.2011737 5.7735643
C 33.5961986 28.9208628 16.3603685
C 13.7912156 9.1597726 8.4824209
C 10.0218830 7.7514579 9.7268244
C 11.2835135 8.4003419 3.6295564
C 19.6061633 21.4609810 10.7449450
C 34.9993366 29.2367268 21.9532958
C 2.6369140 8.1163034 32.2511413
C 26.9997817 28.6562580 0.3086540
C 2.4476377 18.3077142 34.0164995
C 14.3960651 33.3095023 33.2816945
C 26.4332367 5.1141167 10.5843263
C 0.6179012 20.9734609 6.9072926
C 13.9255910 25.7827184 0.3551821
C 13.0438119 11.9630829 13.5239371
C 5.6133867 18.7737791 4.8725883
C 9.1655968 33.3269078 32.8775170
C 10.0037097 27.3688552 0.1877162
C 22.3393048 0.1864249 7.9426317
C 26.3122718 1.6544230 19.7694564
C 30.4235654 17.4704405 12.2217055
C 7.1933616 22.0941369 33.6743412
C 31.1159298 30.9673399 9.4768418
C 22.2660742 23.1267681 28.6650321
C 19.7344941 17.7200244 12.7306080
C 7.0420292 15.8770803 3.2660946
C 18.2239281 18.5901187 17.6203083
C 6.7977875 17.6455514 29.0854503
C 20.7625630 21.1049077 10.2802424
C 8.0346362 0.3848302 31.6141567
C 15.2188964 10.8560741 1.6487366
C 2.0718776 28.9557510 32.4727046
C 12.0376698 21.9063082 23.0848330
C 34.1512587 30.5567910 21.9646262
C 8.4436862 34.1477723 24.3197464
C 33.6333509 1.7677297 13.1190639
C 34.3958674 25.6859881 18.1328145
C 4.7581852 19.0481314 16.3348624
C 15.7347084 13.0960687 5.8490951
C 16.6813319 11.9129797 10.6189001
C 2.0506345 26.1260246 0.5492137
C 12.0231129 33.9508898 26.5592301
C 20.6880719 2.8583072 24.3507100
C 34.2070172 0.2918370 9.5416300
C 32.2556100 3.0806511 33.3936253
C 6.8875032 14.8076118 15.1903152
C 8.5915682 7.8554348 18.6225500
C 31.7615418 34.4501959 13.4580772
C 33.1592796 20.4590405 11.8837395
C 27.8883661 7.4080618 12.3579194
C 26.6015664 17.9690409 18.1455954
C 18.8085160 12.2490000 3.5075477
C 1.9122923 27.3681725 1.0251446
C 0.1372141 12.9512282 34.6929352
C 31.6949552 20.6512195 6.5975602
C 18.4148480 0.7900138 14.2416453
C 32.8070045 27.2013159 20.6460541
C 21.1524611 6.2838706 18.6175425
C 6.3612167 28.0499608 0.6196594
C 15.2806298 7.1526110 26.1461737
C 13.8706768 22.1389562 6.1058170
C 31.1244631 34.8113416 14.7979105
C 1.2377700 31.1839587 32.3306717
C 32.9863643 9.9827957 33.9838638
C 6.9748511 2.3767189 2.1565067
C 3.8605416 2.9210994 29.6380519
C 1.2236260 6.0106980 6.3918115
C 31.7816678 16.8885725 7.2521618
C 19.5651565 11.8524968 25.8023889
C 29.3811018 26.4405546 20.6644461
C 1.7168243 29.5034515 26.8768482
C 7.2430802 33.8173967 28.4429097
C 17.5297827 17.2410651 30.5044538
C 27.2938274 22.5785256 30.3309946
C 13.2169129 11.8440046 15.9621188
C 9.2832242 2.7594384 33.6979975
C 0.0729089 23.2671202 30.2097789
C 22.0192757 11.5037011 29.9835957
C 4.4363577 21.2941618 3.7861533
C 34.6910040 18.1143572 25.2941740
C 28.7255686 13.2748261 17.5018208
C 3.8953602 34.4422370 4.0727258
C 4.3981529 30.3361303 19.4863776
C 33.7917959 11.1725286 29.9247616
C 1.5345173 11.4752626 13.3648878
C 16.8916620 9.6754430 22.1619139
C 10.6055597 20.3740122 18.1088447
C 7.9938775 27.0732734 18.7126813
C 7.6042495 16.5945891 4.3460995
C 14.9771844 12.2633170 7.6729033
C 12.9319687 9.6987850 29.7175421
C 27.6492647 25.4205093 6.5413744
C 5.8936893 24.1920976 6.1373343
C 22.6673340 33.5698517 24.2505619
C 31.3739649 8.4196018 3.1979790
C 32.6456707 8.7274328 12.8373106
C 3.4764886 22.9906535 24.7785061
C 13.2690943 3.8681437 24.9959908
C 33.3118304 14.2515701 8.3968971
C 23.5850636 32.7269121 15.6356845
C 29.4382627 33.8306967 29.6367400
C 2.8505251 23.4640546 16.8729643
C 14.1994330 24.5527493 35.2224287
C 9.4884289 6.2488671 1.5502014
C 14.6661767 23.3192058 32.7093564
C 35.0919665 31.7467441 18.7129925
C 20.8046890 2.5471854 34.3069612
C 29.6377484 7.4465256 10.6389220
C 9.7536476 0.9160491 28.1378890
C 21.3867883 5.3362887 27.3907100
C 6.0402978 2.3521834 8.9041234
C 32.5710325 8.5630515 0.7189538
C 8.2865534 2.0874236 5.6751060
C 23.6762919 8.5245744 13.7047060
C 26.8534045 33.4394419 27.2655885
C 13.7965013 14.4095261 2.0806651
C 0.1303269 4.7595043 4.7369533
C 24.6497895 11.8724526 15.0198279
C 31.1024510 19.7801904 2.8334246
C 26.7426586 22.0597206 7.9570220
C 25.0287897 22.5063052 15.4563214
C 9.0421786 10.2198367 27.5134217
C 14.8924612 0.5025523 28.6585247
C 33.3208821 19.8960943 24.2036412
C 15.5531832 33.8366674 15.9125679
C 2.8928089 6.5270605 18.4156721
C 21.5845683 1.6139477 5.3755194
C 14.4518371 13.2121296 21.7227028
C 13.7134418 32.7357882 21.8932941
C 26.5983924 27.3666750 31.3540768
C 24.1500788 32.5046356 14.3282074
C 5.5696506 0.0375409 19.8154598
C 27.6964542 26.0174060 25.3127993
C 27.2749940 11.1441988 4.1978559
C 8.5618574 10.9220383 15.5852775
C 27.3578388 34.0454089 11.0209948
C 17.3279062 22.4509282 10.6809087
C 32.5378799 1.6337857 26.2343518
C 2.2377568 25.9196571 27.8508690
C 27.0656706 30.7270406 31.8499165
C 20.2975467 9.4265479 30.7955216
C 34.8234561 34.0861987 25.3834594
C 28.7404329 12.2816316 9.3209945
C 9.7407852 10.7771208 5.0123373
C 20.5421625 7.2476219 9.1379803
C 9.1428463 27.8240773 25.2811979
C 26.2736751 30.0307952 23.9513692
C 12.4788425 32.8865338 1.0115854
C 8.8383048 3.1827679 26.7553242
C 28.9502895 11.0535199 23.5915842
C 18.0815650 14.9313719 14.9748388
C 35.2934859 19.9376592 11.0836657
C 21.9197271 6.0149073 24.8053146
C 1.5357298 20.3542198 16.5970862
C 9.0157764 34.8588907 9.8595799
C 6.1225837 29.1245158 27.4436925
C 6.9546915 1.8346729 21.8345185
C 26.4197397 10.8660587 16.3006953
C 24.1176238 15.9230117 14.3126896
C 2.1529383 33.0055627 13.5619121
C 33.3235374 30.1938731 25.5347067
C 31.0717872 21.4995794 0.7709922
C 18.5537124 25.4119301 4.6497992
C 4.5178016 23.4866313 14.9103043
C 11.2885410 34.2128634 28.5051331
C 0.8695832 5.7110272 22.9946973
C 11.6967188 22.4959839 24.4463266
C 32.2640723 12.9078011 13.0039601
C 10.3192833 7.8044139 8.3180373
C 12.9258846 29.5746479 7.4189681
C 8.8076535 25.4398413 3.4461393
C 2.3290265 21.2141721 14.2913684
C 20.5023823 14.4601939 13.1840607
C 19.0755381 33.6732254 14.9136238
C 18.1316710 0.2283966 25.0929295
C 7.3227948 10.9926580 22.9244864
C 0.0856919 11.5808373 21.7729403
C 26.0961994 9.4243752 31.3021101
C 26.8882963 26.5412682 16.9938090
C 27.0334823 8.1958319 23.1721262
C 33.1731169 5.9916687 18.3812815
C 29.9750719 1.2136879 13.5599374
C 20.5860628 35.0930692 3.0807426
C 12.8341298 28.9413529 5.1033603
C 31.9766399 29.1244835 19.9855787
C 27.3480392 16.5466776 21.8498789
C 1.8908738 21.0688492 5.9992739
C 30.7389770 28.0939882 25.0647570
C 12.8785303 28.5527837 22.3869941
C 24.3239047 27.7470117 32.1173955
C 34.9381812 23.2420350 13.5042078
C 9.4564999 30.5552176 35.0979205
C 30.4989922 3.9486279 0.5596874
C 18.6239895 8.8186383 23.7157271
C 9.1841365 34.6987230 1.9990746
C 3.9127641 14.4440072 30.1894495
C 4.6065582 6.4541419 8.5443790
C 28.3786473 21.0287094 16.6729292
C 11.8809117 31.6972047 32.6794758
C 17.3985742 4.3609239 23.7596583
C 34.3370221 14.0160508 16.2309633
C 0.4079926 23.2942575 7.5164418
C 13.5604662 2.9578755 19.6851342
C 13.0189062 29.8649651 33.6510726
C 23.0622983 9.4660407 8.8618926
C 23.3602146 9.1312971 11.3212930
C 16.7743179 23.1003154 18.5764563
C 18.5377887 34.5368107 6.7231712
C 3.5052722 28.8870229 11.8255118
C 24.4820629 9.4271161 8.8782859
C 14.2384884 19.8202131 12.8061409
C 8.5230106 28.0593962 17.6761678
C 1.9282590 16.1539026 15.8323707
C 7.5922142 24.9057851 2.8742966
C 9.2187379 22.4649660 5.6729867
C 33.5993317 8.1368999 6.5951960
C 35.2675786 1.9043285 1.7788043
C 13.6858449 26.3971934 22.6386223
C 15.9555088 30.7457509 35.1880570
C 12.2551164 25.6508145 15.0613476
C 12.7307075 1.6880815 1.2187058
C 30.5509008 26.1006524 31.8094871
C 30.8324775 6.5431490 33.0477051
C 34.8847671 24.6077771 22.2725885
C 4.3199414 7.7485484 23.5344205
C 7.7664214 5.7280538 26.0112010
C 19.0722388 21.0903606 14.4562481
C 8.1251684 4.9172966 24.7732984
C 28.0890666 7.3637344 5.9566527
C 23.2912378 7.9051668 29.3598808
C 20.6139193 18.8218915 5.7104993
C 6.7229633 1.8737158 23.2746617
C 10.7171785 8.9185085 26.6588830
C 7.9182067 11.7144095 19.0401698
C 4.8960082 30.5682243 14.6982998
C 31.0636951 19.0005434 17.7154732
C 1.3279367 11.2683110 33.4382529
C 15.3530903 10.7280229 24.3598133
C 27.2021676 25.8953672 26.7704373
C 12.2264193 17.5889438 15.4171440
C 4.7331280 9.4389572 25.9229104
C 5.6367460 11.5865661 5.8660409
C 9.2571502 5.8294368 5.6279669
C 29.2868573 1.5392191 24.1496061
C 29.2388790 8.9268715 17.4845759
C 19.0160337 28.8763256 9.0913190
C 25.2767988 28.6356528 29.4343376
C 21.1632663 9.9399098 17.7263914
C 23.2320481 7.5306206 3.5775002
C 8.8149760 33.8759559 17.4349185
C 21.2392865 33.6952693 34.9321159
C 6.6660448 31.8872093 16.9820194
C 3.0448718 28.1858162 33.2602941
C 23.5110843 17.2090412 27.4342838
C 4.9518123 34.4923094 10.2906268
C 15.0632392 5.7987988 34.9119474
C 19.2680512 33.1889648 1.1824120
C 2.9979914 18.4081320 19.4024997
C 11.0629871 1.5713666 19.7971002
C 15.9064649 19.4246472 15.2126467
C 6.7139939 10.1625273 17.5186694
C 27.7635524 2.4450181 16.6343656
C 17.6386705 29.6267436 22.1112007
C 19.8659200 23.8108183 30.2044358
C 10.4968982 21.4503741 13.2681094
C 31.5440305 26.6147834 34.2654050
C 17.3409777 12.2539443 18.6182004
C 31.8603981 16.1602153 6.0061849
C 9.8392993 19.1743087 23.5939751
C 11.1433691 12.3407203 19.8112943
C 18.8436267 25.6771079 28.1181325
C 34.8971324 33.4920506 26.6261527
C 30.0585030 17.6715406 1.9724543
C 24.8486618 14.2660949 20.4885770
C 6.4976145 13.0455089 0.4783689
C 11.0396113 7.3407922 26.5534658
C 4.2005364 33.9305006 13.8564033
C 11.1095737 11.9228936 17.1486695
C 26.2210186 28.5290672 15.4908274
C 6.9715848 3.5546866 1.3501246
C 21.7723140 32.1599258 29.6748170
C 27.7645016 8.5875966 22.0107106
C 29.3130884 15.9528799 7.4212313
C 29.0766769 21.7016331 26.4430394
C 13.7947469 28.4387388 13.4257523
C 13.7701165 27.9020946 34.8878164
C 21.5347993 17.2822762 1.3317274
C 17.7668293 9.2110149 21.0550640
C 8.1524499 18.8668065 12.6257594
C 25.9118719 27.9516066 27.0763543
C 15.5560037 14.7577473 34.0773283
C 35.2063335 6.4204847 2.8412411
C 25.3287394 2.2449264 20.6562714
C 3.3825290 1.9649095 31.7377118
C 13.8435268 10.7109300 27.7684053
C 20.6758501 31.8323403 2.4758167
C 21.6291347 1.6451388 26.4582689
C 18.8849773 8.1509604 21.5187604
C 20.7576319 0.7097962 11.3896135
C 12.0219330 27.1886073 15.4885574
C 20.5598028 22.8946827 26.8871013
C 15.0845937 2.1003394 17.0507348
C 8.8322092 0.7893403 29.3717009
C 6.2356801 34.3022819 34.8269007
C 10.8671794 15.2809502 9.9150916
C 9.7732205 26.8334967 32.4454423
C 3.0614935 10.9300349 20.9572302
C 14.9076857 15.7868959 11.4368097
C 13.9959164 3.0174856 5.9269590
C 28.8894571 25.4836514 7.0966610
C 34.0105277 4.3248835 2.6129260
C 2.2518175 16.8668032 2.4302914
C 13.2912084 26.7561874 29.4819945
C 33.0663018 30.6344865 14.8713049
C 12.1129194 23.6218444 21.1813019
C 22.9244082 5.9634061 23.7933706
C 6.7148968 17.5375166 25.3380597
C 7.3382788 16.9816557 8.0247086
C 8.8318837 18.0757316 6.3628243
C 6.2289302 31.1227555 23.8915522
C 19.1137486 1.4794450 1.0207550
C 16.5564945 8.7197916 15.4990844
C 23.6813305 17.1025812 21.8712067
C 0.8575118 8.8633305 20.5598145
C 29.1321852 14.5524278 24.2786078
C 17.8814461 12.0941262 5.6057997
C 13.1168412 12.3835422 11.1095362
C 29.7088704 34.4452741 3.7420010
C 24.4230854 28.6341091 20.9619480
C 16.3485709 26.5319948 19.9457139
C 7.8325398 33.4721315 12.7770014
C 26.6603745 1.4957322 30.9672071
C 5.0632435 13.9085713 12.2103289
C 29.4749355 0.2727226 0.3239602
C 7.2456808 27.7384721 19.7262820
C 6.8180503 24.9207372 27.4274967
C 23.0397813 8.4738244 14.8619853
C 32.9146464 20.1699852 25.5496739
C 12.2580866 28.7465181 25.3736873
C 1.8359931 26.1048815 14.7434102
C 15.8325095 16.4451020 3.9127815
C 32.5804461 28.0013296 19.6306190
C 4.6896938 29.4073907 3.5098196
C 11.5939695 13.9272669 34.1987806
C 25.0563664 32.3686561 21.4235930
C 18.0150204 13.9853975 2.0132071
C 26.7401291 16.1378009 32.0268452
C 12.8185034 3.5066952 26.3023451
C 27.0719852 16.1408616 8.9605033
C 20.2626030 34.3562539 34.0679238
C 18.6703664 8.0706438 5.5370946
C 4.4260102 18.2463601 4.4759807
C 6.2468937 20.6784773 31.8773286
C 31.7682208 15.2647192 25.7123249
C 15.6573540 34.9584415 29.2969888
C 30.1009940 4.9208242 24.9842011
C 0.0605263 14.0129557 15.1027969
C 17.4547633 32.6107108 19.4789220
C 24.6790594 20.4689238 21.4012892
C 20.4298509 24.6106515 14.9752058
C 9.2071316 10.5667072 6.4408435
C 13.9762249 16.4896668 30.8329366
C 13.4797117 19.9896782 11.5665766
C 6.0036410 30.4067722 10.0106496
C 27.5458022 21.6808396 4.6553398
C 4.7882980 1.4437902 13.7987192
C 7.0466068 4.2818875 8.0988939
C 18.2732746 14.9574459 29.9774433
C 32.6221201 13.1409988 31.4687290
C 16.8712500 15.4861258 15.5290046
C 34.0874867 34.6859916 8.5657971
C 10.0722772 17.8710379 30.8225234
C 29.0882181 13.4380693 32.7903910
C 19.8364790 10.8352501 12.0607746
C 24.4337564 14.2427225 2.2660871
C 3.4920151 30.6386914 20.3476948
C 7.9189736 14.3535257 13.0200311
C 14.0349653 19.1770665 24.2215659
C 23.6433129 20.1221722 33.8507719
C 5.9865421 11.8169204 28.7709847
C 23.6555744 15.8803709 16.8533652
C 10.4794444 25.5774747 21.3319702
C 0.8932724 15.4976463 4.2167708
C 0.9476003 1.2715361 19.9092673
C 0.5973672 27.3809375 13.0915665
C 31.7265068 24.1066650 12.0184252
C 27.9891302 34.2811351 31.6765611
C 20.8871274 3.5894113 32.1506557
C 10.9101597 2.8106531 2.2968990
C 6.5738965 33.4953340 29.6671336
C 7.3540810 23.2894662 24.2313857
C 29.5574002 13.6393303 5.0318778
C 2.1914360 10.3631562 30.9177547
C 18.6458225 0.8092543 9.2924423
C 23.8939115 16.3498424 19.3079854
C 2.4193666 12.9605483 23.5900331
C 31.9689404 22.4427516 21.7208158
C 27.8857499 7.8906139 3.7615912
C 16.6217139 5.2964959 24.4737387
C 26.1012811 5.6519492 6.2372166
C 5.5519445 30.1957419 4.3314892
C 30.2698515 0.9683088 23.4101634
C 25.0002237 15.1059303 17.0308153
C 33.0958419 12.5668965 4.8317757
C 29.0370415 17.1331355 15.5958402
C 24.0890947 23.6285438 4.3787573
C 30.3095464 20.4406672 6.8760263
C 14.2669537 9.2188120 7.0826267
C 14.7906608 24.6877050 4.0656625
C 9.6866573 9.3694933 33.7181264
C 17.2797267 0.5587766 4.9328759
C 13.7960126 3.6965264 3.7780842
C 29.3407131 13.7886860 12.6681555
C 25.7724655 26.7610042 8.9350655
C 12.5943861 4.5199530 33.2962069
C 5.2022954 22.1920664 4.3835885
C 32.6895861 14.0859109 23.7949921
C 5.6314033 29.4541760 10.9621658
C 32.0623021 14.6272128 0.5811655
C 7.5618575 0.4350463 16.5949021
C 20.6833343 26.2592293 24.6670263
C 14.0614388 20.2442580 16.7276585
C 10.9386957 30.2214382 18.7611434
C 32.6574029 16.4341756 3.6275179
C 27.9090407 18.2594985 11.5766861
C 16.6805218 15.4569198 13.3702460
C 4.3315351 33.3335538 24.9685845
C 26.9307501 7.2687324 14.7516383
C 16.4582483 6.7184301 32.8314725
C 17.6367540 15.1714464 8.3830313
C 20.1057843 33.6920677 5.1560478
C 25.7185800 26.4995407 21.3741501
C 15.0210187 9.2553941 12.4801215
C 6.1801000 18.7665117 25.0780639
C 28.8232647 29.3739100 6.9834041
C 8.6834888 7.2079890 11.8828790
C 9.5319990 11.1938192 14.6502008
C 0.8364004 19.9801963 3.9974118
C 28.4094885 29.4532537 19.4863356
C 30.7589528 15.3004375 18.1803204
C 6.0984950 8.6195822 8.2678258
C 5.2794335 19.9444488 1.3517807
C 15.2418572 29.2288856 1.7115835
C 15.6505546 10.3385113 31.4357881
C 35.1357700 4.2499516 7.1613978
C 29.4188789 20.1518933 20.0148210
C 2.6832189 6.5816357 34.1565721
C 13.4715278 12.9075934 33.1019445
C 7.4627423 30.5405728 5.6294781
C 11.4737418 25.3239966 35.1521118
C 26.9128171 3.8407747 12.8198878
C 21.2553094 13.9735471 12.1322806
C 16.9057882 8.3499118 13.9967076
C 21.7175441 29.3971200 25.5331473
C 28.7951639 20.9735334 21.2368048
C 32.2315878 13.9946350 32.3038875
C 28.7264963 34.8987961 7.0086537
C 1.4942413 3.3259013 23.5390539
C 27.4313086 23.6584836 1.6113185
C 6.9374896 29.5173862 25.5139603
C 27.7708973 33.1935584 25.0362219
C 21.9172241 17.2070070 11.6625911
C 7.4012166 15.7224487 31.7316251
C 21.8029554 27.6281113 13.8226815
C 24.1340336 16.6867118 28.6309645
C 26.6023628 9.0968731 32.6221857
C 24.0495342 5.6988955 5.0972953
C 5.6458513 20.7482214 21.9945767
C 5.6867894 19.8356772 13.6314138
C 7.8510930 3.2000731 28.9903627
C 7.3512794 24.8114809 29.0286273
C 34.9752057 27.0926718 15.4200721
C 7.5087556 25.4506026 21.1724790
C 28.9815703 2.5395948 9.6270856
C 14.3534006 5.9124917 28.9472148
C 0.2386791 10.4093362 4.0091491
C 33.1201870 0.7157727 6.5280353
C 5.2143381 7.6885410 28.4451882
C 18.0506295 11.4662623 17.5484644
C 7.2149690 26.9238039 15.3869848
C 32.8189470 13.2036474 30.0288102
C 10.5721951 5.1045928 12.4149317
C 3.4059625 3.3899757 21.1454987
C 2.4447582 7.7915790 33.6188288
C 27.7840836 17.1897263 17.5990699
C 31.8755330 10.6784479 5.7797782
C 20.2392963 3.0770415 14.5026092
C 22.6121361 0.3238420 2.0167932
C 13.3348453 15.5821799 9.5501873
C 23.7224083 14.0376760 31.8149231
C 24.1960056 31.8754691 16.6723676
C 24.4879530 19.9098474 23.6141304
C 1.2153137 22.4835295 2.6794646
C 11.9692286 15.2576690 33.6780199
C 12.2464163 11.1086916 30.0172289
C 11.3957875 22.5846041 29.3000962
C 28.6331947 7.1493185 7.2330770
C 1.5671143 25.3534528 10.3285620
C 3.7880979 11.5805561 0.2925627
C 27.9555604 26.6174945 34.2714079
C 25.0075499 0.5929692 2.3543673
C 19.7626463 7.5940712 4.7102242
C 4.9761610 33.6086375 3.4988223
C 22.7823696 28.5424253 24.9807417
C 28.0481611 5.0208767 0.1828198
C 7.0508151 23.8757188 26.5418074
C 21.7305841 34.1269390 23.3392438
C 0.7027026 24.1617340 18.8420433
C 21.1431387 10.7224799 11.7274263
C 18.4832627 33.8792112 0.2936562
C 1.8473190 2.5832401 12.5694957
C 9.4566130 34.1458759 5.9644285
C 8.7860555 32.5094331 16.5773641
C 6.0821107 30.6734673 25.2782436
C 7.1839177 35.0815754 26.3469470
C 27.0133142 20.1711669 1.6483512
C 19.9201782 11.1079505 5.2561802
C 13.7139582 1.6310614 0.1836365
C 25.5204934 9.8512349 21.3788691
C 28.6559101 16.5081947 19.6952533
C 4.7853890 34.4459134 12.8088789
C 0.0438302 15.9953019 26.4913668
C 18.0440360 5.8305519 31.3934023
C 19.0355906 7.3771733 14.6731013
C 7.2339429 28.3229531 5.2012677
C 11.8138819 30.9333406 5.5601542
C 30.1419274 8.6043230 27.2855264
C 12.8995568 33.5460324 35.2224171
C 34.5632806 25.6665111 19.6429800
C 5.8281306 31.5978290 4.1443845
C 4.8572864 21.5320983 19.3778707
C 7.8573676 23.5871067 29.3900342
C 13.2255355 31.7738724 11.8976914
C 17.1589993 4.1997107 34.9887427
C 31.2092762 33.8875123 15.7433878
C 1.5795969 0.3687099 1.8023393
C 10.6430898 30.4387807 34.3485284
C 28.3309730 28.9291138 20.9018757
C 11.8004890 20.0526677 9.3799875
C 2.0928707 20.1790585 21.1339952
C 33.2791680 12.1894106 29.0664475
C 30.8520511 0.6204631 9.9339794
C 26.2154794 14.5398148 6.3625425
C 21.4825852 2.6356122 4.2241255
C 18.4011081 23.5103120 33.7849904
C 34.2871085 12.4262503 23.8135413
C 13.4636064 14.5939211 19.9555802
C 4.8332833 24.8754845 19.1560734
C 22.5510141 23.7605952 0.3124196
C 27.9375991 15.1049792 11.2465648
C 23.6362934 28.0351324 30.9272458
C 35.0274072 1.0280279 31.9482899
C 30.9142631 22.5316576 9.4351079
C 24.5727004 12.4966921 11.5668149
C 29.2889910 11.2285979 33.9275127
C 1.7699222 30.4538501 25.8685755
C 34.4692253 28.9790050 13.8995351
C 2.7421693 21.7540256 6.9011007
C 21.3654850 33.4080596 14.7260619
C 2.7830213 3.0276223 4.8176498
C 21.9182942 28.1318235 11.4855420
C 25.3011234 32.3357015 31.2571161
C 28.3952627 3.9633573 4.3378982
C 25.5035637 15.4346705 12.2649468
C 18.9318641 8.2219385 24.9239833
C 25.9723427 14.8375030 13.4925804
C 15.2738389 5.3630896 27.9522727
C 4.2193733 8.6887187 28.1659382
C 25.9195019 3.0584123 17.8087875
C 12.7652790 21.0220971 20.4566350
C 11.7634710 29.8392413 4.6078321
C 17.9900782 25.7051320 13.2136458
C 6.6129855 18.0927381 27.7509178
C 9.7121988 20.6073313 8.4654239
C 12.4286246 8.6774719 30.5483916
C 26.7995589 27.4064690 14.9328996
C 21.7362026 6.4681495 11.0902281
C 7.7360481 11.1575299 17.6875765
C 20.7536729 6.5895573 15.7863640
C 3.4604317 15.3327610 8.7789837
C 20.4008393 14.2922836 6.2543291
C 29.1027678 29.6641868 13.3318285
C 29.3906023 3.2501037 21.5599708
C 31.1565685 14.3813504 3.2268299
C 23.7209543 27.2449736 7.4938069
C 27.1520233 24.9669598 13.7168967
C 31.4677314 30.7894197 30.3737770
C 8.7297552 33.5776131 2.8212654
C 6.4593698 28.9325775 19.3549911
C 24.6607354 16.7746302 30.9532894
C 21.3373887 21.9318154 6.3224240
C 13.0495941 6.6269101 31.5955370
C 33.9177186 2.8077890 5.7015711
C 5.8405674 14.7655928 19.9649885
C 23.1111012 19.8811830 25.6761970
C 8.7196461 14.6881072 21.9160758
C 15.3017667 22.9793773 11.7587990
C 30.7489666 17.4744371 32.1775987
C 8.6609910 7.1234357 23.5414020
C 27.0637172 26.3924504 15.6909865
C 2.3723239 17.1711947 4.9261650
C 19.6310570 10.9928477 15.8270593
C 32.9086859 4.5259650 30.9945233
C 10.6578975 14.7586459 2.1502651
C 28.9987392 1.3395999 34.6829287
C 21.5164262 23.1187769 26.0025143
C 30.5278696 16.8657772 7.9679396
C 8.4452709 8.3449050 0.2278018
C 3.3687935 22.5358608 26.2046344
C 29.8673751 0.5694803 16.9803458
C 26.2186492 13.1252575 22.1615676
C 21.0912472 9.2629565 28.2655440
C 2.2708907 34.2533675 30.9818500
C 33.6486196 20.5223164 32.3403564
C 10.1600468 21.3893122 10.6970864
C 26.5408199 34.1768925 25.1302942
C 24.7200968 8.8423311 11.1037600
C 8.1851932 1.7885903 16.6626588
C 23.1450063 32.0179539 26.0211656
C 23.0522552 0.4187945 19.6258337
C 29.0421931 12.5577568 18.7968030
C 19.9495854 3.9113855 9.7456040
C 21.0940458 23.1546764 24.6397775
C 26.4072795 11.4112665 26.8902158
C 21.4624085 26.7102707 34.2850931
C 16.2202455 1.8545128 10.4527686
C 12.5863582 26.1632806 0.2397339
C 5.1150188 32.5322212 32.1959513
C 2.0453713 16.7761488 13.3650776
C 5.5819308 25.0819496 18.0643242
C 5.9664435 15.2149280 3.5668381
C 29.9844463 32.6881414 31.8276988
C 3.4802076 4.2636755 0.0660956
C 15.8684813 6.3159438 23.8034469
C 5.8921731 2.9900400 23.8262171
C 1.4958503 16.6992182 5.9351678
C 34.5384009 32.5852267 31.5961475
C 3.6536864 14.9688315 32.6285557
C 10.3723565 15.0501815 15.6225357
C 34.9493097 16.4863338 19.2527837
C 29.6267974 12.8696459 16.3624918
C 27.6410951 4.6232841 32.4715046
C 17.1566581 1.1286477 11.5117580
C 8.8726572 13.8521175 31.8738645
C 17.3686635 22.6032993 15.5348413
C 3.7062879 3.9416643 7.0157838
C 22.5747126 16.4474201 34.5240308
C 28.1958635 11.5377466 6.2628723
C 25.3119815 19.2921291 18.9755634
C 26.1697367 28.6666619 16.8892418
C 21.5993148 8.7495955 0.2837314
C 29.1847239 5.1460693 27.9602159
C 23.8047620 19.4091606 14.1868124
C 0.3941891 12.5643867 9.9643356
C 26.2913974 30.9241812 1.6052696
C 11.0705751 19.1789919 27.6411916
C 23.7804517 14.7109307 1.1481000
C 24.2864389 23.0955742 13.4076238
C 25.2960381 28.9121313 27.8367416
C 30.2211888 18.6538245 21.7157059
C 31.3970227 5.3707765 11.6239284
C 16.0623573 9.6548486 19.3446488
C 15.7634691 1.5527341 6.6299963
C 0.8405519 26.7280742 4.2224526
C 21.5405318 18.0891276 21.4759237
C 10.9537953 4.7644973 0.0632123
C 32.8357831 25.4239414 10.5631424
C 2.3706835 13.8202666 22.4518506
C 16.5873122 32.2226660 25.8450959
C 10.4939740 9.6506131 3.2410019
C 4.2930990 19.4189788 0.4031958
C 6.7368475 11.7853510 24.0893911
C 10.0316571 18.1218560 14.7330154
C 1.7219597 12.7542508 27.4046068
C 12.5526389 34.6728453 9.5611737
C 34.9863095 15.2154069 33.8768511
C 6.5256080 9.8428700 30.0814221
C 20.0953666 10.9363520 19.5007854
C 20.0473010 29.6249513 28.9996384
C 19.1688187 34.8525822 25.7939066
C 20.6234921 8.1094404 34.9753589
C 32.0213172 6.0281246 2.6047979
C 11.5633899 8.8088359 18.7732711
C 11.1527709 19.0626795 0.3712538
C 10.1705866 7.1330900 28.9879514
C 3.4312421 27.6938306 6.7885115
C 16.5811288 4.9527249 11.6049766
C 19.6100595 16.1884942 22.5510661
C 27.3937403 13.6950031 17.2038123
C 9.1389685 11.4244833 10.7987887
C 9.0897370 14.9976077 13.3367658
C 31.4266391 10.3173744 20.3491028
C 4.1618179 26.5834928 6.6490241
C 35.1657988 16.2820021 21.7099153
C 23.0210426 16.3442065 18.1492082
C 34.8759456 33.3960578 17.3534976
C 7.8612728 29.6127577 24.3343678
C 25.0827689 3.5755441 3.4139463
C 1.5619501 25.5041644 34.7439213
C 21.9848251 9.3357776 15.3743127
C 32.4803356 9.4132622 11.6148390
C 24.3005923 18.9613028 6.7276495
C 19.0528501 11.3420484 6.2373131
C 23.2992691 13.8478632 24.5974378
C 0.8164408 22.7325665 21.3108962
C 31.8347877 32.4380987 33.8359762
C 11.3045548 31.1863658 7.8946738
C 23.2854769 29.6796180 21.3295122
C 35.1545247 0.2395219 23.1272736
C 13.0672103 32.3225764 29.6972088
C 6.5651879 23.1853158 13.4114358
C 4.8209619 21.3989717 27.8601414
C 30.2968652 4.7455182 7.9253248
C 32.8488923 32.2886182 23.2461333
C 20.2138926 17.0401818 31.9417559
C 16.2212359 24.3465700 31.0578733
C 18.3507258 16.6362894 28.2164534
C 10.3304045 18.2202506 13.4518435
C 29.8349498 25.1026796 22.6203163
C 29.3033211 25.2441401 0.1498352
C 14.4691789 19.9892314 15.3699456
C 10.0850522 4.9289614 1.2835117
C 20.8435226 16.9346057 2.6803709
C 30.2964384 12.6278825 26.7029217
C 30.8259396 5.3410835 33.6697471
C 23.7837906 26.8600283 33.2151930
C 5.3914318 28.7783747 7.9559985
C 1.5578132 12.7884082 16.4667316
C 22.1752158 1.6591219 14.9372806
C 16.9575850 25.3620298 6.4273808
C 1.9750502 34.4326207 33.5239380
C 16.2045410 1.4937569 15.0864405
C 10.2835884 31.3922504 25.8788980
C 18.4737827 4.5607358 5.4024742
C 11.5775870 0.0024067 15.4962581
C 18.4399816 30.2294406 16.2420261
C 29.1761111 32.0308401 23.1838383
C 15.1572735 19.0378437 0.6595046
C 9.5478121 20.7667756 20.4350989
C 10.3475370 31.8102179 7.2085384
C 13.1591862 12.4506317 5.8927988
C 11.9082078 21.7572078 25.5924010
C 35.1808517 34.3582079 33.0729552
C 10.8775401 35.0044142 35.3853993
C 10.3396200 21.1686494 16.0125502
C 13.8619971 20.5494567 14.1201360
C 18.4224928 8.0533891 12.2029525
C 32.9394698 29.1667977 17.5514462
C 25.8076861 9.0214257 23.7871143
C 12.7128251 20.4695808 16.6855405
C 10.0031413 4.0250444 9.9527960
C 23.0588650 9.8933727 33.8779647
C 2.9792262 15.3224507 34.9793942
C 27.7565813 12.4660234 8.2967925
C 16.8216814 22.5372320 0.4321697
C 12.8214099 4.9130122 22.9199840
C 0.2298241 20.7246015 16.1072141
C 23.2874548 28.7582497 23.6660296
C 7.2587633 34.9147347 15.3033464
C 18.7994725 17.4060780 24.0833904
C 0.2319585 9.1276427 26.0285827
C 20.6114820 26.2076769 3.6722076
C 0.4446537 29.1693393 5.0594371
C 3.9487366 28.4611148 23.4818820
C 18.5237157 21.7908883 27.2522243
C 25.5743205 1.3126341 0.0858455
C 16.6524973 33.8936238 1.7656669
C 23.6978419 30.5156396 18.8705111
C 6.0287540 11.4737179 4.5677258
C 31.3336019 26.7192533 4.4827707
C 20.9636975 6.5685117 13.1974528
C 13.8645699 11.9830335 14.7068075
C 35.2164797 4.8933050 15.8764607
C 7.8085482 32.4639726 35.0071953
C 2.3459556 0.0171118 28.2635604
C 27.2719513 5.7794066 28.5273258
C 35.1272758 4.8981266 14.4828273
C 10.3630202 4.7927735 30.0722127
C 10.3332151 18.0312473 24.2196942
C 10.7386817 7.7027634 5.8028284
C 8.7662033 24.4356194 31.4702407
C 1.9510490 19.5671388 17.6408374
C 1.8799908 35.3598386 11.6473318
C 34.8218347 24.0550716 23.6216281
C 1.7444653 1.0043082 18.6866763
C 13.6987950 34.4474228 32.7587997
C 6.8817215 18.2284636 10.2351428
C 28.0396156 18.4743164 26.4353897
C 13.5199344 26.2218397 7.3196963
C 20.4734678 30.9967398 17.9628899
C 22.7778256 29.5362364 0.1409207
C 3.9496056 0.0642330 15.3783645
C 0.0305233 13.1651994 18.3234546
C 25.2625481 22.2133361 8.0592520
C 29.3489817 31.3406228 15.0419793
C 23.0527226 9.3780177 12.7267460
C 13.6704521 0.0029758 21.2320295
C 26.2471736 23.4406208 20.2632356
C 16.0621341 5.1985970 12.8908794
C 24.6950859 10.6044098 3.1785453
C 6.2694593 4.8394172 1.2681293
C 0.2537589 2.8290611 28.1927282
C 7.4028884 3.3690699 19.7796662
C 2.5102194 20.4211050 15.4532223
C 35.3750175 5.9201439 11.2483468
C 7.0652476 21.4703613 8.6159314
C 1.4693551 4.4220665 22.5972570
C 30.7707067 9.0387185 4.2230256
C 6.4699111 5.2306883 14.1119353
C 15.9134199 6.3647718 22.3460073
C 27.9629923 35.1966479 20.4287603
C 35.2061019 20.1306679 6.3498930
C 18.9956376 34.4766991 5.4426636
C 26.0140400 19.7045557 33.3251049
C 11.3418321 25.1813078 13.6774165
C 11.6807140 8.6026926 6.5440789
C 28.8185280 16.7548634 18.3131692
C 0.3438810 10.3930832 22.5202067
C 0.7136554 7.2557125 29.0228533
C 1.5248619 7.7365143 10.1917784
C 7.8219011 21.8537274 24.8678608
C 18.7755520 4.5165302 20.4375003
C 33.1744372 7.3459498 0.4543976
C 8.3399780 1.4447362 14.0564650
C 14.1742216 12.4650480 23.0275101
C 30.1701121 5.7953499 12.3840255
C 4.0548609 24.0417887 21.6574878
C 33.4179541 21.5649633 18.5701884
C 16.9980150 12.8899027 20.8416580
C 14.1385037 3.0840132 24.4035615
C 26.4442303 0.2323578 14.1766166
C 4.2360924 4.1983779 17.5984858
C 10.7486576 24.1938659 23.1957438
C 19.6215181 19.4177594 22.6941893
C 10.4947220 28.1541102 20.5601995
C 17.5825770 8.6309223 5.3303083
C 34.3319162 34.1998820 27.5771359
C 0.7919569 9.4000945 24.6918486
C 12.8415839 9.2013696 12.5369532
C 0.6795398 33.7989552 22.1295562
C 8.0866301 25.9156431 8.5194172
C 12.6281038 23.1462231 1.4155727
C 4.8227568 7.0593730 29.6852232
C 10.5022900 11.5829273 11.2791448
C 8.6924743 33.2687893 26.4848409
C 16.6013905 9.9168583 24.5502316
C 24.1513171 24.4602777 2.1274802
C 33.7778545 18.1825833 7.0536154
C 10.8713327 17.6949021 15.8131488
C 23.0619396 13.8164846 6.9321688
C 27.9965204 33.3312856 2.2811370
C 17.0977349 22.3418104 23.1681757
C 13.9056711 7.8425547 24.0655006
C 22.8714524 9.7220141 7.4717600
C 24.6250667 26.3565848 0.3609973
C 26.6957723 7.1089245 4.0800412
C 20.4599734 17.5266275 11.5711051
C 27.2087493 28.7035113 9.9133932
C 33.3894144 17.6809502 20.3843591
C 0.1798753 14.7816675 3.2551351
C 18.6584459 15.1369458 17.9493919
C 14.3692932 20.0351203 30.3600493
C 2.2324114 2.0768770 32.8622026
C 12.4789497 34.3597666 19.8722914
C 18.0618330 22.7192994 22.2021292
C 24.3548152 6.1209897 9.8087326
C 18.4742514 26.0994554 23.5503844
C 25.2660811 1.6639807 21.8091404
C 9.6981704 3.1351535 15.4732745
C 3.7918316 16.7055195 27.4415031
C 26.7116055 15.8156984 6.2580300
C 3.2199599 25.0326340 22.0041336
C 23.6140080 0.6960777 18.4109695
C 9.2885372 14.5572185 8.3476392
C 15.9098006 16.5440499 24.0429260
C 25.6703024 4.6538825 0.0793669
C 23.1021293 8.7752590 17.1832634
C 23.5663738 30.5625847 29.3567946
C 20.2022216 25.7800548 28.0368763
C 5.7014739 7.0644559 21.5532981
C 33.3046920 27.7712313 28.3619782
C 2.7032187 3.4763368 10.5257985
C 16.5659115 10.5291312 30.3307721
C 0.9864526 32.5238363 24.6428909
C 1.3552808 34.0554853 9.8566276
C 33.1230618 5.1358121 29.6994719
C 20.2427289 3.8413610 12.1568517
C 20.6651390 11.1790028 22.1744242
C 19.4331644 2.3369865 27.9237547
C 34.5070917 5.5842410 16.7555902
C 25.9322669 19.4708444 31.8263967
C 6.0887818 25.9800638 27.2359146
C 8.4721537 30.1474029 16.7895519
C 18.5509903 10.4306817 28.2084938
C 6.0127295 12.3151600 7.0649441
C 1.8456828 1.9725792 25.3812716
C 16.8150431 32.9369113 2.9727869
C 34.5629341 18.9339630 13.2734396
C 17.9814079 22.7964946 17.8494448
C 29.9219372 19.7621238 17.7639405
C 33.8883364 2.3999163 10.4849542
C 17.9519585 29.7336213 11.3651954
C 25.3272292 28.0395788 12.7054313
C 16.8576317 24.9395686 27.0633879
C 24.3405977 4.9317985 35.0108210
C 4.6216299 31.2372063 0.2020374
C 20.5431626 22.0787131 20.5807249
C 11.5782300 29.4694441 34.4233879
C 2.0159221 26.7479581 13.5604129
C 7.0305797 13.4319969 7.5117411
C 2.3253738 5.3298230 29.2205379
C 4.7732502 5.4921882 31.3692718
C 29.5157304 2.3681716 31.2608024
C 30.0697191 23.0774599 34.7089746
C 19.9178939 25.7021397 1.0624003
C 2.4842103 32.1328185 2.3563420
C 20.9534185 0.7536087 30.9658051
C 27.6986626 30.7703827 19.4510710
C 23.1519763 20.1442935 2.1423387
C 19.8342924 12.9407221 29.9522609
C 17.6881905 4.9486638 19.6711017
C 15.7693975 33.0769478 3.8978606
C 6.0614899 27.4784521 7.8439166
C 7.6030311 5.0732041 27.3957609
C 25.3045033 9.1662177 9.9642202
C 18.2707428 7.8359648 28.3058736
C 12.1068560 20.1336270 33.8852077
C 8.2039303 0.7400642 21.2122882
C 22.4440440 17.7619247 34.0394077
C 12.3653334 26.0580745 30.4447363
C 18.3682312 11.2418666 8.6213486
C 1.4440956 7.2873918 8.8342469
C 21.9355960 2.6174718 23.8068370
C 34.9669442 9.7272992 4.9358091
C 12.3053216 12.2843518 7.0653274
C 19.6260232 17.9516377 15.1867859
C 20.9349272 3.5739980 21.6138939
C 5.3746356 14.4762197 2.4123849
C 9.9481323 1.6162349 25.5403866
C 21.4911097 13.7260273 7.3253919
C 34.5892679 34.8477634 15.6180587
C 19.5002020 28.6318511 1.8642700
C 16.8238022 24.8116408 29.6048713
C 33.1842202 24.6645415 0.4126427
C 29.1073993 6.7159004 11.7014114
C 3.5897564 35.2536192 34.9358167
C 18.1210030 25.6068644 7.3553940
C 5.1010872 33.8054810 8.9538822
C 27.8012128 12.5270539 0.5813443
C 3.5089655 10.8642030 22.2149913
C 1.9306077 33.9955117 11.0771296
C 16.4962154 17.6867636 32.6790131
C 13.4406424 30.7429665 10.8641303
C 25.8696202 11.2329040 15.1527790
C 28.5284032 5.3409102 29.0740120
C 27.9310209 17.5693012 16.1831362
C 29.6566077 4.6286418 4.1919266
C 2.8847272 28.2739641 17.1226596
C 14.7383870 27.6255703 12.7940606
C 31.8747359 32.8234677 25.3624057
C 28.4001385 21.4313229 23.8702067
C 17.4755770 21.7342697 6.3237256
C 7.6060500 12.5905739 2.7867816
C 20.6378594 17.9842244 3.5041116
C 15.3748241 12.4302706 10.8880274
C 13.6631340 9.5120250 28.6188477
C 10.3166522 25.6280759 26.0537011
C 25.8414786 27.8133644 33.7449789
C 21.7816626 13.8077986 9.6983863
C 0.6656341 15.3675245 21.5718368
C 2.1110930 24.3709857 4.5369285
C 5.7472431 32.2227170 23.1034576
C 34.3226744 25.2188265 25.6547556
C 21.6247494 21.4736462 19.7954915
C 6.3561996 34.3566707 20.2800394
C 5.7166103 33.7491488 21.3266308
C 26.7691472 30.8131518 34.3523451
C 30.9283487 7.7030234 18.6888758
C 2.4877757 18.0585948 12.7618621
C 9.8526145 32.6236763 3.6456107
C 29.4687558 2.2804243 10.9408564
C 13.7516390 12.9972887 24.3605073
C 7.4030107 7.9924780 3.5732563
C 15.3864107 16.2062134 17.1188894
C 29.0236084 13.2119148 0.1179000
C 34.2465263 28.0162852 25.6994116
C 9.3184769 14.8872961 25.7667825
C 28.3044329 21.5914100 12.2921448
C 3.5478109 32.1423890 29.8891068
C 3.0035249 29.1874612 16.1247309
C 5.9567822 32.9102954 16.1654924
C 33.6324119 17.8919910 5.5612975
C 20.5750417 21.7707467 35.3338026
C 29.3502695 29.0764466 28.1745472
C 25.8465965 20.8217610 1.9159688
C 24.5985263 20.2879976 30.1256497
C 31.7724826 5.7105168 5.6115315
C 8.6903185 17.2804390 4.0704019
C 31.0922123 25.2891347 13.8699129
C 24.2397695 6.5560764 31.3485529
C 12.0215664 5.9415064 4.3016469
C 17.2839699 19.6526173 31.1410964
C 23.7976055 4.1153130 17.4363612
C 35.0693221 5.2637640 3.4795371
C 34.0697892 25.7717012 22.1224347
C 22.6104967 17.9747743 23.9229756
C 15.6846753 23.4674211 2.4186752
C 9.8049874 6.6951300 6.3707184
C 14.2603678 18.5210989 22.9635418
C 23.7906558 3.7771290 27.2575152
C 2.2495231 9.4190110 32.0312037
C 11.5381887 21.6894784 28.1512833
C 3.8939576 32.4635751 27.3674886
C 7.1164887 32.2022935 4.1367045
C 4.9174187 3.7575357 26.0675360
C 6.7833223 11.4124214 27.7979643
C 33.0784131 10.7077718 31.2068249
C 31.1342425 11.3778311 18.2341984
C 30.9801979 24.6099545 8.4635879
C 21.9953128 22.1572837 5.0081740
C 24.2637885 28.5673568 7.2545473
C 10.2482507 4.7738315 20.6450934
C 14.9483097 12.6954547 30.7716542
C 25.1785927 23.5440615 19.4735589
C 30.9329433 9.8861598 22.9880439
C 8.5062486 9.6306610 20.6156839
C 9.9362476 0.5919541 19.3390571
C 10.9066755 8.3269686 10.6367324
C 5.8368496 28.1065722 28.4479201
C 6.2237019 5.1242760 29.3487430
C 6.4633909 7.9883742 5.8591516
C 33.1282504 31.8929631 34.1459949
C 19.5195433 0.6361304 13.6070455
C 32.0221878 2.3191946 27.4893280
C 7.1529787 17.0350319 32.1811868
C 8.3554247 20.9015724 23.8370219
C 26.8627973 19.1981211 30.9298308
C 18.0082549 7.0117940 30.4411577
C 34.6688003 11.3734053 24.7545842
C 10.1982211 24.8230411 11.0402438
C 29.5018147 35.1152055 27.6525479
C 24.6442429 29.7302367 18.6906248
C 21.1280113 8.9102594 29.6541532
C 4.2154116 16.0523437 23.3253497
C 31.7005640 30.3822092 19.3085341
C 1.6415006 19.8514538 28.0798855
C 18.9923512 4.0522208 33.6049873
C 16.7002830 1.2983762 3.9003929
C 20.3384104 25.0884823 17.6090464
C 8.7681835 1.7853874 12.7664183
C 6.4142880 3.0226035 7.8316227
C 2.5998114 20.3177627 32.5279212
C 19.0144308 30.7561299 26.7996606
C 7.9850999 16.3562624 26.9505590
C 20.2278720 15.7922890 23.9093124
C 25.2990362 34.0685267 33.9170606
C 9.1428181 25.4305280 14.7619711
C 33.8262436 30.0947947 24.3337740
C 32.9736808 6.4325826 29.2579167
C 14.4181973 27.9582318 20.8405087
C 21.1516381 32.3135730 8.2930698
C 19.0375015 23.2797755 31.2755650
C 28.9385764 12.6253732 34.0269317
C 19.2751876 7.5528147 9.9739060
C 8.2846633 26.2355286 4.5848941
C 27.1904867 25.4915796 29.3699745
C 8.9329857 21.7723981 4.2916354
C 32.9018733 3.9078170 3.5684583
C 11.8348170 11.5868324 15.9761158
C 30.0774497 9.9274930 12.5584532
C 26.4006516 30.1346577 0.2781599
C 9.4105529 33.2061697 24.3068712
C 34.8570948 10.2799838 9.0675992
C 29.4991726 10.4256391 35.0278303
C 13.8047703 30.3653982 20.9533015
C 19.4640896 2.7911768 26.4796078
C 15.2569673 22.7776868 9.2077025
C 13.7832507 22.2158450 33.2478882
C 22.6136514 13.7148218 19.8263171
C 0.3725562 32.9481721 9.6872662
C 9.9897286 34.4519627 30.7355673
C 27.6835839 3.7244705 11.8712615
C 21.8035936 5.4280579 17.6044832
C 31.3926851 21.0286238 2.2173318
C 1.0082517 13.4945127 10.9211795
C 9.2194236 20.4988035 21.7172476
C 7.9703502 10.9897244 11.4008673
C 28.5236067 34.6089732 30.4800621
C 21.9097906 30.8123904 32.3271185
C 0.7375106 9.4667229 12.4563873
C 34.8987065 16.8300227 22.8073862
C 17.1833313 20.6764035 25.3723965
C 27.6487208 15.1014100 25.8546006
C 22.1016814 13.3686622 14.9317597
C 29.6875850 30.9465215 23.7647470
C 2.4635364 25.4561101 29.3151274
C 2.9468020 3.1943568 9.2722515
C 8.4204298 23.9629484 7.1621418
C 26.2068159 0.6416487 10.7283923
C 10.5111087 20.2824519 1.0335127
C 0.4136311 0.5545296 20.9481324
C 20.7539879 25.5222142 31.5467813
C 27.6288708 30.8960425 2.0619450
C 8.9198295 20.2386609 7.4072756
C 14.7124540 29.3267691 8.8367859
C 19.6196188 0.0854183 23.1004956
C 22.9481505 33.4047037 10.7397754
C 11.7706593 20.6821289 15.7543419
C 1.6784755 3.9859818 12.9794006
C 1.6904268 20.0775818 31.3932520
C 34.4220231 18.4844911 4.5383296
C 25.5202863 19.8380442 29.1881038
C 33.2683093 34.7011924 7.5450378
C 3.7508219 13.0645821 0.4250537
C 14.8606869 31.3056104 15.1387393
C 7.4915746 21.3120879 4.2060985
C 19.9027669 31.8404301 23.2720817
C 25.1508304 8.3193171 13.5647391
C 15.8936190 28.4493165 2.7747696
C 3.0544576 2.2234976 21.8860048
C 4.7884611 25.6361522 10.9081219
C 21.7986597 11.0193604 24.4149110
C 10.4929762 30.6396341 29.5271520
C 2.9312770 11.5101999 17.8586210
C 10.9128040 31.5943670 33.5927611
C 15.2095290 29.7262283 19.1002858
C 22.2925236 9.0922568 27.4298852
C 4.1401055 14.4422381 5.3366593
C 0.6618547 27.9903609 0.6498607
C 32.8876286 22.8360020 5.0884940
C 32.6511330 15.2911209 1.6298211
C 20.7181150 8.4113416 2.5835409
C 31.0919173 34.9550691 33.9378410
C 7.4898246 15.5994233 35.0400726
C 34.3043286 11.0655478 26.1434574
C 9.6974714 33.9025647 7.5602422
C 18.7857036 21.8500599 5.8079862
C 0.7581051 24.4339736 4.0714948
C 3.8780418 25.7382643 2.3725089
C 8.1049867 23.2499282 6.0366306
C 10.3017238 27.9457319 7.4159956
C 6.1531573 14.3510745 1.2515834
C 16.3130638 32.9781189 23.2483600
C 8.1453205 7.0002256 16.4417254
C 32.8959247 17.4017890 9.3684022
C 8.0370655 10.6663750 35.0511326
C 15.3710993 28.6466368 15.3317509
C 33.9549672 0.1788457 11.0893686
C 34.0008205 24.9744072 24.3532534
C 9.1526501 14.0133239 26.8882877
C 31.4467042 23.4258376 2.8310612
C 32.0181115 21.4377532 25.3299352
C 26.8908385 33.5136051 5.5883856
C 12.2637709 1.1823039 31.5210301
C 23.0775955 8.8547657 18.6703421
C 28.0443929 22.5286390 3.8709566
C 4.9649897 12.1192345 8.1366148
C 6.7827024 11.1288633 25.2858445
C 25.5442303 13.1561070 33.2309013
C 3.8418043 17.1402839 21.1678654
C 27.0381225 23.0274910 0.5606732
C 6.4619580 5.7821628 21.0311366
C 29.9401074 27.8778253 28.4777700
C 34.5583580 34.9151934 34.3670743
C 11.4249267 8.3490794 17.3150474
C 19.5174288 14.6603591 15.5134840
C 23.7217056 13.5371968 20.7365329
C 27.3248852 25.2751614 30.8422380
C 18.3509224 5.8102625 2.0314628
C 11.9694674 1.7021051 18.6356258
C 3.4161547 5.3813484 26.9981667
C 2.9581221 30.4241667 34.0498692
C 18.7296168 14.6165120 7.9447982
C 27.1935344 29.1540754 5.3547720
C 16.7693962 2.6192750 1.8010250
C 2.0183848 12.8514364 14.0260923
C 23.4073202 32.9980826 0.0419169
C 3.5553733 31.5808957 2.9159435
C 17.8425023 26.2456005 20.0290670
C 18.4795419 26.0556441 18.8170213
C 3.8896750 9.3617883 27.0519921
C 23.8962550 27.6406771 23.0299189
C 34.2966359 5.8156621 26.5485786
C 11.6522550 4.4539395 14.8795658
C 7.1891650 27.1348615 4.4422021
C 21.9716230 17.0626252 17.9239864
C 17.3388135 33.5228603 30.9808021
C 8.2884609 25.5376438 9.8008543
C 15.0310917 32.0710018 19.7222706
C 5.4941602 10.1328940 3.7391731
C 1.7327216 24.2866967 34.1896590
C 10.4873162 8.2218524 33.7058645
C 5.4813599 11.5685848 31.2499929
C 33.3969052 20.6265124 8.0143590
C 30.8998259 27.9244553 4.4257062
C 22.1673923 10.9544661 33.5091830
C 1.8474317 20.4193789 23.6076807
C 22.0000094 10.1348224 12.9701799
C 20.6904765 2.4214281 25.8726296
C 34.7155069 24.1868844 26.5395012
C 17.6811501 22.4746689 33.5696434
C 33.4963428 13.4307247 24.5039877
C 6.9119882 6.0717523 19.7410131
C 11.5682438 20.9962179 10.5508588
C 18.5290455 21.8662599 9.9323604
C 29.6845876 28.0942065 3.5511182
C 8.2987843 2.5762514 17.8029933
C 10.6068764 3.5861856 14.3770621
C 28.7474983 27.8473147 6.6759514
C 33.3850635 19.4771538 28.8801973
C 5.0892400 28.5101971 21.2009077
C 15.7673735 13.6512423 28.6175196
C 0.6281047 3.9677934 33.5892514
C 18.6954212 12.7700652 22.1741596
C 28.9558086 20.2156632 18.7072321
C 8.9031153 31.8237527 34.6725338
C 8.5533695 15.5436006 20.8767646
C 21.1909725 28.0809444 15.0077513
C 0.8800198 29.5630444 30.3989184
C 18.1668769 25.8248924 14.5624601
C 25.4362019 13.2970407 25.7231726
C 17.9551475 18.3591587 24.9654708
C 13.9773656 34.8128230 31.4141808
C 4.5916592 23.8054451 20.3620250
C 24.3076676 15.9936512 11.9768857
C 7.7641746 29.2550088 17.5190307
C 32.3242916 2.6225141 34.8239279
C 1.3840398 30.3232485 17.4865402
C 0.9273946 28.7602333 11.0249456
C 4.9692839 19.8278160 11.3770500
C 11.4344150 24.3404270 11.5085636
C 17.6179626 17.5953533 28.9850295
C 1.2638534 21.0944916 30.3357602
C 19.7201884 7.0108072 16.8154850
C 11.5828276 11.7708082 3.9140033
C 0.8915692 27.3596352 22.7667271
C 1.2114607 16.2824387 17.0274919
C 16.6643030 18.8637896 3.4301866
C 15.5655906 19.2006086 12.7379490
C 30.7362290 16.9472624 28.4789520
C 16.9478376 15.1710436 9.5962748
C 13.0333753 28.0085502 28.8227651
C 16.5815848 32.5893070 10.0512322
C 1.7529189 16.7609343 3.7582692
C 4.9198402 29.8299656 0.3154348
C 9.5062313 22.5074232 18.2031522
C 5.6608237 8.5702073 9.4680019
C 9.1800533 9.0283552 19.4247491
C 7.9369466 28.5384120 13.3698636
C 1.1725334 11.2935611 4.4321887
C 5.6024771 3.5237097 5.6518448
C 3.6314705 30.0655326 2.8941153
C 31.9018060 11.8113679 8.1518168
C 28.3987552 24.5246467 33.3924074
C 2.3002323 17.5264218 31.7921074
C 35.0387785 24.3957733 30.8458633
C 1.6065774 31.3874538 5.9916642
C 31.0965177 0.5470266 31.5447402
C 21.9110363 29.2699209 6.5708673
C 33.6533137 31.9540358 3.3213906
C 2.7420792 24.2907965 24.4598126
C 16.6835752 0.6173743 26.8847291
C 31.7233607 3.2190653 17.4409721
C 11.3402188 17.3422272 13.2343828
C 10.3640453 22.7682890 6.5373547
C 4.3465763 14.3705130 14.4722865
C 5.8062326 1.0124721 3.9890166
C 20.0989769 18.2407499 19.0653724
C 1.1149995 29.3328587 18.5087847
C 11.8181199 11.6228022 20.8851230
C 12.8833105 15.1597143 32.5078639
C 11.8758745 16.3483903 21.3909984
C 25.3465049 31.9671294 1.7564222
C 29.3534027 21.4662579 31.2717124
C 19.5277468 4.0277955 7.4916315
C 31.0291515 33.3640718 9.5413082
C 8.6721369 1.1064333 19.8866682
C 11.9364634 20.1831440 17.8960521
C 32.0904648 10.2899518 18.9757192
C 23.3842768 20.7333528 10.6706440
C 34.0589752 0.4300814 13.6289737
C 29.8115041 13.0202870 13.7285315
C 23.3785173 29.4155818 6.5284456
C 22.1417185 19.1425812 2.3128195
C 21.8271802 5.7048817 16.1302812
C 6.6922745 0.1899471 3.0890103
C 23.3809783 16.4218629 15.6181533
C 27.9770403 11.8817283 23.5857105
C 21.7872945 0.5702844 20.0754229
C 24.7988415 23.4233108 12.1093150
C 31.4148529 16.1047370 34.0010967
C 26.8311839 2.1503033 18.6872677
C 19.1978758 8.2440229 34.8827253
C 20.0430516 3.2230097 6.4903451
C 4.5362208 1.2457037 15.2051476
C 3.4637698 23.9888895 0.4805963
C 24.5865791 13.0196733 27.8690911
C 26.5001071 5.7528497 8.0027765
C 9.8625388 32.2245930 15.7413835
C 1.8792458 28.2200632 28.9608296
C 17.4054458 1.0520353 22.9343436
C 6.9251420 26.8672524 20.7297599
C 15.3957222 20.2637036 0.4389701
C 5.2857274 9.4798712 15.5492729
C 10.0715579 13.2300878 23.8359221
C 12.5500068 9.6132175 22.1436192
C 26.2494409 3.6776620 24.1052013
C 24.6627530 3.1974641 18.3175335
C 16.4368529 25.2660984 24.7464762
C 21.9875485 13.2815770 17.6117963
C 24.1546866 29.0603331 29.8900261
C 1.6445957 7.7408003 20.1375157
C 17.0708928 20.3593600 32.3192385
C 22.9569109 1.9527336 13.8828167
C 19.6712398 25.0992151 35.1574686
C 28.6417160 0.2523275 1.6898672
C 9.7591655 23.7199038 7.5261681
C 11.3540903 26.4290263 32.5100597
C 34.0300362 28.0598959 32.5787757
C 14.4541467 27.0557849 11.5037206
C 30.7645225 24.2944332 20.7207660
C 24.5069844 19.6826823 5.6306791
C 14.0842252 17.5733351 29.9820298
C 15.2031309 23.6184057 16.7463171
C 15.7147582 0.7675419 34.5193585
C 30.1368912 16.7903270 0.7924412
C 8.5707241 0.5968868 10.5698723
C 15.7530183 5.4916321 7.7780906
C 14.8248110 16.1311538 18.4156809
C 13.1498209 5.2869541 16.5006018
C 26.2090263 20.0604552 26.8411587
C 25.1521419 23.3288318 29.1524007
C 32.0409225 26.4672095 23.8195676
C 25.1415730 2.6851545 32.2437451
C 5.1975233 13.0525693 28.9699135
C 31.4113505 23.2595497 26.6379908
C 8.3872196 15.9078742 25.8814497
C 5.3403341 14.4924398 13.4602289
C 18.9356489 19.6572550 0.2504029
C 6.4576865 19.1607712 14.5274745
C 2.7946468 0.4709816 2.3798909
C 32.0916467 1.8443179 17.9333890
C 20.4705760 15.6225220 2.8829812
C 13.6376448 18.5430880 5.1265033
C 34.5528789 8.3741195 4.4121687
C 9.0385063 17.8867594 9.9953772
C 23.7099496 12.0814930 16.2854197
C 18.8673407 7.8333218 15.9505202
C 29.1528617 17.3406025 14.1564571
C 20.6965072 6.8907663 24.2746278
C 0.5509930 21.3247609 2.1231156
C 16.6258978 15.6772109 16.8560124
C 2.5745729 29.2608081 2.3952035
C 2.8747129 32.7815121 19.6073989
C 33.1308172 6.5135987 26.2121933
C 20.1948906 3.1505364 4.0804039
C 4.0532977 25.0184495 9.8863206
C 7.7019063 1.5598926 31.0558426
C 29.6488703 20.4017908 16.4927473
C 14.7233375 6.0097974 10.4276250
C 20.8877976 26.0030049 26.9436479
C 9.6554830 8.3639059 28.7577373
C 26.6640920 10.2926695 27.9136231
C 20.4190735 28.7500633 19.3554950
C 19.8306241 0.2533650 21.7333223
C 12.7421925 1.0979019 13.7704587
C 24.8056542 16.8609375 22.5919374
C 27.9953364 15.8891046 1.6109029
C 31.6819458 24.4161269 14.7736498
C 11.2819501 11.6210205 6.4547295
C 1.2990112 0.1947017 12.9669757
C 27.8448461 9.4796295 27.9488122
C 6.8573615 26.1255911 29.4986317
C 29.5140740 1.4991886 33.4139257
C 12.0137174 16.3046156 24.0109239
C 31.3617974 12.2659236 14.9210328
C 7.4085771 23.6501142 22.9535408
C 3.1547721 11.7233377 23.4737595
C 26.7034449 15.5152883 34.4808091
C 7.9319957 8.5825429 1.3828661
C 14.9637897 7.0693093 21.6422545
C 16.5945971 32.3109333 33.3719465
C 21.1188663 29.4921791 26.8439717
C 33.7667847 29.4740149 15.1230876
C 32.4156513 12.5260369 6.9252445
C 32.8267761 4.9251462 20.3878819
C 27.1619073 1.3108012 29.7295466
C 27.2514999 19.6661284 5.8691662
C 3.4811733 15.2714197 31.2275953
C 16.2946770 15.6089254 11.9807151
C 11.6112574 8.5698431 14.5701955
C 17.5968852 19.9418514 29.9221461
C 15.7078858 25.0859095 23.5065911
C 5.6942220 4.3483524 22.9961144
C 31.5943793 11.5936362 17.0436385
C 17.8701851 7.9499658 7.9887131
C 26.1088275 5.8940411 20.7277830
C 16.6646547 27.5820096 32.1273308
C 10.9021703 11.5995690 5.0309301
C 12.5210719 8.7289787 8.9090527
C 6.7313923 12.0666801 1.5314516
C 30.7528468 24.2034750 19.3327965
C 3.2048151 26.0511123 20.9610648
C 32.0858721 27.8317346 21.9210199
C 27.1862273 25.6038713 18.0300771
C 7.7945877 9.7741255 29.2801944
C 25.3080657 7.1993156 27.5017917
C 33.2252285 9.4158650 10.5340626
C 8.4706607 28.0530748 26.4215688
C 26.0965975 16.0672771 27.1677106
C 2.1338091 30.8676808 23.5830067
C 28.6058962 6.5341782 24.2230671
C 9.9480409 3.8473713 13.0271064
C 25.4036848 1.4136829 9.8801287
C 19.8113113 30.6209843 32.7372072
C 6.9118486 0.8260349 25.6401139
C 9.1794479 1.0424409 4.9824626
C 26.3418216 5.6007758 30.9128736
C 12.3986004 4.9123067 5.3982229
C 25.9861353 29.5422978 14.6034064
C 16.7066493 29.1734905 23.0398970
C 23.6981992 24.3287097 0.7516689
C 22.1292040 5.3279033 25.9416719
C 4.1359728 22.8339228 22.4062585
C 25.4798680 16.2906998 28.4991521
C 9.1798624 21.1078907 9.7325593
C 32.5335775 0.3055818 20.0778032
C 24.7627942 30.6655375 32.8587993
C 15.2095047 22.8024218 26.8655755
C 22.5902346 24.1164767 17.9248171
C 22.7573839 29.5780056 22.5948212
C 10.1329666 0.6232637 17.8612267
C 8.4655077 23.1617853 20.6500356
C 24.1740698 34.3570270 32.7293696
C 8.3612673 9.1321116 21.8143149
C 14.2525788 13.0669730 1.7721117
C 2.6092906 23.3845912 34.9491775
C 13.5509665 16.9362208 2.3369345
C 15.3914625 17.3707187 20.5198615
C 19.9768818 26.0382076 25.9593128
C 19.2668821 25.5429420 16.7551687
C 31.3765382 24.3043513 16.1414657
C 16.1065894 22.8475263 10.5887774
C 20.2083313 6.6873282 14.5391518
C 31.9782037 13.7136869 33.6263344
C 9.2841778 11.1807981 13.3507976
C 32.2321824 34.3319866 22.2201293
C 0.4205828 25.7280044 7.9703166
C 16.2346073 29.6910614 0.6461537
C 11.0384882 14.9809335 3.7340012
C 25.8632655 20.0765318 5.6170957
C 3.8587434 17.3503796 19.6478762
C 8.9401571 1.0593961 0.0775968
C 22.0305079 20.2922944 12.5804262
C 2.4074527 29.9612750 24.7126839
C 32.6173387 9.8592946 0.0135415
C 7.1245395 10.8856484 0.8197025
C 11.2043609 4.2833609 28.9559033
C 32.6605834 34.9945178 29.9725329
C 18.7884816 18.4620281 34.9135964
C 23.9882896 4.3596561 16.0844494
C 23.5563968 0.0158096 30.5795761
C 11.5854647 3.4015819 8.0711569
C 11.2682838 11.2214890 23.3385062
C 7.5721718 16.2198984 29.3133534
C 12.3747214 15.3534026 3.9237481
C 35.1120285 16.4636348 27.6433749
C 34.8121746 35.3617409 3.7545600
C 7.8952708 10.5295253 28.1205874
C 25.3731244 11.6753112 1.0404621
C 30.6561126 7.0072227 10.0093077
C 1.5208345 11.5737868 31.0665445
C 1.3895030 12.4478034 29.8759022
C 23.6272169 23.2606131 17.3375776
C 4.6927729 0.9400770 20.3084283
C 26.2160861 28.1397905 9.0761551
C 2.7972907 4.7583571 11.0439295
C 9.5824655 32.5983376 5.0914084
C 31.6486758 22.0354802 3.1241604
C 32.9604656 20.2071132 27.8083784
C 18.9153875 15.6344682 20.3490342
C 13.2304926 33.4373377 9.6897509
C 2.8038545 5.1577071 0.7833445
C 35.0849908 20.9772330 10.0172351
C 21.6979297 30.4424532 23.1331187
C 27.0784525 11.6345375 24.5866664
C 16.6382646 13.3766526 27.6253672
C 34.3350448 24.0187819 12.4852983
C 17.7474618 16.1739569 20.4341510
C 3.6425022 17.3233244 23.8641007
C 3.1308727 10.0747011 8.0532503
C 1.5970345 0.8732850 6.4503667
C 9.1514849 20.3782744 1.0517682
C 2.0756841 7.5080942 18.8780754
C 8.2934340 26.4414954 14.4773650
C 4.1295884 22.2630983 28.8876659
C 12.1100299 24.5111850 12.6867246
C 12.4412295 28.5940481 13.0511303
C 4.3988467 34.1493933 31.9751151
C 29.2461842 2.5432553 32.5504397
C 2.6552668 12.9404591 4.4976393
C 11.4235562 29.8575108 27.5650694
C 12.1301135 33.4227838 27.6603048
C 24.6528041 27.1337902 34.5010475
C 31.9612153 26.4122163 9.9234483
C 26.5520743 2.7411407 5.1389288
C 2.9745813 27.9594698 1.9123339
C 24.8963580 21.3836967 9.1366640
C 31.4194987 29.0139352 21.2222037
C 19.5201395 32.7831946 12.1557757
C 17.6567428 30.5259798 28.9736064
C 28.8907845 0.8823791 18.0843837
C 10.8078845 17.8567224 1.1483604
C 14.1128402 11.5563349 32.9166746
C 33.2426774 7.2098381 24.8604468
C 23.9413763 33.0330577 22.0120136
C 11.1099345 4.6443277 17.1775298
C 26.3648974 15.6411759 29.6063593
C 30.6982540 23.9880400 22.9836052
C 24.3171356 31.5383551 31.9747890
C 14.6701742 19.5806607 17.9819953
C 0.9607672 6.1301352 2.0445057
C 13.1318902 30.1014645 16.7124138
C 30.9925253 23.5120817 24.4414249
C 0.0673134 26.1587064 32.7139493
C 34.4195198 9.0766476 7.0993696
C 0.9679101 9.2696212 21.8842810
C 5.1228713 1.1343205 28.5996905
C 11.4317215 22.5549734 1.4449177
C 1.2074121 26.7502482 10.3500083
C 3.8186331 19.8864607 15.4634425
C 9.0467868 11.7416041 33.0797337
C 25.6218053 30.3873682 8.4990378
C 28.7954992 22.5674735 10.3384338
C 25.8673979 20.2567630 25.5180975
C 31.1412793 2.2271297 29.5041996
C 31.7240935 33.7056712 5.6293263
C 21.3765327 25.1830439 11.1543730
C 6.8093041 18.1550730 16.7016175
C 32.2304410 21.3960714 27.6554861
C 14.6291584 2.5111989 33.4105798
C 14.3435056 33.1963083 5.8739671
C 29.8931249 27.4805740 29.7379288
C 7.1743024 1.0253688 2.0021659
C 27.7221960 25.8019801 33.2815680
C 28.7585301 13.5816567 28.0010370
C 28.8171452 29.4100785 32.7448504
C 15.0221022 28.3508929 19.5086399
C 7.2405633 30.5851033 0.9793831
C 17.5040966 8.2842824 16.4337108
C 0.8417478 25.1151414 16.5056339
C 25.0161814 9.7344254 22.9269847
C 25.9960441 16.2771461 30.7032862
C 21.0955753 20.3633270 31.0921281
C 2.5244023 11.7982781 16.5239680
C 11.5681555 23.1025277 22.2404396
C 13.7650575 20.6514044 26.5168046
C 18.3073353 14.7158540 0.8416325
C 14.3743562 21.0502277 3.8592357
C 24.8518499 22.7913418 18.1675832
C 18.7715199 1.6247919 30.4586627
C 20.1776174 19.4289665 32.8558002
C 30.1447754 9.0039683 16.2800705
C 34.0921962 29.6504992 34.2115011
C 31.8505066 23.2753240 17.0949118
C 27.7961054 14.7298762 28.2156474
C 19.8428898 25.3321246 18.8746419
C 10.1244750 0.4474056 34.6748158
C 17.2446239 3.6989501 27.9337445
C 16.2724628 18.8039149 13.9050841
C 13.9508992 19.4257768 2.0892385
C 19.4323674 18.4034112 33.6312692
C 21.0643699 7.3558287 5.2781429
C 14.1066072 32.7183342 25.9103080
C 32.0802065 30.0089651 9.5587185
C 30.5567249 14.5250689 4.6549864
C 9.4930764 17.5032335 5.2327106
C 11.7369229 24.0402997 29.1516242
C 15.4114395 29.5708420 10.1545089
C 33.2756186 25.6930868 23.4070372
C 9.4344220 6.8420136 7.6323711
C 10.5762427 13.2023659 29.7946652
C 17.8111508 19.2579287 27.3141581
C 14.0952768 19.1800509 21.5636640
C 17.7796359 4.2585476 18.4506334
C 2.1225307 4.0047593 31.3336834
C 6.3121345 25.5870892 3.0700289
C 29.1062933 1.7593673 8.5114651
C 16.5832250 15.5599803 23.5510209
C 27.1483712 15.7620482 24.7894884
C 22.8545743 24.5115744 19.2961184
C 20.6547097 7.5301662 23.0290577
C 0.8075166 20.7430148 25.9494753
C 7.5276139 17.0643522 22.5613242
C 28.1247544 9.8791108 17.5848453
C 14.1732690 19.3083781 26.6448247
C 26.6855373 17.7209411 19.6404563
C 9.4937494 12.6537996 26.9693168
C 30.0089469 13.0935550 9.4951709
C 4.5007283 18.4975782 11.0018554
C 13.2284372 11.8417700 27.7900255
C 11.2676032 17.0700498 26.3999229
C 6.9915099 31.8478791 0.5765571
C 15.5493944 27.5250144 28.5670146
C 15.5951041 33.1537766 32.7621296
C 4.2478972 33.9688060 15.1762866
C 35.2638172 13.3226522 0.6393210
C 9.4902831 29.8109469 15.9650200
C 11.5445174 16.4054800 34.3233168
C 33.7937662 20.9859878 9.4501731
C 1.3441526 33.7411857 14.7564329
C 16.9049422 34.4900060 28.8566967
C 25.5858547 7.0358539 17.3686374
C 10.6290812 32.0112829 5.7278396
C 12.0525497 34.1572475 11.8048549
C 4.2633052 10.9227625 34.5775933
C 33.5584995 28.1828303 10.9222998
C 17.7495501 21.5532758 32.3479166
C 31.7147150 6.2300867 9.0518797
C 5.8760996 9.7397562 32.5623654
C 2.1931749 15.5999435 11.2503362
C 3.4440199 8.9059021 14.0142124
C 29.3923426 31.0183696 25.1062476
C 12.6241284 12.4651873 8.3668452
C 13.6529224 6.2891946 6.7460993
C 15.8039021 5.9591433 26.7428823
C 32.5240182 29.5408615 2.3143405
C 9.5319610 30.8000236 11.1160454
C 0.9520134 3.0874033 17.4691925
C 1.1241393 6.8864054 0.8932567
C 8.7696213 2.1934451 15.3073912
C 19.7684742 14.7169117 17.0006622
C 17.4277709 11.7516631 16.1299876
C 0.9809565 14.0494843 27.4401388
C 28.0388772 15.2479351 23.7353126
C 18.1199206 30.0078938 13.6727743
C 13.7559201 34.9587634 20.0129839
C 18.3668818 12.5549102 26.3774090
C 22.0700706 16.1675969 0.5350474
C 30.1207497 32.7593237 30.2152148
C 25.8862262 28.9678685 4.5475376
C 0.3623892 18.4554081 13.4897960
C 4.8925207 0.5959988 12.6996582
C 34.3237782 33.4770161 28.7861591
C 1.4831737 8.4013283 17.6785526
C 31.7265088 4.3899487 32.9988452
C 8.6125699 16.9328807 18.6997104
C 3.3281562 17.8563218 2.2774224
C 7.8454207 0.1610890 14.1201750
C 11.5010475 26.9531002 8.9189261
C 16.7450269 26.0931932 12.6258545
C 18.7666505 12.8056517 23.5917006
C 11.9365907 16.0650268 25.4859325
C 34.5016195 22.5863555 14.6425898
C 25.2393239 23.9563342 25.4436517
C 4.5907791 2.5767418 15.9337950
C 34.9981124 16.2918398 32.7128559
C 35.1270138 32.6874733 5.1323646
C 22.9974401 30.6674461 4.3899866
C 21.2350920 10.3425366 20.0450597
C 3.8833637 22.0288148 18.2808966
C 20.7770393 7.5373805 32.4743960
C 22.6697740 26.6731915 30.7924609
C 0.4964439 28.8818323 21.0282704
C 27.1563044 32.6556653 10.8387596
C 19.8148771 3.9421050 2.7855566
C 30.2605439 20.7479905 33.9119725
C 31.3958336 19.5042222 4.2596425
C 14.0716238 9.3292047 13.3189940
C 34.3888831 5.6366971 34.5151975
C 21.6841808 3.8354895 30.9880406
C 7.5736649 6.2014624 14.0784196
C 5.9691080 28.0430466 10.8823397
C 0.2225180 8.8384724 2.1751385
C 16.1274638 32.6729744 7.5358351
C 33.5219571 27.6375687 2.4574716
C 7.6062048 27.3777127 0.5124661
C 27.9627148 10.6425555 13.8785191
C 16.8140685 16.0603258 7.6013083
C 11.2988895 17.2528731 23.4451506
C 12.8220922 17.5570801 32.6242103
C 12.5453145 0.0539105 8.2607148
C 18.0684040 4.7909606 11.3348780
C 7.5985752 9.1783101 24.2298465
C 6.7692159 25.8116478 16.0160112
C 1.2627012 5.3866651 5.1119166
C 21.5950622 28.4023512 27.9752493
C 28.3888655 11.5656975 4.7222117
C 24.2489447 30.9003732 11.7780607
C 19.2422133 14.6890875 12.7718766
C 30.4562512 26.4256789 15.9892637
C 23.4608567 23.4503117 33.5324319
C 14.4698556 13.8816995 30.9854578
C 31.3483497 25.0721682 32.5578845
C 17.6338383 11.6569059 11.5879460
C 8.4517960 17.2215067 1.7807345
C 27.6043294 32.5792790 26.4609304
C 5.2826497 30.2625838 27.4059496
C 6.4448035 7.3232023 4.4881926
C 22.3052830 3.8244726 19.5712815
C 33.3647876 17.5445134 17.9155555
C 34.7452507 31.5480144 0.2295213
C 7.6813024 5.2279510 7.3776494
C 34.0930326 3.7581752 10.7322327
C 7.8022417 16.6961774 21.2995282
C 18.0940261 0.1022052 33.8677272
C 5.4465276 19.1258121 2.6225289
C 28.4320688 15.8433526 8.8668840
C 2.6034172 25.2296182 23.3760000
C 23.1267712 4.0114181 28.3863258
C 23.9048391 10.1142721 6.7727410
C 5.9600752 21.8897150 16.7076133
C 20.0488113 17.9382153 10.3906032
C 14.0166965 5.9140547 11.6292092
C 20.5178259 2.1681892 16.7527335
C 31.1176166 4.6199554 14.2633144
C 6.1533367 1.7317171 26.2042947
C 3.8579597 31.5304413 7.4339233
C 12.9805658 10.4036860 34.7072752
C 33.7556967 19.8987531 33.4995760
C 29.8876248 14.3723681 10.1691249
C 20.8676778 26.2018818 5.0108166
C 11.4499872 26.9467412 7.6020773
C 6.9081916 33.4788996 15.1488842
C 10.3379022 8.2715351 15.2489845
C 23.3646764 3.4136024 20.5593733
C 18.8525609 15.2564520 28.6927273
C 28.3082796 33.0806063 33.8743152
C 6.0646689 8.2965812 19.3055462
C 25.4147389 8.6377705 34.8694850
C 16.1955426 27.6687212 14.5904345
C 22.6816511 6.5329508 22.3909535
C 20.3265535 34.4181159 25.2683149
C 32.2745902 15.0914141 28.0630589
C 25.5170707 30.6954373 15.0426552
C 32.7517052 11.2130854 15.0486252
C 17.2830971 25.1211443 5.0601228
C 25.3045981 19.3577326 11.7812861
C 21.7925378 33.4562929 17.1965226
C 7.9088366 16.0758509 23.4339725
C 18.3370448 32.9767583 31.6137009
C 17.5227016 17.0716785 2.0030195
C 18.9726842 31.4979608 25.5073820
C 27.1116763 19.1052385 27.3624198
C 12.9862173 14.1991284 24.4625183
C 2.1040026 35.0716080 18.8050885
C 23.7861368 10.5784837 5.5201100
C 33.7667032 5.1583141 1.4248676
C 12.6872510 7.0114218 1.9702152
C 22.4833102 27.5250693 18.7759212
C 23.4364810 10.6171862 2.6185387
C 4.0548591 10.6434968 17.8119129
C 15.0890278 31.2202278 29.4947316
C 12.1316413 28.8070858 29.6753669
C 15.7592072 18.5923226 6.4555957
C 25.8127991 4.4667981 1.4440469
C 3.5247816 9.4929779 1.7560409
C 8.9670776 35.2279285 30.6166503
C 22.3858333 26.6085550 5.2059796
C 20.8690268 4.3795725 1.9534799
C 34.9479712 12.3745487 1.4354599
C 27.0037850 34.7645205 15.1923587
C 16.9546082 19.9749345 23.1763999
C 29.0578560 18.0905166 30.4466814
C 11.3288925 10.9392141 2.9351513
C 25.5559980 31.3597148 22.0977649
C 8.0994066 23.7792659 30.6391463
C 24.7562231 32.3413345 4.4069868
C 15.5977809 23.2836559 17.9759936
C 19.7615093 15.4622697 21.4115336
C 13.7357612 30.9295048 0.9322817
C 23.2791044 22.7753042 6.4646023
C 16.2203805 24.8550650 4.0222999
C 33.0634695 28.8649656 27.6690460
C 26.7190296 25.8828817 9.4680796
C 34.4831330 29.7764675 7.4383101
C 33.1909979 13.4081711 26.0565432
C 7.8968583 3.5105816 0.1406318
C 14.7502404 11.3235271 25.6734085
C 26.5825727 22.5690325 34.7717529
C 11.2576841 35.2594946 5.0919252
C 18.6846770 32.4586293 22.9649055
C 20.9031685 33.0416811 6.1500899
C 22.0246985 23.1731031 2.7818212
C 3.6262238 23.6363796 8.0926217
C 23.7694013 8.2034919 16.0986845
C 30.3023781 28.6576905 34.3125691
C 17.8109847 4.9425903 4.2348973
C 31.0360187 24.2132396 25.5540516
C 12.3401609 20.7388158 11.9013938
C 23.1106446 23.0325205 5.1589644
C 32.2774211 31.4404074 15.7996915
C 28.2966220 3.2834138 22.4285500
C 4.1458493 9.7393661 24.7533804
C 1.1857515 31.8319036 23.2831125
C 19.7625894 25.5323734 5.5886587
C 10.2557536 25.9859018 0.0710118
C 17.2790131 14.0400202 32.3575811
C 21.3214438 21.0004602 18.4365438
C 1.2505428 12.8390299 17.9664649
C 28.2703197 30.0217866 31.6748775
C 1.1086412 22.7505902 32.3512859
C 19.6298167 11.2228762 13.4793998
C 0.1471422 15.0662807 12.6804417
C 17.6732050 18.6929381 11.3070032
C 8.3238819 5.9228683 31.8849407
C 19.9971181 8.2478090 3.5644581
C 34.0918949 9.3823170 19.6974320
C 23.9112968 2.8725131 4.1426275
C 4.6560974 2.0627430 19.4624286
C 35.3797715 24.8148118 32.2211347
C 4.8058600 35.2931284 31.1118192
C 17.2842595 8.6339589 10.3588683
C 24.7776331 27.6541455 21.8751481
C 17.9405965 22.5784681 20.7268868
C 16.7273313 32.5514286 14.3488508
C 18.4667232 11.7829349 13.8958603
C 26.8946652 31.4434929 20.4104060
C 24.7084833 23.5897503 31.3816453
C 30.0339003 24.8257287 1.5052782
C 4.1451394 29.1338460 15.2774534
C 3.0924796 34.6798188 2.9723427
C 12.4924970 27.5668975 0.0878573
C 14.7591241 33.1471082 7.9630514
C 21.8446431 11.4198569 0.7630725
C 15.0043248 28.6079623 6.4721057
C 21.0871003 22.9100130 28.2481304
C 0.0841424 13.9013597 33.5708411
C 29.8639635 28.8527635 14.3148247
C 22.9471675 34.6526739 10.2689057
C 10.4627250 24.2420372 8.7651004
C 26.8837445 0.7532838 31.9503611
C 6.3626513 5.8016119 0.2857751
C 34.7740730 11.8203203 10.7779993
C 0.8881248 8.1741227 26.7928352
C 1.9169410 32.5638670 6.4609926
C 14.9081351 2.8498527 3.3433752
C 27.2593056 26.1388023 31.8342200
C 28.3495325 25.1172836 24.4193286
C 21.8527691 18.5686834 29.1160030
C 21.8359929 5.5319524 0.0825148
C 27.8271445 14.2297902 14.9335056
C 7.3154776 6.7321268 32.3836306
C 20.3205970 10.8708092 14.6452262
C 12.9212423 20.2034563 19.1734868
C 27.3948324 10.9643722 25.8448579
C 30.6602393 21.1702478 11.4486971
C 19.9516843 31.1084865 24.5365911
C 35.1571888 18.8427101 2.2143799
C 14.6178270 16.2243584 14.6599228
C 20.3199320 15.0541743 26.7746881
C 5.7637277 13.0455185 25.6778904
C 17.5173265 4.5872682 6.5590973
C 32.2416012 33.1933675 13.5964119
C 12.9266782 30.6910941 32.6207358
C 22.4571834 33.9376050 4.5243401
C 9.2414248 13.9209169 29.3625506
C 26.6107248 7.2455517 25.2125470
C 7.4797033 17.7491217 19.0324487
C 8.3125745 28.8578678 32.3773030
C 32.1199625 1.7297991 28.7444904
C 11.9826504 16.6648096 20.0868826
C 22.4720448 26.5254218 33.2132007
C 4.6096119 29.8334025 11.9426781
C 25.4663281 26.4725102 1.6267658
C 25.1586954 18.9405836 14.1751175
C 30.3349697 14.4661435 23.7308025
C 4.1446153 3.3922679 19.8056853
C 33.2938279 0.5111332 26.2546836
C 28.0945004 2.0072336 26.4282635
C 31.5648698 1.8505533 1.5440203
C 24.4573100 19.7990979 31.4191625
C 35.1604233 5.8819329 23.9385927
C 3.6165440 7.4195001 31.8722406
C 2.7210990 22.7122393 18.0297934
C 15.4918057 34.4620384 30.7231146
C 13.8114515 30.7242180 31.5787689
C 8.6282986 14.9150384 23.2122289
C 7.8678123 32.2400661 20.0538064
C 31.9254760 27.7436915 23.2262433
C 6.0165772 19.8709085 12.1845433
C 14.3280392 18.4291405 25.5082713
C 13.3063291 2.6240041 27.1952263
C 11.2430418 9.7531508 25.8218520
C 32.7297374 32.1527991 12.6579680
C 14.7119202 30.3370123 11.0333243
C 30.8073130 22.7578095 0.5971329
C 30.1727389 34.7059615 17.6505666
C 34.8343895 14.7350327 13.8391630
C 18.3072077 3.4346418 25.7509732
C 12.1688981 2.9888728 29.6020983
C 13.3420675 32.5706148 16.6608762
C 28.7094733 25.2265903 10.8253571
C 20.4074808 0.5461749 12.5673614
C 1.3818702 29.9729461 1.9876798
C 1.3399933 18.3983203 9.8555879
C 21.9490216 14.1667204 4.5895358
C 31.7513679 23.3297916 29.0870250
C 5.2271374 5.8816032 30.1689243
C 28.8688560 9.2878802 26.9909992
C 12.7455094 28.7898838 17.4220329
C 13.6163830 29.1358864 6.3209817
C 24.3617779 10.3339688 20.6270721
C 10.8303059 34.4165115 16.0364660
C 29.4768462 20.3352694 5.6931361
C 32.2380564 29.8624706 29.8062507
C 6.7540440 23.2813515 5.6403353
C 22.1805577 19.0226794 24.9079752
C 24.4384779 8.1596631 27.0718199
C 32.1877692 26.9843931 0.1972301
C 27.9917737 34.2101871 22.9183178
C 2.9685120 9.1536174 6.0531366
C 12.4854621 15.8938198 11.7949256
C 8.4500863 21.5458928 1.2814191
C 14.3787935 2.5766996 8.4694885
C 20.5530389 34.8727483 23.9056755
C 24.1894086 0.5434964 25.8080592
C 26.1420667 21.9319712 16.1471837
C 9.5752446 32.6604435 7.9773021
C 15.6767958 15.1498450 26.4049086
C 20.6657885 33.2056132 0.7143157
C 19.2004811 28.9689366 13.8615427
C 5.7060475 23.6801379 12.3003045
C 32.9829341 28.8056678 31.8846813
C 29.1340834 31.1987924 13.7594729
C 23.8093301 24.2463028 11.3669331
C 32.3065771 21.8085647 4.3637690
C 27.0833992 4.4680614 2.1397605
C 13.9468865 13.6939874 19.0605360
C 4.2085901 10.9595244 7.4080241
C 28.3055879 2.5329965 23.7107684
C 11.3928221 5.4473199 18.6702766
C 21.9944504 7.4087008 31.6067385
C 24.8209930 33.8011237 4.4568739
C 13.9612267 25.0484329 5.2570318
C 31.2422507 32.5958381 35.1768412
C 26.3106762 10.8000738 4.9021644
C 11.9682699 9.4226394 24.7033966
C 22.2156260 25.6198112 8.9261420
C 27.5561386 18.8661234 35.2357177
C 30.7377352 35.2467444 24.2584692
C 13.3954307 18.3713921 2.7393694
C 2.3047271 27.8656998 5.9412488
C 19.9060021 25.6845200 21.1910259
C 11.0323108 22.0034873 30.5316372
C 4.3183778 16.0352697 21.7430215
C 28.3258159 19.0435059 9.4370436
C 9.7537096 32.2634334 33.4809985
C 17.9101284 20.8454950 3.5499549
C 31.5117725 33.6563737 0.6601894
C 13.5020923 0.7975324 29.1904065
C 29.2129693 12.6227199 2.7488174
C 22.5827986 33.6896613 34.6617231
C 14.7694280 17.1875834 26.0015840
C 20.4845851 10.3052918 9.4703182
C 12.8397777 0.0288790 3.2816327
C 15.1140543 17.3994979 22.9384753
C 13.3138657 4.7775362 2.8019163
C 32.9409207 17.5523038 7.8397794
C 26.8109193 23.7990401 10.6477210
C 9.5056624 2.0561596 8.7323993
C 33.5906991 1.4825976 11.5602674
C 25.6160208 8.2227624 24.9892509
C 18.6190328 0.2688877 20.8189479
C 0.3487282 32.1199630 26.8590639
C 22.2400363 5.9833298 6.6873512
C 30.5882986 25.4921872 18.4740026
C 23.7318647 25.7241436 9.3577630
C 15.1469695 12.4182448 12.3884265
C 19.2754614 14.9117045 19.1202015
C 10.2766227 3.4940373 21.2983091
C 9.1201401 13.6540797 4.2367358
C 16.9124141 4.6425505 13.9147598
C 1.7160873 9.0393845 34.2092581
C 12.4549541 33.6757270 18.6468875
C 29.0417693 13.3313241 15.0249356
C 33.1145881 19.7906293 21.8492044
C 16.1585659 1.4640190 23.4530972
C 28.2878822 29.5568631 2.0443243
C 8.0587065 6.2412927 9.6561918
C 19.1142218 32.4951341 2.4302464
C 33.4936465 29.5758273 3.2376117
C 6.0070687 9.6319565 18.5342237
C 14.5655388 6.5913739 5.5190639
C 33.5791725 4.4173042 11.7685844
C 19.4764969 18.2779010 17.8031577
C 31.8917285 0.0352742 21.3295304
C 6.4684911 11.9970962 26.5141798
C 1.8154550 31.2882562 15.1724551
C 2.1477178 7.8404533 7.8000742
C 32.4263544 31.4614468 26.1308516
C 26.0103965 0.8959061 12.1493276
C 25.9817685 14.8675238 2.5883254
C 19.4256108 7.6620121 11.3236103
C 34.6902005 30.1402957 0.1014989
C 27.6943742 9.2881275 19.8315274
C 13.4627709 25.1753473 24.9951211
C 9.0788045 32.2060077 28.8826214
C 23.2005020 6.7047896 9.1697709
C 16.5271490 13.9136696 33.6190895
C 0.4203089 29.5758891 19.6157202
C 23.1872596 10.3026451 21.6217464
C 13.2463081 0.5495618 1.9301932
C 24.9475659 33.5885619 30.4851047
C 22.1433497 10.7889283 3.4925759
C 4.5237795 10.6124803 20.2797669
C 1.9494140 21.7227117 9.8672849
C 10.9720581 30.5357494 14.0720746
C 9.3982585 3.4671256 4.4589657
C 16.8698190 28.5523625 31.1760569
C 13.8618469 33.6641822 7.1422087
C 2.0394573 13.2865092 8.3220418
C 34.7047261 0.7620432 2.6866800
C 23.6292653 9.7174962 25.4060782
C 21.8376608 28.0941453 16.1381181
C 8.8556210 33.4057147 10.5022189
C 9.4896014 34.9839757 8.5058597
C 19.6578140 20.7739668 13.1123005
C 3.7156102 7.4818729 13.1026325
C 32.3516571 0.6583241 5.5262274
C 19.6549335 33.0025878 30.7972234
C 27.6963399 5.1870002 31.2574210
C 33.9559067 4.4002992 28.6237126
C 5.5663901 23.9836539 33.1440520
C 1.6517219 11.9665090 28.6920539
C 3.0198931 21.0988156 3.5659410
C 31.4212431 32.1535052 28.1936448
C 15.1878861 17.2459370 34.4421683
C 4.8665523 4.4091147 6.3220179
C 4.8848478 27.0922660 11.2954660
C 0.9026696 20.9700503 24.4815161
C 9.7840422 20.6069036 4.1239374
C 25.5293314 6.9557983 3.4000318
C 29.8167951 27.3342535 13.8501305
C 30.8923419 0.9843039 12.3855656
C 15.2329775 7.6484168 3.5408026
C 2.4169638 22.5127244 11.1097302
C 22.2495867 32.9921872 5.5460459
C 26.1170087 27.7461583 3.7256909
C 17.6163862 31.7418420 25.0091540
C 21.4891054 2.9210820 33.1525547
C 31.7731585 14.4690243 21.5655448
C 6.4913003 24.2277670 34.1574831
C 35.3257275 5.4356208 25.3462095
C 28.2769584 32.0417481 2.6090898
C 29.4143001 4.4946366 17.7818967
C 31.4343015 6.4277772 31.7171028
C 26.0019519 23.5837193 32.2678028
C 19.4216195 8.1933881 22.7664046
C 35.1933353 30.3843776 4.8272110
C 6.3184618 4.6503196 12.7251603
C 4.6301748 30.3369861 31.2197635
C 22.7730507 21.2743656 20.5027305
C 21.8440554 32.9611587 13.4666067
C 16.7008741 1.6874675 32.5310811
C 17.1129357 18.2314941 31.3896675
C 14.6756297 3.5002617 32.2744527
C 13.2693438 6.8594132 0.6671951
C 11.3711339 0.5208066 24.0200657
C 0.7557437 30.9630950 31.0041932
C 6.0687341 7.6097150 34.2357880
C 27.5653335 33.8792126 34.7758156
C 30.2432823 1.9114587 21.1956283
C 25.6115514 2.6589450 28.5017737
C 13.2878522 3.7155062 20.7084623
C 17.9103272 12.3371008 19.7856091
C 22.7939542 6.0440073 11.7767513
C 26.7640734 7.9188265 11.7244465
C 0.6005038 21.8744793 8.0183367
C 34.6041402 22.6491302 0.4240530
C 13.7279384 12.3385918 25.6202582
C 1.9668146 1.5362131 26.6480131
C 22.3875905 23.2257781 34.4022267
C 19.1544224 14.9145943 6.6674580
C 3.0044278 34.6771543 17.5018852
C 0.9954025 22.9171733 13.0543117
C 1.4852111 22.3628563 20.1692275
C 15.1954656 23.5998709 25.7176799
C 20.3916402 22.3076160 1.0908614
C 16.4340767 5.2294611 20.3518171
C 0.6051562 31.6651481 10.3114988
C 32.5183344 21.9788472 20.5346186
C 27.4575161 16.7881455 20.3716871
C 32.0021985 21.8205703 29.0148220
C 18.4191425 18.2094103 12.7177760
C 30.1140869 27.6122621 16.5963492
C 20.2447454 6.2180345 27.4518008
C 11.3311358 0.9888487 7.5368211
C 22.0460621 26.5345880 24.4686336
C 29.3385105 24.3869234 34.3944483
C 1.4726518 23.2937447 11.9294712
C 19.3132564 3.1503012 17.0228290
C 5.7834554 2.8316141 11.2744935
C 33.9931529 18.3021370 28.9620698
C 31.7188624 21.9770703 26.5246765
C 17.5300163 25.3500244 8.5720946
C 0.2207023 21.9301212 28.0776742
C 6.2821565 18.5131750 30.0857785
C 10.2251786 22.5862246 32.8068180
C 3.8128384 27.2544549 17.4358826
C 29.2610875 17.9616125 11.4963934
C 23.4032257 21.1465948 9.4055971
C 31.4871137 24.1775792 30.1791757
C 7.5071654 35.2555560 32.6481275
C 20.9916172 26.5110020 1.3676704
C 26.0509354 33.2488903 19.1389079
C 25.5108426 12.4806911 26.9699941
C 26.6029423 3.2282621 16.5494030
C 33.1033210 34.4093252 2.5063757
C 30.7984605 23.7050307 1.4548710
C 29.6139726 28.3313735 31.8432602
C 26.2074493 27.6176761 29.8968201
C 2.8469049 31.8569657 20.4259546
C 13.2478186 26.4377166 25.4179435
C 32.1397178 10.8367710 0.8098476
C 11.6919165 31.2017605 2.4914881
C 6.7651866 18.8195332 21.3780534
C 28.6091597 20.8993756 13.5633317
C 11.6369009 34.4089167 20.9015982
C 20.4498879 28.7094307 0.7521814
C 22.7902115 18.5723307 6.9708675
C 10.2531706 11.1915967 8.5699191
C 11.7678298 23.5704603 9.0374324
C 18.7214341 34.6506962 27.2299662
C 11.9638222 2.1822958 7.3125010
C 33.3811626 13.4734332 7.3499688
C 27.6105038 17.5081443 13.9307452
C 12.5151861 13.9959731 26.7700594
C 23.6020783 23.2383788 32.2065439
C 4.7136009 22.0318358 30.0974415
C 5.7041150 15.6174593 7.2708216
C 10.4722763 33.7028508 20.7737509
C 12.8206907 33.2815434 25.4313309
C 9.9388257 3.7183569 22.6425876
C 31.6561033 19.7360225 15.4350037
C 13.2631070 0.4899476 30.8321577
C 23.8461592 3.6057394 29.7943097
C 3.9127884 14.7279493 28.8866877
C 30.3903728 1.2206388 11.1960925
C 4.0428772 31.4300812 13.6238429
C 19.7157739 28.5572754 12.5228124
C 32.5656908 24.1610569 4.7592355
C 17.2619191 1.5221355 2.6336496
C 4.2657343 21.6119080 26.5817530
C 32.8209200 0.9491952 17.2015938
C 11.6314228 14.9808225 6.3879589
C 25.5454528 12.6597308 9.4364757
C 26.2262488 18.6681794 22.2169052
C 1.6945549 1.9357502 14.9361558
C 28.5671868 3.8873504 9.7201719
C 16.9581009 34.8291359 17.6271796
C 8.8944328 1.8753443 9.9984334
C 13.1032982 27.1286155 11.0732909
C 6.8923273 35.2576878 17.6447269
C 16.9697892 7.9954639 30.5909973
C 29.3863815 8.7526383 8.7905275
C 19.4182216 17.2618797 33.0755145
C 11.6190606 26.9481844 31.2659530
C 21.5233500 21.8467281 31.8889704
C 4.0341852 7.4282844 3.2737863
C 19.1307487 32.5891189 9.6520797
C 15.6806456 27.3210181 18.9667110
C 7.9198038 22.7026220 13.3188359
C 0.5627898 13.4480989 32.2598088
C 12.7695518 15.7506507 19.4532852
C 9.1393638 17.4253795 17.4041706
C 10.3574284 17.9170402 25.5175520
C 32.5062604 6.7747608 4.8031181
C 10.9548338 16.4519566 0.2162436
C 20.7085984 0.9839553 18.8572192
C 2.8106106 33.4051583 29.8731912
C 28.2047305 24.0400768 10.5741029
C 31.9635975 10.3030027 2.1645967
C 1.2148074 27.6381326 21.4118394
C 10.9573749 11.7472633 14.8227104
C 32.7465272 24.2231637 34.4801836
C 17.7046462 12.5436969 27.6090629
C 0.7464924 26.2641755 15.7335688
C 17.7819715 13.5842150 25.5486455
C 7.0622698 10.1849983 13.5442478
C 13.6164912 12.4080423 12.4131497
C 30.5613462 27.1256051 8.1087314
C 30.0589163 25.7031276 2.5529389
C 33.2469437 16.5874660 1.3833390
C 6.1041626 16.3901507 8.2212672
C 34.5013372 18.3053676 31.3914272
C 26.5787483 34.4685383 33.8406387
C 30.4583171 0.6129860 14.8581427
C 12.7258680 15.3995167 22.1145427
C 10.2860084 23.2144588 1.9662169
C 0.1848837 24.9536985 17.7447379
C 18.7251251 4.5065609 10.1515171
C 6.7839760 6.6532897 33.6106306
C 17.4383112 9.3084307 19.7855819
C 24.4692144 15.3956195 0.1152468
C 7.3606636 17.9266519 20.4504849
C 11.2062100 27.9379472 19.2532099
C 32.3678049 34.0895182 32.0793592
C 30.6535975 5.2589730 23.3001205
C 19.7084794 14.1854715 8.9022014
C 20.4055541 29.6092942 33.7009956
C 21.3170694 1.6592099 35.2742345
C 33.7772212 21.7579361 17.3452764
C 30.1162260 5.6134063 13.7455617
C 5.5055370 17.8559960 10.2032025
C 8.3973891 19.3428005 0.2496839
C 6.0279630 19.2152349 27.3953402
C 25.3156036 22.3487226 14.1011079
C 6.0180120 2.4820304 6.5793993
C 27.1060352 29.0624475 23.1604747
C 6.8698148 2.9548946 21.1214407
C 31.6728615 24.0459205 31.5876624
C 22.3748613 24.4902903 11.5682442
C 22.0065346 25.1173624 20.1242559
C 17.4248094 32.5912585 11.0942718
C 2.2070285 26.7958640 20.6650697
C 30.8791963 30.2753070 4.6700489
C 2.5534800 10.8589739 28.3309869
C 31.5135639 34.7379066 9.9525866
C 2.7970259 3.0888264 6.2832465
C 27.0345939 20.9285118 8.7464343
C 2.2150650 7.0133354 6.6240096
C 33.8877064 34.3297077 3.5090053
C 18.4622842 35.3691309 4.4849530
C 1.2914675 13.4088261 15.1928762
C 26.0870828 13.5754635 20.8378314
C 28.8881458 23.2851115 8.0482698
C 5.5741153 8.7249677 11.8722312
C 16.4520526 4.9130965 25.9185517
C 8.1768477 15.6166087 28.1739846
C 33.2392545 9.0203841 32.9935604
C 3.8726654 25.4598890 5.5014934
C 22.9348772 23.5374754 26.3056066
C 10.2191536 15.2919695 12.3827268
C 17.8406441 2.4871485 30.2344926
C 0.3028291 17.3714438 9.4624858
C 8.6138146 2.3697997 35.0390449
C 27.7348940 33.7161749 14.7669843
C 19.2923071 29.0736791 20.1704986
C 13.0680212 6.6960643 19.9916905
C 1.7000423 33.0981421 12.1783997
C 21.0781943 4.3990855 29.7161471
C 18.4246907 22.0566561 8.4908556
C 18.5179795 25.3277692 9.5504419
C 23.8713296 15.8644440 34.4125977
C 2.4793589 5.5688106 4.5663188
C 33.3294459 12.0891272 3.5483626
C 21.9248558 13.3014650 28.3181353
C 35.2156924 1.4358923 30.6955643
C 6.2873521 9.4316560 2.9935069
C 34.4630041 17.0807733 10.1067342
C 0.4323565 10.9994513 6.8655580
C 12.3976060 35.2187416 21.8982677
C 25.7783470 31.4183113 4.7488174
C 19.6127934 14.4287060 10.3143877
C 8.9342309 13.0991846 2.6980360
C 25.4373444 2.3594346 5.8790983
C 2.7894376 16.4868392 30.9931829
C 0.5960506 5.9282674 8.7542741
C 12.4285382 12.7617936 34.0634584
C 2.3159619 0.8404575 9.5196273
C 1.3722578 3.1869956 15.1862546
C 19.1911789 6.0036738 0.8598195
C 20.7065840 31.2902006 31.9448849
C 25.7747416 16.2668150 24.8695200
C 13.4831660 23.3935391 10.3718601
C 9.0907953 5.7173593 4.0134466
C 4.6210320 0.6505242 35.1226343
C 33.2107763 2.5849618 32.5231926
C 3.3433592 26.5797303 18.6935357
C 4.7136025 9.3679337 34.7271000
C 11.8369486 21.1628887 13.1026702
C 11.1440159 28.2830542 14.9767496
C 3.2389110 23.3325992 28.6004612
C 17.5566747 21.9978160 24.5765911
C 32.6459615 28.3851407 1.7962448
C 6.4005835 19.1786620 3.6507620
C 14.5839181 31.4891279 0.0208563
C 14.4484537 11.7996919 2.3875241
C 17.0324290 15.3447955 31.9307914
C 19.4895185 21.9595046 2.0187885
C 20.0310464 17.9311318 4.7343834
C 19.6585235 29.5315124 2.9819854
C 27.0437626 26.5456250 5.6783639
C 35.1009768 15.5629397 8.0232707
C 1.9470538 9.9633017 33.2191322
C 5.3847980 26.3149640 34.7689558
C 30.7241248 3.8113288 18.2965920
C 27.1723345 33.3622303 0.8737276
C 4.0285257 16.0478812 9.7357319
C 5.4152050 20.1182741 19.5742479
C 4.3386750 26.1039225 33.8362443
C 31.0313815 2.3462182 2.6707919
C 25.6876806 7.7404314 14.7739590
C 27.5021705 27.8725385 23.7040234
C 16.5269352 8.6368384 7.8973191
C 27.1327695 18.1170403 12.7837591
C 7.3384159 13.1878597 18.8784936
C 22.1883367 34.6346158 22.0456531
C 9.9291257 26.8554681 21.1841826
C 11.7557510 28.9731551 18.5562902
C 15.6085339 6.7388001 34.0490558
C 4.2865341 14.8726042 15.7388668
C 22.0678811 20.3531979 15.9355039
C 17.8216635 21.8676809 11.8764846
C 17.4348263 0.6159576 21.6030147
C 0.3483030 29.2671818 0.8439594
C 29.0230787 5.6183580 25.4499484
C 26.9703182 10.6301832 6.2662887
C 2.4958252 24.4454944 8.3811781
C 26.8868144 1.6456072 0.4055687
C 10.6019901 14.9959410 8.6036460
C 33.0637173 1.4751056 35.2123187
C 29.4598004 8.2317013 7.5136155
C 22.6574751 1.5367417 35.3365403
C 4.4033940 6.8360222 10.7462927
C 4.5278108 5.5018852 16.8181474
C 21.6062227 30.2034206 4.2417604
C 22.3663408 21.2278413 8.4603372
C 3.5661330 32.5525200 18.3664809
C 30.6968253 12.0645435 16.0679866
C 0.8884093 20.7863979 28.8205375
C 1.8960165 12.9655581 5.7487919
C 23.4565603 19.9101526 17.7317278
C 29.4286415 17.5684865 28.2186893
C 15.5537999 20.4675779 23.2040573
C 5.8804588 7.9039405 7.0967200
C 8.0923628 1.9427903 29.6393540
C 25.0581058 4.2207688 14.9558583
C 8.8111264 3.8827867 17.5814908
C 18.7562544 32.8098158 10.9463363
C 5.4625823 0.4151206 10.3583485
C 22.0235931 20.3054735 17.5349380
C 19.2508688 23.8478464 32.5155679
C 6.5796533 25.5426956 34.9149603
C 18.5547475 18.5777662 8.7266596
C 27.5293665 23.8853624 24.3066720
C 0.1361317 13.6548047 11.9880381
C 3.5645116 8.8485159 29.4635190
C 30.8300566 9.8053686 9.0959843
C 11.9474192 4.7846166 16.1568101
C 18.1560557 7.9847767 9.4256665
C 32.3914963 13.9176318 9.4104341
C 23.7895052 11.8666691 18.7540515
C 7.1413012 18.9722015 33.5247717
C 15.7092373 26.1172362 21.0771366
C 4.6777902 22.1596825 16.9346992
C 10.1916281 20.2673714 31.7586650
C 34.2843548 20.8993422 34.4993093
C 8.9651911 15.6509731 19.4208466
C 14.9756996 26.1533319 9.2385486
C 34.3352224 19.1252223 0.9099064
C 24.6044803 0.8613435 15.8693249
C 7.4668693 33.3271312 3.2929618
C 20.0474162 0.5908848 32.0128194
C 28.8976973 11.2863764 10.3774008
C 34.6906181 33.3027898 8.7705801
C 18.1670750 25.4229524 27.0775586
C 28.8412411 4.8687320 30.2454924
C 10.0816220 0.9713781 8.0409877
C 25.7051712 2.5082651 7.4107299
C 22.6507332 19.7055493 27.0055112
C 0.4237078 28.1842277 8.5728786
C 11.3394458 21.4585891 0.5940897
C 20.7443235 1.6967771 6.5266939
C 2.2113956 18.7278101 8.8808849
C 26.7725326 24.2147947 21.3439760
C 26.2408253 23.0649858 11.7444171
C 9.9557388 21.7976263 14.6286344
C 5.1568216 22.4760247 20.3171248
C 4.1802036 15.1564200 7.5845335
C 13.3596935 21.5938764 4.8973576
C 9.1279712 19.9778355 24.4744635
C 10.0849802 33.5761618 31.8239800
C 14.8801924 13.3541348 0.4892809
C 20.5852835 13.5259496 28.6602251
C 0.2233726 3.8773308 27.1411540
C 13.1020191 19.7936897 9.2083407
C 31.5727394 16.4120255 32.5415070
C 25.3938791 35.2390764 16.9456754
C 28.3211471 20.2332657 8.6206577
C 19.4514054 11.2748755 7.6048475
C 0.4845522 11.7103246 34.5577301
C 31.3601981 18.6036250 19.2589803
C 4.6176377 12.7599203 32.9352330
C 1.2512805 21.9958807 14.2083253
C 14.8784557 22.3779167 30.5410493
C 0.2311264 10.1968084 2.6369674
C 17.3143571 26.8238241 15.4498195
C 15.9689173 35.3882535 19.7365832
C 23.1546826 5.3680498 13.9692633
C 25.7692713 11.2242404 2.2957486
C 1.4200935 15.6833166 12.5649712
C 19.7550530 35.3416787 18.7958572
C 17.1154604 14.3765115 23.2408604
C 24.2460935 9.3699298 32.8326249
C 13.1633353 17.1254188 16.2510562
C 30.1319214 28.3786989 26.1826896
C 1.9956514 24.5798064 16.1941786
C 19.7120160 7.0282032 26.6246295
C 18.9101355 32.9073755 13.3684206
C 5.8299622 11.0503016 30.0271566
C 8.8490070 7.0775401 10.3947061
C 34.0351465 30.6604404 3.7574540
C 33.2081303 19.3693674 26.7676588
C 23.9856871 10.5519530 30.5676651
C 9.4085940 26.4595879 5.5102532
C 12.1553287 7.5187605 20.9005737
C 33.9233977 29.8495375 12.8571891
C 11.9171117 26.6173078 18.8478897
C 1.9759167 7.5545627 26.3983827
C 1.8098337 7.9796523 16.3407986
C 11.2428949 11.2908631 30.7991997
C 3.7690714 4.3815751 18.9280775
C 25.6476790 19.4073520 21.2404423
C 21.3725826 29.1323984 29.1918135
C 4.8389345 34.2284355 7.7617832
C 4.8612913 13.3129563 30.3158826
C 11.0584737 33.9159252 29.9047526
C 15.2863427 2.0634724 4.3419849
C 22.3612945 14.0520408 3.2702490
C 13.3747210 12.8511748 26.7485468
C 19.6409498 7.5811463 20.5339554
C 1.6287546 20.7452622 22.3174616
C 35.0205393 30.8576073 8.1203264
C 24.3230833 1.5983425 13.6150589
C 14.1525388 24.0329737 14.0404750
C 8.7742558 14.4252771 28.1228190
C 16.2362429 31.3530926 14.9283719
C 15.5189955 1.9416930 7.8650316
C 10.1230112 24.9866424 4.0022920
C 15.7083177 25.6922998 7.0474607
C 25.6822683 23.9160107 26.8401285
C 0.6755595 31.4170815 17.6853562
C 17.4024865 16.7480121 21.6849878
C 4.9425575 22.0570248 21.6443237
C 23.9003914 20.5183631 20.2726710
C 33.9959273 18.2972853 26.5714433
C 26.7378495 7.9639797 1.4951126
C 25.5362060 31.0580475 23.5137341
C 30.6107821 0.0695526 4.0914255
C 24.6917243 25.1308964 35.2156880
C 33.9417167 17.8348773 22.9242741
C 3.6397289 5.6607579 10.5550307
C 0.3232735 21.9767354 26.7446640
C 29.3730825 3.5812051 30.3901833
C 20.7854270 33.5544199 27.5467009
C 10.8724709 17.9930800 28.3213365
C 24.2482106 8.2160720 1.5820950
C 13.6309065 19.3136847 7.7173123
C 8.1004436 34.0874120 33.1565936
C 10.7716132 18.5810041 21.4247288
C 5.0651991 6.7699294 22.8588185
C 13.4979541 9.1841857 17.6082911
C 23.6421238 32.7031948 23.4412948
C 8.6091886 29.3295901 12.5179790
C 19.4682604 6.1026294 28.7650433
C 5.9198553 3.4405263 12.5366656
C 8.4064604 26.3429601 12.2795575
C 33.9535473 13.2851352 20.2664519
C 12.5961691 17.6146699 13.8799198
C 3.0349918 15.7619056 17.9572067
C 23.1904296 1.0688945 16.0761870
C 16.7327935 28.5697284 26.6614227
C 27.2673659 29.4533039 21.8268478
C 18.3200679 19.5127127 1.4580937
C 30.8283140 33.6252252 17.0234332
C 16.3800578 29.4299653 24.2843846
C 25.4932483 4.0918691 25.2647220
C 9.0062276 25.1358577 0.1046822
C 1.3770071 0.8880727 5.0328900
C 14.0497581 11.4633043 3.6339283
C 3.3463757 11.8350881 11.5054681
C 32.5573619 2.5289377 15.3008136
C 1.3338825 31.7513403 11.7258073
C 21.0339468 21.6990823 33.2318485
C 5.6023262 34.7717405 29.8750988
C 30.7049229 13.5284748 2.3054577
C 21.3822998 32.3334339 1.4770456
C 24.1792565 5.7098674 11.1467807
C 14.5045682 12.6142732 6.4599726
C 3.6468529 5.7540024 33.5299929
C 3.6881370 11.4755814 10.1857961
C 9.2498091 26.1702165 17.1028110
C 18.6144000 31.1070616 33.0981184
C 18.5082506 16.9387551 35.0912352
C 14.1032766 2.5714800 9.7566038
C 17.2397724 18.7883740 8.0801314
C 34.3775276 12.7789083 2.7460459
C 26.0876389 22.2694698 17.6569983
C 9.9216681 2.2052872 4.2393467
C 24.1183973 11.8976030 0.3923717
C 16.6308887 4.9151062 15.1729926
C 16.1606494 28.1948501 27.7089155
C 34.3757570 18.1316966 3.0922554
C 10.3304928 14.4166640 5.9939705
C 27.5703919 22.9940716 22.0085217
C 30.6623727 9.6236216 24.4090492
C 32.5525877 28.7234201 30.5229577
C 28.4600258 27.2321001 22.7608660
C 30.1849261 32.9809979 4.0702510
C 22.6201601 27.5077767 3.1176012
C 28.2036221 18.8798148 31.1542735
C 20.9157781 31.2532932 22.3467827
C 0.2491064 34.3405077 23.3060724
C 34.2956154 4.7231529 0.2021540
C 0.4978312 7.4078254 11.3473590
C 10.4331339 12.4118930 31.0333862
C 17.1992686 0.0543042 18.9741887
C 31.7746105 4.2246240 23.7585012
C 1.3055455 31.3512271 1.8088331
C 25.2965978 13.1900081 23.3971047
C 26.2836832 6.0991244 29.5336143
C 15.5270355 28.8215006 16.7491534
C 14.9615966 29.7997763 31.8010669
C 33.1667805 30.9908481 13.4037030
C 22.3206890 0.3419366 31.3761142
C 16.8970669 4.5578890 17.5392721
C 14.4877080 30.7141194 19.6769486
C 22.8864326 26.5390716 23.4220665
C 20.3296792 17.5950808 14.0260931
C 17.7499630 12.5907823 4.2612253
C 16.4865597 14.0269749 26.2254839
C 10.8457205 32.3342414 2.5735545
C 19.1238579 17.2963962 27.1823334
C 22.9458514 29.9272876 34.2309821
C 1.7275170 3.4273092 32.8429187
C 25.5723855 14.8207134 18.3564317
C 12.8205435 9.2313512 0.0355759
C 26.8256282 0.1375792 12.8555801
C 22.3526572 3.2341404 9.1758236
C 24.9604341 34.4648665 19.2813603
C 4.8575968 5.5421199 23.4058436
C 33.2972464 20.5329121 20.6065888
C 22.4896318 14.2657913 31.3357866
C 19.6237635 21.5301688 7.9741016
C 18.3937850 29.5186830 35.0181627
C 12.2442350 15.5930306 10.3509889
C 18.8527621 7.7063978 7.0011728
C 12.7312529 15.3363636 5.5157587
C 1.5343467 20.8083634 20.0069828
C 6.2668203 30.2596112 14.3640248
C 28.8679117 5.9746730 14.3044600
C 27.7066545 10.1651227 16.2608485
C 22.5347587 9.4699049 10.0982447
C 30.5753676 4.9920017 5.3275474
C 25.9657594 32.5368994 20.3381603
C 28.8794940 19.9962171 31.7781898
C 5.5154706 32.1469943 0.5627124
C 27.5385784 34.5016263 12.3465444
C 5.6217600 29.8777508 32.2338523
C 25.5503549 35.3126351 7.9716287
C 16.3156211 6.7653732 3.2431840
C 17.8138714 28.2606806 6.8336204
C 20.7741247 15.7776797 31.8933443
C 16.8435936 20.1910403 3.8530204
C 3.9785719 3.5624132 28.4403724
C 26.8918752 34.9140076 9.9561317
C 14.4198353 7.6526558 4.6897529
C 3.5094075 11.0974137 24.5985379
C 28.1155231 12.5419907 19.7199652
C 15.0434055 11.1925110 23.0212039
C 20.0325292 20.1893768 23.9580702
C 11.2631032 15.9718558 29.6944794
C 18.9731705 21.8898694 4.3786914
C 9.9761013 4.0486457 31.2977080
C 9.4714584 27.6559595 16.7595200
C 3.4975588 6.9395070 24.4713141
C 30.6867872 0.9583897 21.9903418
C 12.4627104 5.5644505 9.1389683
C 8.8026905 4.0130407 33.3858390
C 17.4441108 12.1562481 13.0702283
C 22.0880366 18.8435018 5.8148717
C 29.8794882 26.7325078 19.0324541
C 20.0627522 29.9756669 27.4920402
C 7.8990931 23.0231660 15.8682095
C 16.8401734 12.6168425 34.3856077
C 26.3223073 3.3010724 3.8270920
C 11.7799206 30.8885152 22.3023377
C 33.4763181 17.2676196 2.6576456
C 27.7484885 15.0842220 31.7761382
C 27.6412280 4.3013568 10.6691000
C 8.5938789 18.1980033 15.1596234
C 35.1059000 31.7920907 30.5892397
C 17.2503736 26.2523749 31.5648474
C 5.9892077 3.6001385 4.2305339
C 33.7484818 6.8147274 16.3846768
C 5.0066499 6.7995405 2.2630415
C 18.6098572 3.9558711 15.9334046
C 16.5500181 31.7389934 27.1934946
C 26.8262766 6.4915470 17.1485976
C 13.4441362 33.7299082 17.6752159
C 33.6688502 29.5829421 11.4135211
C 31.2081258 6.6364553 19.6563497
C 25.0299032 35.0518151 26.8463913
C 24.5905836 31.3183958 8.1288470
C 27.1388417 11.2414261 2.7537362
C 14.0790518 15.3384742 5.7493598
C 3.6936016 12.9729043 1.8938734
C 30.6429109 19.0222726 1.6311017
C 5.1485766 31.0720568 26.1548681
C 12.6023046 21.0109873 14.2606458
C 22.1310681 7.9844040 30.1601005
C 6.9777642 6.6393531 16.8366281
C 33.6595434 26.4020681 2.1037999
C 10.7878543 25.9298462 27.4675119
C 23.9171570 24.1039434 20.0450033
C 28.3279692 2.6091474 14.4805322
C 19.9995887 28.7140976 10.2170883
C 26.1566673 11.2796163 12.6662891
C 30.2836956 27.2632179 27.1969018
C 28.1349339 31.5997407 34.4513401
C 26.5199392 15.7997827 11.2516248
C 18.4348493 16.9397081 22.7765488
C 26.3321062 30.8696201 32.9825702
C 33.3414278 27.6376270 29.7164230
C 8.7008781 8.8192802 29.7000740
C 10.5584444 8.5588331 19.7109126
C 9.2988760 4.4620534 3.4971365
C 11.7789089 24.6737386 30.4378907
C 33.5198688 2.7120897 22.7383792
C 27.0669207 14.1691844 16.0565838
C 0.0019291 9.7114200 15.5535123
C 15.7586905 3.4311853 2.2459025
C 1.1899253 19.0146608 11.1300690
C 19.2745852 0.0952095 3.2723836
C 23.1555874 11.4082842 1.3794039
C 31.5370739 31.4016804 5.4253697
C 19.6287292 3.4685728 23.8498483
C 25.1620233 5.4260089 22.8632034
C 26.9321736 6.5308243 5.4440549
C 1.8011301 23.1376059 19.1146610
C 26.6038573 32.2044925 9.6938079
C 20.6599812 25.5118359 20.0147092
C 17.0107281 31.9536471 12.2486260
C 31.8506062 22.2283806 24.1847571
C 30.3929782 26.2764835 30.2682205
C 7.7214914 18.6774481 14.1117156
C 13.1124772 1.5428874 12.5353675
C 23.3365806 12.9801890 11.2721513
C 10.0803453 13.4084821 1.9859980
C 17.9369188 28.3932065 4.2344103
C 29.9924298 22.0350011 33.5310418
C 20.7878155 30.6401905 3.1067215
C 30.3153091 27.3417782 32.4248725
C 27.6270046 23.1543319 7.5237902
C 34.6292759 3.6472075 8.3680436
C 24.1252717 27.7332735 12.5682791
C 11.9496141 9.8581067 23.4195334
C 6.7265867 9.6756193 25.2428490
C 27.3353233 21.3388729 15.9408839
C 33.6364551 35.3765218 27.5541405
C 0.2655769 21.9287186 23.7675597
C 26.3621839 0.5256752 21.8713907
C 27.3940077 14.8769320 29.5526105
C 34.6304233 5.6995775 13.4744357
C 20.9617728 7.2004867 33.8725310
C 8.2148323 17.7827030 16.3807371
C 5.2720861 15.0056815 21.3472692
C 0.4748323 9.2875206 18.0319834
C 20.5368312 14.5345130 19.0224106
C 35.0415047 20.1262510 18.5144017
C 32.7134658 0.3651043 28.6915808
C 8.8426859 14.2457569 10.6411132
C 34.9591768 3.2099309 1.6725957
C 9.7795357 19.3903168 22.2338873
C 32.0495038 7.0649289 28.2556544
C 5.1466495 25.1078638 2.3942376
C 0.9653973 22.4314592 30.8530114
C 15.3204098 2.2269486 13.1429742
C 26.5423190 30.8602211 9.4403420
C 9.8436658 0.0085557 5.3333294
C 24.0611780 20.8459678 22.5935191
C 34.7011908 20.2509160 0.2752682
C 5.4395561 1.8980892 27.4502265
C 14.6579219 21.3928747 28.5106941
C 22.9042149 2.5535083 33.1656929
C 27.8442368 22.9319424 23.4285299
C 8.6607863 23.6386827 17.9724936
C 6.8327437 15.3690567 0.7716803
C 12.0669921 30.1031599 3.2950785
C 8.8768311 4.7645953 18.6628790
C 0.7694212 3.7175489 16.2702706
C 0.8932587 1.4125515 0.8749574
C 3.3184446 18.0390940 27.3448135
C 15.6025560 28.8372535 7.7520889
C 19.3677365 25.7884340 6.9251018
C 27.9381039 6.0386820 8.0863040
C 22.8807634 8.8623667 34.9708136
C 8.7683426 28.6792077 24.2444736
C 13.8121983 16.6753659 13.5087351
C 33.2200235 29.7533194 6.6084190
C 2.0553460 27.4170627 27.8356260
C 24.6298115 1.0743298 1.0884322
C 2.2412946 12.5904193 26.1326134
C 30.4436381 4.1336628 2.7974954
C 2.3187803 30.1421202 6.2472333
C 30.8234109 30.0074096 21.8796077
C 17.3193715 32.8412103 21.0683647
C 4.9421539 9.4030085 20.9890821
C 9.8412367 10.4829478 32.9035439
C 29.6995032 25.6391846 12.0173786
C 11.3689445 32.7126212 18.6267097
C 12.0172413 14.3034740 28.0356970
C 28.0045532 3.2684988 32.8135319
C 15.6739779 25.4843385 33.4860141
C 18.2632683 28.5319748 30.4243620
C 20.1667083 17.8466651 16.3894863
C 17.2275814 21.9149235 7.7722879
C 28.7247748 3.3161981 6.4704964
C 16.6872861 2.5043005 31.4340182
C 3.3981167 6.2466532 17.1603643
C 13.7437439 8.9694404 4.9897952
C 15.2577163 12.4838932 17.1018185
C 34.9036160 16.3449586 30.0608741
C 27.2542476 0.5499183 1.5917329
C 10.9181456 1.5540152 23.1066235
C 11.4869662 28.2730489 30.7986552
C 11.7271192 24.1870179 31.6224149
C 13.9644993 23.1289697 9.2090372
C 5.4585646 1.0948748 9.0370565
C 33.9413507 3.9908583 19.9617250
C 23.1642141 6.7664492 32.2549759
C 16.5205957 32.6744081 6.2667979
C 34.6598292 33.8678331 35.3022541
C 8.1032141 22.4311569 28.4726445
C 22.7503674 26.6038523 6.7033742
C 25.0726241 7.5084941 16.0807579
C 6.3994794 3.5571034 31.2572710
C 7.1083432 26.9860401 8.8572850
C 15.1474994 15.3938706 4.8103049
C 33.2175131 18.2732236 21.8379832
C 30.7812985 4.2499503 15.6954833
C 25.8138907 33.2371718 1.0606061
C 7.9711214 24.4354373 20.2288228
C 7.7959476 4.3656507 34.3842750
C 5.6397942 11.0152310 32.4497803
C 12.6902795 18.2592113 4.0255195
C 7.9813593 17.0133591 6.7858657
C 27.9925908 33.7817967 6.5091755
C 14.7440348 0.7161574 0.0819749
C 24.0784751 17.1094426 26.1023923
C 19.8433631 3.7862134 19.5979737
C 14.1200546 12.5631213 10.0993895
C 29.6873707 10.5202105 24.7496338
C 19.9704173 29.3360712 34.9466903
C 17.7018476 32.0494397 5.6879320
C 1.1785583 31.8154034 25.8101768
C 5.0398016 27.8888392 24.1510811
C 31.8495393 31.2266661 17.0871976
C 32.3189269 31.8449327 11.2129541
C 16.0675353 19.3660683 17.6611594
C 28.8179083 4.9408203 8.6578833
C 28.2343777 20.5831485 5.3512814
C 13.3764869 23.2926817 19.1590228
C 19.8502784 29.8399595 16.1107938
C 1.9377282 34.1917441 19.7639872
C 6.7223399 24.1663842 25.0876060
C 13.0670932 8.8254764 6.1994675
C 30.8651330 9.7007349 11.2575901
C 28.0323072 30.0030809 6.0370415
C 3.5205505 18.4501154 6.7064983
C 21.6487800 11.7823168 34.7814769
C 18.7609835 2.5160913 35.3839836
C 19.4722492 12.2929993 1.1613808
C 3.3854675 29.9647209 21.5948054
C 8.3478427 28.5297864 6.0176770
C 21.6277032 14.8322587 2.4640948
C 9.1666987 10.0271029 3.9852626
C 4.1599834 1.0276728 31.1004533
C 33.9131069 26.7246262 27.7855830
C 5.4568597 4.3354292 31.9842080
C 3.8011643 24.8933338 14.4854647
C 2.7937960 25.4119083 15.1966942
C 19.8897417 22.2106155 3.4708307
C 9.5593932 32.4584068 9.4946904
C 8.9456643 4.7034706 32.1978472
C 9.3711908 28.6168233 22.8686096
C 28.0957546 12.1738540 1.9520182
C 3.5232354 15.9618254 28.5448040
C 33.5394508 30.9167837 23.1960182
C 3.3924607 4.1704669 8.4556183
C 32.0820665 31.2911212 27.4594555
C 35.1559637 21.4349303 1.0575856
C 29.6074156 0.9658116 15.7616965
C 17.2365224 19.5054817 24.5526007
C 29.0000900 1.1196734 25.6274113
C 16.6264404 33.5800223 15.1542575
C 29.0073652 2.3073959 13.3539306
C 13.5232328 23.1159499 0.2781877
C 34.5505808 16.7562006 20.4407455
C 15.8952160 9.1837904 18.0060808
C 0.1175405 25.6678572 3.7737624
C 6.2939151 34.2554330 3.0992334
C 14.0318493 12.4082479 8.7698395
C 7.4218941 14.4035044 17.9825959
C 27.8435154 3.1407245 5.3789308
C 18.6561262 24.2245875 35.0013271
C 16.6631107 31.2623504 34.1883898
C 3.2294913 3.1061910 31.0351901
C 20.9869179 0.3931437 10.0044628
C 20.3934727 25.7082190 33.8734292
C 9.9152462 3.9626219 16.8653664
C 27.4163671 4.1531158 3.3906916
C 9.3200755 14.3185853 24.3323452
C 10.6135482 28.3657540 11.1226881
C 10.3952859 27.7951010 9.8152536
C 19.1532561 33.6733407 7.6522321
C 4.4535934 9.6858756 22.3063569
C 32.8705316 11.5073958 33.5231500
C 11.9517222 25.8626896 5.4740270
C 26.7282616 5.0489173 34.7707163
C 30.6456190 26.4849230 14.5870524
C 1.7429133 9.7930860 11.6295394
C 16.1007766 0.4716051 21.1395387
C 25.3342853 30.0912885 4.9663368
C 16.9574836 29.5195356 10.2420974
C 12.7294476 22.6152090 20.1538436
C 34.0763087 24.8634534 6.5017960
C 5.3816282 28.5173372 29.6907780
C 21.0980309 14.8104771 21.3000729
C 8.7098026 7.7603372 22.2028643
C 27.1513553 9.9065448 8.5687591
C 35.1705329 3.7124634 0.3661537
C 23.7494485 13.9242992 3.2736606
C 30.0313647 11.4206641 31.5381946
C 28.6823289 30.7030589 26.2731979
C 0.9119583 32.2134748 33.1076310
C 16.1105033 5.6573652 10.3831345
C 18.8683504 11.2007994 11.1639586
C 8.5390040 31.5035761 11.6766266
C 34.2124988 23.8188859 0.9089783
C 23.6144837 6.5380733 21.4235090
C 31.6355867 12.1505376 0.3101446
C 18.7243343 22.6434630 25.0384405
C 34.8483172 20.6103336 17.2059682
C 4.9744596 12.0707251 9.5635401
C 8.7709877 22.5984255 14.5936407
C 14.4528902 16.4975962 16.0741746
C 12.8365620 8.6428891 15.2516348
C 29.0333089 15.7676396 0.8598176
C 0.2948082 33.6040876 0.8834806
C 33.9417922 6.9309600 13.8624262
C 5.0017074 1.5581564 18.1329353
C 1.0281271 21.9312251 22.4397410
C 23.7258811 20.7654542 0.9280933
C 8.1260740 22.7308072 22.1619255
C 28.7734000 8.2764808 10.0832047
C 14.2862857 15.2936170 0.9356736
C 24.4956968 24.7468656 10.2382999
C 30.8020955 27.5473420 33.6605587
C 20.7116649 3.6530063 10.7599000
C 9.9006056 30.8473660 14.9739479
C 29.4239761 20.9422329 8.0182770
C 21.7243322 29.1728642 16.9218953
C 13.6495071 24.7270601 15.1316106
C 12.6073505 34.4188158 7.3053349
C 6.7843189 4.3259912 9.6563280
C 33.0502549 26.0535541 0.7196422
C 17.6941148 11.4698912 28.5937756
C 28.8109006 7.9629777 21.4248699
C 29.9802518 16.4339405 16.1992296
C 8.0695141 34.8560860 12.7533380
C 28.8977622 34.5725608 2.5371495
C 30.7645183 1.6100191 30.7990614
C 25.8462281 21.3997902 35.0138179
C 34.0480422 1.5958836 9.3438295
C 13.3593951 34.1463714 3.7043723
C 1.2799264 8.7566124 15.3685441
C 19.2733407 25.6528351 3.4591719
C 5.6123403 20.2507796 23.2524147
C 27.7608975 28.4084976 1.4869632
C 19.3441583 16.5875527 4.8662791
C 30.0421708 30.9573323 8.4447991
C 3.8551963 21.6130213 34.7277508
C 10.3265544 19.0047912 26.2827255
C 22.6983622 12.2918073 29.0394226
C 12.3427429 24.4395843 3.5606077
C 12.9329597 12.0965038 4.4885885
C 27.4036710 14.4191500 13.7026399
C 5.6223555 31.6726957 10.2511091
C 16.2916948 8.8024925 12.7162444
C 26.5702041 31.5092138 30.8389441
C 8.0973947 10.7345683 12.8155022
C 28.7506914 2.1271418 15.6675777
C 3.7667686 20.1578162 34.7007515
C 7.4419175 16.0256319 2.0057452
C 11.5724105 0.5605683 3.6987043
C 15.5143036 12.8340355 20.7237351
C 11.8955445 5.5367004 10.4421650
C 15.5245380 9.5214414 1.8904847
C 33.7687267 7.8958564 12.7877191
C 10.7447477 15.2380849 0.9323460
C 8.5428530 0.6848118 11.9853540
C 4.1691157 5.7246393 24.6313453
C 14.1626360 8.3012376 28.2607787
C 7.5741311 17.6815282 33.6214662
C 2.5120078 18.8596575 28.3665421
C 34.3705309 19.7658819 12.1516499
C 5.1555407 32.3509250 11.4911294
C 35.1952209 23.0373545 25.9103105
C 21.7914121 18.5509774 1.1123386
C 31.0952925 17.4744704 23.6205806
C 18.3916978 7.6703092 27.0645111
C 8.7101077 30.9353561 30.9891430
C 19.1618746 10.9646967 32.0619746
C 32.7100260 32.9491470 21.9719199
C 7.9780297 9.9951918 9.2850074
C 29.3269549 13.5402118 26.7586014
C 21.0655821 20.3577241 13.4590584
C 11.3472239 5.2998314 27.7633230
C 9.8980811 32.6190007 23.0996182
C 16.6599927 1.5218829 12.6929081
C 25.6117291 8.5637148 12.2579070
C 27.2628758 29.9617360 10.2996125
C 18.0484993 15.0545657 13.6512821
C 18.9580908 34.5336649 34.4909383
C 17.1349116 26.9864673 16.8277266
C 1.2316267 18.4348420 12.3787710
C 11.1552874 23.6972293 26.8853717
C 7.6490949 17.0543083 34.7779431
C 13.1539490 15.2538484 8.1997719
C 5.2143660 0.4364214 5.1615093
C 5.3644212 20.2739954 28.2246304
C 33.9415980 16.8170116 0.1532799
C 5.7362666 23.3870717 9.4482835
C 24.9621852 9.9829321 7.6273808
C 5.8165109 13.2887215 9.8818110
C 14.6722481 5.5013210 12.8717735
C 32.9831671 2.7132149 4.6053773
C 27.5105074 27.8507460 6.0345755
C 16.9179757 0.0137778 34.8222442
C 3.7703679 33.8395233 0.0201399
C 12.2478790 34.4668352 5.8467835
C 7.2484876 8.0141535 31.5417431
C 5.7786531 21.1070857 0.9570595
C 32.4934663 27.7262343 10.1160279
C 29.5436730 29.6611036 8.0442439
C 17.0892258 9.2119266 29.7937442
C 7.5435661 33.7525798 34.5686461
C 29.8170063 28.8037940 15.9188125
C 20.0860874 0.9521693 8.9599194
C 19.2501178 5.0566853 31.2098171
C 29.3326661 29.3262586 26.8185438
C 31.8340415 5.0045372 31.7072218
C 19.2396820 29.0189197 11.4904817
C 22.4592317 27.0622452 28.1099258
C 23.7387518 34.3638630 3.8858001
C 24.6335337 23.7030036 27.7963120
C 32.6727350 1.0539254 0.9402830
C 11.0059382 30.8551797 24.6053834
C 14.4458081 9.5934742 10.7842867
C 14.2110015 2.9645633 23.0446788
C 10.3440571 16.2758723 30.5898394
C 3.8639101 3.0401058 0.7839839
C 18.1323095 21.3763754 29.6962718
C 7.5319769 20.7207090 7.3644884
C 13.3141740 1.5327694 16.2023612
C 17.4561627 5.6508010 32.6951929
C 15.9620013 22.9308359 13.1045702
C 30.5210643 14.4859191 22.3143027
C 16.8149700 24.2846891 2.8891651
C 8.3170322 6.1502062 8.2315423
C 9.7953241 34.8603825 16.9594984
C 23.6353089 32.7988525 11.8606125
C 5.9690147 18.5650396 15.6920376
C 13.1106218 7.5169937 30.4104555
C 2.1866784 5.1864170 2.0073991
C 14.5016683 5.9759120 7.8729567
C 2.1992379 1.7511810 4.3208139
C 12.4236155 5.8207283 25.4525355
C 24.7714418 23.2043551 7.0254711
C 19.6262623 18.6282377 20.3750379
C 32.3827596 15.9776050 13.4409015
C 32.1099818 7.8467731 24.4996808
C 4.9515018 27.7732517 3.2581820
C 34.4701683 7.0339904 32.2237935
C 25.6877086 12.2738170 10.7985497
C 1.2311313 1.9981591 35.0152032
C 27.4708577 0.7595569 5.3632516
C 1.0139744 32.5357876 22.1615339
C 1.5137998 17.1514297 7.2483023
C 13.7202740 30.3246244 15.3614460
C 23.2421797 19.6062867 12.8386583
C 10.8801123 0.5697671 25.2831519
C 13.5586443 8.1912509 35.2125997
C 15.4031106 32.6495021 25.2480937
C 22.9301491 28.3355688 2.1114662
C 20.8084918 21.1576937 8.8913391
C 9.2423682 7.8679223 14.3803199
C 26.0889518 21.0571574 4.5021094
C 19.7153229 11.2256073 3.9560960
C 3.2662753 13.2643510 13.4473139
C 18.3631845 11.9231128 32.4435864
C 29.4503231 6.2612748 23.2381782
C 23.2018377 27.1515399 13.8218383
C 3.9189170 4.4449279 34.1068894
C 31.0577615 15.8769069 15.5558255
C 9.8111119 26.2265580 23.4993417
C 11.7468629 12.3101060 18.4468824
C 32.6071178 28.8868307 5.8607025
C 10.9330350 19.1007306 7.3017381
C 23.0998008 17.9114461 32.5775401
C 5.2205989 3.4430729 15.0400871
C 13.5927679 13.9987049 32.2221637
C 24.5306429 8.7477249 25.7755181
C 7.3696926 9.0277742 5.6516262
C 10.9880649 1.8895103 3.4108789
C 25.1222084 18.8924446 16.5172189
C 21.3894506 17.5930775 29.9265164
C 3.1145063 18.4128470 23.2635789
C 10.7337931 14.0905542 35.2827734
C 34.6532262 4.2550360 18.8390121
C 19.0470163 14.2505685 35.1020618
C 17.8949752 9.1253391 28.7120453
C 35.3802469 23.0471380 24.5062487
C 20.5715783 22.4889067 21.9005138
C 8.0158660 31.4905962 16.8243503
C 19.5195752 21.5489000 16.5472903
C 2.7898687 11.3432853 25.9392590
C 10.5234108 25.6488054 5.1361217
C 30.4917800 9.4444245 13.8236155
C 22.9526697 31.3768464 31.5536536
C 25.1518270 6.7554094 28.9110725
C 16.0577459 28.0121443 33.3729819
C 20.4323131 33.9906697 16.7930241
C 16.5636876 5.4223918 9.0896025
C 32.3117724 8.1113140 15.1465865
C 4.0456556 29.0183545 22.1537192
C 23.5066658 0.0735098 3.0740807
C 20.7425737 31.7667899 21.1309846
C 28.2323250 30.3408910 11.3106803
C 7.8461855 31.6452868 5.0294059
C 23.7921870 16.6028720 30.0144627
C 23.0301170 11.3056489 31.1663101
C 30.5774858 29.8740745 23.2148328
C 33.5802739 3.3247936 31.3012651
C 24.1970597 28.7859385 2.1307681
C 19.9902749 21.6038704 17.9069898
C 22.1926221 23.0258290 23.6733137
C 34.3753878 27.2747844 6.9369877
C 31.7650884 8.7748292 13.9030510
C 0.0819771 19.4015722 4.9600310
C 18.5134416 25.7424616 21.1664838
C 2.3228382 6.3269523 0.1266121
C 4.0895623 23.0151665 16.0443616
C 5.1463814 27.4551297 0.0852573
C 15.9183255 12.5473581 0.0702466
C 25.3564046 29.7342515 17.2722808
C 18.7834826 25.2212677 11.9421799
C 20.3545069 10.9449676 26.4964685
C 24.2678555 23.5676253 30.1337672
C 14.7354626 35.0220581 19.1657200
C 25.1517697 20.0851134 27.8209495
C 35.3792500 9.3758716 19.4243851
C 21.4701693 29.0104713 7.9117645
C 25.8995865 18.6470685 20.1053811
C 17.4004350 6.8964643 2.3824369
C 21.3228927 17.2763079 16.5914304
C 34.0749887 17.5540468 30.1731854
C 3.0694994 6.9836182 4.2852038
C 3.4300187 26.8231857 32.9060366
C 5.7384258 9.3873040 13.1880765
C 31.4040478 2.8504640 0.5064019
C 12.9432748 33.1015376 11.3413024
C 16.8184578 12.3326943 6.4509031
C 12.9070422 15.3310473 23.4239432
C 31.3161301 32.2374131 10.1200197
C 31.6093058 17.1062145 9.9740258
C 14.2704221 18.4275114 20.3999364
C 19.5211963 11.7125574 21.5181492
C 27.7865298 9.1713169 33.1886725
C 23.3929647 1.9834906 34.2268540
C 35.0107702 9.6614929 28.3486271
C 4.0054577 16.1083896 26.1262087
C 26.2290678 24.0505411 24.4050077
C 22.9850369 1.9735223 24.4050586
C 6.2981867 1.8286201 32.9666691
C 25.6901781 4.7357097 12.7615041
C 11.5799133 1.2786754 21.9679760
C 21.9729891 14.3490926 24.7118727
C 10.4397827 0.9551769 33.4235339
C 1.8667305 11.5308066 20.2056692
C 12.6932139 3.6108493 34.3316717
C 0.8620359 24.5778721 11.4215827
C 4.0049868 0.0587783 22.7175355
C 22.0367465 28.7506144 1.1246330
C 9.8124511 14.6498440 18.8464882
C 7.5803413 23.3954253 34.2909957
C 34.5622687 2.7353543 30.3765241
C 22.3485230 31.8000388 7.8401604
C 26.0585093 6.4981119 19.4870433
C 17.2430397 7.6624757 1.1517340
C 16.2648393 30.6354260 29.9445970
C 23.8276776 10.3630854 23.0063272
C 15.9720167 27.5565089 17.4853044
C 21.4203752 32.9528000 10.7186583
C 34.7881253 28.4803811 7.7358654
C 21.7683880 26.1155275 7.7527080
C 7.5692179 22.2821830 10.9042116
C 25.2978292 25.1769625 2.5231345
C 8.8858998 24.0117688 34.5517655
C 18.4162720 1.0845448 2.2521993
C 26.0269196 24.6988944 9.8767716
C 32.8647343 7.4700392 8.8946996
C 10.0090101 31.4358824 28.4366864
C 22.1013066 17.7438303 9.1635769
C 2.4184673 19.1652670 25.4852337
C 6.4373966 4.2950979 21.8175648
C 15.8513169 22.3177761 1.4703336
C 13.6820814 2.7694773 34.4647050
C 4.9234535 27.3700914 25.5267146
C 25.4241890 16.5105384 26.0143102
C 7.2096219 19.2523077 11.7110504
C 30.8658184 28.3710963 8.4297492
C 7.5218308 4.7776715 19.2858955
C 27.9130942 23.0825389 2.7170195
C 30.3346329 11.9659405 29.1160864
C 14.3621162 17.8201870 28.6066049
C 6.9747855 9.8351452 1.8073610
C 24.0921195 12.0600112 28.7152291
C 16.1305976 1.5088412 24.8645266
C 2.3307509 11.0047529 12.1851990
C 1.5122539 26.2047062 23.6870974
C 27.3392055 19.0039927 10.4347920
C 26.6212071 26.7069981 29.0259334
C 32.3712475 5.8898352 19.4109092
C 28.4865035 12.5542290 7.0198249
C 24.0808076 8.5425467 0.1483646
C 15.8886271 19.2023654 8.7475052
C 5.1924958 33.4632452 0.1823083
C 24.5315172 11.1009867 19.4503307
C 16.6958498 11.6133294 29.3971919
C 17.3979902 35.2677941 27.7315076
C 33.7184848 18.9289930 14.4121059
C 5.5045844 1.1121179 11.4723150
C 34.1424627 32.9474312 3.9570449
C 4.3745821 31.7415732 31.1477053
C 30.2123106 9.0833235 6.5010844
C 24.1145056 2.1847218 5.3787014
C 8.1320689 29.7523825 6.7692247
C 14.0794027 24.4472712 16.4105687
C 17.8562215 26.6947167 30.4222374
C 7.9773150 11.0632954 20.4310276
C 22.7379228 3.0611949 3.3422421
C 15.5067422 16.0732488 33.8746111
C 5.7567733 19.3825251 6.0405152
C 12.1118743 9.3007863 1.1736156
C 23.8727070 30.0750487 5.3548429
C 26.0936637 20.4265734 9.5321253
C 32.4284146 19.7458165 14.3149174
C 14.4834849 32.5425363 16.0142287
C 17.7325874 25.8806658 22.3291716
C 6.5798476 9.1971411 31.4963499
C 16.1317076 12.3243596 13.4187628
C 14.4386780 6.6920220 20.3856208
C 11.6256340 18.8573175 34.5695152
C 16.1540420 21.4819334 5.6015865
C 23.0352493 6.0298090 33.4165320
C 11.8226840 0.6905925 32.7455046
C 12.0513461 23.5732223 10.4288847
C 11.3228280 20.4058887 28.3619032
C 27.0891264 5.8327721 18.3538638
C 22.4732773 22.6605008 31.2729668
C 17.8685284 21.7013303 14.3860896
C 9.5020493 18.4775754 12.4777012
C 8.4750251 24.7791625 18.9539061
C 2.2545085 4.3510559 21.4248228
C 0.7335760 30.0260453 27.9698947
C 30.2062521 8.2796761 28.6646381
C 8.1095614 9.0697614 4.3243830
C 28.5056736 12.1407938 21.2425656
C 15.8722935 4.6802924 0.0594073
C 11.7357991 18.6943795 6.2732752
C 10.5911962 17.7250398 17.1104589
C 23.0482256 27.1066338 16.3576555
C 18.6955142 4.8309984 2.9843585
C 33.3038162 7.1703883 15.1025852
C 17.7095775 18.7407243 16.2746475
C 27.7032592 1.8426678 34.7799603
C 0.3113243 30.6188286 9.3277946
C 14.6369024 33.7639701 3.1319389
C 21.1389476 27.8330129 12.6479977
C 8.8926807 22.8237964 1.9824710
C 27.6315781 18.9427849 1.2061869
C 3.8953800 22.3019884 7.3500992
C 20.1220981 24.9913205 32.6049346
C 26.6772336 5.3212523 33.4401520
C 2.5986036 6.1219661 14.7849185
C 14.0219426 5.9381974 9.0611840
C 3.1452304 10.7415599 15.6109535
C 0.7750950 26.6524332 34.0137903
C 32.5184830 14.4213311 26.8145942
C 3.1648748 10.5838311 27.1155408
C 20.2226373 25.0036779 12.1228139
C 8.5199770 3.5552589 5.5756456
C 11.9994750 35.3551694 14.1699032
C 21.5552154 7.4014782 22.1035163
C 30.5522952 3.5444177 19.7165235
C 11.1147871 33.1803049 13.9485519
C 30.3832457 11.0235256 30.1161564
C 32.5050196 14.3970818 10.6851988
C 17.0121108 13.8292788 3.9258105
C 29.9419084 33.3274661 19.6274871
C 25.6927978 2.4065674 33.4274649
C 13.9333392 31.4074277 30.3401818
C 18.3253013 29.5331007 20.9731242
C 13.6712995 26.8225650 26.8210084
C 34.0294809 8.0827568 21.7345041
C 34.7030601 3.3015308 29.0535058
C 21.1287718 29.6371677 5.4573334
C 9.7850712 6.0281577 29.8562493
C 16.1181333 29.6656819 31.0868836
C 8.2703037 14.8794441 15.7402717
C 2.5420771 1.2628251 24.1868625
C 14.1290217 5.6112588 15.4705034
C 20.2732936 25.9606757 7.9024966
C 11.8302690 4.9063239 7.8482996
C 24.7368431 29.9958516 27.2787937
C 30.6931206 6.4481950 21.0412213
C 30.9587643 1.5247718 3.8267072
C 33.8603712 26.2892131 20.9157094
C 17.1760044 1.3679412 14.0004285
C 4.5261761 22.8927714 31.0527631
C 1.6791830 19.9948918 26.6716434
C 8.1017782 2.1896922 19.2906759
C 23.1074232 16.8215403 20.4784595
C 18.5573379 16.1502587 6.1260018
C 20.9581604 0.8360486 7.6591711
C 14.0168296 19.8107958 10.3886751
C 24.1426395 34.7095470 7.3791869
C 30.9717028 31.9692368 32.5956747
C 25.1898063 20.7086503 33.8717866
C 24.2196467 30.1786608 33.9457471
C 29.9028197 14.7019045 6.9842186
C 11.9382841 7.2282882 25.4656310
C 0.7002847 5.8465324 30.9234112
C 14.1370197 8.9034161 14.7667992
C 21.4154181 28.4819666 10.3165078
C 0.7903430 0.6203942 30.1080003
C 2.1093598 30.1568320 16.1456046
C 12.1777561 8.7361452 10.3997809
C 7.7865416 16.4431596 24.7381304
C 25.7111851 27.7456770 32.3701795
C 23.4789007 26.4633257 15.1454294
C 33.9448910 18.5892019 24.2126975
C 22.9779701 26.7471878 17.7120573
C 15.7311940 23.1576926 28.1634217
C 12.2699800 6.7040738 32.6806874
C 9.4295139 29.3570594 11.5014972
C 23.0274372 27.1726597 4.2600576
C 11.4337999 17.8252544 3.9299460
C 22.4650611 33.1274002 25.4845946
C 16.5259986 1.5981289 9.0246367
C 15.6394304 34.5080270 17.0764685
C 7.5130969 9.4760307 8.0412063
C 10.9391781 31.7229930 23.2188522
C 12.0234470 34.8769895 23.3371598
C 23.8771939 34.7982382 20.3705239
C 22.6884466 17.3444759 10.4692492
C 33.0909323 14.7154157 15.6124039
C 33.9919724 32.5109692 34.9303668
C 25.7393820 14.8607141 15.9100983
C 15.8855151 5.6393915 17.2672608
C 21.2605914 33.7193542 26.1767312
C 31.1239383 32.5678238 5.0194009
C 30.2705276 18.9879761 20.3281266
C 14.9069712 17.6406639 0.3182231
C 29.5189127 32.1721234 8.1003665
C 26.9739624 0.5590453 20.6635399
C 19.1859699 21.4828590 12.0180030
C 31.9660365 8.9586900 2.0336979
C 34.2542421 18.0968251 35.1369681
C 0.6557776 3.9185454 13.9273120
C 31.7048286 3.2382473 24.7229199
C 33.6676434 0.1591853 1.7801336
C 10.4711748 20.8013703 30.6038386
C 12.9756036 31.4788213 21.6253071
C 25.5771878 24.6658300 23.2627375
C 29.8371965 34.5607449 18.9936681
C 0.2316128 14.1382731 31.0196904
C 11.5009550 8.4800175 7.9196643
C 4.8060470 9.2539493 14.1547799
C 28.1878562 16.1087042 2.9822374
C 32.4993158 11.7841399 27.8398402
C 27.5410588 18.8835121 28.7537373
C 28.8660660 8.5547116 19.9473017
C 34.6258348 12.6461309 11.9723404
C 31.9196870 33.0718709 24.0378303
C 18.1801061 13.2417647 31.8197903
C 10.2790184 32.7290230 19.8216895
C 3.4883663 14.3334530 6.6526683
C 28.7944743 27.9563582 11.5973110
C 4.1790699 4.8533579 25.9363780
C 12.9320839 23.0480228 8.3203109
C 7.3594703 32.7503249 13.9583119
C 34.2454341 15.7799161 10.2615997
C 3.0398675 4.3274284 4.0674898
C 0.5887260 26.8359258 8.9985281
C 31.1982530 15.9017620 14.0504460
C 13.8094879 16.2468641 12.1562030
C 0.6200751 16.5469186 8.3090304
C 23.2894324 31.1508772 8.6549914
C 24.7741115 35.3169312 18.1082076
C 25.9621181 3.3979517 26.3173331
C 23.5611149 29.8201778 10.9994719
C 28.7051733 0.5875023 28.4604634
C 27.8820193 14.2348084 30.6696051
C 2.9691061 20.7726834 9.8612442
C 29.9361471 7.5034084 33.3580848
C 22.5741548 25.1261909 21.3450534
C 20.5738250 14.3314199 4.8099211
C 27.1976769 4.8331876 20.8273004
C 12.9514808 33.7537312 24.0211470
C 15.1696971 22.4537637 29.1254550
C 2.3659633 7.5658172 25.0433660
C 21.8758305 14.6414836 22.3403610
C 26.5711866 16.5077985 7.4465851
C 13.7101422 29.0337494 21.3926519
C 5.8653128 27.8536480 30.7673208
C 10.2848754 31.3448196 10.0033059
C 30.5410340 24.9619988 28.0559859
C 30.4476546 34.5731349 25.6392782
C 15.3292073 12.0504451 14.5241266
C 25.1242628 0.7558396 24.7407541
C 32.4787341 34.9212297 11.1069609
C 10.7304457 18.0297476 5.1287132
C 35.1104351 15.0722876 6.5294755
C 28.5250081 5.6039385 26.7360595
C 15.9518809 12.4657467 18.3425714
C 30.9345705 3.3406199 27.1032991
C 10.3016537 25.2736377 22.7084966
C 3.2609668 28.9092016 34.4240008
C 4.3672282 28.7223614 35.1029169
C 32.6655551 23.5184228 12.8608416
C 19.0911430 3.6361201 18.2587410
C 26.7732209 9.3470825 21.0540519
C 13.2164129 15.6435898 2.8633918
C 33.5741506 32.6762184 20.7884728
C 4.9942483 14.1462553 26.5312265
C 10.1728423 11.1088882 7.1791989
C 1.8486679 20.5623241 4.5630086
C 23.3680210 4.6261464 26.1674110
C 29.3785431 26.8614099 12.5628163
C 31.2895454 5.6506891 7.9286161
C 22.2866219 13.8546493 27.1076019
C 22.0330758 23.9850515 12.9793762
C 0.8206753 15.7203839 19.3668814
C 16.0898862 32.8136691 21.8751516
C 2.1475594 27.7136182 30.1693347
C 16.4926050 19.2493013 16.3903949
C 7.0948337 7.3359868 18.8731898
C 6.0063976 26.8044306 3.7882920
C 16.2785022 25.3580489 32.0292626
C 5.6670610 20.9286029 30.4129977
C 11.8875751 13.2994458 28.9565212
C 3.5337191 33.5157928 17.2433345
C 4.2827212 33.8337342 6.4517312
C 26.9606062 25.5945244 19.3566647
C 29.2095570 12.5297695 4.1673031
C 3.0276412 33.9713306 32.1792910
C 23.2004448 10.4614370 24.1887785
C 29.5517746 24.3112273 7.9533193
C 28.9444166 13.3522020 30.4731261
C 23.2295676 28.6483357 11.7924675
C 0.1470793 27.7162862 34.5591860
C 11.2045511 35.0564412 26.4116856
C 33.9112165 11.4256597 14.2104528
C 27.1904364 19.3269786 34.1457469
C 19.3359403 22.4674971 26.3040626
C 29.5612023 8.2195333 18.6439526
C 6.6513133 26.7812998 30.7218659
C 8.9708353 6.6264395 30.9050409
C 31.8519120 28.2265697 0.5733713
C 19.3505074 22.9479936 22.6819968
C 32.4306973 4.8509141 21.6544843
C 2.1117729 18.6918497 31.0019030
C 15.4993175 9.1449184 32.2583616
C 5.0195356 28.1674183 15.7960270
C 28.3749567 32.2547380 12.9312827
C 0.2329150 16.3946864 24.0418128
C 2.4148661 18.0969750 7.6614944
C 14.9747086 18.8705565 7.6111012
C 1.2739530 8.1762451 22.8602903
C 20.4711795 32.4705055 9.6221027
C 35.2333622 28.3048649 23.2143002
C 17.6460015 15.8057297 30.7377487
C 6.3170869 25.2296312 7.0209487
C 7.7841559 30.6348580 12.4525924
C 32.5246053 26.4539410 5.4715578
C 20.8511755 12.7719787 34.3953253
C 6.9160528 5.6717396 11.8267639
C 26.4061907 13.0710170 8.4246996
C 26.0161181 15.4390650 0.2465229
C 17.8621016 4.8842187 8.8696904
C 28.8146993 25.8822811 23.2537579
C 27.4671122 7.2719044 24.2105765
C 2.4159180 1.0361365 10.9037243
C 6.5572978 22.3234645 4.6745376
C 28.8058240 27.5893386 21.3684599
C 30.3088239 11.0879858 20.2441668
C 0.9736819 12.5086291 8.7521684
C 3.5321495 21.2057382 13.4284372
C 22.1815447 20.0630330 29.6464910
C 25.8900674 33.1051585 8.9996762
C 20.7456694 11.4356281 23.7045669
C 21.0981007 25.7466944 9.9681934
C 34.2407024 9.2131106 8.4759760
C 18.7323246 0.9933425 31.8374065
C 31.8481331 10.0789773 4.5673633
C 23.3303911 19.4722787 32.4839744
C 23.5785548 30.7367422 27.9622545
C 29.6132782 6.9161768 21.8184701
C 5.8952401 23.1269639 14.6522198
C 16.0681060 1.8503976 16.2949391
C 11.7458232 11.9409270 10.6554626
C 12.4709050 10.4739778 20.9504619
C 23.9054384 4.3122696 7.0806124
C 30.6696470 0.5964072 32.9932757
C 12.4332465 12.0378289 28.7619868
C 8.7116071 28.2193843 0.4704665
C 5.9777560 5.1172977 3.9116813
C 8.4441608 22.4109779 12.0077210
C 9.9049760 4.0643803 2.2680305
C 23.1466439 7.0418563 20.2145961
C 1.0115550 34.4447154 20.8517320
C 13.2361260 16.4027399 32.0239195
C 9.2538299 10.8580427 9.4845595
C 14.5160741 16.6784974 1.3094290
C 3.9373039 25.2948364 13.1530362
C 0.3458661 5.5287560 7.3218780
C 28.8192794 29.2160045 12.0494019
C 33.1449939 34.8363649 19.0983718
C 15.8099887 9.4540152 26.7320861
C 31.8805958 18.9407707 16.6487513
C 23.3829512 8.4439197 27.8487653
C 34.6529559 25.6433533 29.8969067
C 8.9338651 6.5714927 2.8488350
C 31.6795606 7.5547563 17.5728457
C 33.5247244 15.2231617 14.2504261
C 26.1147952 16.2687442 33.4574360
C 11.6124096 31.2206131 9.3078608
C 6.3483071 23.2567880 10.9524920
C 4.5514344 18.7582557 17.6464340
C 13.3709546 2.6923355 7.2251231
C 22.5539342 12.6787560 18.7678107
C 27.1767030 9.9046378 18.6939039
C 15.0060060 32.5985909 20.9349084
C 33.3303137 33.3352480 31.2386202
C 22.5986539 4.3689776 18.1712744
C 22.6895509 12.7277697 13.8459801
C 13.1707498 23.6797697 2.6323446
C 29.1795634 28.9208183 18.4167416
C 34.4400976 16.9088611 18.0281474
C 4.9893996 11.5535116 33.6152937
C 2.6599534 19.4750129 24.0052320
C 30.2756213 5.1624226 34.9263274
C 15.1820743 21.7578875 6.6646704
C 34.5747213 4.8000091 27.3458583
C 1.8475742 26.7798002 5.1547811
C 25.0578013 7.0141038 18.6313563
C 8.6469483 29.3852452 8.6019300
C 2.3822830 21.7777057 32.7970056
C 17.9491987 20.5062708 26.8076459
C 33.0215152 14.4337357 18.2240135
C 14.9716589 28.8018710 33.0133717
C 28.0317712 18.6059491 24.9461858
C 2.6188480 9.0506941 7.3752145
C 32.5457697 22.8878751 32.2751294
C 19.8227181 18.3833189 8.2795082
C 20.5597603 24.8892446 30.4093397
C 6.1298708 8.9809667 26.2956746
C 10.6061381 2.9030972 31.8335604
C 9.3661285 25.2346751 12.3315259
C 5.8799180 5.5102981 2.4408235
C 13.2563644 3.7811076 5.1358192
C 25.6629201 25.3356226 3.9018083
C 25.2719483 8.8352078 33.6373133
C 31.3796183 24.2856345 3.9988766
C 14.9292040 15.5329446 27.7407089
C 1.7792575 28.2047958 18.2353888
C 27.0003840 27.7161507 34.6252474
C 12.1778023 35.2069129 10.9317937
C 0.3222120 3.4888667 18.6599722
C 20.1775307 10.7513462 18.1156651
C 21.9485305 16.8648475 15.4169736
C 33.0039384 22.7672495 15.2125951
C 13.1567559 25.1652218 17.4721322
C 16.2566102 5.2417811 6.5535961
C 19.5451954 11.9902873 24.2776861
C 23.0596341 32.5831622 6.7803055
C 5.7044054 7.0480174 0.0492653
C 22.8472268 22.9828744 29.9035772
C 24.8970191 15.3053929 19.4787815
C 32.0076015 15.1203649 16.2662631
C 26.3193734 3.8063427 15.2489360
C 12.8065675 20.7861382 22.9929947
C 33.6352971 0.2251383 14.9361317
C 2.0757904 13.4067374 24.9891469
C 2.5281362 31.5490185 13.7335048
C 2.4861810 24.8766665 26.8385982
C 7.1361397 28.8026724 26.6491739
C 33.1385257 15.5030820 11.0605898
C 11.5313367 11.6451968 13.6559174
C 30.1624073 18.3010748 34.5699314
C 30.8503504 15.1063233 5.8851242
C 12.6532612 8.4881319 16.5685305
C 32.1926930 20.5647469 5.1132940
C 8.6323212 20.1328583 28.2604732
C 23.9197565 16.8025994 10.6668787
C 8.0314656 18.0177805 0.5095240
C 34.8273193 24.3487058 2.1046906
C 14.4528003 2.0085232 12.1490504
C 21.1114143 32.6747175 12.0988490
C 6.2845874 25.8112217 23.4654863
C 10.0190274 14.5288209 4.6129654
C 32.1222709 33.8486861 33.3912208
C 31.3058895 10.5625569 8.0688963
C 1.3873369 15.3645970 20.4926366
C 26.3653022 25.8628104 13.1534299
C 5.5520486 2.8367741 25.1791752
C 1.0342372 23.9168351 32.8532321
C 16.0490395 4.3165261 28.8084758
C 14.5214929 34.4817466 17.8596606
C 23.8410739 7.5690185 19.1502743
C 10.5134342 17.5353702 2.6947461
C 11.7574598 25.0529485 32.8237841
C 34.9604734 9.9610732 6.2891195
C 28.0113756 33.5547747 13.2679370
C 21.3672041 22.4504908 34.2252275
C 29.3425548 31.8585613 3.3874740
C 28.2137680 34.0405315 21.2050393
C 7.9192447 9.7628437 6.7851716
C 10.0255491 30.3274077 30.7665378
C 15.7364265 12.5299472 29.6818420
C 11.4907059 11.8632391 9.1788883
C 2.9383913 34.2237407 28.6597385
C 4.5752410 2.0626064 35.1343665
C 3.0844759 16.4869863 10.8570999
C 27.3190837 15.9532531 3.9518833
C 26.4659359 17.8847753 7.4388011
C 2.5687374 18.3550220 29.6212166
C 8.2049526 7.7882436 30.5728340
C 30.6818231 6.9371358 30.5695026
C 24.2231781 7.0972271 29.8334740
C 28.3474699 4.7944897 20.0524288
C 32.9055907 14.0420204 22.4505750
C 16.9240859 0.6672768 25.5189435
C 18.0578372 31.9349861 4.4878523
C 1.7902121 33.0789932 33.9481685
C 5.0581189 12.9414237 31.6006302
C 5.5305346 8.9120619 33.8457924
C 14.6099804 23.7621556 3.0711639
C 14.6600167 26.5338685 29.0322407
C 4.6332867 24.3283786 5.5203786
C 13.0861687 27.4946696 23.1937272
C 21.1063179 13.5823683 33.2698501
C 24.9602317 11.9334842 12.7907755
C 26.3454562 26.4503411 4.4021399
C 10.3345412 34.2841278 1.1648212
C 24.9571240 6.1846780 21.7438093
C 14.9691671 7.1548483 24.6380569
C 19.9460010 28.7566761 7.8780534
C 21.6461928 18.9156289 3.5424270
C 33.7012653 13.2337752 21.7324775
C 32.8427773 2.7869149 13.8465559
C 14.4257144 25.7402606 6.4772664
C 30.3306781 20.1101547 15.3193019
C 0.3836489 11.2691358 8.2232069
C 11.1414269 10.2645928 31.8770053
C 6.5601725 13.5358023 20.0224464
C 32.9527822 18.0738641 16.6786912
C 28.1784712 31.8641715 11.5112864
C 26.4494011 12.2685108 0.0808047
C 26.0733337 26.5527822 19.9459227
C 28.0936775 11.1842463 11.6275922
C 18.3613151 18.2786603 26.3588135
C 9.2927617 7.2630845 0.4039662
C 14.8753798 24.3338582 33.7743372
C 26.3248639 6.7535528 26.4565672
C 31.4469868 8.4553076 16.3409833
C 13.5842422 1.8735802 14.8799919
C 20.0120668 18.7255469 6.9792661
C 21.9937554 3.3170921 10.5662777
C 7.1754963 28.0435436 32.5706411
C 13.4297637 3.9243961 22.1972319
C 22.4417154 4.6937141 7.1445091
C 29.6450312 32.2254607 21.7244569
C 7.3361887 9.9353444 10.4589578
C 10.9770917 14.4565094 16.6282583
C 1.0488280 11.7576582 5.8227122
C 33.5919518 2.1163303 24.0653356
C 33.4006092 8.7202487 20.6506277
C 31.5374999 14.5981593 24.5649805
C 35.1417486 9.9253153 17.1578094
C 34.6871524 28.8259197 24.4864692
C 14.5478937 0.1117786 1.5185256
C 22.3401714 12.6999833 16.2244632
C 15.6141027 16.4016991 19.5152907
C 0.6378603 15.6898272 5.5545754
C 15.6712146 8.9683925 6.8330411
C 1.2461289 0.7397509 28.7082137
C 5.4266322 8.1245133 20.6630723
C 5.4597824 2.7539392 13.8090160
C 18.5790368 20.7306666 2.1135461
C 4.4621413 10.7318068 6.1118180
C 27.1059425 35.0289635 32.6005892
C 6.2131525 13.6626817 11.2439553
C 26.7429810 9.7096005 30.1311521
C 28.7815668 14.3861733 25.7103464
C 29.0600076 29.6500492 17.0891878
C 8.7619759 26.0952629 18.3732278
C 15.6559013 5.7159941 5.4106853
C 26.7612435 1.9116467 28.5079021
C 13.4128793 29.6588825 8.6698753
C 24.9604047 1.6350500 12.4428276
C 22.5708860 17.8485680 22.4905102
C 1.7191017 29.1069509 5.6681334
C 25.3266125 15.1019059 14.6332754
C 6.8284346 3.9451408 29.8372290
C 27.8303800 26.3898247 10.3020185
C 7.9778096 30.6758414 22.0296693
C 11.7617253 8.5994978 13.0273680
C 21.8914562 9.6142353 18.9055034
C 2.6456321 17.2917083 33.0983561
C 4.6068419 20.1435604 8.1516612
C 15.3340865 31.6668654 27.9996421
C 17.6275800 30.5975582 12.4777755
C 11.2444831 16.2105408 12.4695257
C 35.3488053 5.5049827 9.8700881
C 3.0501512 10.1560528 9.4820489
C 14.2479709 29.2017743 14.5393948
C 0.2851035 33.6322666 24.4526341
C 9.8153374 33.8289113 22.1445284
C 0.3111803 33.8812458 5.5202602
C 24.9147050 10.7942854 4.6024668
C 20.3413818 14.6577769 33.0260508
C 15.9580760 17.2713219 21.7159625
C 31.8701681 3.3654857 16.0531141
C 8.4172320 0.5827626 1.4028371
C 13.5301167 5.8063619 17.8062175
C 33.5753813 22.6119999 6.4142346
C 18.1080858 34.4592162 16.9399563
C 2.8790208 22.3063103 34.0049832
C 12.3408096 1.2773047 11.3229687
C 6.6756910 22.7189917 15.7595185
C 7.0858158 5.5141902 34.5047589
C 15.9600403 23.2291991 15.5910716
C 15.3607636 22.6814002 20.1919311
C 17.4883525 32.6933915 13.2643068
C 4.6734425 1.6952238 29.9402429
C 32.0585306 7.8037276 23.0276704
C 33.4767596 20.1422868 30.2246366
C 5.8121537 0.0173040 28.6842660
C 0.0138618 35.1038855 13.4535576
C 18.5784571 18.3558684 10.1267261
C 32.6277342 31.2264663 6.4297761
C 17.4159849 18.5757491 2.3143874
C 22.8085552 1.1406085 25.7232953
C 22.5936103 0.8684638 28.5801529
C 7.7695166 26.2794567 10.8935487
C 23.9432963 33.3544497 7.4119797
C 30.8472030 17.5235089 22.3029896
C 20.9331991 14.1795272 17.7905953
C 12.6443370 31.6111275 1.3479455
C 9.3843595 4.9618957 22.8368957
C 6.1972310 27.6924189 21.6923636
C 34.3326901 17.5912737 32.8214455
C 26.2051689 28.1518271 25.7367663
C 13.0595671 18.7500089 6.4726874
C 2.6583415 7.7317422 5.4013113
C 10.8613486 6.6442011 27.7509610
C 30.1695535 17.5171476 30.7891438
C 32.1858656 30.2523985 17.8890627
C 34.0422235 6.7258633 23.8711847
C 15.7187810 11.2491539 0.4678679
C 25.8644775 19.3544175 23.5334515
C 2.7160395 1.8592139 8.6718539
C 9.7200371 21.3320222 32.9392200
C 18.2179969 4.4762906 7.6217732
C 12.5149327 5.1664116 13.8194779
C 4.0834027 6.2362782 32.3245534
C 6.0293344 15.9291730 5.9312881
C 32.6373552 2.2421745 24.9680748
C 14.5055027 7.9741770 34.3132966
C 15.9428602 17.8296926 4.0871672
C 31.3476354 16.8857626 11.4287959
C 13.3060596 20.3966154 21.6149092
C 8.5185584 21.2208761 28.8790256
C 28.3061685 17.3900166 5.3873951
C 18.0379808 30.8315008 17.3757009
C 33.6816621 35.3340438 17.7287339
C 16.7505751 28.9379019 25.4032260
C 22.8953317 32.3983737 1.1312993
C 25.2377918 1.0649598 14.6681623
C 31.3192557 26.6394770 24.9137256
C 10.2554207 23.6271338 33.9271059
C 14.7176727 9.2086212 33.4530766
C 14.0156505 29.8374214 1.7567425
C 5.2732267 15.3310109 18.5931715
C 19.9592369 22.9275300 28.9554715
C 5.1508347 15.1950401 4.8654513
C 26.7423306 14.1826680 18.6080674
C 4.3072143 10.1650970 16.4092824
C 26.0315558 35.1841791 24.2062850
C 0.2807093 24.0882007 21.3022234
C 20.3299294 19.1840595 31.5077242
C 20.5668323 1.3161195 1.1955456
C 17.1316142 22.1526662 13.0268813
C 11.3673641 22.2707445 26.9188884
C 15.5007471 32.8375088 5.2196400
C 26.0408059 27.5008875 17.6804720
C 31.0611647 11.9161231 27.7836829
C 2.5434277 22.4522770 3.0165176
C 6.1200809 14.9804833 17.6074806
C 18.3736196 22.0816979 31.2141466
C 29.6140845 4.9072878 16.3752989
C 9.3121116 20.0074121 25.7383846
C 29.9884369 30.6647321 3.6007186
C 5.3401531 29.3426437 19.9809341
C 18.0029820 13.7072526 24.2603724
C 14.9492354 0.7223949 21.7964520
C 23.6337344 19.9518248 4.6031735
C 5.9105595 0.5301044 18.4562046
C 23.7994091 3.2327232 9.0112362
C 14.9823644 1.8452383 22.7222860
C 15.2217368 23.4949194 31.3989402
C 5.7321806 4.9018787 15.2167927
C 11.1755902 11.5159538 0.3615075
C 34.4734831 23.4332874 6.8987382
C 4.8914316 34.2291619 22.4575009
C 17.5914099 0.8040194 8.3763590
C 10.4960375 13.6229987 20.1389757
C 24.8560304 1.8490738 34.3715706
C 34.5162952 5.4921767 12.0369603
C 24.3039175 13.4235208 9.0832762
C 14.0125423 4.9431112 1.5127424
C 15.1254540 34.3516687 2.0313502
C 22.0233034 13.1231695 32.1903619
C 31.3439158 34.9703139 5.2747206
C 31.5045977 6.0069164 10.5109599
C 33.8414234 1.3916686 32.8165331
C 22.7788169 21.3634387 22.1690847
C 21.2770089 1.3812376 17.6238643
C 16.3542596 25.5659133 22.2197582
C 2.6968956 25.0493200 9.5620568
C 7.8254892 34.2278209 25.7412399
C 10.4022389 18.3984771 29.4795241
C 21.1439081 20.4846303 14.9430791
C 34.3584174 25.7376259 28.5646689
C 27.1102141 33.3907121 16.9686288
C 22.3699298 33.2491647 15.7878729
C 15.3043067 32.2189701 9.8974377
C 3.8014149 9.9950357 5.3121201
C 10.0444129 18.7331180 31.8870037
C 24.4343884 26.4852097 8.4287078
C 17.3841554 15.1808448 11.0314076
C 34.7827015 7.7986591 30.9173185
C 1.1170898 3.1310480 24.9095919
C 6.2068762 9.0753471 10.6750941
C 24.1756352 31.4495010 25.3964136
C 9.1559482 31.7343423 19.5222593
C 32.0247054 1.3762719 19.3117058
C 6.2772570 21.8838385 32.6384992
C 23.2795225 0.3033418 6.9271756
C 33.3810095 9.4162131 31.5992660
C 11.1093381 33.2451370 1.6100587
C 35.2863809 5.1996011 33.4760376
C 2.8520943 32.7663912 34.8672755
C 23.1293964 19.8309197 35.0381103
C 18.8793437 25.3913964 2.0931710
C 10.3062533 5.0668879 19.4395588
C 32.9540128 6.9799412 17.4887730
C 3.1543832 28.7692022 24.6226554
C 11.1445946 20.7280264 4.4746519
C 2.5378213 5.0228325 12.4827991
C 23.9210359 31.7331732 1.9700087
C 5.8430198 30.9713016 17.7218865
C 22.5749007 11.7943079 32.4513282
C 23.9840141 20.0027325 11.6430842
C 3.7357099 34.6771263 25.0265596
C 17.9194773 32.2007935 32.6988286
C 8.9675761 29.6754556 21.7066142
C 14.4997253 19.0323642 28.0123541
C 28.6020817 30.0462253 29.1341898
C 7.4066523 31.8228081 21.2761467
C 17.1609297 8.2978076 17.6926799
C 21.6354511 28.0608391 19.4630489
C 22.0289790 26.7283130 26.8318555
C 9.8036167 21.8976819 12.0109828
C 14.5587605 20.1248548 28.9061379
C 4.9710252 21.0429965 24.1578842
C 34.2600255 2.2716442 21.7277545
C 15.1553605 33.1678715 24.0297221
C 19.8483028 29.0276738 5.5363221
C 23.5941616 31.6930150 18.2099224
C 18.7371158 22.0871035 28.5933235
C 15.3514097 26.5236503 10.6708664
C 14.4953609 1.9330948 26.6296484
C 16.8906906 28.3322489 7.9412651
C 8.0818445 27.1961324 13.3434428
C 0.5123269 3.9927566 25.7391527
C 15.4734566 19.4944384 10.0992476
C 29.2097003 21.8005396 11.4136893
C 12.1010360 30.5895798 6.9424019
C 11.3206814 24.5271846 34.0605559
C 14.8558273 9.3180165 9.3849629
C 32.5981568 30.1275539 32.4386269
C 20.4931507 4.1436136 8.5744692
C 24.0718490 13.7939805 23.3355384
C 25.7211906 1.3441925 8.3280718
C 6.3463474 3.0731517 9.9567089
C 3.6638879 24.0257483 30.7034463
C 29.1388162 21.2324581 28.8837307
C 14.8786587 2.1253308 25.3149421
C 11.7048096 2.6439274 1.2153521
C 24.6775080 16.6359076 23.8729330
C 0.5113028 10.4560045 13.3741365
C 24.8265698 5.0388497 6.1201751
C 35.1943749 10.9917904 1.4725192
C 9.0768907 3.0425538 12.1439767
C 7.9240154 21.7218821 26.2149465
C 7.1714928 16.4289359 5.6196497
C 27.5676058 25.0799476 15.0746668
C 20.2903087 18.8157875 21.5462866
C 1.8104112 30.6825703 12.4217556
C 5.2295190 16.9511072 9.3550715
C 6.9752209 17.4052421 26.7167846
C 27.0683112 21.8939625 18.4717629
C 16.2830059 20.6982192 34.6330614
C 17.6842670 31.0208784 27.6704475
C 23.0015869 6.3169178 5.5374624
C 0.6256559 29.1911152 9.6806015
C 1.8905066 6.4998929 28.4468643
C 13.8293591 5.3984187 14.0502741
C 2.3211516 1.8745064 7.0505358
C 15.7706389 14.0500824 4.7698303
C 19.7948036 20.6976384 34.8878171
C 27.0383134 17.8458457 15.2503019
C 23.6784570 17.1934821 24.6583290
C 8.3558220 3.8382901 27.8299632
C 2.5830393 18.8567315 20.6969257
C 28.9918663 7.2135576 34.3980593
C 7.8170202 23.6978886 2.1397210
C 3.1549041 26.3035817 31.5871260
C 34.2669404 26.8236384 30.5180050
C 18.5410552 32.7753464 21.6367577
C 20.7524953 6.9997384 11.9275866
C 29.2386142 31.0114653 35.0298585
C 35.0387732 27.8058264 14.1385944
C 26.6724558 19.4060475 24.6986044
C 24.1450333 29.5975388 0.8378657
C 11.7116015 2.4100904 30.8071356
C 22.1493783 34.8026774 32.4513017
C 16.1594941 33.7668280 31.4384199
C 7.4865316 26.7066171 31.7817099
C 19.5009297 32.2035802 20.6374258
C 3.6634622 13.8167420 4.1664691
C 19.6345664 23.0999752 24.1079656
C 7.3448529 30.4689982 23.3417465
C 8.0269265 30.1440947 32.0230676
C 16.4874727 16.2565969 32.7534097
C 5.3801006 23.8558944 1.8454295
C 24.2285581 1.9974805 22.5234701
C 5.9344129 5.9760481 4.8961351
C 32.9084804 13.8976153 19.5878816
C 33.6499049 6.9144970 34.5536861
C 17.7437043 25.7580570 24.7495402
C 28.5217197 33.1758253 23.8189245
C 21.9013351 4.6802004 28.4560745
C 14.8952089 8.7686675 2.8840187
C 1.7887531 1.4564163 13.5138322
C 31.1542636 8.5141825 25.2351707
C 18.5488595 9.2924128 34.0680072
C 34.6317400 25.5958278 2.5097210
C 24.7655596 10.9273043 29.4505640
C 33.6673203 7.5519960 5.1357499
C 6.0699208 2.4434053 3.3766471
C 24.9774420 21.2525666 0.9919947
C 27.5190804 12.6013948 22.2714280
C 21.7568539 29.8833991 33.5394959
C 26.0935340 17.2404588 22.1742920
C 3.3772617 19.9467917 8.9090974
C 25.7159264 14.3856347 4.9083000
C 0.1980754 6.8405657 30.1115465
C 25.0024444 29.6972349 35.1727844
C 30.9789217 25.3309998 29.3848896
C 28.7524264 10.2108034 25.8499990
C 11.8396708 5.6763933 33.3591886
C 5.2139169 31.4926824 7.8409469
C 18.6978345 14.7603685 11.4221112
C 10.1302177 21.3983882 17.4350785
C 15.8457780 28.4534506 5.3623299
C 32.7018758 3.9286739 22.6916526
C 24.8343301 32.6060527 8.2728988
C 23.1238367 7.9595293 2.1802861
C 33.1908595 23.0783384 33.7980101
C 30.1922056 3.3722408 29.2880228
C 12.9391536 8.2428576 21.9446737
C 9.7816572 5.7269827 21.8268514
C 18.0021601 8.3895673 18.9650235
C 35.0815737 1.0175600 22.0431644
C 30.8741660 20.6321605 12.8884049
C 14.8340203 5.9775946 18.1562614
C 20.1834150 8.8171062 32.2156746
C 27.8523486 6.7434062 13.7271570
C 5.4219277 26.5359266 7.1573099
C 3.5732060 17.7616400 5.3156444
C 17.9198749 25.7395366 10.8947862
C 16.8316659 21.9570174 34.5801206
C 14.1406059 25.1973093 23.4957988
C 28.9520128 20.5358386 22.7252880
C 6.0453364 6.9500215 27.7251588
C 19.0557634 16.2660253 33.9801814
C 29.9075069 10.7312509 32.7985403
C 17.5135625 4.3927772 22.4292124
C 28.7286781 15.1060311 10.1629071
C 15.8794535 25.4034160 8.4674858
C 1.5522148 35.0294281 7.5132856
C 0.4397077 27.3838477 11.5952835
C 31.2845061 32.4213244 17.6491337
C 13.8833607 10.3841175 33.6795071
C 18.3968951 32.8722749 8.4941674
C 9.4169101 24.9279723 16.1738787
C 29.6622236 11.4629107 21.4032255
C 9.6198376 28.4042005 8.7255550
C 2.6665529 25.6507031 4.9263481
C 34.3290942 10.5352081 10.2692973
C 28.5799097 32.3037454 6.8970313
C 1.3858454 14.7504360 22.6536209
C 30.0923378 3.9979390 28.0636191
C 12.8319255 22.5934669 6.7964942
C 31.8161608 35.2226807 12.3588854
C 16.1218718 8.9059381 9.1824902
C 20.7668535 24.6252950 13.3939986
C 23.8739429 23.0972652 15.9651089
C 21.5327674 1.2544273 27.8808282
C 7.1189018 32.6419732 30.5720459
C 30.8961651 28.8038142 23.8622110
C 22.9433982 31.7735433 27.3988350
C 7.9297554 9.9423053 22.9948159
C 18.1915742 8.5857642 26.0442592
C 2.2513367 30.3703431 32.9178953
C 32.5611806 16.2356783 12.0847513
C 7.6086848 6.5916892 12.4940197
C 24.2495188 13.5855706 7.5805181
C 10.6862237 8.2874707 12.2140065
C 10.2681565 8.1511113 16.7532215
C 29.5482971 0.1765167 26.2803086
C 32.7557534 21.6932536 31.6658724
C 7.3895444 20.0613733 3.7889556
C 34.9277058 24.7975345 11.5030777
C 33.9923316 19.5490861 31.4105284
C 32.9969788 20.4879023 22.9465921
C 28.3850435 14.7189069 32.9888568
C 8.3774796 4.8936733 6.2043972
C 19.7197853 26.2734783 23.6022282
C 10.5822346 11.4605426 12.6125023
C 15.7839332 27.0569108 13.3194382
C 20.9985541 3.3562732 13.2401382
C 15.2337696 21.0682528 1.5929203
C 3.0128093 34.5764237 26.2987413
C 11.5073572 15.5658241 28.2932463
C 29.1971659 33.1199735 20.8808993
C 26.1439132 15.0412320 3.7373723
C 18.0387551 16.3191484 0.9119484
C 24.2156515 17.0252792 32.3719073
C 25.5492218 7.7325045 2.1585587
C 7.7463599 13.9403782 11.5228686
C 31.5668472 13.2790333 1.1295125
C 3.8659956 27.1766840 2.7530573
C 16.9843551 32.6225709 8.6902304
C 18.4376035 7.4415468 0.4241320
C 4.6732005 31.2298762 12.4126926
C 8.4420454 14.1406402 9.3168296
C 15.5849950 10.4372765 21.8374762
C 4.4711525 7.8972882 11.9099968
C 34.3677738 13.7107102 17.5653402
C 13.8303567 18.8466745 30.7093644
C 27.9532559 20.9111215 18.0952594
C 32.7635639 22.3606434 16.4595821
C 21.4763119 14.4822026 26.1854683
C 2.6083113 4.0889743 2.7910621
C 26.6601595 10.7727326 13.9910006
C 17.6765824 18.9840365 28.6692866
C 8.1283608 13.4304313 6.4739919
C 31.0381450 16.2671217 26.4071686
C 29.2241788 15.0230948 21.6854710
C 28.5449275 10.0976019 15.0765601
C 12.3568640 14.5805029 25.6691529
C 4.6072186 14.9269674 24.1135713
C 4.8828769 10.6412911 18.9016723
C 14.5222132 21.1550912 31.1434643
C 5.1606552 5.7533541 6.1846427
C 0.3047137 2.5326433 19.7737238
C 17.7096145 33.8715302 29.6503839
C 29.6825225 9.3846528 14.9397682
C 35.0624943 32.8915824 32.7570832
C 8.7017036 3.6069489 25.3110239
C 33.7909061 33.5127667 19.7226711
C 17.9018239 30.5752121 34.2183147
C 10.1085552 2.1039703 32.7773997
C 1.6334730 34.9433197 8.9348108
C 18.7353649 25.5449041 25.7697977
C 34.0271599 0.0427854 25.2948470
C 10.5667457 29.0918533 31.4985109
C 32.7174939 32.2008063 2.1765218
C 10.2119775 3.3302223 8.7104414
C 19.6792569 7.1524810 25.2151409
C 17.7005248 0.2039741 7.1841740
C 18.0547016 19.9012041 22.3499666
C 13.8129589 28.6906863 4.0370648
C 30.8147128 33.2090665 27.5825091
C 28.6893458 31.8978510 16.0895304
C 14.8899491 22.4211788 21.5307959
C 20.5789878 17.9201305 31.1434455
C 31.9747295 1.7414672 4.6352880
C 26.6493183 15.6156881 1.4870464
C 31.2161377 23.7562669 27.8824405
C 26.0176270 29.6174969 25.3384390
C 4.0888779 16.1471494 18.8982512
C 22.7702501 31.3381289 30.2111578
C 11.8488462 15.3096461 7.6921295
C 26.0769422 10.2996985 29.1370495
C 33.9939325 27.4288764 16.3350230
C 10.7066393 24.2830539 25.7605642
C 30.3087786 31.5246915 0.3560125
C 27.2166817 2.7665188 25.9330170
C 9.4942800 1.8682193 26.9384400
C 2.3995276 14.4380251 9.2209323
C 35.2063149 23.2461130 28.8069994
C 16.0618675 11.9677097 15.8164646
C 20.1345007 28.9784833 14.8923584
C 9.3271571 12.6386652 32.0266518
C 32.6945932 16.7806817 5.1419463
C 23.8877336 23.9729821 25.2191566
C 5.6042003 19.0246069 18.6578650
C 10.4385991 13.1178176 22.4288088
C 22.3407020 32.5141016 18.0968967
C 4.2669513 9.7190195 4.1173311
C 15.4428784 3.1771890 31.1346395
C 19.9911169 21.7745214 6.6362739
C 12.2509552 21.2426013 34.7694696
C 18.1622654 7.8841832 13.6714017
C 3.7462067 8.9464729 2.9571907
C 22.2776169 15.0463517 1.1796512
C 30.6787011 15.1069901 19.7083245
C 33.3943858 30.6064264 33.4506186
C 0.1728765 28.2370373 4.1184483
C 13.1400909 32.4641620 28.2605368
C 20.4368943 10.2605162 7.9575760
C 31.2391215 26.0071391 8.8307069
C 23.3531305 20.2722362 29.2175802
C 11.6744716 10.6888669 1.5544896
C 19.9408972 16.3579118 26.3759673
C 30.8175797 16.7283457 29.9285772
C 21.8670292 15.6620791 31.3206362
C 13.8347150 21.0258034 32.3457373
C 34.3789780 0.8137854 24.1730404
C 22.4301756 6.0597534 13.2288016
C 6.6472426 23.1909605 1.7953161
C 29.3382909 19.2305375 22.7738551
C 8.4137784 33.0967195 27.9570664
C 27.0976729 22.2287402 19.7593411
C 13.0418830 20.0118048 32.8774975
C 9.5097086 7.8589044 12.7840509
C 11.8532499 29.7037717 24.4873255
C 26.0801240 32.8305956 28.6091084
C 31.9447018 35.0773781 31.1439427
C 20.7976999 32.1478485 30.8881228
C 6.0318803 0.2779531 34.6216219
C 22.1410681 18.9337869 35.1671489
C 7.1838479 13.4567498 8.9430415
C 33.9654442 20.6414046 19.4180885
C 24.4207331 31.6384682 24.0443114
C 13.2715887 22.3420694 34.6320742
C 26.2916123 34.4788608 26.4675672
C 22.9581595 18.0802223 8.2042444
C 15.6890990 15.6318957 9.2247194
C 19.3111188 11.1870193 17.2446874
C 20.5882682 34.7875140 32.8462341
C 27.9515435 15.0903284 34.3143030
C 27.2510551 3.9515037 22.0345218
C 4.7025417 21.9954083 0.3874864
C 6.7608536 0.5773938 33.5498037
C 11.1493711 22.7879648 31.6336459
C 30.0024381 27.9246407 18.0601120
C 14.0926594 20.8421878 2.5365595
C 25.4535281 5.8052347 33.1290996
C 13.5308483 16.3487984 18.3592735
C 14.9482618 11.5836450 31.7838865
C 27.7865431 31.1076385 28.5513874
C 16.2496805 18.9795011 11.2025369
C 18.9697851 32.1628246 19.2646463
C 12.8253335 17.0771933 17.5478989
C 0.4962058 3.0934012 34.8288350
C 14.8476286 9.1698276 17.1831771
C 10.0560769 14.8367641 10.9998770
C 16.5598162 5.2836197 21.7190861
C 30.5939586 34.7234057 35.2563019
C 5.3721934 13.8657964 23.4490276
C 2.5772044 0.4562527 26.9947876
C 13.7791806 26.3619030 8.8217437
C 33.3078667 10.2122622 18.8442068
C 21.0063275 25.4425425 29.2026143
C 27.7603961 32.8857811 15.9410344
C 28.6728336 21.6497898 30.0558808
C 6.6353592 19.4538899 32.2356856
C 23.4220801 34.3092181 21.5907438
C 11.8122638 3.6697211 0.0935432
C 14.8176667 1.8840312 10.8065925
C 1.6798198 6.6263343 21.0399254
C 22.8577899 2.8879124 11.5450299
C 21.6007154 26.9124159 0.1815773
C 34.2080122 5.3154086 18.1323489
C 23.2711462 23.6014111 27.7272251
C 14.0735024 19.3709789 19.1499395
C 32.2226267 20.4695535 13.1468789
C 4.9394532 21.4004176 7.7499887
C 0.4408092 15.2358821 2.0128714
C 8.5902699 25.7945549 32.0930485
C 14.6903489 14.5017322 35.2554033
C 6.8429372 2.4592111 31.7068558
C 34.7312808 25.8871793 7.1677745
C 2.2921371 25.1350629 25.5143202
C 14.7272401 23.0667696 18.9583206
C 24.8978114 13.7627800 32.3464855
C 5.8901164 5.6182135 16.5960330
C 10.5480420 18.6465157 20.0785110
C 11.2266481 17.6495636 19.4633425
C 10.9417091 20.0402393 8.4663264
C 10.3219340 7.0714725 34.7937821
C 4.2190217 28.9033718 7.2605664
C 23.0727810 13.3212827 9.8753026
C 28.2314078 5.0727918 18.5408879
C 34.3125844 17.7462206 27.7299313
C 31.6057895 16.4644741 27.6018984
C 22.2285201 0.0910278 9.3526721
C 17.2910325 34.3797125 0.4990772
C 31.6062020 30.9290513 31.7546810
C 20.0180066 7.1137803 18.2440517
C 3.4425980 0.1293984 24.0435138
C 0.0038644 16.7515155 16.9105389
C 25.5673810 13.7985862 7.3240854
C 21.1688018 10.7990522 5.7762385
C 17.4783391 16.9463224 6.7440331
C 34.7322703 3.0084445 20.6963242
C 7.9977338 19.8805150 34.3077473
C 13.9433011 7.6911687 22.5752329
C 15.7209563 20.9772021 4.4221104
C 9.4935711 7.0281361 21.3698268
C 6.1904069 26.8263777 28.4045646
C 25.7926868 18.4362955 15.3998918
C 4.7711813 3.0557785 27.3965618
C 14.1328805 28.9309989 34.0240262
C 34.1691800 28.3937781 3.4223561
C 9.1230271 17.4639054 2.8740826
C 3.9071780 1.0796832 21.7427114
C 24.7426973 24.0860263 34.1845208
C 22.6278463 13.3003431 12.5427045
C 8.9781852 7.8605058 17.2504425
C 22.8846334 30.5660780 20.2505927
C 7.3596869 5.2367479 10.4039452
C 29.8687562 10.7662990 22.4996418
C 14.0268584 5.9259698 0.3648231
C 19.2122074 31.4295155 18.0705925
C 12.8157619 20.9001511 25.3786909
C 29.2049936 12.7873987 29.1699556
C 9.9334009 13.7429146 21.4216400
C 29.8170109 20.6050864 14.0066593
C 13.0266551 28.1156295 27.5073693
C 35.0156489 15.5979884 31.3075554
C 17.7426402 24.2512539 1.8726110
C 29.2076397 21.5367510 27.6911892
C 20.9457726 13.8885623 8.6485357
C 22.0721901 9.3947070 16.7383154
C 33.2527590 28.0936175 18.4262617
C 10.1399102 19.9449152 19.4586560
C 23.9568909 19.3833405 16.6538243
C 32.7936897 11.9232916 32.1109528
C 34.1027143 25.9027528 11.1174508
C 26.2014977 19.6164140 10.5817188
C 25.8524037 2.7402064 30.9569081
C 21.3121237 31.6806893 18.9304834
C 13.8158918 2.2435845 17.2881697
C 15.3214976 28.3594911 4.1270377
C 4.2256778 22.5158887 23.6645994
C 8.7846527 35.2124751 22.2794175
C 17.4168206 28.2149673 2.9399589
C 8.1887061 35.2453676 23.6562740
C 28.2023081 0.1852159 29.6484646
C 3.4670019 33.7152497 27.4276082
C 6.6473475 34.8089325 27.7770094
C 2.4750949 6.5303731 27.1356849
C 9.6142561 18.2055123 10.9920852
C 29.8829415 0.5354884 8.6189927
C 9.7069654 11.5210018 26.6142917
C 9.6074185 28.3255850 32.1708521
C 3.3349325 18.4973181 0.9311673
C 4.4219867 18.1178577 3.0151111
C 32.2079126 9.3692922 20.9206846
C 30.6720625 20.5162500 35.2844708
C 20.0207529 5.1846610 29.9554127
C 25.6649518 18.4705300 12.9002729
C 34.4004445 32.0954893 8.0058676
C 15.9113653 26.7152045 34.3093345
C 29.4845506 29.4636402 2.9607572
C 12.4958824 35.1179509 33.3971347
C 5.2021621 0.4347698 7.6415805
C 25.2445521 30.7878831 12.7113915
C 31.8133044 15.2917760 31.6713920
C 5.5594964 13.8542797 22.1518813
C 28.8794578 9.0486956 1.6415275
C 26.3402227 0.4498963 2.9778031
C 27.9220213 22.1180438 20.8585018
C 26.9223344 35.0953477 22.8525438
C 1.7348094 15.8254307 18.1836080
C 1.4440665 8.4059102 24.1738725
C 5.8439735 15.0402339 16.0986732
C 23.3133508 0.9498237 1.0203766
C 14.2040473 32.2810905 27.3780564
C 4.5449276 31.4079193 18.4039147
C 10.5847374 4.9193372 10.8317377
C 10.7973160 23.6794579 24.5600579
C 11.4546495 31.7184296 13.5390860
C 9.8770148 14.6854200 17.5093359
C 12.1638020 29.5160702 22.9957956
C 24.1580677 5.7183979 33.8879300
C 6.0426254 12.9372360 24.3835998
C 27.7458107 8.9103768 29.4377751
C 25.6552133 5.6656963 9.3673069
C 35.3176440 15.8476697 28.8287105
C 8.6645006 29.8262539 0.5750600
C 18.1846623 4.2878642 13.5632246
C 13.1814291 33.8658570 4.9946861
C 21.9586764 17.5213102 20.2221099
C 23.1941702 4.9822505 0.3707265
C 24.2125677 13.8757911 25.6351150
C 12.6018416 27.3688732 16.6814362
C 35.0371651 3.9386382 5.8266922
C 23.4991826 4.2230978 1.6562211
C 6.8540334 20.0703390 6.4066874
C 21.5119286 10.3755922 10.5489793
C 16.9820659 9.4623264 25.9756905
C 31.2979068 30.4363596 0.5132058
C 29.9729042 34.1320482 28.3152519
C 34.1966055 13.6391774 4.9774117
C 29.5290949 15.5182127 20.3912627
C 4.5133318 20.6207260 14.0718779
C 29.6743036 7.7718937 30.9061672
C 1.9299245 14.4015822 10.5810333
C 16.8460438 16.0520033 3.0475007
C 15.6371740 1.6512419 33.4092736
C 11.8517819 1.2671381 16.2134111
C 28.2339421 24.1655731 16.0236617
C 14.9872631 14.7190409 28.8059830
C 33.0671898 25.2634061 5.6992918
C 21.8244627 8.4313657 1.7558893
C 28.2234113 4.6215587 1.3533754
C 15.0112039 8.1810784 27.1490781
C 19.0800800 3.7124314 14.6245217
C 11.3807012 29.1219649 13.8971543
C 14.7365192 15.7277890 10.0881332
C 20.9831256 14.2379185 10.8807392
C 4.5345325 13.8179387 27.8993584
C 33.0828833 1.3689673 15.8378839
C 2.0739048 11.9172233 3.6855945
C 2.5153779 17.9012285 0.0168859
C 21.7397907 32.4339707 28.0953266
C 5.8719699 19.9756306 29.6241352
C 35.3796700 8.2677019 12.3327781
C 3.2242012 26.4432756 12.8759253
C 8.4906538 14.3245497 30.4410477
C 24.6180674 4.7883453 13.7596734
C 22.3536475 19.2485158 4.5798542
C 22.5094348 27.3202375 25.5938476
C 6.9876464 21.6550457 1.2407366
C 33.2056891 32.2868433 7.1016015
C 25.9132861 23.4688637 33.7483688
C 6.4786880 9.8236788 15.8860034
C 22.3374667 7.2181350 4.7568513
C 26.8582328 11.8115916 11.5947012
C 35.1582307 30.7147352 19.7926593
C 9.9830590 25.3098086 13.6718242
C 29.1536337 5.8778079 34.9741451
C 28.0365793 27.6147042 10.4951259
C 18.9042035 4.4063111 12.3124660
C 12.8941385 1.8620010 10.0467080
C 31.3377243 23.5822358 21.7829430
C 4.3911783 34.7310958 5.2981147
C 8.4367836 21.0546290 33.6619622
C 28.8561312 21.4618683 25.1563842
C 29.2470420 26.9227629 2.7324848
C 31.4829315 23.8870492 9.4277288
C 20.6680734 26.0788387 22.3563539
C 28.5668352 10.4748087 12.6062981
C 21.9901229 25.7535237 22.3330188
C 30.7318786 32.4969079 19.0294121
C 31.0383882 2.2892753 20.0964861
C 23.2577379 2.8467470 21.8270214
C 15.7004045 29.9882860 17.6921290
C 10.6247377 30.8806601 27.1749911
C 0.3987635 17.8538491 14.6872479
C 32.7998132 20.9296200 10.6500995
C 3.8495361 7.8909256 30.4071546
C 12.7425273 30.5555216 9.5041225
C 11.9784041 5.3577375 12.7452243
C 10.7492896 33.2706390 15.2006719
C 0.7514940 14.8494460 26.3393101
C 33.3383938 8.5495462 9.5706787
C 6.9888819 12.5129633 4.1484556
C 33.9035930 10.2695112 17.5005495
C 18.3302174 22.4499451 16.5617601
C 17.5606250 23.7560166 0.5871194
C 30.9713511 31.8200275 29.5150777
C 26.3309514 16.5946159 10.0762142
C 0.3747912 19.9472662 2.6460957
C 7.6360453 25.0747643 7.4318575
C 2.8292434 15.9235608 33.3188081
C 10.1712595 27.1823736 28.0677279
C 8.6149719 11.6669603 16.7273996
C 21.7107043 4.0892595 8.2028034
C 4.4968163 24.9425820 33.0223573
C 15.2284419 4.0152074 29.9005153
C 17.1223204 18.2416009 6.7383504
C 3.0354921 23.3496554 3.9492467
C 17.3364107 9.3559453 23.4411523
C 1.0805098 24.4140932 8.0184168
C 34.8257059 24.4628544 27.8632884
C 23.2333359 19.7977312 15.3966082
C 35.1833466 7.8690294 3.1763847
C 18.3290662 18.3733234 15.1515320
C 30.0664961 16.7956101 13.4383430
C 26.2243998 34.3513492 4.6932160
C 18.4244967 3.6627943 24.5335972
C 25.5663027 11.0224383 17.5511407
C 1.2094211 33.8128774 6.6060058
C 9.6265301 24.7673201 9.7801627
C 25.3244940 5.8660321 31.7472160
C 26.2225258 27.1773092 13.2666454
C 34.2590639 26.8113421 26.3480641
C 12.1244496 21.3683293 5.0278142
C 1.0637420 19.8817824 18.9944188
C 23.7506281 20.2043914 27.8418284
C 17.1100933 14.7276228 2.9376725
C 28.3455999 31.0004288 17.1596251
C 17.8597826 11.6491436 33.7121685
C 17.1594443 11.7580262 8.8107494
C 20.1550955 20.6237946 33.6446372
C 24.1470958 2.5160840 11.5715128
C 16.0314085 24.7006570 25.9107585
C 11.9244133 34.5494658 34.5906567
C 33.4775162 12.2796872 26.7795837
C 30.1043367 19.0307781 4.7851598
C 7.4385690 10.1204928 14.9297545
C 21.3670880 14.8510369 23.6638211
C 20.4681426 11.8539830 30.1214919
C 23.0929051 13.8311872 5.3802856
C 19.5819173 4.1384148 32.3462756
C 0.1395539 21.6123520 15.1346910
C 14.8303575 10.3857541 26.8161687
C 10.0038115 26.5324417 25.0206065
C 0.0211723 34.3416964 14.4768492
C 12.2668562 26.3921279 6.6917159
C 3.1410668 2.8101762 2.1158511
C 3.6430709 30.2510523 6.6848465
C 13.9611553 33.3270183 23.2347403
C 31.7697445 23.3777845 18.6714358
C 25.4533249 28.9989355 8.2311083
C 24.7215167 33.5398316 35.2186829
C 34.9428003 10.5487248 14.4887701
C 5.9030113 22.0631663 8.4820120
C 2.4936494 6.6871528 16.1962134
C 12.2029917 4.9028423 26.5965135
C 3.2698332 4.6407506 28.4082288
C 21.4514846 10.6934937 25.7265487
C 4.2595629 13.8016038 2.7846201
C 29.0098491 9.5124033 32.4060026
C 29.8336040 8.9082151 5.1320951
C 23.5851566 23.4160577 2.9666424
C 9.6245379 27.2789972 22.5780312
C 24.7242053 4.1246355 2.1867527
C 12.6173197 26.7792700 9.5909226
C 32.2250415 24.2634988 10.6134697
C 10.1601866 2.6886619 23.4138760
C 30.6634353 16.9402599 34.8789951
C 4.8639016 27.0467677 16.6920266
C 0.9420413 9.2543697 35.3475638
C 13.2123053 29.4754342 2.8814741
C 27.1394573 27.4130862 24.9672806
C 25.6299276 18.7971096 17.7754774
C 9.4869659 27.6022029 6.2698939
C 2.4733460 5.4369405 20.6567695
C 23.6048694 13.8828702 26.7916246
C 0.5240161 32.4289653 16.7135372
C 8.7649233 5.7212942 23.8948369
C 34.8725014 10.0194726 26.9348508
C 11.5658075 7.1969694 4.6503041
C 4.0043466 25.9316949 19.5852903
C 28.5116493 1.9487058 7.2106748
C 18.5645333 6.9131886 29.2501447
C 27.1237816 3.2921129 14.2096636
C 25.0683122 30.7818647 16.4234588
C 14.3426954 5.1373173 30.2092734
C 34.1178952 31.3270367 20.8183995
C 27.0198949 13.5952287 19.7618654
C 34.6529182 4.2433031 9.6212687
C 6.5134941 28.0247852 15.2888938
C 15.0787143 9.0066519 15.7123054
C 4.7412826 32.1844329 3.4713648
C 16.5630751 19.8668919 33.5732879
C 26.7258050 31.7308823 29.1827758
C 15.1645795 12.9236556 19.4920914
C 10.7518010 19.9172255 29.6032231
C 21.4785824 24.1756145 15.7711436
C 23.3976596 13.8330623 22.0209436
C 6.8191979 30.8071036 32.4060395
C 16.6700097 22.8099392 20.0300359
C 11.6069031 9.0642717 31.6758720
C 11.6505271 22.3912836 6.0906130
C 13.5747478 10.1014448 19.8862658
C 3.2128638 15.5182901 16.3480769
C 2.5551072 2.3326913 11.4402751
C 34.6575787 27.0005856 31.8436678
C 26.2249235 34.5000512 8.7609839
C 35.1899839 16.8264985 25.3566694
C 9.2310036 27.7879047 27.4620232
C 30.3495528 13.8400456 11.5150288
C 8.2707576 7.0013931 15.0740046
C 34.9916496 32.2332443 29.1836989
C 31.7749192 14.3943138 20.2725278
C 2.3587939 9.7986505 14.7484519
C 0.5912110 8.2382403 0.8052169
C 21.3611610 24.4059540 17.1853128
C 23.7639732 24.4807369 21.5210743
C 23.6451912 0.3145485 29.0600851
C 14.7336280 26.8727317 35.2019626
C 28.5722800 29.6122370 30.4457310
C 27.9178824 1.7000749 17.7409749
C 17.6066781 30.5874570 14.8838871
C 21.6924520 6.5559153 19.8371198
C 29.8467588 33.5062827 8.7431283
C 29.1387091 17.9846206 4.3988670
C 1.0331768 11.9704213 32.2734727
C 30.5027392 25.9267353 27.0142398
C 27.8326276 31.3218108 6.0650208
C 17.7442984 4.6369438 33.7053781
C 19.3375796 28.5833112 6.6370070
C 28.1420346 0.7148101 6.5640119
C 26.8540463 22.0637748 12.3939589
C 17.3538609 28.3728019 5.4263790
C 3.1142733 5.4904942 19.3794060
C 10.7775097 11.1627632 25.7580337
C 15.4796068 1.1995811 27.5320500
C 1.1237709 35.0551527 31.0367993
C 6.6329484 29.6055574 4.9755428
C 32.6990235 17.8826604 19.1586583
C 29.1993770 22.3582126 32.3166986
C 18.6743940 4.3597232 21.7319232
C 19.8501447 15.4703814 4.2008672
C 15.8623884 22.0502983 8.0257321
C 8.2538979 14.8356305 32.6631875
C 16.6643120 30.9488208 17.7491673
C 6.5300687 5.6621666 28.0118529
C 11.3718931 24.7780644 20.5381046
C 27.5989092 21.2859813 14.4063992
C 7.8517282 21.4209235 9.6809343
C 16.4240359 32.0713535 18.8174121
C 31.9081021 25.2302265 33.7734787
C 22.1771938 2.8670685 12.9618379
C 2.8452164 10.1451328 29.6382414
C 13.1146831 9.1307766 11.2025568
C 22.9447117 5.3821585 15.5927910
C 20.1484661 7.0630602 7.6633875
C 2.2440211 13.6511178 6.9873961
C 24.4277562 6.5761672 3.9446818
C 24.8561050 34.9631978 28.3699660
C 9.8743644 12.4824035 17.2599176
C 23.5093097 23.6746383 23.8844819
C 31.2858014 8.3989627 26.6585441
C 2.2971976 26.3673945 30.3440378
C 25.5398144 5.3393899 11.6196140
C 7.7693330 15.4316377 30.4818605
C 24.2169239 34.4371341 31.2375580
C 17.2398697 8.4774399 11.6746272
C 24.5604263 3.0755455 19.7661103
C 19.3228320 11.8305461 20.1604729
C 20.6375562 5.3776060 0.8475985
C 15.9057223 18.3826476 33.6382893
C 6.4938043 32.6623030 21.9715342
C 34.3998582 27.2463563 11.2309042
C 28.0813750 8.3519556 2.4150303
C 32.2912785 30.8829493 1.4589824
C 16.6046790 9.0736888 1.0718743
C 0.3902890 8.3000460 28.0602230
C 31.1036968 9.9964528 6.7298708
C 0.3109608 10.5941242 23.9447527
C 8.4940027 20.5764815 26.7255878
C 4.4774559 23.1209972 0.9892092
C 8.0143214 13.1722643 4.9639322
C 7.9213607 14.5750684 34.1706190
C 17.4549549 2.9790626 0.3858457
C 8.9636816 3.0961152 10.6841572
C 31.8866526 32.7077916 15.0089707
C 5.5937071 26.1446842 25.8098654
C 5.4723559 32.3255241 8.8732065
C 13.5257203 14.3294012 21.3399180
C 13.1349336 12.8863967 18.2606080
C 16.2834299 8.8672644 5.4451750
C 25.0422109 31.5366292 14.0226816
C 3.5458134 17.1330285 25.2069912
C 11.2972867 1.2783859 17.4692944
C 34.7367791 28.4821716 33.6692087
C 31.8182985 28.6535724 9.3965678
C 18.4981965 35.3422593 19.4542536
C 4.9158070 24.6883287 12.2423204
C 22.1316058 29.0604778 9.2097662
C 19.2780393 25.3589806 15.4399823
C 28.7316410 7.9478325 4.9748522
C 22.2641295 26.3540243 29.3876265
C 34.2328001 2.3513667 8.1284692
C 13.0229903 2.0964928 28.7017504
C 23.0226022 23.4756260 13.8019447
C 3.8282038 27.5317174 12.1157135
C 31.7681155 4.6352156 2.9561063
C 31.8181985 14.8753031 34.5841506
C 19.1488773 22.4206255 20.0298219
C 12.3845019 29.0562074 26.8353778
C 12.7305647 25.2181285 4.5892817
C 14.4601178 16.8370384 27.5559299
C 7.4533100 7.0154352 25.6571019
C 26.8100282 32.0608226 5.5070014
C 19.2286015 22.4605783 18.7367407
C 28.8404868 0.0881464 19.3589131
C 31.0476835 7.2320446 29.1365119
C 24.6172383 9.5347548 31.4810265
C 20.7637466 11.1989315 3.0889709
C 12.5373826 5.9344338 2.9187147
C 32.4006360 12.0548517 5.7639741
C 25.8438197 12.5498355 24.5484657
C 4.1362042 13.8728615 33.5052559
C 25.0544264 3.1708264 27.3316736
C 31.5747582 15.5631505 30.3525671
C 7.2736782 0.8596719 24.1583193
C 33.8381698 22.2111005 34.6587813
C 17.3379982 19.1391230 18.6310203
C 13.0426174 20.1410478 24.1119564
C 1.7292687 28.7322518 31.3204645
C 34.3567695 19.5038587 7.2772895
C 15.0479983 10.0998348 20.3171744
C 3.6476086 24.9974731 31.7159200
C 27.2669230 15.3269864 27.0962345
C 12.0140224 8.1226146 2.1950649
C 30.2156764 18.5495584 33.0824363
C 27.8503957 31.3610877 27.1565372
C 15.3583858 4.4828140 1.2986313
C 3.3547906 10.7796316 1.4670081
C 20.9246992 19.7698536 24.8331628
C 2.0898720 29.5485598 11.6648142
C 30.8265952 3.8494299 25.7997399
C 29.6573958 8.2460582 32.1160658
C 10.9639183 2.3217359 20.8625848
C 31.5342516 29.0194730 4.9103574
C 24.2057977 1.4973423 23.8600964
C 2.3467483 33.6138157 2.3596041
C 32.6025257 21.6912626 7.1490504
C 22.3242597 10.4954524 4.8665579
C 19.8276328 25.6573771 9.2800208
C 11.5409874 29.8408728 28.9836965
C 4.2634157 32.1822779 25.9882547
C 28.5662003 18.0533073 29.2181057
C 29.2109703 9.8044755 0.6580627
C 30.6144765 19.1608635 0.1266142
C 5.2631553 22.7502288 32.1806394
C 9.4523959 32.4584907 25.5185064
C 20.5222848 33.2237375 7.4715856
C 3.0888186 18.9562307 18.1427203
C 21.2149066 26.7882970 2.6739865
C 26.8234141 9.2783981 9.5996526
C 17.4414457 4.5400954 16.1594986
C 18.1210048 32.4883398 3.2771842
C 6.2196599 29.4579418 0.9893551
C 32.8320290 6.3195537 1.4049864
C 0.2984324 31.4753314 5.5631011
C 17.9006484 19.7331361 20.9632076
C 21.7774297 31.2508217 20.2242584
C 32.4402531 10.8028650 3.4298247
C 34.2607592 18.5263878 33.8447490
C 21.2053279 0.4631211 2.1126976
C 33.6645100 2.0185736 6.8798037
C 30.0863656 17.6288186 24.6379566
C 16.3649203 12.1268204 7.7934690
C 7.1391788 31.2203775 13.5522432
C 5.2216273 33.6603028 11.6430801
C 11.4433577 28.2358260 35.3206379
C 31.1372979 12.8409490 13.7413178
C 15.3557504 23.4937222 14.2325208
C 18.1277530 28.5463131 1.7755735
C 31.3501273 5.5701720 21.9074424
C 27.2047517 2.4947829 33.6838996
C 26.4166912 10.3240431 7.4135403
C 21.7458053 6.1363695 34.1788439
C 18.6455707 29.6472164 29.5852301
C 33.9656436 18.2638150 15.6655342
C 10.5869012 35.3154466 27.7396600
C 6.5221237 18.2892478 31.4377416
C 27.3963419 6.4690733 15.9430407
C 0.9964138 13.8035438 29.8185154
C 5.1234362 2.5636898 33.6357298
C 33.8931714 7.6463671 33.2776879
C 18.2843713 2.9402734 28.7283732
C 11.5062929 17.2840753 18.0575245
C 7.0749116 27.3396921 10.2244391
C 6.9075264 24.8964481 22.4057998
C 23.2230077 33.1313030 13.2027607
C 2.5603540 28.3048863 26.8409485
C 27.2788190 16.3338232 5.1509221
C 6.7544037 18.3288079 22.7148092
C 34.2776171 13.9450135 6.2745183
C 0.7414397 29.1971048 29.0153434
C 24.2895713 5.4847900 23.9592241
C 32.0237391 15.1486548 17.6331272
C 12.8879851 27.4820957 24.5997477
C 0.2881088 35.2368421 32.1211990
C 28.4302664 27.2752271 1.5139892
C 14.9685582 1.6630024 14.4191816
C 31.1287083 33.5796667 26.2405446
C 9.9659278 28.3982815 15.7835350
C 12.1554351 11.5473303 34.7432192
C 4.6263591 33.0984572 16.3391062
C 24.1485092 19.9118798 18.9967333
C 13.7240989 5.5571340 31.3379295
C 4.2046236 23.3327115 4.7109726
C 29.4974715 22.1008327 9.0266630
C 11.3025912 32.8106602 31.6891835
C 1.8529897 16.9455807 14.6597927
C 14.1609999 9.9111213 3.9635108
C 34.1951208 8.8723763 30.4993490
C 13.1193051 2.4236719 18.6081597
C 4.6558642 19.2210123 7.1711923
C 2.1960781 16.3992977 0.3349224
C 26.9758729 32.7889548 18.1964448
C 29.4844993 17.0173074 3.1355717
C 1.0780870 1.8222085 27.8855229
C 34.6399283 12.4077078 22.4256077
C 7.7515469 17.9020436 9.4097765
C 28.9721136 8.1614447 29.6332120
C 29.9380411 16.1972894 17.6118614
C 17.6062181 13.5393863 22.0674100
C 30.0924043 11.6213670 19.1111607
C 12.5331385 5.8524652 11.5815274
C 29.7008130 4.2923376 1.6162070
C 2.1258745 27.1255942 19.1858712
C 8.1374904 7.5908270 2.3938488
C 11.5134716 31.3738281 18.1546345
C 25.2169394 24.2367521 4.8632944
C 15.3751296 16.1276003 25.4021763
C 26.6241894 30.5505678 21.5233537
C 20.0128164 10.2487354 27.7187565
C 21.3828846 10.0733269 14.3303417
C 11.1612217 16.8260232 27.7602056
C 12.9162707 9.5250858 18.7786415
C 31.7096558 13.6486859 11.7541610
C 22.9587073 34.3178043 33.4104841
C 15.4171834 15.8400515 7.7842737
C 28.2121925 14.6182540 12.5324467
C 2.9123688 25.1981249 1.3589098
C 25.4031433 27.4038367 18.9481809
C 20.4067376 1.4785072 28.6859054
C 20.2505219 33.9445567 15.3566895
C 9.4300460 14.0766677 6.8951331
C 1.5844359 26.1327939 25.1277015
C 6.5305913 32.0814358 32.0702763
C 32.5402906 22.3746570 19.1884081
C 22.4010400 16.6860408 30.3839367
C 32.3204776 7.4684400 27.0604327
C 20.7459498 14.2578920 14.5530540
C 28.8517691 14.6142113 35.2843474
C 13.3359075 23.9032180 12.9547208
C 31.7186811 9.0462696 22.3882321
C 22.7299309 0.9729994 17.3573967
C 13.9247184 23.4335886 11.7133890
C 20.8753192 18.0292794 9.3083423
C 33.7260429 0.6818360 34.2070714
C 14.9836416 2.0643927 5.7262029
C 8.3025999 11.9278237 34.3831279
C 28.4889063 26.4056032 0.2234734
C 25.7469051 29.4007282 13.1239097
C 19.0985154 29.0399305 4.2696709
C 3.3625215 17.7360889 11.5235063
C 1.2776227 34.2800518 1.5897680
C 19.5481015 33.9260742 28.1035876
C 12.7476542 31.2013349 13.0975058
C 24.4330514 11.7582799 17.5340603
C 29.2747254 28.4693162 30.5990339
C 2.8052606 1.6215572 3.0296596
C 32.0728152 21.6066149 22.9791103
C 12.7042380 26.5233410 17.5816186
C 34.5544560 10.0075318 29.6052420
C 7.5854145 13.2070578 34.6684850
C 4.7652400 2.7932218 17.2675450
C 4.5137946 15.0360692 25.5030910
C 32.1729927 15.3350670 3.0003927
