# Supplementary material for: Exploring the frontiers of condensed-phase chemistry with a general reactive machine learning potential
Source: Nat Chem. 2024 Mar 7;16(5):727–34. doi: 10.1038/s41557-023-01427-3 (PMC11087274; doi:10.1038/s41557-023-01427-3)
Supplement: Supplementary file 2 — Initial and final Cartesian coordinates for simulations performed in each case study. [file 41557_2023_1427_MOESM2_ESM.zip › initial_final_xyz/carbon/carbon_3.52.xyz]

5000
Step: 0 [30.48493569 30.48493569 30.48493569]
C 17.3720008 2.9714564 1.0102573
C 23.8621725 18.6868034 5.9402119
C 21.8739699 11.3783902 13.4783559
C 5.7983682 10.4875966 13.8653664
C 4.4966427 23.7722071 22.9558587
C 12.5430369 16.6708805 3.3876281
C 28.6395803 25.9916394 6.1505088
C 5.4947849 27.8846030 25.7684871
C 15.5008935 13.1487855 20.4685289
C 17.7533505 22.4556957 25.3846669
C 13.0520564 26.2853513 0.0295919
C 0.1926285 4.3381152 3.2471520
C 24.1400990 0.2175993 16.1444675
C 13.9389173 3.4807653 4.0454369
C 24.1915872 14.7820800 25.5544306
C 18.5378093 24.6016415 29.4692276
C 9.6906174 18.0056898 9.5080764
C 19.5294928 0.7298271 4.0680370
C 8.6817158 10.2114933 19.0794901
C 15.0523725 6.9023759 11.6851242
C 21.8110578 11.5568686 29.5626852
C 13.3853134 11.5310887 29.2954180
C 11.0409808 25.8739346 28.5589399
C 27.2679201 4.0509829 6.3279347
C 2.7673743 23.3049118 26.2392095
C 25.6471625 4.5566987 0.2672048
C 23.9498340 17.0983587 8.9926271
C 2.4647366 26.6382818 1.6468208
C 1.5438689 18.9662960 4.0804357
C 6.8720104 14.4443602 21.5140286
C 3.4995775 0.8395026 25.7927103
C 2.1743252 4.8317134 14.3199803
C 8.1505839 20.3770410 26.6475457
C 29.2082236 2.4398042 25.5788169
C 24.4838794 25.3469329 16.6189985
C 12.6447538 15.0997815 17.6494471
C 7.1857077 23.5686056 8.6102136
C 16.2401750 24.2905846 5.2069472
C 24.6326911 22.7928689 30.2085611
C 27.5066137 15.1361236 7.3033597
C 30.4690593 18.9049373 8.4006212
C 24.5862525 2.6973813 16.7341991
C 19.7430556 26.3025917 13.6667981
C 18.9204003 2.7962573 29.2211194
C 19.7153410 26.4498870 29.6714529
C 13.1273151 26.8901635 15.6705892
C 21.9304182 1.0134050 4.8764224
C 8.2753541 19.8992667 19.0805712
C 29.3672348 5.4682107 8.1807236
C 6.2504618 14.9841789 30.3317616
C 22.9051764 6.1455285 16.4923854
C 0.4387553 17.1524927 25.2185944
C 25.8435103 25.2286394 11.5594692
C 29.7295319 21.3906382 7.8730248
C 2.8552072 24.6599412 27.9813396
C 22.1605206 20.2063176 7.4487039
C 21.7845368 18.1794231 8.9559568
C 3.3354624 12.0712136 16.3869054
C 0.9993130 1.9119705 0.3541982
C 29.1393964 19.7105728 22.6164013
C 16.0077935 0.2035714 18.9507710
C 30.1735647 8.5736220 30.0934937
C 8.5202559 23.7446965 23.2922944
C 21.0570082 24.8873240 20.4999175
C 4.6350576 19.6458196 26.3315720
C 3.5001000 27.4077201 7.0176083
C 4.9923902 27.4811703 22.5274364
C 7.0011253 22.9710833 11.0275014
C 23.7095859 13.1315056 19.3343982
C 17.7126702 3.4376847 7.3490123
C 28.6612632 12.5882430 19.0707147
C 5.8506319 11.0615179 12.5635752
C 16.8293089 16.7514496 18.1313578
C 0.2212944 21.4274445 20.2105770
C 8.2154326 18.0832621 21.1683114
C 11.3472134 18.7528607 14.4607957
C 5.9407393 9.2951451 24.0219327
C 5.7641116 2.8350147 27.4791517
C 5.0361904 29.4021121 19.3890708
C 18.8794066 27.1801220 3.7936492
C 13.8674336 11.2925925 4.8826076
C 20.8717392 11.0467361 20.0766525
C 1.0450462 18.5735894 30.0456225
C 22.1980664 10.2509929 2.7341494
C 17.2595307 17.7888204 12.9492773
C 0.8625658 12.6429731 12.8361795
C 2.5453745 21.3538341 20.7736954
C 9.4312582 13.9739939 17.7903080
C 30.0028542 2.7518583 19.8515435
C 19.6765865 10.7857425 2.7792588
C 27.4894536 8.6136734 25.6509928
C 13.3771859 25.8255786 6.3935166
C 17.3446501 5.6083348 17.8506309
C 19.5816692 23.9908806 9.5979062
C 14.0636990 7.3859413 22.0278669
C 2.2705096 17.7911688 28.0308424
C 3.2871193 8.5528347 2.4771150
C 11.0330397 18.0267610 2.4399747
C 4.8913956 12.1419343 30.1950463
C 21.2411607 0.8745030 30.1957635
C 9.0860525 26.4791553 9.3083433
C 19.5644183 13.3290825 20.7014477
C 9.9263992 19.7624640 21.0664823
C 20.6318228 29.1012894 4.7264329
C 15.7708420 6.2757695 19.1913089
C 8.0264119 24.2874087 26.5428012
C 20.4038360 23.5632235 17.4476157
C 15.4023144 7.4469762 5.0843683
C 8.5126107 7.3570716 4.1606849
C 15.1592727 28.8143127 1.7845020
C 20.9316548 12.6987857 22.1616266
C 20.1078047 11.7564164 17.1143658
C 29.2458870 16.4185022 4.3022555
C 14.3627640 23.1273012 17.3168341
C 23.1144119 0.8000201 3.2231390
C 6.3717187 23.7852055 15.2456775
C 20.0722403 3.1523358 12.5774000
C 3.8442150 9.7730871 20.7440028
C 14.6703771 25.3490037 6.7306057
C 6.4129975 19.7814948 23.0459315
C 13.8830309 6.1010035 16.5015703
C 27.7643926 2.1380912 22.5367302
C 9.1163295 29.7727500 27.6148791
C 11.9674144 28.0684520 12.4955433
C 4.6705260 7.4184169 7.1739976
C 3.9256348 8.6682556 30.0934405
C 2.0939954 23.7776278 14.8609653
C 7.8914734 8.6406481 29.2114066
C 17.4618150 8.6526635 5.1296113
C 22.0690421 12.3946657 1.9433314
C 0.5288213 7.4831456 16.3627178
C 2.8703059 19.1937759 5.3576396
C 9.9014738 0.3541116 20.1390829
C 22.3828592 21.3719887 20.1054614
C 3.8197365 19.3822732 21.8386996
C 26.6820165 2.8368112 2.3973937
C 14.3564469 20.4132874 26.6389486
C 17.2604579 5.3534241 16.6926624
C 7.7935599 2.8002165 22.4679690
C 22.1463767 4.1929638 26.8530710
C 16.5320040 6.9903550 6.2839035
C 18.8878957 11.6396932 23.1211976
C 9.1792349 10.1390398 9.1516778
C 25.5974879 21.6702959 4.0421643
C 12.2346421 29.3651606 7.5504682
C 20.5632361 16.5447662 7.5768586
C 29.9922224 15.8025654 25.5781821
C 27.2472576 13.6766543 6.7829053
C 25.1020286 7.8927927 14.1255841
C 29.7757306 26.6018394 20.4932295
C 26.1579240 7.4146341 18.1658489
C 27.0617833 28.3348258 21.5117652
C 21.3501458 9.2851598 17.5111650
C 21.2395126 14.2782086 22.3695319
C 0.5776559 3.3810086 8.2884240
C 5.7601151 27.3098317 4.8620815
C 3.4497426 21.3194410 5.8739196
C 19.1268502 11.5707707 5.6617504
C 0.8127037 10.1682158 8.0156590
C 27.7381904 13.7540037 18.2052501
C 25.8378369 23.9567069 10.1826937
C 19.9975906 26.7051227 20.9243429
C 0.6265855 7.2576876 2.3710894
C 12.9411256 14.6468297 4.1522733
C 28.6773948 22.2882242 10.6063749
C 7.6268754 20.4316198 24.1583845
C 4.6285077 5.2363597 11.9141720
C 8.0003574 22.3533858 8.4247115
C 7.1707290 21.6645095 18.0724390
C 0.6524283 0.0313348 29.6001375
C 28.7049677 2.9816623 7.7858644
C 28.2575199 27.9094117 13.3309329
C 4.3229398 12.8918334 21.1476530
C 12.6264528 25.4138388 17.4195237
C 29.8596392 1.5413190 18.0814739
C 8.3989295 19.5838567 24.7356010
C 3.0361962 18.2827366 7.4802497
C 12.4702621 8.1432731 21.1691102
C 27.4770423 17.5759886 10.8843279
C 21.4415851 20.9572372 21.1444052
C 21.2550624 12.5603704 27.4605962
C 14.0493511 3.6436665 26.1785803
C 10.1445258 27.8403985 23.8214475
C 28.1382395 5.5704174 10.3714294
C 26.5405071 7.6890836 20.3824717
C 16.1728788 16.8755587 7.2505504
C 16.9008087 3.0792450 16.4574079
C 14.0264643 9.7190316 0.8999856
C 18.4910527 8.4105499 6.2338500
C 22.5742556 21.0090493 14.1116579
C 3.2927511 15.3234138 18.0831587
C 24.3237365 19.5348257 21.2947104
C 5.6878315 18.3468680 0.4341258
C 22.9115980 19.0096769 16.7270581
C 0.3424976 3.6715091 25.9335999
C 22.0421237 9.2017263 15.1791351
C 20.1010993 2.6381929 18.5093484
C 2.0883102 11.6150186 11.3277537
C 10.6835024 5.0416557 2.4323379
C 17.4280032 6.4762101 7.7277072
C 14.7901804 15.0435776 28.2971229
C 3.9503565 23.8267706 16.3987308
C 18.7083295 28.0444915 15.8882019
C 5.4516251 13.1956628 4.6271700
C 7.8964863 16.7523375 7.4357194
C 22.6152906 12.4375818 7.3347491
C 14.1918762 26.1896088 29.6528349
C 16.8135473 3.7528241 28.1100324
C 3.2420646 8.4829939 26.9199415
C 8.0499282 28.6306097 8.7344837
C 2.4225364 25.0055007 11.3992141
C 25.9999486 21.9018443 1.6388808
C 23.5541104 13.0001681 5.1476884
C 8.4553372 20.7061639 10.0736949
C 14.0125996 12.4304257 22.5339739
C 28.2269744 23.7320608 11.0240440
C 25.9600320 7.0367292 23.5489315
C 15.3132055 11.8810793 10.7688740
C 24.3258964 14.7923035 18.0265489
C 4.6845775 19.4744662 4.5389051
C 29.7956603 11.1420078 24.9569227
C 8.3256247 25.0078235 19.5788174
C 5.6551087 2.1066102 7.3622337
C 26.7949005 19.0202860 27.1123943
C 5.1745899 14.9501885 28.8884235
C 24.9114346 15.7204232 25.9911334
C 23.1395398 23.1723590 12.2995690
C 6.8561304 8.5086167 3.9695704
C 23.8305041 24.8084338 27.4356154
C 1.3344442 16.7286294 8.1209573
C 0.2499633 18.8565044 1.6389466
C 1.8567296 5.1709303 16.0834860
C 15.0934945 0.6519390 4.3150680
C 2.0875005 28.8279813 15.4353073
C 3.9784997 28.1282003 0.2438298
C 5.6587876 1.6004626 22.0397222
C 4.7406419 25.6796200 12.9984290
C 25.8359908 9.2445478 10.5993723
C 30.2430933 20.4777870 29.4680038
C 16.6122604 23.1315078 1.2301959
C 15.8126742 5.2663332 13.3097107
C 0.9131735 0.5492880 3.5273610
C 21.8406109 24.4301100 2.9559874
C 1.3473558 26.9111410 8.3888163
C 3.9506273 12.3279037 11.5441502
C 21.3590283 14.0321447 18.8681811
C 15.0703477 24.8702482 1.6945358
C 12.3071081 1.0600772 26.9240060
C 0.0507971 0.4750936 23.9486671
C 16.0444205 18.7937648 22.0056000
C 9.3217242 12.2100058 5.4486805
C 4.8476946 27.1583519 19.9623866
C 11.5629333 8.4439951 8.3443501
C 25.8827873 13.4714585 16.6241893
C 18.2459231 5.0809107 29.9687615
C 19.2232619 21.2434523 9.0316486
C 8.0978682 1.4178250 22.2778293
C 24.5468770 0.4639406 18.1624093
C 7.8174181 27.2475291 0.1874256
C 4.5412859 1.5915986 23.1327716
C 18.1340784 8.7255479 29.0584097
C 18.1573685 20.5421420 23.7881515
C 4.6726521 3.4871294 5.3800382
C 16.0892951 0.9855321 5.1191126
C 21.8474232 3.4394568 4.3187822
C 4.8863075 11.7700690 9.9040880
C 6.4495656 4.7672706 4.4910699
C 24.2034142 7.7965964 26.1488824
C 9.4718959 26.6309361 18.7852467
C 24.9774879 11.7087135 11.2195082
C 25.8770076 27.2479347 1.1068966
C 5.2983334 19.5661952 0.4713865
C 26.9826794 17.5235895 7.4564052
C 11.2506908 20.2562826 29.2984588
C 5.6869053 1.6407494 2.5438475
C 20.4670848 16.3138142 5.0397932
C 6.9111816 29.2246658 4.4087584
C 24.3859926 27.5308968 5.2331646
C 10.3202748 17.9450579 18.0179157
C 20.4882468 19.9907666 15.7048883
C 23.2100816 25.4658368 11.3092856
C 28.0755166 5.2774814 23.0148416
C 13.7188986 25.6334890 25.6508718
C 12.0185219 12.1308145 13.8581687
C 25.0204238 19.8948426 8.7791370
C 8.7350238 16.5352865 11.0436619
C 8.5840151 0.6345184 11.3552278
C 23.1400299 12.7392414 20.4114531
C 11.3650849 7.1446628 23.5729579
C 25.4782940 3.7815856 29.6921291
C 17.1892976 21.2543336 29.5624193
C 28.0352013 8.1928251 5.9018069
C 16.9485307 20.7161768 18.7150733
C 13.8741305 22.1639458 21.5782164
C 20.2063469 14.7499823 22.8871221
C 28.1094736 29.2506220 8.4768339
C 17.6615272 13.4784459 4.4586065
C 12.3042312 5.4440999 7.9196788
C 6.4550713 27.9272495 19.9528057
C 5.8325644 30.0230176 15.0433325
C 29.2158204 0.8015785 24.1676759
C 28.5836171 4.7687538 25.3334724
C 8.7973654 26.1556601 22.2535089
C 27.0323452 21.6848084 11.7614115
C 28.7036332 12.2786498 22.6905540
C 18.4700425 20.2892511 20.1667762
C 29.4030997 9.7878512 21.0834693
C 5.5809277 17.4869457 29.0957170
C 14.9649819 25.6083701 26.6669754
C 20.3292722 11.4708244 11.4737679
C 8.1227613 1.3655407 12.5585542
C 0.6242666 19.5940081 23.6966631
C 18.0277879 14.8489609 11.8276432
C 26.9304648 14.4191989 0.9713385
C 27.4588978 8.6726635 28.6033118
C 25.6314424 27.4016598 19.3714451
C 14.8736748 8.3580110 19.1735666
C 2.9240005 26.8723569 26.1871737
C 28.0435735 17.3279696 28.5965258
C 20.9285019 6.1393081 18.2794019
C 13.8885068 13.9823631 2.4659022
C 17.5036540 18.8234989 3.0606365
C 13.1844624 6.9360655 9.3887968
C 3.2680832 1.8926883 23.5876889
C 24.6654627 7.6866817 7.8900592
C 13.5735113 7.2418902 3.5803104
C 17.0435507 4.3724146 9.1992298
C 9.8442669 14.9058814 6.6034951
C 22.4731333 25.5064303 22.0944279
C 13.6599138 4.8999030 15.4747325
C 3.6972106 29.3211772 11.7665628
C 7.7187291 11.2090923 9.9601791
C 12.4808129 18.1604272 9.3189812
C 9.4834451 7.8515756 0.2645701
C 28.2055182 21.2497712 20.2192703
C 23.0086770 22.3740849 0.5687766
C 15.8468609 27.3950417 12.4580687
C 10.6702838 23.6312931 24.8906406
C 18.9005567 9.4147565 16.6260102
C 12.5637157 21.8023829 13.5219087
C 29.1728255 21.8445114 27.7798740
C 2.0401081 18.5113260 19.4894295
C 10.1972438 21.7864235 0.8690352
C 28.6702162 28.7036943 28.4367011
C 3.6715657 14.3203677 9.8578726
C 24.8546457 16.9854841 20.4537595
C 28.7121079 5.3339049 12.9702280
C 6.2313438 7.5863858 10.6998103
C 28.0662029 7.4954061 3.0428206
C 4.3596001 12.2743662 26.7413944
C 10.2822259 13.2697840 13.3719190
C 28.2307254 19.6288855 12.8844944
C 19.9173051 15.5372637 25.2350594
C 11.2868338 16.7580222 27.4350354
C 30.2617197 17.9623786 10.0172525
C 16.4665093 25.4566915 17.5753698
C 28.7969430 12.6220269 26.4407194
C 28.7415143 15.5512086 0.9060158
C 29.9828041 10.0223768 10.0238228
C 18.0860661 21.6263684 8.3095528
C 12.6881432 23.9885210 24.4958461
C 28.5848551 21.2270393 1.2937585
C 10.8491095 23.0388210 26.3535098
C 0.1605929 11.3409076 19.1973634
C 29.1383839 9.1366048 27.4559892
C 21.5865429 4.9386446 22.9228764
C 10.4691482 4.4065097 20.5177273
C 5.2222928 3.4486136 7.6899149
C 17.5782102 10.0489346 10.5881771
C 16.6936769 1.5153058 28.6217765
C 12.9779666 6.6809242 4.6494445
C 9.6993414 10.3469117 29.8223969
C 26.2065169 16.1787484 29.8579932
C 13.2022751 17.2653654 16.2207131
C 22.3366391 5.6542003 20.1130978
C 15.7580768 23.7626758 25.2562556
C 30.3963366 25.2680990 29.4614036
C 3.8979889 0.2695482 29.3026187
C 3.1941771 25.0339573 8.5506483
C 29.8287203 1.6597259 27.8027321
C 18.7659669 16.7974032 26.0047630
C 26.4944429 20.5797954 30.4411677
C 22.3199229 27.7942998 26.1423611
C 7.7450964 4.1200561 26.3728984
C 1.0072283 9.1608763 5.0821707
C 17.5909468 19.4320167 17.9637238
C 13.6505923 13.1030410 20.1592874
C 16.8788785 0.1782292 28.3247923
C 8.4601991 5.7448337 13.8719499
C 5.3071136 4.0334396 18.3943373
C 18.3564593 13.8368939 15.3758218
C 28.0774135 25.9747460 21.8416013
C 22.3267106 25.9327705 25.6159600
C 13.6406956 20.9498617 4.2925882
C 23.0377493 26.8221027 23.0887383
C 4.4643725 0.2560057 10.2051078
C 10.2768213 24.2137591 10.0858105
C 28.8123333 9.6897346 10.4993597
C 28.1213315 22.5107942 15.9152556
C 4.6012377 18.4945173 12.7519333
C 13.3863706 29.3916641 1.9890273
C 27.9522456 7.1414349 26.5863559
C 14.9677557 15.5711520 0.4510342
C 13.0530522 2.6823224 11.6416125
C 20.7985802 15.9888880 23.2557749
C 21.0085251 11.4596077 9.2970800
C 17.8976440 3.0998825 23.2248202
C 13.3797061 0.6652703 22.1678205
C 22.0862279 30.4572138 15.8284150
C 27.8714894 5.0761651 6.7780649
C 10.1797610 24.8400475 25.0549719
C 26.1950624 25.7886271 29.4552151
C 18.9170951 16.4124732 3.5529994
C 10.1926438 25.3158866 16.4674247
C 6.1517018 5.5484722 14.7750304
C 1.7043245 23.0180360 6.1558639
C 1.5623385 2.4916001 1.4225603
C 21.2219823 26.1583995 13.0949494
C 27.3269126 4.2550663 10.4601167
C 6.9899576 8.0576916 19.8685016
C 25.9737440 9.0909568 2.8684848
C 9.7583107 10.9204151 5.5923368
C 19.4021767 20.5548144 26.3565962
C 4.3914564 14.1852783 25.1717279
C 6.6988844 25.3673572 6.1086703
C 13.3084203 17.7279238 28.7238316
C 4.6994699 10.2234750 22.1762789
C 0.0463702 16.1437673 29.4079971
C 2.7571864 20.7576958 22.1175741
C 4.5849179 21.6936456 10.0426490
C 0.7449507 23.3664990 0.9530641
C 14.1967920 4.1778326 19.1144627
C 20.4820940 30.1047610 26.6251360
C 1.0863646 25.9975030 9.9987228
C 23.1428596 1.5819032 11.0975573
C 4.1925162 5.8847631 13.3070363
C 0.1199397 18.0654148 24.2788147
C 25.1917576 26.2047874 7.4790162
C 1.0105559 12.1174604 21.0318543
C 7.5270122 1.5528970 25.9105436
C 9.0048800 10.7179280 15.1400786
C 19.3789103 0.2237631 8.9588290
C 15.7423209 26.9732077 28.2395056
C 7.5720752 15.8180742 10.6557930
C 24.8226391 22.0925205 17.4900124
C 7.3626377 24.8528471 29.0235847
C 28.3306952 25.1710465 26.9564365
C 26.0910181 24.3165028 4.8183681
C 26.0512940 1.8437302 13.4895159
C 12.4382246 10.8918467 14.4546895
C 7.3115805 18.5141772 15.6477558
C 27.6194543 11.1541867 20.4482679
C 23.9227745 21.3609753 0.4754041
C 24.4336311 9.8641723 25.5878158
C 24.7572063 16.1346536 23.5338659
C 6.6573527 16.9578884 23.1147385
C 23.9721347 9.7878857 17.0226091
C 6.0518778 4.1821227 13.5227144
C 2.6220595 16.5106572 18.4812204
C 13.3640215 18.6393117 7.0320018
C 7.8438123 15.9219248 16.6998536
C 6.7161817 16.9405185 28.2355856
C 5.5263203 16.0599392 24.0045002
C 2.5223812 14.1487481 24.5578132
C 8.7568616 3.5201125 13.1846047
C 0.0680927 12.4796481 17.3185497
C 23.5325162 22.2415329 21.4765956
C 21.3091846 23.4801815 8.0470404
C 9.6873553 5.1436461 24.6641779
C 21.2677383 13.0712577 23.6206323
C 17.7179933 3.3518576 17.5590766
C 13.4249716 13.9538127 6.9629423
C 7.7879113 13.4206053 1.8533286
C 29.6706845 26.3414421 28.5250962
C 4.3704376 15.1641938 16.4537775
C 3.9832674 22.0220990 15.5950035
C 15.1656180 15.4208775 3.4873829
C 6.9963137 16.0758662 15.6324917
C 1.1445804 28.1081627 24.3254243
C 25.4319314 19.5710586 5.5167126
C 1.1537085 2.9095348 27.0053468
C 25.8449683 10.3501932 21.9857027
C 12.1626942 9.8442269 16.5860027
C 5.3462039 26.9005799 1.9810001
C 21.8409578 20.6925463 23.3661720
C 27.8253116 2.1596183 4.7763027
C 24.6031887 12.4753767 28.7740520
C 9.0023478 18.9199017 28.8274111
C 21.2337155 16.9922779 11.0506818
C 5.7305380 4.4929623 24.0250503
C 29.4366427 24.8359351 5.7889117
C 11.5151245 30.4569656 30.3645155
C 20.8239517 27.1744668 29.1168682
C 14.9306010 6.4299719 24.4065186
C 12.4009706 7.1603797 25.5670564
C 25.3535844 29.1653598 11.0995266
C 3.6751585 23.3081682 4.7513329
C 7.9012623 27.9966025 25.9997114
C 16.8326988 13.9494777 28.9303232
C 18.4603161 0.4654099 14.3685190
C 11.7351810 21.5232930 9.2134259
C 9.2855391 22.1418810 26.6653645
C 7.7370058 9.3306257 12.5235245
C 12.9124000 2.7101085 14.2349489
C 15.9544679 8.1383018 2.7045846
C 24.0311050 0.6442192 13.2354008
C 26.8033563 23.9542326 15.1001700
C 16.2745262 13.3348991 25.7151955
C 1.6224513 19.4591868 16.9949542
C 11.1084334 26.1728636 17.0176696
C 4.6409888 10.2179352 28.5838758
C 8.2780169 3.7778941 1.7357882
C 18.5181845 17.5606015 6.5786231
C 10.3885639 7.4655507 29.8422424
C 0.9056605 12.6877338 0.1907449
C 0.2143546 5.1035301 28.7845648
C 3.5246764 13.8012989 3.6488602
C 18.8215165 4.6846642 24.7581867
C 1.5141662 20.3607828 6.4567668
C 18.1412247 17.5257890 25.2343728
C 6.8248560 1.2471412 4.3915555
C 0.0581818 23.7809511 18.4200132
C 23.8143176 22.0946179 6.9170087
C 15.6617164 19.7856980 15.7036082
C 10.9120223 6.6500302 20.3919279
C 15.0986261 28.2221928 16.3503310
C 7.6447508 5.1236347 0.4648079
C 16.0601442 20.5513352 4.8151529
C 13.0232995 8.4654505 5.1804467
C 24.4392035 15.6547802 3.7078782
C 21.2151197 19.6167698 19.8369163
C 17.8044866 20.8075706 10.2678710
C 27.2151114 26.6342616 29.7236214
C 4.1086555 25.6321233 9.3017294
C 7.6841684 23.1803542 16.9414392
C 6.3659834 23.5263504 29.3933978
C 20.2261129 3.3933676 30.2939250
C 14.6047269 23.9188487 8.3383108
C 13.4362648 8.7456134 12.6340202
C 9.5280010 0.3353448 18.4279606
C 4.3182900 13.8548365 29.1970535
C 3.5897656 22.7809895 1.1520738
C 18.7175450 21.5482876 4.2743210
C 6.4454193 0.7531349 28.6547426
C 3.9620964 27.9821097 9.4843790
C 10.4801298 5.3476568 22.7301951
C 28.2702109 17.1638073 5.9940216
C 7.6689714 21.3182159 6.6406828
C 26.4719901 22.0722541 26.1482958
C 28.8259964 15.1787970 19.6520235
C 28.2043125 7.8781528 18.4982816
C 0.5524022 27.2171929 9.2963892
C 16.7484537 16.1488863 5.8602663
C 22.2061765 8.6634974 21.6949360
C 22.2331867 13.1239934 5.7834077
C 15.7989496 9.0139875 7.1571049
C 25.1594068 10.1663385 27.9832004
C 14.0045800 28.9095099 26.1570768
C 20.5825538 18.9001950 8.9624160
C 4.9006303 5.0233905 14.1826083
C 6.0472538 2.4753300 10.7667079
C 17.5861242 8.6756460 12.4444562
C 16.0523953 15.9975633 20.1980797
C 0.3513559 27.1018585 29.3830566
C 19.1674531 23.2492538 3.0535703
C 11.8055329 29.8308753 19.1708271
C 6.8082162 14.2006845 9.1497315
C 21.7142507 6.5910580 2.0512857
C 25.1696339 19.2540718 11.7867094
C 6.7726419 19.5807226 13.7215735
C 6.6443554 11.8158389 22.5854798
C 3.7686622 13.6469002 8.1007667
C 19.2215753 13.3032025 25.8641529
C 2.6971150 10.0561209 23.4844224
C 10.0470283 26.5733588 13.1216805
C 21.8691457 0.0006189 26.7346878
C 12.0315659 16.9903488 22.1438785
C 3.2424092 21.1376511 3.3969234
C 5.3224858 16.4403466 10.2837227
C 17.8536901 23.1116475 5.1118483
C 19.3842987 8.1849646 1.6204574
C 12.2241416 4.8743671 18.5187562
C 26.3843833 15.3527413 25.9729236
C 17.4514342 30.3620730 0.7328477
C 14.3725501 15.7315369 11.5492916
C 3.7859375 20.8540214 19.6146115
C 12.4781984 11.4964741 7.8424505
C 8.6784526 0.7165805 17.2575891
C 8.1862927 10.3135709 23.6201935
C 6.4785200 2.9769480 14.1009920
C 22.2891202 17.6468159 27.0830019
C 10.3076637 21.6063715 22.9434754
C 1.0207272 21.7718171 5.7818949
C 10.5172019 23.3623656 14.6232101
C 19.8457321 7.0760833 16.8984781
C 14.3112153 17.0892709 14.1067383
C 0.9828304 20.5449683 28.7483195
C 15.8769274 27.0717233 16.5351235
C 21.2162936 19.1481736 14.6671470
C 24.4949444 9.1221595 2.8946215
C 20.8083527 28.5390373 27.1663420
C 4.0446260 6.9868422 19.0186241
C 3.9748655 18.7385148 1.7785525
C 29.6965299 22.7043166 11.7556914
C 29.7102750 27.7944431 23.2571527
C 17.6459119 22.5153369 10.9597714
C 4.6322418 7.8495751 9.5020307
C 17.0500222 15.3262423 2.6928648
C 2.9566196 17.8258653 10.2361260
C 1.0503958 13.5475968 27.1508320
C 28.6782811 22.0579142 29.2993690
C 2.7114871 9.1753566 18.5640850
C 30.4265168 22.6379519 0.0970442
C 3.8204560 1.6463303 1.1352676
C 13.3992502 3.1358990 17.0428852
C 23.5911903 17.6604554 10.1497578
C 17.0295751 23.6450032 21.3325486
C 22.5597391 8.2156115 3.9776752
C 5.9891618 10.3160825 5.0428790
C 8.9145216 30.2735823 21.3604094
C 26.2669884 0.3046167 9.6370095
C 14.0063147 18.7855364 28.3610498
C 21.5035113 23.7668914 13.0017784
C 26.2237450 12.7130139 20.2332515
C 27.7093995 3.5829414 30.2299969
C 2.4983270 1.7039687 13.5595287
C 20.6898728 4.6094830 28.3961854
C 9.5720741 4.8347286 18.4749104
C 17.4783726 4.5220031 18.7358391
C 23.8161048 11.1069508 4.4234368
C 10.1523929 3.7223266 16.0550249
C 15.1621206 9.1907444 25.6011687
C 25.5592361 6.3182524 24.8754491
C 21.6041983 13.3330440 0.5286110
C 17.9129776 28.0822518 23.8564937
C 9.5469764 2.3652042 22.9264741
C 4.7949621 28.7209238 21.7982688
C 17.9424119 12.3179672 18.3525205
C 6.7238292 4.3338182 8.0306431
C 8.2596191 11.6442591 0.4834840
C 30.0090846 14.6045422 18.9251546
C 20.8835726 12.8461393 13.5991836
C 11.5732652 18.8544694 22.9862712
C 0.3575278 30.0071802 5.7238950
C 16.0468358 4.7527279 0.6949921
C 25.5336779 28.4308826 15.9148751
C 16.4219898 13.8060309 19.5807726
C 26.3515802 3.6269975 25.1987576
C 13.7034135 9.8735458 13.3321279
C 11.8938096 23.4185645 5.7811653
C 8.2363639 15.2664571 5.0271194
C 10.4386540 19.8886936 2.7674562
C 23.2953569 27.0696608 29.0892693
C 2.1859741 24.3515037 5.6570910
C 19.6232843 8.0373509 15.2517670
C 14.4091529 17.2403063 1.2657033
C 20.0456447 21.9679737 13.6867555
C 29.0123576 24.3234848 13.1299740
C 20.5793269 0.5498746 14.0564766
C 25.1210844 3.4653487 11.4585498
C 1.1452236 16.3831414 19.0903006
C 4.6745658 28.0958512 11.6441218
C 25.1867777 22.8924174 19.7986508
C 5.1431523 25.0108654 11.9744533
C 24.9082372 27.7565256 24.3069164
C 13.1024272 8.3797723 3.5107304
C 22.4773591 29.6143444 11.9313755
C 30.0260902 20.3068590 25.4772374
C 2.9914496 15.5347419 9.8921627
C 11.9543848 7.1512631 1.0015966
C 14.1292248 11.4799495 3.5021334
C 13.3491520 23.4706247 6.1330560
C 28.3510059 2.7026615 3.7297701
C 2.6566166 8.8913746 12.9149691
C 24.9483603 24.9142051 24.3663092
C 0.3250376 26.3729829 19.4432609
C 28.6303343 19.3811823 23.9870315
C 25.1968739 15.8405633 14.5181277
C 18.3632772 27.8309430 2.1454791
C 11.5860836 24.2739887 9.4963501
C 7.4639336 1.6295747 20.0974448
C 22.6934423 27.1494480 13.3381889
C 10.9403318 6.1660357 21.6318513
C 19.9018659 26.1381792 0.5790248
C 5.8872753 9.7923570 8.4953897
C 23.8735552 1.6637073 6.0342300
C 27.8372316 6.1773309 25.2081887
C 1.7320461 5.3181752 21.8407529
C 1.5862727 11.7485446 9.1370966
C 12.6221317 14.5011012 13.9973988
C 1.4277630 6.4662533 8.5957348
C 2.3779118 7.9241100 17.7617306
C 5.5920482 1.3547525 29.6214098
C 6.6835790 15.6543455 17.7014722
C 0.6427864 27.9405237 15.5508426
C 7.3514356 0.4266912 3.3980923
C 1.5014339 14.0432848 16.3806955
C 12.2018391 25.2244323 7.3023876
C 9.8053818 24.1205720 12.8277390
C 9.7633380 20.0162629 4.0078556
C 1.7420808 1.5128944 28.6819049
C 10.0364737 21.0615258 14.9415503
C 10.2725664 7.3280282 17.9916157
C 22.2778148 14.3206850 26.0331034
C 23.6883524 11.4061245 13.5021236
C 27.7819097 1.9814352 18.2634823
C 14.5419561 11.1184528 19.2729951
C 20.2949982 6.6587242 5.2834024
C 21.2731666 0.9374536 28.8533301
C 23.0540630 24.8899499 24.7202883
C 0.9304411 24.5226584 25.7763071
C 27.8300995 1.8272465 7.4309543
C 5.8914923 22.3335735 0.8645534
C 12.4831734 6.8958015 16.7697094
C 11.9763670 17.3230630 29.7657899
C 23.8866211 12.0328308 9.0628088
C 1.5401379 13.4978260 23.5829682
C 20.6004910 29.2308081 15.2997334
C 10.3909862 24.5893152 14.1704138
C 2.0944096 6.2343138 2.9462722
C 10.3982056 9.7031084 2.9823577
C 1.8103479 19.5979740 19.4559639
C 27.2389795 11.3046333 28.9923692
C 15.1356983 22.5792630 8.7146848
C 30.3178902 3.1011661 22.7828609
C 18.5059596 14.2281341 24.0476871
C 8.1626898 18.5305406 0.6119400
C 0.0839553 6.5348773 11.4255114
C 2.2856776 1.0886625 27.1730698
C 6.2792907 12.1950702 29.6301604
C 14.5761808 6.2085711 15.1596208
C 0.7256425 9.8874732 1.8145650
C 3.8003354 10.2145783 24.0053175
C 14.3959320 7.0347636 27.1444654
C 25.0117159 10.5493203 14.8735085
C 8.1392232 7.2496679 19.0431795
C 6.5234373 27.3600308 11.9438132
C 13.5406715 12.7901927 27.2968994
C 0.5136815 11.6650134 5.6819154
C 7.1728826 24.9747365 12.5423911
C 17.5173536 1.8250256 3.1939937
C 2.6228240 16.2889538 4.9465890
C 1.2971507 9.9300797 26.6738365
C 7.9137145 20.8439223 30.1251563
C 24.8110053 4.6953442 9.8848085
C 30.1118315 10.2014738 23.4466852
C 25.9525611 9.7371451 19.2744086
C 14.8739160 16.0901291 10.0237334
C 11.0092506 12.7249329 6.3175924
C 3.2310213 16.2002067 13.3730651
C 3.9980818 1.1007733 14.0185505
C 0.7230179 23.2532921 24.6888921
C 22.3315873 28.7393669 22.6243798
C 12.6218299 20.2256054 19.5259130
C 19.5312091 14.7757300 26.5237894
C 29.5310017 28.6269481 7.3998893
C 16.0557513 24.8461485 18.8737880
C 12.9775056 26.2236017 23.5176558
C 27.1431293 0.7446960 15.5916750
C 22.2894289 5.4759024 5.4047810
C 28.3131063 14.4222500 8.6015456
C 0.9322681 22.6759981 3.7111253
C 3.4522765 5.6143895 21.6724284
C 16.1823153 0.1470510 11.1991039
C 11.6058806 6.3095194 15.4099350
C 16.2536477 18.4652654 19.8823907
C 21.5227661 0.4011140 7.0384823
C 1.0161112 24.1866081 9.1275765
C 20.7732977 23.8245402 29.2813762
C 3.4929799 20.3636550 9.0908174
C 16.1948192 13.3922600 11.6754681
C 19.6970275 28.0041622 18.4858145
C 24.8968977 13.9575074 7.7765211
C 19.8448397 5.2077280 4.2333363
C 10.5245439 21.9908480 14.4828180
C 22.1536998 10.1222637 5.5698786
C 21.3577817 21.8860625 26.0057369
C 18.8513582 23.0877647 28.4997028
C 22.1306732 14.8436547 3.8560240
C 8.9761009 21.1760427 4.4900287
C 26.9305091 16.0048622 6.5544901
C 20.4516938 30.0626982 21.4271162
C 0.9494145 0.9559517 11.6203721
C 15.9787148 30.0872450 25.7403424
C 19.0508416 1.7119876 4.8450342
C 15.8557169 24.0084353 8.7295571
C 13.1437291 17.2489053 2.1890837
C 24.8130535 3.2831232 25.2960661
C 21.7401112 24.8762255 5.4309892
C 12.9291321 23.6727079 11.1362660
C 18.7445014 4.7969991 19.3282607
C 14.4569714 0.3260812 13.4765037
C 6.0155023 20.6751670 2.8355019
C 20.0596398 2.0577578 27.3732907
C 22.8743893 7.2389698 17.2611520
C 3.3562946 7.4498914 1.6725423
C 1.9698975 23.5047206 30.2245211
C 8.9650050 2.9425980 17.8488826
C 10.6521935 1.8981803 27.5536601
C 5.2663808 15.6883661 5.2773328
C 27.1842522 20.0184783 25.0929722
C 28.6823750 19.6273263 4.5000826
C 9.7466121 4.1023511 28.7736466
C 27.5825404 8.1387444 9.2954618
C 11.1617584 7.2917440 3.8891372
C 19.1357645 30.1199602 6.5212076
C 2.0654357 27.6651515 5.4074455
C 22.9638028 20.1496537 16.3800474
C 15.0038474 24.3030606 27.4583502
C 16.4670592 17.0331029 19.5875005
C 0.7542472 4.4495374 24.7761813
C 13.7968887 24.9946148 27.9632673
C 12.7842515 5.3890922 22.1967385
C 14.8975729 27.7543256 6.2551182
C 29.1346570 5.1651788 27.2108769
C 17.9307612 17.0237561 21.7644283
C 28.9296369 6.0671257 19.8384219
C 22.2188416 2.4456381 8.2860420
C 14.8618451 10.3126228 28.9316760
C 23.4998376 4.9238983 3.1684083
C 16.1108324 24.1695692 0.3121127
C 5.6528579 12.4841422 23.1249063
C 16.8594675 27.2170745 20.1327073
C 27.7260895 1.8114204 13.8809408
C 9.1841816 8.8334681 20.3250481
C 18.4904588 23.7998935 17.8644178
C 27.7909018 11.5209563 16.6015759
C 13.0326746 18.5773213 13.2461769
C 1.1549107 18.0916155 28.7351607
C 19.2211165 7.6034387 19.4554948
C 7.1824201 0.3232120 5.8016612
C 20.8720522 12.6138463 29.6437753
C 23.5149287 12.8894083 24.3908898
C 25.0006770 22.6115499 28.0596981
C 17.0029918 16.0070320 13.6764236
C 8.2508971 6.2868599 23.8600269
C 2.8135584 24.1067606 17.3423409
C 4.7780396 13.0579178 25.4474914
C 26.2719644 0.5918692 11.9594038
C 15.6694546 5.7253964 3.3517888
C 29.6279206 18.1992051 27.5782617
C 5.4864678 24.7783678 15.0026553
C 23.8920947 28.4246172 9.7240400
C 14.5632065 8.9874377 29.0702683
C 28.5525472 29.2912729 27.2852049
C 5.1087069 30.0087956 2.0380945
C 21.0392171 0.0728860 23.5494489
C 1.2053553 5.1806148 23.0720091
C 12.6549050 11.7828169 0.8790973
C 14.9010201 19.2456931 16.7329093
C 7.7165819 3.5751048 19.6413018
C 6.6740037 16.5904521 5.7004914
C 2.7534894 0.6009023 21.2769631
C 5.4630458 7.8475021 25.3400721
C 7.5627510 4.9983562 21.5369340
C 8.0574521 5.4026375 6.0031804
C 19.4172625 7.8945920 25.6302962
C 11.9216988 11.1921792 19.5231255
C 24.6575137 28.0974083 27.3199970
C 14.6027617 10.6335956 5.7802635
C 22.1756910 11.2381802 18.3084967
C 27.6408730 23.9787073 1.3506038
C 1.3085221 27.5757991 11.8836383
C 4.9783149 4.3023159 1.6560213
C 26.0185085 21.4259182 18.1595727
C 22.3970158 1.4313329 17.5595296
C 12.9975766 23.9867013 21.9501934
C 5.6512323 24.8518052 9.4520108
C 2.2873543 30.3780075 3.4444804
C 23.8887224 9.8191475 12.7313373
C 27.6685786 19.3344547 18.0485689
C 22.0242367 2.3310758 1.6981042
C 24.7071802 10.0138727 7.2134238
C 26.7129122 11.8163815 15.4631267
C 24.4345941 28.9812092 8.0876926
C 26.7660255 10.7668264 1.6562974
C 24.1579728 6.0805862 18.4386640
C 12.6054541 16.4473557 4.9644818
C 22.8060864 14.9146883 8.8277774
C 7.7450775 14.5953968 2.6962496
C 8.2818826 27.8149735 12.7105559
C 11.1117456 25.4180465 0.4720625
C 25.2805012 21.2872867 16.0337320
C 1.8314348 26.5282939 18.7457729
C 2.2608327 28.2199505 10.2834377
C 6.2266920 17.9509549 17.1495913
C 23.4240915 26.1852150 8.9615443
C 15.8821290 2.1932643 16.6676997
C 10.8428932 18.5659844 16.9846227
C 9.4097128 17.9702195 0.6332531
C 24.3166983 16.5338140 21.4668244
C 2.4116797 17.7398259 20.4879251
C 24.5190756 20.5060608 12.5237274
C 13.6519059 15.4945931 26.6793157
C 13.4076815 18.6867555 8.5042019
C 8.9749920 28.6958731 23.8979275
C 28.4359570 14.3297467 20.3529859
C 3.7018882 2.3047587 15.9265949
C 5.7600909 21.0542720 16.7104557
C 3.3314089 18.8679119 22.8169559
C 12.7118748 28.1865673 13.6151352
C 11.2396546 11.3807999 0.7187171
C 5.7060345 3.5485611 29.8923063
C 3.7448873 22.3789389 13.3138090
C 26.8811399 25.4087525 13.0521677
C 0.6291938 10.5896305 18.1178502
C 3.1168219 5.8388659 24.3162163
C 6.7499464 27.5741565 18.2544750
C 14.4065566 2.9583375 29.4887421
C 0.9730993 23.1545978 28.9843479
C 4.8430533 8.4026038 23.0416248
C 1.0966839 6.0773119 21.0850264
C 8.2149805 10.5363722 4.2029808
C 18.4366841 15.8604590 29.8435689
C 18.1419915 24.1379940 16.1100922
C 4.4879253 8.4367830 28.6793485
C 0.8782988 18.6066079 10.7169245
C 11.4269761 11.6663355 4.1966254
C 25.0991420 3.2570807 2.6499599
C 4.2401520 22.3399464 5.8531631
C 21.4405801 3.2154257 1.4228003
C 2.6493472 1.1393778 6.0410150
C 5.8472891 10.7153669 21.6280942
C 1.1239098 5.0076184 26.1799064
C 23.2940494 17.5140817 21.6523117
C 21.3019659 0.2595749 25.0150145
C 12.5823804 29.2150577 18.4671539
C 13.0977680 12.7074507 23.4131524
C 28.8372636 10.4093372 5.4093217
C 19.1797797 4.8349306 8.0386907
C 2.8286985 22.3408886 6.8479244
C 18.0766042 15.6447919 9.7469926
C 7.3564014 23.8509736 13.4395156
C 19.6457861 0.7694269 18.1035861
C 11.6700833 2.2494212 20.7343571
C 18.2430231 28.3206708 26.4056567
C 26.5790100 29.4578835 17.8147920
C 29.4389040 0.3155662 27.4890886
C 19.5615633 7.7855805 11.8590633
C 3.0703580 15.3081119 20.9661266
C 20.7779253 14.7043792 14.1458702
C 12.8583351 17.4827452 18.7318898
C 0.3610822 16.6649300 13.6646087
C 14.8018516 14.7982093 13.6451772
C 29.1544859 26.3966857 24.7960337
C 8.1926018 20.6695018 22.2375843
C 3.4078397 16.1591902 28.4848606
C 2.7949315 23.1847340 23.6670972
C 17.7739512 27.3735838 9.4263594
C 11.7992593 26.4043572 25.0437958
C 24.4226844 16.8232100 12.0908086
C 6.7525507 2.3594344 6.3595614
C 11.1393913 23.5017457 29.2651025
C 12.9405270 20.5099505 2.2265873
C 22.6399276 7.7150709 5.4020342
C 12.3201910 27.2093879 6.2478174
C 20.9937631 19.9038702 13.3966552
C 19.2169125 25.1877338 24.5112244
C 29.2979504 10.5319518 14.9035684
C 2.3744242 10.0742200 27.3790528
C 13.0792475 24.7684492 18.3444201
C 15.7834062 6.6735990 13.2012499
C 10.1364140 1.9640264 15.4576338
C 28.6635263 26.1228985 27.8077777
C 4.7084527 21.7262589 12.8315190
C 26.8821529 15.1651464 27.4871792
C 1.7756998 29.9843228 14.3640082
C 27.6786902 27.9898569 11.8850048
C 24.9761840 28.1065351 20.0950587
C 2.1598396 17.4562315 4.1200163
C 5.5583374 21.8453872 7.8168664
C 28.5770119 16.3354157 17.5792661
C 5.6169031 10.8242094 0.6204016
C 19.8932640 7.5401045 24.4234636
C 16.5870235 7.0681529 10.1676365
C 18.5813049 20.2953715 28.3345354
C 21.1580098 10.2684412 22.2784870
C 16.0258067 1.6299384 18.8050745
C 2.1207067 8.2680816 30.3287819
C 27.0103863 14.0972820 24.5010623
C 11.4826564 26.3672474 19.8345156
C 4.6962751 5.2152390 18.1027368
C 8.3075796 18.6936124 16.8461645
C 13.4872268 17.2518292 22.3397862
C 17.9253486 25.4239089 11.2266660
C 18.1640371 6.6244839 10.0959658
C 20.5762753 20.4959023 5.0784300
C 11.0103587 17.2403576 1.2845348
C 27.4199341 25.6035946 17.2418245
C 2.3409069 28.6309661 8.0538172
C 17.4290602 18.1609492 15.5582642
C 9.0432000 14.0713316 25.6728855
C 23.1918739 22.6355803 17.4625375
C 28.0014005 27.3094818 9.3886746
C 7.2942352 25.7811353 18.1165076
C 14.1313443 7.0273374 1.8220780
C 24.7379929 5.0687347 21.1449581
C 9.3814593 18.2496491 23.0002876
C 29.1100760 26.7714622 8.7623118
C 20.2892066 1.9925218 6.6814640
C 21.0159314 25.5774210 19.2912066
C 14.6581464 17.9609865 21.3437590
C 18.3548382 4.4318413 3.3284252
C 22.9494205 10.2207932 19.0858674
C 6.8847752 18.1157043 2.3101142
C 25.2913929 5.8532490 11.2091973
C 4.5331938 27.8678709 7.9944572
C 4.9510233 4.8964646 26.8510176
C 30.1136695 22.5807269 22.8020968
C 12.0608467 15.6270718 2.4960426
C 12.1286355 10.3029945 2.1463308
C 7.8505051 6.1226866 8.9557340
C 27.3737818 10.5101227 7.1688402
C 11.1646499 11.8839214 12.9310398
C 22.0376514 22.5371342 19.1378553
C 12.1766034 1.7588179 10.6066331
C 28.5343365 3.6664884 20.6126361
C 2.6195709 15.2198519 22.2982906
C 21.4094509 25.8403278 6.6086216
C 3.1120080 10.6248383 12.3158569
C 15.1442243 9.8356462 21.8768997
C 17.5594901 0.8316636 23.3751872
C 1.4360342 1.9199361 16.9505991
C 28.5494535 24.8362241 8.3971057
C 26.3336771 10.3065858 9.8458301
C 1.1683652 20.9431779 22.5414096
C 24.7549121 3.4755207 8.1226063
C 20.2365304 9.4631857 29.4806828
C 28.3132068 15.6381555 9.1214352
C 21.4058594 29.5778207 3.3295841
C 15.4737446 28.5370526 9.6595042
C 8.3783267 15.3752564 9.6363198
C 17.9184893 30.4302030 6.2592484
C 24.6932775 13.0189538 1.1599528
C 29.8981558 28.1568851 28.1613912
C 13.9980137 25.2513513 12.3947459
C 8.8116791 9.2086357 14.3933331
C 19.6050663 28.0001350 7.4642355
C 15.0636362 4.9128064 4.4532994
C 14.1293615 0.5917034 17.4263053
C 22.8277395 6.1550416 18.8699863
C 7.6960078 14.0918314 7.3262234
C 19.2840584 14.4329249 3.7113616
C 5.4867530 17.5769705 7.6094536
C 13.8465141 2.4909895 25.4090613
C 21.6414757 0.1154332 5.5800808
C 5.1999817 17.9302802 14.6816536
C 0.3034237 7.8828695 22.8327637
C 7.1093524 1.4217956 15.3034220
C 26.8727163 27.3264206 20.6189336
C 12.1124296 21.1536068 30.2100853
C 29.3172275 14.0586872 7.4924305
C 27.6674152 16.5972467 25.6052174
C 9.3541521 10.7748669 23.3124625
C 6.9991825 19.2217200 29.0509878
C 0.6920451 10.3245850 4.5137435
C 28.8540259 11.3044877 8.4693557
C 13.3873879 17.9590000 23.5896799
C 13.3970891 22.3604269 27.6632280
C 9.2452154 26.6639610 20.2949327
C 28.3296793 27.7370037 26.2172954
C 9.4928786 8.3353285 9.1289094
C 2.2795555 9.8324194 20.6676987
C 1.9047721 3.1672807 18.0121661
C 0.5264641 30.3783704 7.9303078
C 10.8044039 17.0676730 6.3405573
C 28.7656425 26.3189953 23.0775193
C 6.7585054 5.9144683 20.8477672
C 11.7437751 19.7619790 3.9797246
C 8.1897777 3.6509655 23.4964250
C 16.5358852 29.3947045 19.9835542
C 28.4684837 20.6361469 15.3797697
C 6.4170994 24.2887975 21.4144923
C 29.6338856 6.6474514 1.9858504
C 24.1362803 1.9106462 1.3773277
C 1.9267436 11.7254951 20.0756639
C 20.3286396 18.0001424 22.6195121
C 22.6469965 7.2356000 8.6781930
C 15.8678296 24.4805975 10.3742234
C 21.6736649 16.6456824 4.1070258
C 25.7619946 24.7813926 30.3462240
C 10.7649698 8.7424549 27.6829501
C 27.4086622 26.5050904 7.4145816
C 18.6993918 9.7707775 9.9295233
C 16.9626038 26.2145496 3.3418188
C 5.1932390 9.4413298 26.6762887
C 29.6377908 6.0149273 13.5007602
C 21.4563311 16.2264327 30.3365745
C 11.8143876 8.4249244 30.3888229
C 30.0455579 30.0557728 30.2345813
C 12.0589399 15.0168719 23.5261654
C 0.8022749 24.2467678 6.7549760
C 24.1070955 8.2752677 23.9863038
C 23.7207376 6.5776397 26.2135263
C 25.4207708 3.1487477 20.8527496
C 0.8439708 11.5413041 12.8339560
C 4.3313261 16.3024494 3.1787288
C 23.3266337 10.2847275 7.9706429
C 20.1792208 25.0522918 28.9024364
C 13.6917175 11.3842074 7.1512966
C 22.0749976 15.0867265 27.4467695
C 29.6401207 4.9733501 1.6884019
C 8.6196861 3.9759322 24.9861005
C 27.7050683 18.1684359 0.5602622
C 12.1406020 22.8796512 23.2623816
C 24.0205627 13.4131450 18.0818199
C 28.0798673 0.0509497 1.3996474
C 16.9861063 7.8145137 17.5449804
C 19.9370549 21.9202280 30.3109132
C 1.7217756 4.9840841 11.9236216
C 2.6397207 28.4387323 14.0493576
C 24.0480330 20.4652089 15.1911761
C 4.5133450 21.9211856 22.1216200
C 26.3739202 3.0932513 21.9174446
C 8.6869349 29.9680092 23.7275623
C 28.9728968 16.9848215 25.0741144
C 13.8135159 9.9265188 22.3151359
C 28.3070362 17.6009517 23.1050769
C 12.3606630 16.0595058 19.9127034
C 10.6393740 1.6696375 2.3490164
C 5.9296582 20.3275152 1.3088823
C 19.3854338 3.5007090 19.4262000
C 13.4851914 4.5537217 30.3724320
C 20.9256370 13.4335698 5.5328539
C 23.3200124 27.4506335 6.6363825
C 13.7479117 15.5951636 13.7937490
C 25.2869514 11.6030794 21.2941635
C 20.3386852 4.0147907 15.0377292
C 26.2691025 13.4957521 26.9544128
C 2.9314267 29.8538280 24.9602626
C 10.7741631 5.2088420 25.5188882
C 15.1124265 28.4043074 5.0214139
C 9.3032453 8.2584164 5.2010217
C 29.0553631 16.5157561 8.5552327
C 14.2601214 3.1841480 22.1774475
C 9.0367105 17.8004504 14.3373685
C 13.0289210 8.4148004 11.1853842
C 5.4245519 6.8737554 0.1792290
C 25.9080859 12.5736195 14.6233619
C 24.6591892 13.7285870 10.5985824
C 29.3503783 23.3825115 5.6747851
C 0.5565219 29.4928503 17.1911805
C 1.6033620 14.0810279 2.1226317
C 8.0287030 15.7904118 24.9294426
C 25.7598568 12.0553973 4.4738560
C 20.5679986 12.5352192 19.6387635
C 15.8783992 18.0480088 8.1023802
C 11.6071050 29.9706816 24.7516166
C 1.0180642 13.5191507 18.1263064
C 26.4346802 8.3940817 7.4057652
C 26.7718777 15.5015892 10.5950639
C 16.6270984 8.6441661 15.5644519
C 7.3727776 21.5830511 7.7912312
C 22.0737125 17.0614269 14.2793547
C 3.7352194 18.6657868 26.1096777
C 14.6524916 23.3960598 19.7620528
C 2.0399969 4.2486295 29.8022198
C 19.5605720 25.1156294 17.0310951
C 28.0099136 14.5741043 4.5900145
C 4.9230633 28.3882861 5.2453021
C 10.8560706 29.6891725 28.4767530
C 21.9609697 15.9626212 10.7886071
C 8.4726957 25.9516928 16.7764267
C 20.2487034 23.2050093 22.4391929
C 5.6401280 29.3399708 23.6415950
C 29.3496984 6.5083537 5.5232034
C 27.1346691 27.0044056 2.1614635
C 17.6173871 23.1137365 9.8436179
C 13.2908355 5.6935626 2.1923114
C 29.0368324 6.9160993 0.5626716
C 3.9308108 2.9441423 12.6809055
C 16.0524022 27.5291392 25.4386169
C 26.4962631 6.8701678 27.0212174
C 15.8863808 15.1591175 9.9368734
C 11.9384100 20.0449568 20.6979141
C 28.3683989 7.8248574 15.9578221
C 3.4445305 26.6947297 27.6402798
C 17.8709194 14.3486240 5.5574475
C 24.1745619 7.2545450 5.6036873
C 8.1314106 26.7920412 21.1107920
C 11.7845259 29.5908515 3.2729295
C 1.9145890 26.2585092 15.8345955
C 28.5877251 2.1494336 5.8423003
C 6.6868758 17.4404383 12.8461636
C 23.6180129 0.5282366 8.2160277
C 22.2458654 26.8426601 15.6315954
C 9.8334048 24.9438725 3.8164033
C 20.6196777 14.5193651 17.9036321
C 23.0436710 30.2112267 13.2009970
C 18.5857260 2.4753243 20.0643548
C 27.7492581 26.6846178 5.0764454
C 27.4580398 0.1144829 12.5742010
C 8.2015210 6.4122688 17.1148235
C 11.3162051 6.4269549 28.2652452
C 18.8763611 18.6930454 24.9519715
C 17.9179961 28.7682615 4.4844416
C 17.6270920 25.0234232 2.8864023
C 25.2543635 2.7909249 17.8914214
C 2.2545662 4.7554404 10.4383318
C 15.1577978 0.6548468 23.1844707
C 10.3976341 13.3368826 18.6164036
C 3.6382484 27.1929155 23.9060307
C 3.1462004 11.5024675 5.2783440
C 25.7122955 3.2472265 23.4982246
C 18.8711258 22.8226961 22.9662546
C 26.4322602 9.5425364 7.9385602
C 1.7207549 18.1772791 12.4431025
C 30.4259697 0.2586147 13.3019943
C 14.9410095 23.0674086 24.4409780
C 8.1312508 18.1484580 4.5183782
C 17.0784655 27.9813672 17.5565842
C 28.9046505 18.3300094 26.1283581
C 27.9357593 22.0003916 13.7029716
C 14.0173495 3.6456659 1.0194448
C 14.9365728 3.8715872 8.7108050
C 27.8089701 5.8285839 29.1595440
C 15.8213769 5.8886663 26.8053891
C 9.6215158 17.4606439 10.6547049
C 26.5273371 15.0588663 8.5291456
C 8.8168195 9.0090748 6.0906271
C 1.6513902 16.0910628 22.7152289
C 3.7725510 7.4368156 5.0187337
C 0.9663541 4.0685580 14.0404471
C 11.5086441 6.4858920 30.4571268
C 18.0437066 18.2803253 18.5618943
C 12.1038968 5.0106381 15.2268526
C 8.3003698 24.7190893 6.4877792
C 5.1855256 21.9727253 24.9821597
C 19.8437419 13.1680713 4.6520165
C 2.0479130 25.2422468 21.7264746
C 5.8071083 2.5407198 3.6045436
C 28.2928269 21.3208225 26.7784905
C 17.2929075 16.0364757 14.7955144
C 12.9862645 19.0178135 18.4281601
C 13.2376069 24.0137620 13.1560220
C 11.2290265 22.3128627 5.2453921
C 0.8180011 15.9667917 11.7176727
C 0.1945455 7.8748355 11.9189621
C 22.7440282 14.5786240 4.7989227
C 11.3064241 19.0989255 27.7100107
C 20.0666401 30.3843715 5.3430571
C 18.6431444 13.6961919 30.0685404
C 29.2829593 30.3305615 5.7944323
C 24.5968099 28.8319554 22.4947020
C 18.9771069 24.8477837 7.5580566
C 30.2977076 29.2324764 9.7110052
C 21.7783582 1.5545959 11.5538327
C 11.8054358 8.5890532 18.8556056
C 18.3673231 10.5446415 6.1285458
C 2.7725388 4.4525141 4.7497836
C 18.8309692 0.0422415 19.3903532
C 22.7554421 13.4516110 2.8482999
C 24.5819084 26.6310712 16.7507837
C 3.9227116 3.9110302 18.1860705
C 11.8386952 8.4602751 6.0361245
C 15.8983170 10.3998917 25.3509141
C 23.1983795 8.9204787 23.3452279
C 29.0537979 13.0558554 12.1889549
C 8.3405937 29.4913416 25.7060882
C 22.4556817 15.8250254 6.5557320
C 6.1330029 14.4380854 13.9031634
C 0.4743621 25.4394670 24.0079711
C 10.4238679 12.7805651 20.9413463
C 17.7424693 24.9322710 20.7475122
C 14.3696062 13.0839991 8.9171074
C 28.2430894 2.3491625 11.4484767
C 23.0301596 6.4139832 1.8020337
C 27.6645620 10.4409037 26.4486529
C 16.6282609 28.8804962 7.5413399
C 23.4123062 16.6362570 3.9555669
C 24.0156807 10.5910624 20.1695272
C 27.9477605 4.6985081 1.6121983
C 30.1868172 23.2866417 27.8266634
C 17.3688279 15.8534718 8.1973741
C 20.6197160 19.0998495 17.1944683
C 4.6537645 17.1175953 21.1855799
C 6.7618626 28.5908220 23.6743625
C 28.7258123 29.9073085 0.3121578
C 6.9172664 3.7141204 16.3580444
C 28.0220081 22.3099525 3.7484256
C 28.1270902 24.0891120 28.2410847
C 13.5607458 28.5875295 0.0671952
C 22.6244697 22.4044983 5.9244701
C 20.8418708 9.7815007 6.0699374
C 2.9047330 12.9764387 5.5278336
C 27.4945628 19.2874650 1.7639453
C 27.2334107 17.5295953 5.0329146
C 27.4129478 14.6556005 14.5853961
C 7.0596378 3.4166794 27.4314591
C 26.7743585 22.2732200 23.9754118
C 20.1536440 14.3309345 2.7050535
C 26.5560303 19.9299383 3.0551674
C 18.1597986 28.9740451 28.7795313
C 18.7475912 16.7751513 9.0416314
C 19.9842923 23.2546541 5.8039104
C 28.5712405 15.5855367 12.5355582
C 20.3515862 27.7401926 10.0649730
C 12.2154694 27.2105385 3.5019515
C 23.2340217 13.8646126 29.5162592
C 10.8794224 2.0367693 11.1683954
C 5.7293668 7.7157426 22.5810112
C 12.2942715 26.5914310 8.4690783
C 17.8894951 11.3790131 23.8802097
C 23.6447436 18.7634090 13.4102194
C 10.6397884 28.3998393 28.7840692
C 24.7195203 25.6288892 22.8639435
C 7.0898055 18.4706035 24.7593974
C 8.6605353 12.9791865 23.1968413
C 4.9023217 30.2380482 17.0595244
C 23.7308736 26.5016030 11.8507102
C 7.4211097 25.0042428 11.2943052
C 29.7368169 10.3979415 8.6948882
C 7.2608860 23.4149049 3.9831259
C 20.7128496 21.5420896 29.3930177
C 28.3267417 12.9748675 6.7955456
C 20.4181677 21.0178364 8.7331148
C 14.2562170 23.2275316 14.1485522
C 6.5405390 16.5451133 21.7707836
C 18.8060464 24.7253662 14.1251152
C 21.6314409 24.8904152 14.8385006
C 26.2039602 14.6464916 14.7590149
C 15.6148781 26.0592334 23.8596393
C 21.1662243 27.8359357 5.5347033
C 5.7221265 1.5490661 24.4337323
C 0.2089889 8.6794142 16.5983112
C 17.9503474 13.7376200 1.0029856
C 21.6992703 9.2935571 11.2302549
C 26.7035543 1.4667704 29.2484797
C 6.1322446 5.1622857 12.0988019
C 28.0886732 18.4256230 19.8610614
C 16.1097116 21.2389621 0.6378310
C 14.6979937 17.4130979 23.4916446
C 11.9510290 22.2467816 3.9431856
C 4.5370375 16.5452277 19.7946352
C 7.5458647 0.5285022 23.2223397
C 3.0576596 1.6108860 29.6859565
C 0.0497997 28.2197963 5.7585088
C 12.8760622 2.4480487 29.1898405
C 22.6955011 7.1033453 29.4637051
C 21.1243025 3.6827438 9.9705787
C 14.4194048 5.0943108 24.5482576
C 12.0262404 0.3076886 11.0688084
C 6.8770431 9.9015368 9.6421216
C 19.8650966 12.2870264 2.3459604
C 17.4207279 10.5654640 27.0319069
C 18.1893522 6.7185217 22.2825395
C 3.3040306 22.5773099 3.8376802
C 27.9044226 1.2627320 26.3745546
C 16.2354106 28.2312346 1.1018275
C 29.8105920 8.4889780 14.1269446
C 2.8351619 5.9064948 10.6952075
C 27.1705329 16.4735595 21.3618196
C 30.1580007 15.7225578 2.1196723
C 15.6742917 12.0557413 5.8653170
C 18.5519283 19.2586135 8.3454427
C 26.6354338 20.5354060 13.9824262
C 11.8191130 28.7499507 22.3850144
C 18.6238782 27.1484352 13.1914870
C 25.7911147 12.4182812 29.9387036
C 18.0479656 11.0957692 29.6534087
C 23.1764733 19.7849774 14.2997970
C 26.8259177 3.8205128 13.1819462
C 26.5587325 8.2225896 6.1758890
C 14.7131325 30.0024650 20.6742509
C 7.3194963 10.9700556 6.9160017
C 9.2849343 1.0480305 10.3864922
C 3.8411141 1.4748568 6.5318281
C 17.6952492 28.8856893 2.6187321
C 7.7621878 20.0439640 7.5737639
C 16.3173190 19.1551580 25.2760794
C 2.2338527 4.2721598 6.4482964
C 30.2444366 2.9161282 28.7878443
C 16.1748304 13.9217277 7.6514892
C 11.6912608 23.9967376 12.0385875
C 30.3600142 17.2233150 4.1730825
C 29.1491336 15.7832226 24.0258390
C 26.5755206 22.2123306 15.2666428
C 27.5853156 16.6606788 19.6890968
C 22.9061380 15.0788327 22.3306751
C 29.9643221 23.9146845 19.7744892
C 3.9283693 18.8445008 16.5859412
C 0.2249413 12.1298476 2.3249572
C 1.6798285 21.6993681 14.8454118
C 29.2769569 7.2735385 19.2485350
C 26.4824530 2.6389784 29.8888922
C 20.1631257 12.5895340 25.0848816
C 30.4028104 9.3780427 24.8230269
C 4.2937534 4.0329938 23.2830076
C 4.0174222 5.6018290 16.9097413
C 21.9282421 23.7631504 10.5146473
C 26.9840153 0.1856838 6.3505613
C 24.9297527 21.5466472 23.2578362
C 1.2411581 9.2432127 25.1339513
C 24.7379997 8.5447341 4.1845618
C 15.1452840 5.4962375 7.9079478
C 6.9545556 5.4914608 28.4870569
C 3.9606387 3.7824164 16.7922070
C 21.6836676 28.9838818 8.7249330
C 7.8658072 25.1816885 27.6838056
C 18.0058728 22.7967785 14.5825490
C 27.6108543 14.3068230 10.9196688
C 16.1339970 18.6731400 0.6205417
C 24.5909004 19.7629279 26.7811895
C 28.8885052 10.4207950 16.2495773
C 19.2826395 20.7670541 19.2007821
C 16.1719975 12.2581028 21.2591086
C 20.0431412 19.7438961 30.4527836
C 22.8345396 4.4263258 30.4659206
C 23.9626198 1.7419518 13.9519506
C 4.9809519 22.3313393 19.7246045
C 20.0051807 7.2887945 28.3288186
C 12.7014854 23.5454098 26.7294070
C 23.6929991 4.2742021 1.0950491
C 16.5617462 29.8990074 6.5039268
C 23.3590698 13.9315234 10.2386125
C 17.5519385 19.9120191 11.6749833
C 22.5259527 4.8689846 9.1704151
C 8.7161530 22.8561627 29.1132766
C 0.5996313 13.9363556 10.8385543
C 5.9741643 21.0929935 4.9421143
C 28.0032816 12.4626976 14.6084245
C 8.4143361 13.4233871 10.7645765
C 22.7930065 4.1511993 21.4778775
C 25.6664336 19.6670135 19.3139555
C 10.1892327 20.1598279 25.6844068
C 27.9469160 15.0544342 25.7261055
C 13.2011218 24.5786346 19.7304758
C 24.5524447 16.2194029 6.3307140
C 25.8604992 17.6114066 19.8202813
C 0.7731160 20.9907691 25.4285609
C 22.9992941 15.3289530 17.8674693
C 17.0872791 24.5690683 28.5071226
C 22.6760910 2.9945835 2.7393957
C 12.5624142 20.9757980 3.4304969
C 13.0561377 12.7753846 17.3274476
C 11.0995649 24.8889202 19.7868045
C 4.6142602 5.9851929 3.6520736
C 0.3029521 12.2324536 6.8971398
C 15.2049986 22.9553240 12.6596922
C 15.9252083 7.1390969 18.3237885
C 20.0595018 15.0073606 1.6177395
C 28.1942239 9.7454021 28.4558676
C 21.1359547 19.0596034 28.7874957
C 9.3140718 22.3324204 12.3245562
C 11.6887044 0.8863294 13.5796223
C 15.4748131 13.5769613 24.5220708
C 16.9908551 2.0063957 13.5118836
C 19.6133001 11.8917710 28.6151530
C 22.3971802 19.3653106 24.2772487
C 15.8950007 7.4509736 22.2727836
C 22.2447652 26.3421412 3.8565680
C 1.6813018 19.9451524 15.6528248
C 29.8061451 7.5809911 24.8608235
C 18.5462345 12.2687454 8.9351423
C 19.1068200 25.8805433 6.4310980
C 11.1983775 15.6653054 15.2169828
C 11.2719692 20.4817245 17.5510307
C 20.7618040 29.8550596 10.7582126
C 25.5065745 9.0028467 0.1594165
C 18.6823553 18.1124377 4.6567548
C 15.3090163 10.6408021 0.8061222
C 3.1727204 11.1166310 3.4266348
C 8.1431981 4.1099111 15.6968137
C 9.9934227 23.7084325 21.2914353
C 5.6799498 26.1220224 11.1728017
C 3.7960413 24.8013471 14.7720267
C 4.9042047 29.0558967 7.6903356
C 9.2904359 16.2701949 7.3948073
C 11.8430382 11.7770994 6.6080270
C 4.5561153 12.0297393 19.6565738
C 0.9407956 29.7188394 10.3814243
C 19.7873526 9.2374369 0.6465854
C 19.9974372 0.9071760 0.7450524
C 26.3411707 24.8505968 26.8255878
C 15.6036980 0.4837826 0.6817756
C 30.1742898 0.0156828 16.0405604
C 16.9053614 29.0695797 30.4535961
C 29.6735418 28.9899483 2.0954320
C 4.6089731 10.3236497 2.0078562
C 22.0199841 17.8831089 1.1740858
C 19.0518468 29.9378975 2.9721814
C 24.4413601 6.7572347 15.8643403
C 28.4846376 23.9437700 4.1416851
C 27.4695417 21.5979646 6.6663241
C 25.1098388 18.7793440 1.3393793
C 2.0011040 6.3917613 25.1694007
C 14.3249733 20.5712056 14.5941006
C 6.5168439 14.7443076 3.1168878
C 14.1350753 20.0398115 8.9027256
C 18.3134691 5.7064400 13.3617786
C 14.7648735 25.9115674 14.7549124
C 16.7317748 3.1482245 4.7926358
C 24.4217451 2.3207424 8.9777408
C 7.0128001 5.9695719 2.6796291
C 24.6270994 6.5056895 3.2208847
C 2.8956654 30.0253020 21.9695638
C 6.2099491 10.5480214 2.1426434
C 21.2435553 26.7861542 16.4681704
C 18.4181950 15.3565224 19.2348957
C 20.9789207 17.2966927 0.2834580
C 23.7425872 20.8258302 21.6763482
C 3.5407050 21.6997534 17.8652622
C 28.4058949 24.5102700 19.5868069
C 6.6856059 13.0039582 4.0156075
C 8.0617306 11.8023865 24.3795819
C 11.0666797 11.9991003 25.3411799
C 13.0168826 21.8655297 22.6704960
C 17.7265639 26.5644232 8.0742861
C 17.4745398 12.9442008 9.8594904
C 16.9706435 9.2254034 27.3796544
C 21.9241528 24.4717331 17.0789030
C 12.9926462 14.7718145 1.9293937
C 25.0065316 28.2179688 0.7711787
C 4.7075083 25.3262019 24.3677020
C 21.8845162 21.0378216 15.7005458
C 11.8048340 22.0561539 26.1931865
C 11.8509544 4.5586188 21.4394487
C 29.7425414 28.3254531 14.9051686
C 13.2484350 13.1566019 15.7790623
C 27.9703544 24.1933393 12.2627153
C 16.5260496 7.7331659 14.0834609
C 28.7207306 27.5450389 30.4633591
C 20.0450858 8.0323786 4.5405227
C 10.3872186 15.4256594 16.8580350
C 12.7487153 2.9755455 1.1299069
C 10.4205540 9.4272650 20.8690782
C 21.0290839 19.4966785 11.7458836
C 3.7123974 9.9414546 14.7565606
C 10.5889525 19.2728941 18.3785046
C 20.3547836 27.5766570 11.7150337
C 15.9605883 27.2995459 0.1404810
C 14.5038893 23.7100947 4.8882147
C 1.4375066 22.6666505 23.2699392
C 26.6895167 5.1993010 24.9332712
C 28.0961646 1.4582231 3.5810100
C 11.1686278 0.8517229 21.1522447
C 17.9354996 1.1443255 17.0899546
C 16.4465195 27.0395138 15.0952766
C 12.9232635 23.5127726 30.0307570
C 5.4625777 12.2762026 27.3824739
C 1.1674665 13.5674039 20.8505827
C 29.0496104 18.8237162 0.5270955
C 15.3394721 21.8041955 21.5801744
C 3.4480556 22.8257587 21.9918902
C 23.8320009 6.5448125 23.6706938
C 15.1731967 20.6667036 29.5105715
C 22.1618023 7.9595760 27.0032805
C 4.6376602 9.9631705 19.6816363
C 2.9261085 13.7274160 19.8833804
C 12.6448064 24.9127850 0.6059637
C 28.7973346 19.9434657 1.6298096
C 14.6585125 2.1173647 24.5443498
C 4.4089437 6.0188807 4.9493909
C 9.5169071 26.8648246 7.9045322
C 23.2944531 7.5537062 24.8231310
C 17.1361494 26.8359906 29.8251281
C 16.3644706 27.4178364 27.1210148
C 17.2579021 28.7647811 22.3767057
C 24.3293488 23.2797577 22.3294561
C 19.4235051 11.6149981 0.7872593
C 19.9020383 19.8616907 17.8497604
C 8.5975292 8.3968063 18.1419829
C 24.7757307 11.3460770 18.3795866
C 8.2710880 30.3124714 1.1512539
C 9.1945831 12.4728736 16.5024252
C 29.0465892 11.9752842 29.2197000
C 2.1045951 3.8644341 12.7253594
C 7.3588168 16.9743578 4.4663638
C 16.3272817 18.4155632 14.2910015
C 3.5171313 19.0735360 18.0096181
C 0.2703551 22.6303669 13.9291124
C 1.2169171 0.3423769 25.1506321
C 17.8313101 16.8642096 3.8978395
C 29.5449702 4.7014636 18.8063461
C 11.9321977 7.9016697 22.3975954
C 8.6124788 11.9339680 25.8252038
C 1.0662416 9.4275254 14.5042387
C 21.3614020 7.6466307 9.7586202
C 15.8374813 15.0013676 15.6677489
C 19.3177291 8.6085926 9.9906977
C 1.7922459 18.9869948 24.1714143
C 28.2691793 10.0243369 19.0864193
C 8.3042823 24.9800330 22.7539185
C 26.7489371 5.1128358 20.7192744
C 11.8630879 2.8035431 3.5670010
C 5.5055003 13.9572722 19.1990119
C 13.4906766 6.0811430 13.2878171
C 15.0469362 13.1091690 1.5269456
C 13.9626417 15.4670494 8.4952241
C 5.0158020 15.2025630 3.9863341
C 13.1520754 28.6383817 9.1240641
C 10.7330701 8.8894632 12.2940749
C 30.2462951 22.6676583 25.0898050
C 14.6201791 26.0296946 19.6660531
C 10.8311611 28.0993351 5.4498512
C 8.9496824 23.5476525 17.5366643
C 21.7434773 4.6548814 15.0519825
C 14.5744582 5.8004907 11.0431463
C 16.2608891 8.4082918 20.9507641
C 8.3212929 6.0609313 4.5684479
C 2.9572599 22.2723465 28.3016231
C 29.1356240 9.6401475 3.0211813
C 9.1443504 9.3058595 28.8691439
C 21.7209494 18.1487482 3.6888296
C 12.5557577 18.7768511 6.0606611
C 14.1171839 9.8834951 8.6720877
C 1.7547116 23.4922846 11.2065579
C 29.7317071 16.0829690 14.7069351
C 10.3338612 17.1593365 12.2247571
C 15.0102890 23.5032576 29.6088382
C 7.4288233 12.0465833 5.9154359
C 24.1630779 11.9051828 5.9033522
C 26.8616328 24.3043171 6.4835847
C 11.7660423 9.2693188 9.3440161
C 6.7474938 25.9608652 16.5175848
C 10.6345422 3.2237462 0.8632676
C 28.8154231 10.8182484 12.7436278
C 10.7576551 20.6566915 10.7501830
C 23.2734146 19.5657168 27.1826592
C 27.9239455 9.5568752 5.1512399
C 10.5407533 2.5737654 18.8540490
C 30.1089961 10.4658289 15.9022451
C 29.5049571 0.6336284 10.3129042
C 29.5770640 4.3688893 5.3005715
C 1.6075690 11.6641619 29.1837394
C 3.9551207 26.6433222 4.0029394
C 25.4992738 18.3251570 28.7725830
C 5.9861703 23.6524863 4.5010596
C 1.2770976 6.9043096 27.4515902
C 24.6306876 9.8215903 29.1510090
C 8.3369005 21.9366251 2.7544341
C 19.9487365 3.8110762 25.6426542
C 26.1869616 4.1275219 3.5621925
C 5.6291201 13.0817251 7.4600449
C 16.7026487 20.0590303 21.8010674
C 5.1847192 26.2969033 7.9736889
C 17.7848176 21.7968392 18.3588197
C 14.2329685 2.4406381 4.9515473
C 18.7174700 12.1895977 15.3711239
C 15.9393775 3.2359593 2.4662788
C 27.5055246 5.3531374 12.7053753
C 15.3239514 0.7696883 12.0843149
C 13.4825552 23.9045838 15.5306761
C 15.3541458 20.2424891 2.3673173
C 6.1581263 27.0540978 22.4404454
C 22.4104552 14.8490783 20.8275833
C 18.9531299 28.9896471 4.9411259
C 3.9327501 23.6773725 20.0216552
C 22.5238164 6.0497607 8.0503498
C 25.7802268 23.4548515 28.3417936
C 29.6994394 25.2708741 23.2191051
C 3.4853586 12.1329150 23.2862721
C 20.0838896 2.0842970 9.9647487
C 24.4982012 22.2183438 3.4659056
C 6.8611168 14.2356732 14.9703845
C 1.8879997 2.5725034 6.4343474
C 11.2754769 22.1995472 10.1903383
C 28.1990840 13.0654934 20.5578281
C 11.7147565 16.7014036 12.8563237
C 20.7406482 6.7441992 25.0015104
C 13.8724016 8.7167120 25.2580320
C 6.7174554 28.9206939 27.3556797
C 10.3858211 14.4440748 26.4453097
C 29.1395371 28.6963328 22.6676467
C 18.1132951 0.4025146 8.9901518
C 27.9312019 12.3942855 28.7339247
C 11.7824617 10.5135764 21.6493557
C 27.9595256 18.1636962 17.1955608
C 0.3284238 13.6269736 6.8883176
C 0.7604607 2.3814596 23.2062351
C 14.9463906 5.1991011 6.7565653
C 22.6371442 10.5319150 21.8805889
C 24.7140957 4.7723092 4.8298142
C 0.3054604 24.9426521 13.1781138
C 25.3940528 7.8752271 27.8728799
C 2.7541937 1.2784384 8.3231107
C 13.9387104 27.0568030 3.4869100
C 22.1152023 10.7764493 14.8797949
C 12.1930798 2.6581470 15.3781017
C 26.6774286 1.8989511 9.7175269
C 22.9012877 25.2047286 30.2251304
C 5.7794305 20.1225748 18.7540298
C 1.5037299 10.0130323 21.9547256
C 28.2894639 15.2466915 29.4551316
C 16.1763652 21.4223741 6.1346002
C 29.8016380 21.2211740 4.1314383
C 10.7796436 6.1287093 12.9642586
C 21.1103246 27.9423048 22.7039719
C 6.0334687 18.7740030 4.6611340
C 5.5198148 20.4253482 7.0981175
C 6.7481921 11.2815015 15.9820106
C 11.1317813 26.1660167 15.2733543
C 15.4747216 0.3899722 8.8815073
C 9.9488050 1.0607995 23.3111737
C 20.7083406 3.6588272 21.2063957
C 7.2648170 25.7416248 19.4643967
C 23.5870028 20.5467411 3.7885840
C 25.7480842 29.1289825 25.0733077
C 14.6876243 13.2112593 12.6424862
C 17.3552247 3.7848015 11.7245847
C 7.1096115 10.8181109 19.5284771
C 1.9707526 18.5719009 1.9468772
C 24.4473532 5.6461908 28.0102523
C 2.8030170 20.8187050 6.7760158
C 13.5547864 10.4673149 15.3970050
C 12.9193046 22.4039241 19.2420730
C 13.3843295 16.8474368 26.2910895
C 17.4989422 12.3452483 24.8235088
C 0.0598433 27.2116323 1.3994756
C 26.8863599 14.4451918 21.8981730
C 2.4559397 8.3118129 11.4120387
C 22.6071199 0.2242239 23.0463217
C 17.0415863 27.6429102 5.8065464
C 2.0168635 28.0903960 3.3542208
C 13.7281409 15.7195326 4.6110383
C 1.1518517 11.6286999 15.1826705
C 21.1583636 6.1152599 6.0779130
C 11.5262554 22.0039635 0.4908143
C 22.5603548 2.8349473 24.0513432
C 22.8436638 22.9981662 22.6946020
C 8.5872858 18.0610402 6.3764844
C 22.9498134 9.2772402 13.6663965
C 25.2849291 12.1179293 9.9628706
C 14.8823250 20.7554547 12.0045645
C 3.6976493 26.5190587 20.4268232
C 14.4511834 12.2169939 14.5484339
C 8.6754289 5.1944080 19.6513988
C 11.6032225 18.4189128 10.9807164
C 21.2476638 4.0770030 13.4546240
C 19.2941571 16.8601616 11.6788561
C 22.2219400 28.3833180 1.3092112
C 17.6768137 17.7856558 9.2684371
C 26.3412867 30.0317660 19.3967239
C 7.9811258 25.8309223 4.6490095
C 7.4800138 3.6082104 11.3279196
C 3.9978135 20.8359211 10.8964217
C 11.5281839 21.2334159 21.2195775
C 28.7293386 11.8839931 5.2228500
C 18.8349023 14.5075972 9.7716446
C 10.0423367 21.9617831 24.4894044
C 20.6397500 20.4307846 25.9633540
C 22.0915842 26.7942749 2.4548118
C 12.5329695 18.8158943 0.0597106
C 29.4076358 3.1358798 18.5977944
C 0.8864411 17.8496024 14.6423266
C 14.9838973 29.3639272 28.0869882
C 27.6783072 12.1727128 4.3971743
C 13.6084422 10.9021859 12.5280170
C 3.7662264 19.8254354 1.0972078
C 18.3632132 5.7412307 0.7310406
C 24.5719816 22.9352769 13.8193961
C 21.3968701 1.8618373 0.8046453
C 6.5391603 29.0142764 12.8908639
C 28.0665205 19.8284536 9.8184618
C 23.5140068 8.1046908 14.1957234
C 11.0777627 6.8377542 9.9117725
C 27.2802862 11.4865524 17.8459209
C 18.3168300 20.4737216 14.2902905
C 10.9483914 14.7942944 28.7417243
C 28.8601361 25.8235225 30.1897832
C 1.0025339 17.1308612 22.3964383
C 4.9581973 25.7708840 1.4888798
C 8.9007908 14.3010644 15.0836225
C 22.0625379 25.6204312 18.0114002
C 6.1254501 27.9687216 16.4791028
C 9.2511344 16.3826228 18.4178980
C 14.3575120 22.1911991 5.7705878
C 11.1057383 27.3669871 9.5274904
C 11.1030610 3.9716086 5.4997797
C 28.9890189 22.1064295 18.3637394
C 0.7935759 28.9790419 21.5982653
C 3.2862323 6.2268386 8.2475057
C 8.9110041 6.6518047 20.4378007
C 14.3969156 26.1008719 9.3394705
C 12.6056942 21.5626692 11.0785274
C 24.7624854 26.5890638 18.4908810
C 5.7286356 10.5375005 10.9082776
C 8.7057608 23.8116230 7.5411689
C 29.2548788 1.9736956 15.0842397
C 28.8171416 3.7552428 26.1749778
C 23.7209527 15.3090215 14.3784888
C 18.9625560 28.7288325 13.1402393
C 9.9984217 16.2522950 3.6137361
C 18.0895075 4.0777993 27.8574907
C 10.4822283 14.6243959 10.4173298
C 22.6256064 22.0755069 23.8545198
C 27.1705725 21.4636034 0.9002652
C 27.5575605 8.0089910 21.2872126
C 1.5019799 20.0836636 13.9503609
C 24.6462808 6.2235107 29.3784058
C 9.0515499 26.4404524 2.7967664
C 26.4357146 10.4615520 5.6737837
C 14.2260919 13.3258252 21.5096365
C 26.1561740 3.5574942 6.6821420
C 28.0021185 9.3235449 1.5285699
C 30.0442642 1.4978048 12.6486829
C 7.8228145 22.0046471 13.7147417
C 29.7668460 4.4100711 14.1473111
C 28.8488360 7.5242329 21.1074496
C 10.3908340 26.5304550 1.3883856
C 0.0969146 24.8978458 17.6069637
C 15.6196439 11.0567685 23.6250193
C 12.6969281 28.1432270 25.0785914
C 21.5737515 6.0759985 15.3879689
C 27.7394440 3.8865859 14.3160050
C 4.5948698 8.5074147 18.9962673
C 6.6116363 13.0228795 9.4266084
C 4.5549215 13.0457351 17.8775781
C 16.1870454 6.6861691 1.9964102
C 17.0936579 13.3718504 18.4040737
C 6.3299820 1.4600077 1.2593892
C 20.5997074 14.7443294 6.1939809
C 27.8718228 21.5517001 25.6701025
C 2.9277599 2.2341024 4.3175307
C 6.9589922 27.9181288 7.8875162
C 27.5309099 8.9567929 12.6576532
C 25.9054510 0.3601044 7.0197704
C 8.8989959 6.8676710 25.6273564
C 25.2011009 17.3300039 26.1200514
C 10.4142197 27.8061532 7.4830310
C 1.7229397 23.4039828 8.3139920
C 9.7654784 21.7301778 19.2168960
C 0.7379753 5.3257774 30.2011339
C 1.2217721 18.7027097 13.6407276
C 15.0330687 9.5633201 4.8085626
C 0.1963763 3.3117063 16.2001621
C 10.0439363 25.8962843 10.6745260
C 30.1613255 12.5956991 4.5861762
C 25.5573662 29.2966869 3.4190936
C 21.7714509 25.8997447 26.9656627
C 11.5621604 17.5742797 20.8393141
C 7.4505213 6.0484978 19.3504571
C 26.7128840 3.3298191 26.3800661
C 17.2442329 12.5034893 0.4589209
C 19.3414752 20.2865887 10.8600289
C 15.5200269 20.2704938 23.1014048
C 25.4973603 11.8732393 6.1457442
C 6.1428765 1.1832951 18.5482137
C 4.3621918 20.5398980 14.2345359
C 22.5042780 16.3206158 29.1329586
C 24.4021298 23.1608738 2.6818893
C 9.1140847 0.6515687 24.2782724
C 19.7861792 21.9539122 3.4757701
C 3.3201002 6.0039487 0.1292484
C 5.4170219 24.5322002 1.8390509
C 6.8869334 22.2551274 6.3554182
C 7.1491076 9.3657504 8.1590401
C 2.8342175 1.8866672 10.1992528
C 4.3808875 7.5518678 0.6192048
C 25.2431654 1.7385520 30.2484758
C 11.3601119 26.5462340 7.1212054
C 3.2270268 25.2671206 21.9107619
C 10.9755940 6.1489604 3.7022027
C 7.3051920 26.8199110 2.5513716
C 16.8091581 17.0996536 22.5435466
C 23.4203360 5.7886080 14.3663649
C 30.2664787 18.2168215 5.8498394
C 15.4280743 9.2757753 8.7624118
C 13.3347141 19.1212502 2.5866149
C 24.8797653 18.0058206 15.1449704
C 9.6703691 29.9982555 12.2097745
C 12.9748946 29.5971258 5.1272069
C 23.8388016 19.3773509 9.6172574
C 19.7756144 17.2187386 15.2223085
C 23.8375867 12.9407563 15.6341503
C 19.3470497 22.3038889 12.2811795
C 10.5893841 2.8653915 26.5660253
C 26.1599258 3.8740920 8.0027290
C 9.9329963 0.4368500 29.8306291
C 2.5082944 17.1363112 16.0657062
C 12.6031362 4.5335253 27.2630125
C 9.1975150 14.4840585 16.6778345
C 17.5553661 10.3228198 24.8789713
C 23.7752532 0.9654056 25.3683723
C 23.6163474 18.4314350 19.4030091
C 1.1363829 6.7770332 30.4388362
C 12.9692075 24.4721052 25.7923976
C 13.4576558 19.7843909 14.0388238
C 24.9401292 24.0213098 25.5342850
C 10.1355792 15.4598099 20.0157888
C 28.7089735 5.8791037 4.2097532
C 11.0599086 13.5093539 16.1024013
C 8.7900393 5.2960302 17.4251640
C 30.2326827 8.5360399 28.3670237
C 9.4065470 19.2375294 15.0616582
C 30.4340139 23.9416236 20.9837456
C 27.1843994 27.9576687 23.2780798
C 22.4565018 30.4200896 14.3129547
C 20.5707604 8.5655561 9.2598722
C 4.4388554 26.0046771 16.2398774
C 8.6595621 1.1613558 21.0287957
C 16.4839915 16.5328376 11.1409552
C 18.6606763 28.9337944 14.5070305
C 12.5078788 27.2930010 24.1998625
C 12.1015331 9.1407827 2.8103046
C 27.1129391 17.6369079 23.6495194
C 19.8307819 2.5741468 14.1312628
C 25.1147266 5.0763219 14.1674262
C 20.7046237 28.4683809 28.5707553
C 8.1890706 9.7006921 2.1289528
C 10.6631135 13.0618558 23.6173502
C 11.2098536 1.3728092 8.0885476
C 10.7063163 25.2631154 7.6698087
C 13.2802576 29.6500489 22.6289276
C 2.6013027 22.4699640 0.3048223
C 20.0421367 1.2437514 28.6485079
C 20.2844720 17.4647248 18.7658950
C 3.1114373 19.8254677 15.5318495
C 4.9234889 24.4111351 27.5024359
C 8.3650000 2.0241417 2.4847591
C 5.0854615 27.0874902 3.5525674
C 6.8160350 8.0429655 22.7634810
C 2.5589580 3.3960812 23.0120692
C 17.1694611 5.1987115 25.7397127
C 15.2655600 0.3538297 21.9018110
C 2.0708993 3.5565437 28.5067862
C 8.6755713 17.8951753 28.0765636
C 29.7006194 2.5480072 16.6037630
C 17.8292123 21.1327583 16.5297346
C 25.4805444 7.6962598 21.2476071
C 21.6002972 12.7313771 14.4472515
C 12.2204510 11.0053371 5.2851365
C 23.7710711 21.9507212 18.4344926
C 13.8935237 23.0836444 2.3312834
C 21.2269429 0.3884928 21.0607181
C 14.7729368 2.6848343 0.4519085
C 8.1995007 14.3733124 23.4541061
C 26.8633565 18.3558748 28.5936470
C 6.1956302 21.6244425 3.6382821
C 8.8846542 22.6763603 18.6972269
C 26.0765750 4.2816307 19.7181702
C 17.1218656 10.1424283 5.7861687
C 14.9298717 26.5763887 11.3627551
C 12.4413010 23.0199953 12.7390007
C 3.3771281 1.0774744 3.6383497
C 23.7977931 1.6799496 4.0180647
C 21.9761853 19.3110075 17.7768387
C 19.6077644 26.7560016 27.2729735
C 10.8670959 15.1985391 9.0548936
C 15.1518833 30.1227505 24.2214701
C 10.6562876 4.5385855 0.9539031
C 18.3351560 12.3349729 11.9693946
C 9.9310677 29.6393664 19.8091187
C 29.0529169 21.1843504 13.2834429
C 23.7842649 9.1432947 18.1830764
C 3.6012516 23.5646067 8.5167747
C 6.2002846 6.2097565 27.4380525
C 4.5299060 30.1643685 12.8102559
C 30.3036497 24.3616408 3.6359633
C 27.1380233 12.9052115 29.5911706
C 7.1013898 3.4843317 29.6729744
C 16.8411535 4.0240154 2.9857420
C 12.5638793 22.5262789 7.6490017
C 17.2203944 20.1614543 24.8664736
C 2.0558549 0.4523200 8.7258893
C 10.4305001 7.8076502 2.2756894
C 24.4745472 22.3689755 16.1023204
C 13.9294102 27.8786973 13.3317509
C 28.4876987 17.0407528 13.0009197
C 3.6515101 10.6341539 6.1554576
C 7.1795088 25.5963526 10.1222832
C 15.9541431 12.6745805 2.8539985
C 11.0374122 29.0409163 14.6017980
C 3.1044029 19.8978271 11.2777443
C 15.2742566 13.0116357 7.6685147
C 17.3791470 6.8652221 28.0719473
C 9.6175925 11.9165782 7.7740751
C 6.2877726 29.0088565 3.0529189
C 14.1171493 29.2563785 11.3419542
C 0.5052596 27.4872150 3.5643580
C 15.5657066 14.0801583 0.8157991
C 2.7775389 3.6670250 20.3526989
C 21.1494803 17.4650177 19.8306059
C 7.1529088 20.8380141 10.2006149
C 12.9669376 4.7766931 4.2618134
C 5.8903807 16.3316304 1.5832283
C 8.6066017 16.4378473 19.4967051
C 28.5526595 23.4047756 0.6895758
C 10.6779774 2.1782995 9.5067724
C 13.0552005 29.3738551 17.0267269
C 4.4438996 16.0714380 26.8166074
C 20.7722294 17.6987877 16.5910903
C 2.0497575 24.8823487 20.0797272
C 6.4380942 28.1679553 30.0778093
C 0.0603086 14.1994007 0.3751462
C 8.2181473 21.9817326 22.1578632
C 21.9145895 19.7485068 28.0868380
C 22.6078922 2.3294153 13.7575965
C 9.1267923 6.5256876 1.2620664
C 18.2487898 7.0573698 1.3013029
C 14.5579939 28.2900250 8.6860305
C 4.8020288 11.2910711 16.0654809
C 11.2872874 3.2366561 7.2829346
C 22.4570254 23.5924898 24.8803019
C 25.7403101 0.7591500 17.1095015
C 21.3698040 16.3959137 20.7920779
C 6.8194854 0.0190740 0.3916589
C 5.4869060 4.8020642 25.6229994
C 13.5285980 6.4531901 27.6517263
C 17.5394737 1.1664068 0.4902041
C 16.4780774 9.2353393 17.6348478
C 4.5088571 7.1782417 13.8309742
C 13.1259865 29.9884269 12.0622516
C 0.1897981 11.3924432 28.2951292
C 8.1383783 13.3315575 13.3070136
C 13.7427551 3.0214509 6.8978143
C 23.5828580 17.7579466 18.3568780
C 11.3558188 13.5740905 7.3651747
C 17.6523652 14.2237260 3.1588259
C 0.8446939 20.8207756 0.9326107
C 10.6725689 2.9250292 29.4952396
C 24.9711839 10.5404215 23.3833848
C 19.9840611 6.0540566 9.1960990
C 5.2170268 14.3189213 27.4062655
C 14.1236911 8.9165816 14.9773256
C 16.8731438 21.7396429 24.1109950
C 7.6716166 16.7385750 13.6318040
C 28.9239196 30.0938049 10.7598931
C 13.0755102 30.2134161 8.1678540
C 1.1165303 20.5393039 4.8893260
C 12.3814625 18.7062081 20.5030561
C 4.2885656 26.0652813 23.0854390
C 2.1049557 15.1497605 4.0525447
C 0.7872722 2.4363086 20.1457736
C 6.0800152 18.0122159 26.3677331
C 5.2973995 11.9164287 2.5611155
C 30.2474618 6.4725871 14.7403972
C 0.3453924 14.5869480 24.2086998
C 15.6864785 19.4832674 10.1007179
C 10.3827244 25.7023652 5.8646111
C 7.7496143 7.6998661 24.8577764
C 17.4697295 30.1136480 2.2368510
C 6.5778256 5.9837420 25.5218605
C 13.5534006 12.9183047 5.7676464
C 21.6784128 22.2759887 12.3910062
C 0.4948588 8.1140994 6.1484417
C 0.2207831 24.1711870 11.1597997
C 20.7820861 24.5151251 25.0665991
C 0.4869725 7.2486731 21.5775051
C 26.4506792 0.3636837 3.6563089
C 17.3230506 4.4351921 1.5947815
C 5.6544943 6.1847943 20.3283518
C 26.9267518 25.6324964 25.1922377
C 5.7424654 22.3112902 21.8607319
C 21.2586017 27.4809739 13.6252038
C 23.3584474 29.1164675 26.7173282
C 26.2455145 9.1531249 25.2371257
C 7.4619180 29.0016550 11.0669206
C 23.3362987 4.1733736 29.5155186
C 7.6119578 21.8057115 26.3473069
C 1.1734195 7.6559776 28.4214045
C 29.4948198 0.5319093 21.4473189
C 25.1720895 21.6538300 0.2843257
C 28.6962832 14.5306378 2.9601858
C 14.9212040 20.5353704 7.7678922
C 1.8691530 21.1467259 26.5787197
C 24.1596865 11.9164569 14.6446236
C 17.9970539 29.7564499 9.8192312
C 14.4743124 4.2328539 23.7426198
C 0.2256144 17.8520832 15.7270845
C 17.0743675 20.0630658 20.5855836
C 20.7554068 12.3432787 7.8878265
C 29.7253337 29.5726226 14.0496029
C 6.0899660 19.1087507 6.9478974
C 25.1849602 19.1310658 7.4495190
C 18.1840962 7.4822740 15.4636975
C 17.9231496 24.5995702 9.0312527
C 15.8604847 21.8245262 4.1987489
C 19.4388642 23.2219045 30.1819387
C 9.3869826 9.6006628 3.9112180
C 2.8859875 12.4270987 7.7937668
C 23.1980406 17.2701049 26.0829472
C 21.4044571 23.3098234 25.5483857
C 9.9403407 29.3623563 8.8551490
C 19.4009951 21.2711717 17.8753149
C 25.8729909 24.8541973 1.2961926
C 9.5319360 7.8638231 27.7037870
C 14.9322447 14.4420080 18.2458584
C 3.4955271 18.3169055 6.1694962
C 1.4911198 13.7647312 13.5457685
C 26.6889445 24.9671958 24.2119712
C 21.1498248 16.9352067 27.3040061
C 16.2306042 10.9480525 12.6962420
C 25.6510874 6.2302329 13.8018628
C 28.7160386 29.7671044 15.2305553
C 0.6911003 15.2800830 10.1326208
C 9.3643796 0.8224239 13.0282271
C 27.9347599 18.6293499 4.3499412
C 28.4046759 9.2134016 16.0368691
C 2.1511614 7.3994244 10.2727198
C 17.5274194 13.3730176 8.2695265
C 19.6440030 21.5871418 11.0567601
C 8.8889676 7.6394750 8.4420851
C 17.9980228 2.6641863 30.2497921
C 22.2612950 22.1730829 1.6923513
C 9.3702972 1.4096585 5.3338345
C 6.9361697 23.2976333 20.4460771
C 14.6838356 7.9060245 16.5886559
C 21.1309533 28.3553328 24.1022363
C 0.0796658 20.3477894 26.9639114
C 18.9308498 20.3625814 6.3837074
C 9.4454560 0.3753767 9.0886091
C 3.8839554 8.6867341 21.8891508
C 22.4690690 22.1058610 27.2385804
C 1.8879942 29.6065113 25.7862897
C 15.1487490 19.4918893 24.9756652
C 18.9080700 6.2830631 5.6343965
C 14.1197537 13.2252167 18.2541850
C 18.4558777 9.1691056 21.7541430
C 21.9407642 8.8966028 18.8568769
C 16.8724847 9.1732058 23.2835417
C 28.1624793 27.1157213 19.9195018
C 1.2908181 11.1380250 26.1603901
C 26.7032434 14.2062493 18.9238988
C 22.2923877 6.7211317 22.4289185
C 13.7687385 8.4516984 1.4932846
C 10.0688776 11.3121390 27.3589074
C 27.1035622 7.3449309 10.9904764
C 4.3396483 2.7523814 19.1322697
C 10.1591493 19.9186964 12.5886308
C 7.7674155 12.5471608 9.9316033
C 25.1929888 12.0966593 3.3266827
C 14.1516597 24.9098801 4.0949612
C 22.0846946 5.4542689 12.2689477
C 12.4097391 6.3865739 24.2874647
C 14.2108379 25.0015090 17.2774537
C 20.7281520 25.4069885 9.5035835
C 23.2184473 5.2565770 11.5643070
C 11.4291924 28.1892333 16.2673635
C 16.9646739 1.8231480 20.7049333
C 24.4829170 15.0150909 7.1759679
C 12.4683850 27.5366422 26.1839763
C 6.1932727 28.1170942 28.1839995
C 23.4573973 5.5642652 7.0926085
C 26.8915382 2.3946607 0.9654423
C 16.0499596 6.1077118 22.0943311
C 20.9724254 1.6200807 25.1012584
C 18.8330754 4.1913290 6.6616090
C 26.5612497 29.8689837 29.0663731
C 25.9964117 24.8816397 20.7879492
C 25.6407853 18.2627256 17.8387954
C 18.5665342 26.0401728 16.6374215
C 5.4110701 24.2052031 18.1473292
C 7.2476211 17.8931452 27.6117167
C 17.8536510 1.0969974 13.0940504
C 26.8973215 20.8413930 24.0148267
C 1.5594502 16.3038492 24.7608815
C 10.0620193 7.2069176 25.5403710
C 18.9097307 5.4037488 25.8624994
C 9.9361652 11.0618000 12.9280171
C 25.8508797 5.0267684 15.6278358
C 12.8662816 13.6596802 29.8265173
C 16.7746316 20.6411458 9.4253078
C 13.4657275 1.5024705 6.6590032
C 24.4673924 28.0832867 15.0836307
C 16.6361452 21.5541031 13.0811864
C 10.4838841 15.5073326 18.6484246
C 0.2879492 13.9088737 23.1678736
C 4.6603589 29.7718539 27.3799879
C 7.8838184 11.9200331 21.5566184
C 1.3168811 30.1854269 20.6203034
C 5.0055533 5.5349447 9.7361979
C 22.6064270 0.4390370 1.1102307
C 11.4495638 24.8646231 22.8773317
C 12.2019400 25.3134505 20.4457981
C 18.6118338 22.5141342 20.4134337
C 18.4260942 15.3218689 24.6912714
C 21.1974690 3.2249234 28.9511447
C 28.4217524 29.5038256 2.5150829
C 26.1919730 11.7733151 25.9942980
C 19.4967204 7.4104152 3.1046577
C 15.2860138 28.9401180 19.7050848
C 5.2580255 8.1849107 4.1170330
C 25.4413143 10.5242830 8.1954178
C 21.0116359 2.4859212 22.0992068
C 4.8312669 11.7384129 17.4212509
C 18.6528770 17.9757080 0.7992327
C 6.1817374 30.0029933 11.9509468
C 5.7978212 29.3305737 6.3556065
C 0.9614633 27.4631807 19.0942659
C 25.4256941 29.7281343 20.1851996
C 2.2787790 10.3817732 1.2374902
C 2.4433096 13.6371024 14.2614345
C 0.1115841 15.5979844 17.0129276
C 6.1580880 6.8627144 17.9300530
C 25.2095063 26.4207091 14.3134687
C 14.4857348 27.8813560 21.2502903
C 24.7695824 4.7705870 23.4311261
C 10.4331426 0.6530821 28.0603345
C 6.5238373 13.8258308 18.2584881
C 4.8664610 16.1582108 28.9346599
C 3.7198918 1.9966323 8.3935128
C 16.1079870 10.1690290 22.7329628
C 4.5735485 10.1111567 30.0322782
C 14.6247866 3.3074470 10.6858250
C 7.9519669 25.0548388 0.8937585
C 15.1510129 19.2774042 28.6824229
C 5.8072620 8.6017019 20.1963864
C 26.2632721 22.9429108 29.5567372
C 7.0382047 21.9659457 0.3095958
C 15.9917523 9.6194439 12.9778065
C 13.9752532 20.7784297 1.5657310
C 21.4886853 27.0919055 21.2110885
C 0.2944450 2.3296352 4.8809660
C 5.7336374 16.7722439 26.3063948
C 7.2072197 25.8991605 13.4725181
C 28.4825433 10.6325217 27.2270209
C 2.0716386 28.0101771 21.7499938
C 16.4565925 5.1783261 29.6774881
C 8.8750448 15.6911600 29.5239777
C 26.8169535 0.0800865 27.3887672
C 19.7423179 2.8245988 7.3006740
C 11.2782508 20.0205550 13.5922782
C 23.5487841 29.6185443 23.1279430
C 3.3851566 20.3863983 30.4410810
C 18.8075112 5.4065158 21.2428013
C 12.3186570 4.9947900 5.5203145
C 22.4182601 12.3145596 18.8122128
C 29.2501404 4.7601832 20.0728182
C 23.7113369 20.0122753 1.0272208
C 7.0596417 18.5437231 20.9396131
C 2.4018984 8.8609210 3.4161518
C 21.7552569 19.1585114 21.2106248
C 16.4941044 25.9914244 28.9349872
C 23.4188951 16.6531210 1.2189881
C 11.0554530 0.6266839 16.8656024
C 16.7855746 10.9010086 4.0407004
C 27.2995226 5.0677422 27.6483582
C 3.1332823 16.2646065 11.0999266
C 11.4813147 8.7226060 23.5651001
C 5.9927929 24.8551740 24.0410237
C 7.5293861 20.6671011 20.2002657
C 23.5976872 0.5964810 6.6853770
C 15.8565420 4.9556523 21.4064803
C 15.9115008 28.8567983 22.6785532
C 4.9491310 14.9571476 22.5865434
C 3.9698014 16.3977192 0.5287849
C 11.0326954 26.3066509 29.8944685
C 29.1484172 18.1808302 28.9810178
C 21.6831224 6.0723307 21.3276139
C 1.8277514 15.7749712 13.8187185
C 24.5821445 2.2145562 23.3398658
C 29.5024425 25.5211832 16.1667141
C 9.7834313 8.8674184 13.2720639
C 12.5136186 16.5612078 7.3542271
C 12.1220964 1.6258802 1.6612065
C 30.2160650 6.2246026 16.6167239
C 15.4729212 28.7828515 13.8343812
C 29.5904089 7.0609134 28.2694395
C 8.8703973 4.6910751 22.6005248
C 8.4466915 30.2106087 29.7794008
C 27.0861194 1.1374875 2.5782924
C 28.4072375 14.7729126 24.4901582
C 27.5654884 21.0301625 7.8194903
C 8.0254373 0.6689695 18.5565842
C 10.4870479 17.9959745 15.4891502
C 7.3811496 16.6419388 1.9750120
C 0.8620647 8.4498499 1.6082323
C 3.6887523 27.5663221 14.5121117
C 8.4888188 10.6442202 8.1707900
C 17.8541381 6.0967351 4.6891237
C 24.0235166 14.3563653 19.2682757
C 29.7820292 22.4162284 12.9191958
C 29.7620535 12.4383183 10.8605548
C 16.3083480 23.9926543 12.5861731
C 29.4767445 5.0119796 9.5862679
C 27.8659539 1.5765493 9.0206493
C 12.0667085 26.2676488 10.7790871
C 25.8281958 22.5222962 23.0252877
C 19.3651870 26.9423079 19.5671939
C 15.2977282 23.7115331 2.1631685
C 13.8218812 21.3497901 9.8549964
C 18.9816919 23.8403969 12.6950808
C 12.9919489 9.1136577 10.1531590
C 21.4758010 13.7399457 27.5512171
C 8.4161836 11.1250588 12.8460068
C 22.2641671 30.2422976 19.5700223
C 4.1671518 24.0046478 28.6844325
C 5.6745251 11.6919112 15.1206758
C 10.6261034 15.1425177 23.7889619
C 16.2095315 18.7427307 27.5671749
C 23.2429050 29.1395344 19.6875646
C 18.8109060 19.3864775 2.6402334
C 5.6186753 8.4737266 15.4256662
C 12.6904418 4.5233230 10.1412009
C 19.6701611 16.4397473 17.7549762
C 12.9830520 15.0788471 9.1556999
C 15.6899018 29.9380400 30.2033361
C 20.7508018 10.2502197 3.3478329
C 9.0559453 9.6177201 0.6649535
C 16.8396817 11.5036019 6.6419251
C 17.2548054 29.2374575 17.4273448
C 18.9082782 19.4957315 23.6085977
C 27.3621251 6.6876574 18.1698707
C 2.6201193 25.6313055 9.8223533
C 28.6420121 0.9080036 6.6773862
C 25.2323575 24.3425201 19.3639816
C 11.9296478 26.4986478 4.4377996
C 26.1850181 1.7026355 18.1876349
C 26.8312079 5.1434560 30.2163546
C 24.9907142 15.1347642 10.2027863
C 28.0914026 15.8240588 16.3622998
C 15.2353743 13.8265504 28.8502241
C 20.0058966 13.8772212 9.4154280
C 26.2519142 27.9057422 17.9132431
C 28.9007696 16.9458047 27.4979901
C 8.1750772 12.9769421 0.2843039
C 29.7696803 22.6202287 8.0625370
C 2.8060562 23.5850693 2.1759487
C 3.1077249 18.8345352 13.7975252
C 25.8241936 6.3324062 2.6436670
C 3.2398258 27.2185243 0.9187393
C 27.2478001 1.2145661 24.3630556
C 8.3433189 13.4640231 29.0160080
C 13.7623675 14.4495885 20.9998457
C 8.9538031 17.0795163 21.5878478
C 29.1420201 20.8673128 3.1373075
C 7.8597901 11.6782914 3.6776988
C 22.6230159 5.8587619 13.4504356
C 0.3278750 10.2776843 12.4081187
C 28.1531846 10.4157381 0.6676480
C 14.6051851 18.5905053 4.6643289
C 21.3262090 27.4970934 25.1429510
C 19.1930029 12.8078619 27.3978060
C 30.0081717 7.4997142 8.8935730
C 26.8231363 22.8404353 12.6215335
C 20.5223737 29.1219151 18.8369515
C 12.3514754 18.4835836 3.0353741
C 22.6646134 10.8864376 4.3443226
C 1.5670879 13.9552992 28.6962491
C 23.2325467 12.6953807 25.9132116
C 23.1950320 18.5984610 20.9423147
C 28.5312324 24.7065211 16.6551030
C 14.5060662 15.3879178 7.2132612
C 25.2412788 29.8791451 18.3506425
C 10.0810535 27.8499994 20.9445569
C 17.5457356 7.2680736 12.8340902
C 4.8580615 15.0180409 30.3273566
C 21.6660591 23.2663575 22.5318903
C 1.9268887 10.2448737 18.2036312
C 19.3730780 14.9315027 11.9253047
C 9.4924921 13.3877231 4.5715217
C 16.3289405 8.5449671 0.2850076
C 13.9490634 0.1888608 30.2403106
C 16.0198477 2.0731721 26.4118834
C 9.4558301 8.0521870 22.4241136
C 5.0043448 19.6544827 3.1339405
C 30.3364075 3.6280861 11.6134387
C 0.9106094 17.7939540 19.0795423
C 12.7194118 29.0181138 21.0713167
C 20.2667680 24.3564950 21.4533021
C 6.4951447 22.2967106 20.0313520
C 24.2890559 20.6704490 25.0571556
C 24.5545547 3.9548233 13.2239784
C 14.7099102 15.4809198 19.3900854
C 10.7730595 13.4435318 0.0750587
C 0.8021763 18.6365174 17.1936049
C 20.2660659 13.8176016 8.0340726
C 1.3864279 30.0193140 11.4423103
C 4.6171303 26.4206553 29.2301222
C 26.1428167 6.2276989 6.5409708
C 17.8304190 28.7748110 12.6105711
C 18.8787501 17.0592476 30.4631932
C 27.4029914 6.0414116 14.2775360
C 4.9329171 22.7269898 6.9945670
C 5.5787478 20.5583521 29.2361519
C 15.9734879 29.7378024 9.4586137
C 10.1032337 11.0984198 15.8196912
C 9.7801670 13.5716222 10.8882910
C 0.0036769 5.6235277 10.3685534
C 5.3763552 6.4088440 22.6079981
C 20.4248032 21.8345277 6.6932051
C 28.5897008 15.8804472 6.2710979
C 26.6982988 17.6366826 9.7494029
C 5.8671500 27.8930079 13.1105149
C 15.9151693 21.1198708 18.0593419
C 17.4747669 2.2392020 6.7268673
C 22.8219304 13.9337556 12.7643825
C 16.4453773 16.8269797 29.4208384
C 11.8893658 16.0723875 6.0609408
C 12.9744002 9.6229735 21.1085658
C 14.4086419 7.6926655 24.0252899
C 17.2167032 8.0061644 0.9450047
C 8.2963656 2.8637314 3.6073182
C 20.7228411 12.6894852 3.3052359
C 24.9873379 5.8775068 8.7698068
C 16.9992244 23.8556634 8.0022403
C 16.6486209 8.4761439 9.6540660
C 11.9792367 22.1859815 14.7289823
C 23.5454830 3.0179588 19.4983354
C 23.4217283 28.1378939 22.3192131
C 21.1977825 26.6091826 5.0410268
C 15.3047780 29.8402500 15.5769057
C 25.7988064 5.0695443 2.6809442
C 14.7340692 14.8258476 22.3355060
C 7.8543102 26.9546892 26.9373842
C 20.7685327 26.1556174 11.8020848
C 9.2695142 14.3518445 21.6248650
C 18.9356367 24.7151312 19.8896563
C 17.3085497 9.4953207 18.8966166
C 12.5042607 12.3514296 19.8463519
C 16.3530599 14.5697275 26.6391558
C 9.2400101 20.2282337 14.1705251
C 20.0061726 16.6512089 2.4265601
C 3.3772120 0.7145511 18.2956565
C 15.1877343 16.3768508 25.6781256
C 27.3286783 18.3363899 15.0337019
C 26.1272542 20.3417667 9.6556510
C 15.2268613 11.5906655 26.1520027
C 6.0960039 10.1582421 20.4118241
C 7.6720679 9.3042223 0.0176583
C 1.0072912 24.9015363 28.6857040
C 5.6634744 13.0385810 11.5084582
C 7.7474959 15.5055567 20.1333525
C 24.0405152 29.9847743 8.8973882
C 15.1095771 19.6164977 5.5069052
C 4.3501783 19.6513466 18.7276550
C 17.2094177 17.7658089 29.2884390
C 10.8358537 20.8327620 23.9252288
C 0.1284690 12.1895004 25.1805514
C 14.4781349 8.3894742 5.5379581
C 22.3500611 27.3240430 18.1182573
C 4.3101292 16.6608613 11.2757577
C 18.5896899 5.0939576 15.7319867
C 15.4472602 24.5905585 22.2595468
C 7.5067883 17.4387214 17.9590379
C 15.3278512 3.1855998 11.9941762
C 26.0007490 27.4544057 23.6170300
C 5.1660865 13.6678312 1.9431427
C 25.9107416 14.3190820 5.5559967
C 28.5206007 14.0061154 16.2880546
C 12.2494737 14.4442560 28.4552863
C 22.6562244 20.5249681 8.7133543
C 25.3710474 18.5777654 4.7302389
C 2.2299131 1.0589972 24.3672749
C 24.9541575 0.6282467 28.1062865
C 11.6940853 23.9606781 3.2020132
C 13.3593372 13.0775677 12.0948050
C 23.9750818 27.5549874 17.9132273
C 18.6134066 5.6564995 18.2009441
C 20.9031849 11.3848800 25.8354782
C 6.3821898 10.3907692 18.1520897
C 27.1902877 30.2764086 24.0362487
C 20.0384907 11.9222953 29.8479436
C 13.3370773 7.1429779 6.9390717
C 25.2287535 17.1968705 30.4672734
C 10.7493927 4.7075308 11.6959331
C 29.1889662 17.1134102 21.7951865
C 2.9328240 11.3228908 28.1279672
C 9.7550435 3.4368385 7.0193591
C 2.1786680 12.8105132 25.4186817
C 24.1360472 9.2175771 20.4689252
C 13.2238136 14.0979762 23.6042663
C 15.7895827 25.0112529 15.0080806
C 4.4311199 16.5646432 17.1067951
C 12.2009927 23.1815363 0.7104951
C 7.0317523 28.4973751 6.8413240
C 11.7513928 16.5998677 0.3525652
C 14.5173829 12.9281451 15.6336570
C 18.3916611 7.7769074 21.4095005
C 12.1996620 6.1205432 19.5138631
C 8.1901676 23.5245127 11.2214652
C 1.7172489 8.9955788 8.5128439
C 29.2527608 12.9107548 25.2380000
C 2.9811916 13.5413846 16.6498533
C 11.5476733 1.6604951 24.6578593
C 27.0320837 29.4573485 25.0641284
C 16.5547185 0.3485734 13.1716050
C 8.0831473 11.1347907 27.4702747
C 15.8161318 16.6473684 12.6871425
C 10.2307940 28.1714618 26.2070458
C 25.7206833 27.5336110 9.5327533
C 10.5262947 9.7059384 7.3960194
C 28.8008030 29.0050139 17.4204691
C 10.2378875 6.1519574 7.3249820
C 12.0325004 9.8703673 25.6792624
C 16.5757983 23.9037635 22.7742030
C 28.5871780 30.2184102 12.3408244
C 22.2122560 13.3539041 16.8867584
C 2.9653029 14.4034457 12.2437418
C 4.5373236 13.1417686 13.8100172
C 8.3236295 23.6232808 5.1198098
C 21.1743382 7.9522846 12.7349338
C 6.9482946 5.9028296 6.6764209
C 16.5665289 1.5812757 23.3951756
C 19.2900429 4.9596349 10.2026031
C 3.5504726 1.2026530 11.0926162
C 19.1216254 30.4541183 17.1557154
C 6.6823949 19.7807990 5.1160662
C 10.8396775 1.4847887 5.1621780
C 4.7503990 15.9051629 7.9691212
C 25.8866582 17.0094860 22.9902747
C 0.1368630 25.1448986 4.9810927
C 17.6150396 22.5689343 7.4005312
C 24.9155137 13.7858331 27.4837389
C 15.7368815 1.6926187 8.9580787
C 22.5369973 12.3227569 23.5691819
C 24.9717996 14.6684659 12.1090589
C 29.5964384 14.5116614 27.3565238
C 7.5866581 28.6319445 22.5950563
C 30.1401171 21.3882111 11.3245992
C 0.3255955 14.0851139 19.8091803
C 17.4049500 21.8589974 19.9461627
C 17.0280815 24.4723437 16.7922266
C 22.2089605 2.6097101 5.2655060
C 20.2267333 26.5586878 15.0983070
C 13.3053094 10.6875168 1.3178876
C 9.4881088 14.1693304 24.2799646
C 17.2523729 5.9461321 24.5867880
C 6.9953755 26.6486802 20.3770435
C 7.3673685 26.8313099 24.8234813
C 6.3101181 0.6275588 21.4441261
C 15.0371570 21.9975890 11.5519184
C 6.5402767 24.2800582 0.2932124
C 0.3033677 8.7784512 19.2102994
C 2.8337179 3.5579296 3.9925132
C 4.9899565 9.7073632 7.5204860
C 7.6919661 9.4555221 20.0871333
C 17.3177116 11.2048742 11.4512109
C 4.1724664 20.9820892 2.3309034
C 22.8222828 16.0400640 0.1910375
C 19.5159989 25.6432331 3.5997996
C 23.7624233 23.3454032 4.5789417
C 4.6838430 22.4330817 0.5161492
C 29.2453858 26.3731968 11.0782977
C 0.6387948 11.3358036 16.4540132
C 21.6641674 3.3891201 18.8508209
C 11.8877330 11.1307205 25.0828864
C 13.6036291 1.6745496 3.0081577
C 9.0117641 28.9510080 0.1890346
C 10.2893670 19.0782441 22.3547108
C 25.2243895 26.4863306 3.2805123
C 1.9596052 18.6907744 21.4563588
C 20.3110508 21.4044838 0.8618068
C 26.9366570 17.8557571 21.8570610
C 18.8820293 0.7789891 25.8802887
C 8.1820778 9.9572874 17.0565801
C 9.7928929 9.7706115 16.8784682
C 18.6199416 0.9639922 21.5139540
C 18.7219197 1.5945150 26.9876448
C 7.6373458 12.0120356 13.3503878
C 14.0300936 21.2196886 6.9273347
C 15.4518766 28.8131017 23.9510514
C 22.7515080 11.1760727 1.7508643
C 20.9697385 19.9830818 2.4267269
C 24.1434351 24.8256124 4.6783506
C 9.5312559 25.0886812 27.8225762
C 27.1583975 29.5214137 7.5661986
C 29.3672548 1.3401248 30.1366648
C 0.5416201 5.9493985 12.6193485
C 10.0701266 19.5361094 29.2474055
C 27.1706334 22.7407234 8.0631180
C 30.0153260 2.3697947 8.4927154
C 5.0208165 27.3930605 10.3214164
C 21.4523110 2.0687548 26.3555071
C 6.5802648 7.4517861 27.2227318
C 20.9983628 17.5486350 2.1245955
C 2.0976738 2.8020295 2.8283291
C 28.1425046 23.5464501 15.0104546
C 22.8778440 9.4727398 27.1340219
C 4.8640816 19.9971648 23.7604565
C 5.3909391 26.6083437 26.1947421
C 9.5094422 23.1774970 10.1300131
C 10.0871249 29.4955792 11.0870037
C 27.3346301 25.2889526 11.8888979
C 5.2171843 24.9813599 5.4380238
C 0.1762652 18.2917085 26.5970516
C 17.4824080 7.7731691 20.5770257
C 13.2658906 9.3716171 29.4123444
C 4.4938790 23.8833029 11.3275812
C 26.2481744 12.9193983 13.0716239
C 18.8075720 10.9605736 8.9634645
C 0.1588982 21.9507408 15.8903860
C 8.8680336 22.1434188 9.5476641
C 24.1006934 13.9091425 4.0795637
C 27.9791651 24.6514007 9.5726918
C 5.1477744 18.6932225 15.8286783
C 1.4228976 26.0435964 11.6298453
C 6.5299285 15.6672654 20.9654990
C 29.0632329 5.3641734 17.8515186
C 9.8420989 27.7712316 17.8276375
C 17.8820343 24.5803599 24.4109158
C 14.8015546 6.9889003 7.9742814
C 24.9339206 25.1571180 14.3202274
C 1.8984813 4.3954673 8.2015169
C 18.8481457 6.0951327 7.0377356
C 4.1620529 5.6521783 29.5951665
C 13.9235178 17.5959817 19.9859027
C 7.4171209 17.7125319 8.6938601
C 8.3280483 29.4643860 14.6606247
C 27.2318989 20.5601268 17.4866192
C 5.3039326 2.3811506 14.7703772
C 19.7728550 1.9964103 17.0448797
C 22.5296510 24.8370032 7.0446417
C 5.3049261 18.7817593 24.3488842
C 13.9607276 6.9995567 25.8684885
C 15.9954280 10.2349408 6.5274714
C 29.0221265 20.7103892 28.8496733
C 13.3141232 1.6317980 19.8950246
C 1.8698553 29.3390541 22.6814776
C 9.0969141 25.3353750 24.2881770
C 20.5873575 1.6667201 14.8920732
C 9.0806176 26.7575461 29.5780089
C 23.1049273 8.6493455 29.4382454
C 1.0873080 15.5960797 0.0834536
C 2.7511564 14.3255421 0.1389234
C 11.5439592 14.7374945 21.4391207
C 10.1023663 16.9449148 14.9415983
C 19.7828116 2.3114637 0.5846898
C 26.2289689 8.6028872 14.5091793
C 15.3289292 4.5206719 26.4074069
C 28.3256273 4.2920241 16.9850228
C 28.5361609 22.9423592 7.0820753
C 21.8882549 23.6820315 6.5154357
C 22.5543415 3.8531984 11.4058461
C 25.9610754 27.5745268 28.0351992
C 14.5767128 3.0575217 19.7257359
C 15.7324185 17.4325497 1.3404643
C 8.0679313 28.9959529 28.3565076
C 18.4154011 17.8790351 20.9515155
C 6.3035467 13.0328883 6.2785593
C 3.1819986 4.4184826 7.7959995
C 12.4121433 20.3052576 27.9412812
C 20.5919327 18.5379999 4.5874938
C 3.2101550 3.5379626 27.3067991
C 11.4233850 12.5515991 22.5798962
C 22.7303740 14.9697990 25.1256712
C 16.4138456 15.7679772 24.1297855
C 9.0866183 4.1917844 16.7514329
C 11.3293979 3.8901108 22.9388682
C 12.9562903 28.4951078 6.0154901
C 22.5573956 13.3640455 15.1212273
C 13.4759057 7.4052877 20.5233259
C 2.1353534 13.6625606 4.2545927
C 22.2272494 13.8935921 9.2814841
C 3.7230478 2.9257291 23.6621528
C 2.0007618 25.1740918 3.4803991
C 13.9512459 24.6630823 9.5962555
C 2.3062682 15.9497664 15.2107429
C 12.5601772 1.0271695 2.9162150
C 20.7462613 10.1647057 0.2071597
C 23.3894489 6.8358020 21.1073179
C 30.1483343 21.0792720 17.7530076
C 8.6247213 5.1850762 10.1147531
C 24.4156336 2.6631328 21.7896335
C 23.0936626 27.9809246 15.6791155
C 15.9649750 25.0108804 24.4971841
C 27.8006932 21.1104364 16.4222196
C 22.6900555 4.1342528 24.5161530
C 6.8742910 8.6159826 13.4862054
C 12.8863406 24.7246138 28.4499184
C 0.7633719 21.1473064 7.2468360
C 26.1049366 3.0716897 16.5386514
C 23.3176411 2.7668211 29.1579714
C 7.9629304 9.9754400 28.2438999
C 18.0663009 26.7359049 12.1459564
C 4.7089797 17.1537493 12.4579753
C 6.4101687 20.4982928 11.7444703
C 3.2936636 16.4204442 8.8787796
C 29.6649204 15.5265364 28.6567476
C 11.9851141 8.0336142 12.2811736
C 5.5194024 6.1182321 29.4552500
C 7.0113614 25.9135765 3.6341011
C 18.3518722 7.4495990 26.1149785
C 13.1479685 0.6874570 5.0899632
C 16.3787548 26.7233443 7.9423308
C 28.1985784 27.5125409 15.7373081
C 7.9929408 4.4842849 29.7665714
C 15.1245355 1.1164092 1.6293939
C 11.2910151 29.0475836 1.0998850
C 8.0389354 15.5736542 13.3220399
C 5.6804418 14.2104806 16.8111398
C 5.3298125 18.9935003 9.6640729
C 20.4562290 3.7402455 23.5559489
C 21.6247325 5.2778877 26.2453782
C 6.3678989 21.2498999 22.2132748
C 20.4938851 13.9621454 16.4578750
C 3.4808469 29.1447490 29.6774484
C 16.3984062 0.7308952 25.8227753
C 15.6475990 25.9269358 10.2074802
C 13.7358939 11.3483843 17.5960208
C 1.2764674 24.6461321 4.7205297
C 28.7081552 16.9561296 14.4687175
C 17.0699145 15.7859303 1.2489324
C 12.2763453 26.1062865 14.7636128
C 25.4889576 26.4891433 22.2460674
C 14.6374653 2.4896808 26.9578449
C 27.8407549 2.1586092 15.2515127
C 25.6008233 2.7804165 15.2938666
C 23.9504532 8.9567747 26.5657054
C 16.4612021 14.3911435 5.7605415
C 22.5558366 2.9341771 6.9785562
C 18.7861852 21.3018166 21.4912440
C 2.4988850 8.0100235 15.0709697
C 22.7617684 25.5509460 14.9969436
C 6.0178542 3.0433562 21.0424851
C 16.9116854 3.2925152 8.2410438
C 23.0559643 2.1575914 14.9443912
C 12.6835806 10.5388107 30.0372841
C 0.0953988 10.1768802 0.2416055
C 21.3992649 23.2481228 19.9665964
C 30.1710212 28.2993462 21.8545783
C 14.8037772 11.2972483 21.3108824
C 4.5989960 9.0567475 16.2039700
C 26.6526654 3.7451804 27.7183467
C 6.6477644 12.3795678 2.7589882
C 25.5590467 8.4003420 23.8836548
C 1.8335117 29.3583850 19.4760341
C 11.9129363 1.4802914 17.8278233
C 4.8745246 2.6533325 9.8295318
C 26.1233901 23.5742081 7.4332237
C 13.6735446 4.7362578 13.3230234
C 4.0827979 6.1799864 27.0872651
C 3.9536666 6.9378725 28.3603937
C 19.5597274 10.4376265 12.5411203
C 24.6449087 16.3404567 1.2057046
C 3.1089370 0.5415215 1.3052167
C 2.2922196 11.5372290 0.5519015
C 22.1052022 24.7284165 29.0386076
C 2.4279542 8.6188332 22.6130153
C 5.0623283 17.0566489 9.0837132
C 12.2392661 4.8788098 11.3330202
C 21.1493129 4.7300813 18.8218971
C 15.4924260 22.0997486 27.9846484
C 16.1142389 16.0560848 0.1083517
C 15.5336382 13.8710828 4.8847703
C 2.5055826 22.2847345 18.7788593
C 26.4153840 0.8468864 22.0537161
C 2.0999651 0.8063144 16.0448802
C 20.9254147 21.5852970 23.5724489
C 17.8283882 2.2263727 8.9334309
C 12.8351651 26.7279645 21.3527025
C 29.9044844 30.2298016 0.9710465
C 13.1919981 27.0712901 27.1860731
C 17.0946566 19.6509712 4.2436206
C 14.8658604 28.1742215 25.3119354
C 13.7344134 24.6204888 7.5731462
C 11.4715279 14.8783144 0.3185596
C 19.9378266 12.1449630 6.7522274
C 26.0596854 8.6742440 1.3292074
C 23.9382138 27.2736964 1.1013890
C 10.1953399 28.2111695 8.9424062
C 2.0508852 26.4321522 13.8532888
C 9.4736467 2.6257520 12.0254380
C 26.5511425 28.3537507 11.4616297
C 14.5708858 26.4277997 25.4974404
C 29.1610528 21.7971263 23.3697214
C 15.3185548 30.4731900 6.8403378
C 15.0371034 6.0553233 5.6295082
C 26.8077140 10.2120056 17.3659061
C 22.8959384 5.6485669 10.3525637
C 10.5694688 29.4045151 2.3751363
C 23.5000470 29.5724905 16.6262374
C 4.3973844 19.6595141 11.7744383
C 12.6192276 19.2680211 11.5475280
C 10.0619653 5.5902218 14.1546005
C 20.6972604 15.0389219 30.1796981
C 0.4576219 20.0710489 3.4988329
C 25.1381748 20.1315823 16.2757737
C 25.2124874 26.5368978 4.7826502
C 21.1492298 12.4208823 12.2126228
C 19.3664969 10.2989931 7.9342292
C 25.5174881 27.0769836 12.9244300
C 29.0045933 8.5522344 26.2305202
C 11.4467309 15.1092195 11.0832177
C 21.6354453 18.1886606 5.9171441
C 18.5503157 13.2719732 2.1093529
C 14.3727169 6.2471596 30.3343872
C 19.5929868 16.1804562 10.0039610
C 2.6097211 30.1915680 5.8840520
C 11.9073936 13.8920072 4.5612616
C 7.0594639 25.6301753 25.4311381
C 13.2316969 27.2561947 0.7715952
C 25.3454031 27.0392353 29.3741755
C 0.6416991 13.5405218 15.5772916
C 30.1479599 26.9023617 25.5098988
C 29.1939745 4.3317836 28.4957363
C 17.8102141 11.4365010 3.6964382
C 23.4825173 11.2348265 15.9294875
C 4.5798740 27.1398102 27.0713908
C 11.5785013 10.9304960 10.7394008
C 29.4762202 20.4749221 21.4681666
C 3.4594804 24.9534659 18.1206472
C 6.4176650 28.3212272 5.4698287
C 2.0566006 9.5492484 10.2922264
C 8.7382452 17.7235443 12.9338598
C 12.5167774 14.0755390 12.7136199
C 26.7429913 19.1745994 29.3574126
C 28.0658596 22.6982209 23.8392751
C 6.9301020 0.7701679 13.4577347
C 16.4359444 27.1990294 9.6886691
C 24.3431889 22.9903931 9.0508205
C 11.8741963 15.5391075 22.2997312
C 16.8587095 17.7258815 11.4476492
C 28.1315279 21.0242889 9.1179564
C 26.4186687 24.9098089 19.3947317
C 25.1469751 23.9902932 11.2948273
C 2.6715737 5.7884270 13.4271191
C 16.6131602 9.6430128 4.4383347
C 23.7191994 11.7717311 26.5007488
C 19.8621000 4.7640257 11.3839134
C 1.4519594 6.3370067 13.6073613
C 28.0860786 28.6166371 24.9398114
C 25.3232544 16.4762612 18.9609688
C 10.3024423 5.2316550 4.9601928
C 4.8504321 4.0635066 27.8676662
C 16.8820374 25.9354692 20.5246876
C 23.1953364 14.3462726 16.9443301
C 2.8623378 2.5461482 17.3714688
C 11.0256147 13.2331714 2.2352370
C 0.9797534 22.4330366 22.1103073
C 3.0480785 29.0065277 6.8271430
C 28.6438357 1.4942315 21.4326813
C 6.8087226 19.6908001 15.4225726
C 29.8530657 14.5624640 10.2167932
C 10.8525000 5.1474992 17.6940871
C 20.5429162 17.5414933 11.9160254
C 16.7868788 21.5910794 26.1704469
C 0.3369363 0.0705782 28.0935444
C 15.8345716 17.8116613 22.9504675
C 14.1044229 23.9230081 11.9854825
C 0.8413045 16.1390772 6.0639105
C 21.7993200 1.4013536 21.5850582
C 24.8744971 6.2158211 4.9896558
C 14.5826225 19.2476839 25.9935541
C 8.2472093 18.7295001 9.4586091
C 23.1306186 16.7953159 12.3429293
C 16.0782465 14.1875406 14.4469263
C 24.5004663 0.1981821 26.8790105
C 18.2715148 2.1968818 16.0606822
C 2.9362274 29.6223642 23.6748378
C 22.2115944 8.3619594 24.7237537
C 14.0531164 6.2820164 20.7401653
C 20.9547827 8.0099849 2.2700458
C 9.8161887 18.9099165 26.3695916
C 28.1112838 10.3866779 21.4230176
C 22.4120158 4.0705760 6.5831082
C 16.6369813 20.8445285 15.5675846
C 11.1429670 2.3209147 12.6743508
C 30.2772885 23.5350796 15.1373247
C 19.5550351 23.0630249 27.3477625
C 22.7866056 0.1214954 9.2171751
C 28.2422401 6.9189564 10.7708771
C 12.4842752 9.1996733 27.9976498
C 26.6220860 26.0048686 21.3273271
C 20.1061082 8.9950678 17.1776873
C 10.0677737 1.9734467 1.1900660
C 30.2727368 9.7977461 29.6094141
C 14.9716896 20.6598139 20.9458671
C 19.9511684 19.4075564 19.9336220
C 14.8227790 5.2267798 28.8264999
C 6.4798664 16.0268075 19.3427462
C 27.3477912 28.7404294 13.6859610
C 8.7666227 19.2919566 6.8582739
C 8.3678776 19.8837167 8.5642117
C 8.3342846 30.3686604 8.3887185
C 28.4468426 14.0903042 26.5205391
C 19.3000132 29.3851577 29.5805992
C 13.7186177 0.7128896 28.9304150
C 16.4182588 1.7516988 24.9564560
C 2.3567242 16.8173557 27.2274525
C 22.0487909 7.4445391 18.5215340
C 7.0834779 27.3397394 23.4885330
C 6.8417770 3.2408740 18.6484918
C 4.5304000 11.0294400 3.3460265
C 21.9359923 30.1970264 0.2028968
C 16.7563547 15.4610148 22.6917073
C 25.1272486 30.4432166 10.3408897
C 14.0510383 28.4781530 4.1522142
C 23.9324635 25.7308415 20.3245663
C 30.3253000 25.9668313 14.1635738
C 2.2739279 10.4171344 16.6156568
C 29.3091716 25.3294939 9.2390348
C 21.2877763 8.2363192 7.4410873
C 13.0992735 3.2057400 18.6152795
C 28.6853498 24.0227742 25.8629560
C 17.7213393 22.2182867 3.1045765
C 17.5708037 12.1246976 15.8032833
C 5.9720239 14.7437881 24.2175834
C 18.1354906 4.8164879 9.0317662
C 28.5846183 8.2864722 13.4747192
C 25.7996891 9.0897437 27.7157604
C 20.4999851 6.7284172 20.9737824
C 14.3712136 21.6940053 25.9567417
C 14.3435266 16.2422900 18.1577191
C 3.2395484 12.3287691 19.3979138
C 15.2584222 4.1106629 17.8638452
C 14.6235505 19.3377263 11.4674762
C 8.1197416 14.7099891 22.1180764
C 16.6360562 10.8270767 9.8119274
C 10.2486298 21.3506014 21.5756207
C 0.0883263 17.3161700 21.4790104
C 20.7057093 21.1751249 15.8584037
C 20.3193546 15.3534850 28.8611851
C 26.3870627 7.3850086 28.5802073
C 23.8311286 29.4929776 29.4070042
C 25.9422443 1.4999069 28.0910122
C 6.0008774 26.1802944 29.6437218
C 11.9420074 16.0993203 9.6198125
C 30.0810829 19.1979896 30.2192889
C 27.4080805 2.4102794 23.8488693
C 26.1965399 16.7613731 11.4021636
C 24.5693785 15.7796239 9.0735350
C 16.5940432 2.2070939 9.9879544
C 22.6810698 17.3341622 22.8345240
C 9.0152917 27.4264204 27.0777008
C 26.0617354 12.9221573 6.9240713
C 29.2462415 22.7787782 30.1804646
C 18.4692174 10.4088642 2.8993733
C 29.3714435 22.4784480 2.4891352
C 13.2175714 23.6243529 9.8019318
C 10.9864544 20.3342724 7.4895051
C 13.0892076 3.5857230 3.0289474
C 0.3608696 0.5788853 2.0756797
C 27.6228360 5.5894717 19.1293807
C 20.6813977 16.6522628 24.7613584
C 11.6105539 17.5284531 8.3526554
C 18.1760353 21.3677126 22.7159569
C 22.0254557 10.8500716 23.7206873
C 19.8252486 22.4033215 16.1368546
C 3.1562937 19.6689288 29.3288377
C 17.6970971 29.6523074 23.3398065
C 10.4891958 26.9275468 24.7167106
C 5.0627766 24.1279666 20.9577662
C 2.5148260 26.2610279 7.4818431
C 9.1331733 5.4109848 28.4805923
C 18.8555926 11.3177345 19.7736831
C 8.6706384 25.3633599 29.8684332
C 7.7295579 6.8303084 2.0518065
C 1.5868533 1.5600949 22.4522501
C 18.5792424 18.8442366 15.9176175
C 23.6872071 29.0447712 18.1396334
C 16.2248803 27.4026826 21.3773151
C 19.3992361 11.0635249 14.9594238
C 23.5621700 0.6340015 29.1277579
C 16.0729980 7.4847102 16.3898863
C 26.4650845 27.4291224 7.1650779
C 22.6829085 11.5292904 20.9354386
C 19.0210251 12.8810250 19.4133648
C 16.3743834 3.9513079 25.4576554
C 8.5482806 18.1296994 26.5513309
C 9.7910184 14.9993534 27.4605836
C 2.6943439 8.0935473 5.8813094
C 10.2344197 28.3258082 30.1902799
C 23.2874311 5.4084268 17.4172769
C 23.9058433 10.0150201 11.5534979
C 24.5749527 8.8041866 10.6658118
C 26.9802809 0.6604429 1.2456520
C 10.1357300 10.1449484 14.0234153
C 7.1636871 20.0357556 18.0799955
C 11.2230065 8.8365101 7.1492639
C 13.5907630 27.6460439 6.8003602
C 1.4995912 28.4804099 0.5939273
C 23.8419610 3.7189108 18.4593751
C 28.2462911 25.6065730 1.5434829
C 30.2329067 2.9335816 9.5000662
C 26.3375583 1.9161407 20.1860148
C 14.1025099 21.0964642 18.5834146
C 2.2699181 14.8206417 7.1538576
C 20.0352625 26.5908703 9.2442159
C 9.8482587 11.1124465 18.6402502
C 16.9221242 7.1943917 24.3999390
C 3.4162556 22.5234847 20.5284470
C 7.4758982 2.7294946 5.0404854
C 17.3845984 20.5555169 27.3907620
C 10.4296312 30.0751399 6.6834560
C 1.3766395 21.8668363 28.5255968
C 12.5369623 0.2247913 16.5532473
C 22.2458672 18.8256508 12.4710815
C 21.7049594 8.3344668 1.1258762
C 12.4251880 17.4349340 13.7545156
C 17.3134822 18.3338979 5.9415502
C 9.3722022 13.1274128 14.2234953
C 6.7626440 5.2254750 22.9273110
C 19.2335923 9.6888863 15.2243793
C 19.6909564 24.0772976 26.4296038
C 11.2370988 30.0362153 10.1934609
C 20.5533645 26.5399201 22.8266330
C 9.2875325 15.8869482 4.8857741
C 10.0085372 20.9633417 30.2105975
C 12.5339559 25.7042055 9.6238004
C 7.2412812 15.3816978 12.1291938
C 30.3154402 28.2407094 18.7631032
C 3.0789027 12.9713566 10.7373252
C 9.1396562 25.7332051 18.0354035
C 1.1297794 10.4825903 29.3682006
C 24.4200189 15.0408463 27.1640161
C 23.9018917 24.6313214 23.5037397
C 23.7248361 0.3829461 21.6586071
C 5.7885572 22.0529300 12.1788027
C 18.4629020 19.2795083 0.2240950
C 16.2507782 14.9925837 13.0617135
C 23.8899506 0.6323936 1.8847284
C 12.8619349 20.6233965 24.6996230
C 13.6516285 15.4566664 20.3144518
C 25.7015095 14.4015071 19.8410761
C 25.7883950 2.6479442 27.4171879
C 18.8878802 29.5147891 12.2211968
C 28.4190644 27.1282621 3.9296548
C 0.7086817 2.8121225 14.7957787
C 24.8003927 7.8557228 9.7115739
C 4.4907989 4.9981762 20.5475657
C 11.7138421 13.0997590 10.0849923
C 25.2656453 12.6484251 22.2921410
C 29.3025693 23.8771801 23.1257352
C 22.3876892 30.3131999 29.1853180
C 21.7590026 24.4424694 8.7249014
C 1.8390980 20.8993106 2.7795256
C 24.0786014 2.4421377 10.4946754
C 0.4953624 19.2963792 5.7603700
C 12.0621792 17.0646497 25.9205213
C 2.9234849 25.8453152 19.0082923
C 16.2006594 18.5825891 16.4601416
C 8.8428996 23.8253587 20.6048845
C 7.9480188 22.1054482 16.0881417
C 19.0475626 8.0792121 7.3888701
C 0.3445128 24.3793678 1.8270171
C 29.8068319 12.7478309 3.2535341
C 22.3599362 10.3188735 26.0520222
C 0.2032880 29.2153422 27.9858408
C 0.0549725 25.2052602 7.4004197
C 1.8603488 10.5300848 24.6033937
C 11.7705823 21.4631816 2.4052393
C 17.8427991 28.1511657 7.7104551
C 27.8223071 5.9881484 1.4208109
C 3.7138176 15.4429753 22.9765250
C 2.7601418 22.5921510 8.2797894
C 14.5095239 29.0477178 21.9124047
C 23.2341908 28.2395995 20.8352544
C 1.3038638 6.1760014 1.7355434
C 1.1687299 12.9006773 1.6707181
C 10.9333231 4.2717042 29.1106057
C 30.1320840 13.5586751 9.0957069
C 27.2112371 27.5789614 26.4216229
C 30.0528736 27.9269084 12.3783348
C 7.9988203 29.4280515 15.8966636
C 29.1414789 29.7981782 9.2766451
C 4.5873858 1.0177905 9.1031208
C 13.4050747 19.3044723 16.3893410
C 13.2801439 12.4354481 10.5737998
C 6.4425766 13.0603156 21.3563809
C 22.4174981 3.1284358 28.2567837
C 4.4433710 6.0317839 10.8747556
C 22.2715559 20.2869578 21.9428452
C 8.9564991 21.4269125 29.2553050
C 3.0961197 21.7409587 26.4109708
C 3.9593031 3.3875819 7.4461315
C 17.6115213 22.9131447 27.4703778
C 25.6025677 17.1648305 27.3519635
C 6.3574151 25.2646027 7.9088679
C 10.3666674 23.5377604 1.5099614
C 29.6036368 5.5727240 22.2509338
C 20.6632520 6.5829272 10.4747893
C 21.9386257 28.0960386 12.2136001
C 10.8722731 28.7341826 23.1388264
C 11.0433253 14.3321872 13.4919225
C 3.0489842 26.8091779 15.3890425
C 18.2466199 19.6454383 5.0922816
C 22.2086252 20.4362174 1.9973418
C 5.4106894 14.3569489 10.0024406
C 27.6230074 19.7411041 14.7121609
C 28.9718747 7.1818893 11.8404520
C 10.9059368 3.3954953 3.9724823
C 12.8378847 29.8307790 27.2265754
C 5.4192327 12.7956657 15.1105348
C 26.6032096 17.6851483 16.9464700
C 25.0846120 19.1090873 22.5213366
C 30.3324770 14.9977260 3.3911389
C 14.3418901 3.3913928 14.2102789
C 2.1828445 17.6293345 24.1391636
C 25.9439139 28.5039322 22.5380807
C 17.0314770 15.0710033 20.2297177
C 1.2843244 24.6216918 0.5652718
C 26.1046994 23.0016653 25.2650610
C 5.9053164 8.5178487 29.2373824
C 28.6961364 28.9150986 11.6476524
C 10.3041863 17.6420654 8.1313712
C 10.1234258 17.4018577 25.0122973
C 10.2350231 16.9396264 20.7672465
C 1.4969533 29.4009741 1.4242883
C 15.4978284 27.2968340 19.0045511
C 12.2176577 3.8699169 13.9863825
C 28.5666722 30.2682683 4.5478836
C 24.4735118 23.9998384 0.0227834
C 30.1665837 11.5469016 20.5260195
C 7.2690522 27.6437712 15.4101652
C 27.7222961 11.7422249 7.7119265
C 17.3425654 19.2024257 27.6766300
C 17.6004961 7.2704239 3.8396473
C 8.5943338 8.4462577 11.8902576
C 23.1634469 12.5774723 29.3154182
C 19.8680048 30.3049229 1.7740107
C 18.2846622 12.7493252 22.1129467
C 1.2174946 6.9536651 15.1154312
C 27.0529520 9.0408524 19.5489134
C 30.1201253 17.5777133 29.6676683
C 27.5105973 13.0771082 0.7604858
C 14.6223423 11.1861877 16.5975504
C 11.7620060 13.9391386 8.7344760
C 26.2793382 21.5093827 10.6363204
C 8.2130944 24.2277250 14.4578231
C 10.8520186 27.8844630 4.2746329
C 14.6245184 10.4746181 27.6685992
C 11.5324588 14.4933635 3.0141129
C 28.9730825 10.3159636 7.4078392
C 22.8158916 3.6134138 15.7776355
C 9.2556192 27.3567539 15.1169163
C 1.6174719 6.0532261 6.1708515
C 22.8253074 20.9475690 12.6801079
C 27.0071771 2.5558952 19.0056882
C 12.2575021 14.2873199 6.4603370
C 12.7037412 21.6066079 15.7558823
C 25.7866423 8.4820491 12.5000185
C 16.0414430 14.9752493 8.5119189
C 22.2048072 0.8670344 18.8514908
C 21.3856795 19.3686874 6.9068621
C 7.2441015 17.1363916 14.8729167
C 12.1362843 19.8287909 5.3716520
C 21.7486538 24.1349667 4.2111164
C 19.2619665 29.2360342 24.8904871
C 17.5164109 22.6915539 29.2753625
C 6.8914549 22.0165202 27.7006545
C 12.3783903 0.0471184 15.0324222
C 6.3076304 5.4405683 10.0830364
C 2.5339938 17.6594289 8.6444478
C 5.0453177 7.8480783 17.7015287
C 12.2654255 3.5399488 23.9329806
C 4.3654859 16.5188147 24.3355490
C 22.0828304 28.3344276 6.4653551
C 22.7996971 11.4916807 12.4776177
C 15.7993150 23.0155523 6.0540697
C 28.3435036 17.2471291 3.4265018
C 26.5594014 6.1849417 9.1150707
C 15.0949818 4.4866806 22.4161538
C 20.4139335 30.1376493 17.8784860
C 2.9106673 28.5080148 19.9072656
C 27.4081052 7.3375052 29.5437628
C 30.4677621 16.8476459 12.3841803
C 7.0119830 9.8056482 29.2768504
C 16.2241803 0.7929378 29.7788950
C 2.8584177 13.9981263 18.3919494
C 19.4978819 5.9291378 3.2216738
C 28.1861492 26.0259729 3.2133473
C 19.1112074 30.3583287 11.3435145
C 22.6287776 20.4958256 11.4402905
C 25.7100962 14.5262553 21.2772898
C 16.5793634 10.1121254 2.2069346
C 6.7771367 2.2282273 12.7718213
C 4.8941975 15.6617676 14.3784360
C 0.4928989 4.9149078 18.3901186
C 27.5328824 17.7193691 12.4005922
C 2.7979529 1.0023867 19.7177470
C 3.1905526 4.1346426 25.0019116
C 16.9807902 25.7637100 14.5052264
C 2.9061994 6.7532029 9.4310255
C 4.7712076 2.3959943 25.2302683
C 14.5832336 22.1653087 0.7238211
C 26.8917928 21.3934370 19.9431515
C 3.5225644 25.4283693 3.5480704
C 1.3226574 22.0407463 18.0434035
C 24.9798796 12.7982534 24.2751858
C 30.3797214 0.1983029 26.0865396
C 25.7336404 23.2792998 16.3699949
C 29.4975942 3.4717471 2.7996444
C 23.4031600 26.9846738 26.6457021
C 8.5336280 2.6639638 7.1436312
C 21.6596776 3.4769762 16.7485751
C 12.2273294 11.6339312 28.5900608
C 29.8325776 18.8317301 15.4195324
C 10.1027782 0.5632522 2.9058910
C 28.6327657 19.5494154 19.0028495
C 28.5155021 8.4843128 17.3112517
C 24.1851175 22.2162386 10.3676723
C 20.6330255 22.8753373 28.4217509
C 1.8118768 24.3406713 13.6204983
C 2.8647792 13.6933820 29.5699201
C 29.1699883 6.3609741 27.0305501
C 24.7698377 0.2074860 6.4018526
C 9.0294812 12.7900715 21.6714039
C 29.6057310 11.9946725 18.0253069
C 7.2026449 9.9888019 25.4949104
C 8.3635364 26.7291821 13.3609493
C 15.0542747 1.4801164 3.0386540
C 23.5000242 5.2976717 25.5410375
C 20.6913510 17.9193267 24.8430620
C 13.6001738 22.3740386 30.2746582
C 23.2463370 14.5413738 0.1765808
C 11.0980777 25.7624704 25.8307132
C 19.5202018 14.0585918 18.6702429
C 5.0894884 18.6203853 27.2302884
C 15.8661689 5.3583776 9.0328780
C 19.2289083 26.5119256 24.3002179
C 12.5903571 29.4606843 25.1083814
C 3.4913538 11.7475075 20.9750922
C 30.1146293 6.8256539 26.0985156
C 19.1417769 2.8474926 24.9112018
C 9.8444269 7.0353134 19.4010184
C 24.8361802 10.4324332 3.3307622
C 30.3680105 29.3008969 3.3531217
C 8.8649493 12.6814883 8.7184697
C 28.2383953 16.0019421 2.9146031
C 2.9529177 2.5553595 1.5919836
C 9.4650128 8.9525309 2.6265305
C 5.0526888 11.0446921 8.7067442
C 8.4187286 7.3984950 29.8460360
C 22.5581495 14.6348410 1.8373597
C 4.8773195 23.5867332 29.8539627
C 29.3727226 23.8232236 17.2834635
C 7.9666956 16.3229807 23.5283935
C 17.9424797 1.0409425 11.7574247
C 30.1452128 1.2321989 7.6721543
C 18.7777292 2.9405939 11.8145904
C 23.4201616 4.2485919 20.5614380
C 17.1484362 4.3170245 12.9146002
C 13.7578230 12.4882886 29.9588596
C 18.8998726 25.6426710 1.3344770
C 20.6493278 23.9267160 14.6503748
C 29.3055628 9.1682959 1.8555488
C 13.7699929 12.1015321 25.6549822
C 13.9940770 4.3181000 10.2752353
C 10.7811922 7.9348742 5.2022609
C 2.6480172 15.4739677 24.9812156
C 26.7899692 10.2308843 3.3033325
C 30.0669284 0.1089876 20.1706448
C 11.1256019 23.0959792 16.8442014
C 2.3746409 30.1653304 9.6847859
C 3.1217423 19.9164284 8.0441612
C 10.8439903 10.6092755 17.0688097
C 2.1415499 22.9554109 3.2121092
C 6.2021405 19.9632014 9.4026313
C 20.9681716 25.9267462 25.2845428
C 14.1045455 7.9877927 17.9244180
C 4.4958892 24.6495194 4.3733676
C 10.4470872 2.7739804 21.0514314
C 26.8661010 22.4992493 18.7561990
C 25.7126563 21.9353055 20.6700287
C 3.9201101 4.8884038 2.5637784
C 10.4678438 12.4012156 16.1380861
C 18.4188241 12.3350700 26.4627275
C 30.0409234 17.9196303 2.3947380
C 18.1650555 6.3681159 15.7750407
C 22.6145888 15.6088146 2.5443962
C 4.5368295 17.9992938 5.1807406
C 10.5725361 6.4212300 24.3821895
C 27.6845437 28.0557924 3.0975750
C 11.9677389 18.2561897 24.3167169
C 16.0396193 30.0040023 2.7480728
C 13.8527826 19.7029682 24.0825448
C 27.6277883 22.9050090 21.3697938
C 4.6331133 0.5451630 2.9092450
C 16.4493780 9.7053047 0.8142187
C 9.0532237 30.3927189 4.8336371
C 18.6665321 1.7406973 24.0468835
C 8.1968898 18.4705994 12.1017119
C 0.6241958 0.7454850 8.9886569
C 24.1446389 23.2885115 11.5393614
C 2.3488025 2.2150924 12.0279747
C 24.3973815 28.6219217 13.3414242
C 7.4563400 13.8276479 27.5995010
C 5.2904145 1.1971560 20.5488362
C 1.6827198 3.2340172 19.4506977
C 19.2366864 15.6800025 16.2926339
C 16.9045104 12.2368313 10.8921311
C 11.3539708 7.2368164 26.2139950
C 9.1191914 28.3175701 16.8835075
C 5.8919335 15.1099641 12.1671536
C 1.8549426 23.6594667 18.3523637
C 14.0640395 18.2628833 12.4180848
C 9.3685373 3.7974690 3.7167957
C 23.8737793 7.2499208 14.9501685
C 0.7598375 1.1820308 18.2221193
C 26.1993624 24.8092752 3.2892727
C 27.8175656 29.3868017 29.3393866
C 13.8307043 8.9494264 23.9433839
C 24.8621028 6.1338588 22.8626877
C 18.1637745 30.2990691 25.6296221
C 1.4696188 7.6577091 23.4992975
C 18.8569003 19.8940878 29.6108538
C 21.2286885 9.0845568 23.9620316
C 18.4219391 12.4760478 7.0045968
C 0.3568525 1.8553309 3.3892477
C 1.9800088 17.8657653 0.4384387
C 5.8276184 2.2846390 19.4722074
C 3.1778240 5.7538384 18.7983530
C 27.0019115 27.1355671 27.9746639
C 23.1520750 15.3460239 27.9890100
C 6.2849956 6.9998610 4.6512823
C 14.4815590 0.1910268 7.9704000
C 20.6276872 20.0859108 10.3092506
C 16.6699997 8.6043115 29.1861013
C 27.6873444 0.2333885 19.6542485
C 7.0411673 9.6667964 6.1635518
C 6.7761413 4.5151670 10.5388063
C 24.6135937 29.2174380 2.5893765
C 20.3541761 29.3067608 13.0030186
C 20.7542455 10.7784413 15.3519243
C 7.4137204 9.3357186 23.2847232
C 30.0616257 29.5423167 18.0343534
C 28.9325416 27.1998841 18.6685225
C 15.3582600 10.8663829 29.9623805
C 10.9197627 20.7680966 5.4368691
C 18.3960269 10.2929876 12.3789435
C 29.4930905 16.9125918 18.2992847
C 7.7683332 23.2937648 24.4229165
C 17.9284564 1.1909425 6.5658279
C 26.2134619 22.5517548 21.5144455
C 9.9389494 28.3124618 3.0300461
C 1.7185754 27.3991333 28.9081226
C 2.9526410 26.4674134 5.2279817
C 3.8080552 15.3001460 5.8320983
C 19.7891836 8.9470149 19.7444820
C 9.6510065 9.3865287 21.9162859
C 1.0308261 9.8025761 6.6441368
C 5.5454317 26.6527840 16.4531802
C 2.9925490 24.6973033 24.5186155
C 22.6132189 21.8925014 29.4746368
C 13.0781861 15.3928886 28.3166090
C 5.2365240 18.8294024 19.6691303
C 10.1923608 23.8545411 16.2327436
C 27.9368328 10.3896054 23.8682071
C 28.8466924 18.3043639 6.5129532
C 20.0047826 25.5872356 18.4944465
C 21.6967802 2.8532107 11.2707491
C 25.2545353 11.0633616 2.1745873
C 12.2589170 0.7836039 0.6146280
C 26.5385335 21.6477914 3.1271900
C 17.2758781 14.1464246 27.5771568
C 23.9586430 8.0168475 8.6900505
C 5.1082138 0.0984325 14.0529492
C 20.0184706 27.6957088 2.4767672
C 12.1278949 1.5167426 4.4286126
C 11.6027364 15.5805502 24.7851360
C 29.2814743 8.1117658 10.1279743
C 0.1388679 10.4618710 26.1561820
C 12.8937495 27.2680944 28.5151046
C 11.7246278 24.3948730 28.4521209
C 4.3333838 14.5244335 26.6670499
C 25.0082128 18.1773540 3.5187889
C 29.4977619 27.9130180 1.4579610
C 1.8423983 5.9278766 18.4692662
C 11.6793712 28.9169871 6.3931848
C 23.7344405 26.5366665 30.3029045
C 11.4775117 24.0119693 23.8747604
C 13.5036281 7.0072467 29.8642134
C 0.6718169 19.3255292 27.1611352
C 27.2966571 28.3815686 9.5648231
C 1.7237536 13.1160262 10.6885961
C 9.6819030 3.0313387 14.1452109
C 20.4326246 10.5459507 26.7214091
C 20.7493622 24.3002713 16.2170267
C 20.7725512 9.1527861 21.7846428
C 25.1616627 20.8868823 13.9126066
C 19.6696093 4.3242077 21.8300499
C 15.4874533 21.5384850 26.5433400
C 15.6948702 13.7919239 23.0422996
C 8.9911416 9.7773249 25.6005497
C 15.1926097 23.3423617 28.3777818
C 13.8476251 15.5044589 30.2724398
C 9.6241962 24.8381127 1.2825260
C 12.1538153 8.3524891 1.3410334
C 10.6014529 10.5755432 19.7415105
C 4.1275365 14.4107844 20.2400958
C 18.2206414 9.0477111 23.3416262
C 15.9129202 0.3984695 14.2110440
C 23.7948396 16.2769270 18.6618232
C 15.0426178 26.6412408 4.5669922
C 8.9000475 11.1570107 1.7617192
C 25.0370737 21.8284004 6.3493608
C 0.4434519 26.3704456 26.5442711
C 8.7818801 28.9379634 3.2246086
C 1.4056659 15.0998089 26.8021228
C 21.2493773 18.7806138 23.9037471
C 25.5334641 11.8957678 23.2801304
C 28.0174670 3.7680364 2.6726962
C 4.3768114 16.5490601 4.7780727
C 0.2540638 16.1255912 9.0149530
C 1.5740519 20.1442162 9.6044657
C 3.7728394 28.9564329 18.7988244
C 27.3892581 16.2377482 30.0929989
C 13.6928496 22.5117571 24.4392645
C 19.5481115 21.7147888 23.7477769
C 30.2182520 1.3299603 1.0690098
C 30.0771500 11.9721956 14.4404477
C 15.4396114 21.3365827 3.0060393
C 6.6106518 20.9816831 15.5019056
C 4.8246765 24.0407689 7.0861287
C 0.5466025 13.3293311 29.5866359
C 0.3692216 20.0798866 18.7330423
C 4.8570083 11.4714417 4.7230127
C 26.0365996 19.1012273 24.8144562
C 5.4936170 27.3458123 18.6927470
C 2.9640348 19.1352165 28.1274171
C 8.1056247 13.9324235 4.6210388
C 14.0781323 27.0932055 20.3743856
C 7.6169093 29.5647666 21.4878430
C 23.8600667 17.8420965 2.9961476
C 24.2155780 2.9644831 6.8563936
C 3.0106348 12.3405545 27.3000707
C 2.9730989 22.3076764 14.7394201
C 15.7892874 4.1364389 24.2886209
C 23.4453797 1.7012880 16.4349310
C 1.6895479 27.2074904 26.6354250
C 12.9085610 28.2686235 15.5841367
C 21.0703567 15.9574750 17.5087919
C 9.7057425 20.6381371 17.0337810
C 6.4353930 29.1802825 19.8461575
C 15.7761721 6.0041686 14.6687660
C 29.7023272 20.2950786 16.7947040
C 23.7586012 2.4150312 26.0983065
C 25.4095129 13.6493490 4.5286820
C 12.2436852 6.1676581 9.9681787
C 8.0742152 13.1093887 19.4087688
C 15.7543675 15.2754480 2.2413623
C 13.5379897 3.2462472 8.5130448
C 8.0462374 5.7668716 29.2500166
C 9.9247645 6.7256139 10.7543184
C 5.0719508 4.9377586 5.6819056
C 8.1873285 25.4775616 8.8526755
C 3.4154324 2.0994105 27.7357337
C 17.3346752 29.9001376 21.0040944
C 5.1832580 2.5447842 4.9349948
C 19.0087546 12.9830888 10.8000173
C 15.5203342 20.8938626 24.1968222
C 22.9763762 12.5875988 9.9192515
C 27.1111032 28.4476163 6.5026063
C 27.3355787 22.2854959 9.3945550
C 7.0609396 19.2060092 11.3000806
C 22.9565948 17.6910783 6.1422479
C 7.5943626 24.4897814 25.1647556
C 19.5209828 13.2705383 12.8765723
C 8.1049106 29.4320688 4.4446343
C 6.8812644 9.6349653 2.1790322
C 9.7449312 14.9917266 7.7327210
C 12.7248576 7.9766700 17.7037459
C 18.7762244 24.0148036 5.5501382
C 20.5563648 5.2164634 25.4208133
C 8.7363485 8.5727169 10.3867661
C 29.3959357 27.4499843 7.5773735
C 20.1423862 24.1489656 11.0485330
C 30.4765784 15.5070431 26.6094987
C 23.2423745 18.3426853 25.1473586
C 9.0850705 6.7606527 21.7115259
C 23.3010975 3.3937716 12.9680871
C 19.5641455 20.2682966 21.6688210
C 12.4818876 11.0350000 11.5154550
C 26.9717854 29.2347016 3.7409199
C 19.8529520 10.6203105 25.2702484
C 27.9812172 15.1706857 1.9728816
C 8.9853651 2.5015651 28.1730586
C 1.1868312 3.6813797 23.6327132
C 4.5520171 1.3081513 11.9901831
C 13.2972452 10.8025176 9.0344662
C 10.1890538 25.1131580 26.5772978
C 22.4074280 6.0050243 28.2975288
C 2.3956112 25.6458713 0.3083750
C 22.8085073 23.3587016 20.8996533
C 12.4498884 2.5625280 22.9639517
C 14.7958066 19.7582336 21.8197764
C 1.8925569 16.5830074 2.1955299
C 12.6918124 4.2712700 16.3542057
C 2.1300165 23.1897204 20.1070710
C 15.8316861 7.6601939 7.2221279
C 13.5587971 19.7241622 27.4293141
C 18.1444588 4.4125615 21.2747014
C 16.9227140 22.9305097 3.8859999
C 24.2131283 19.7833007 29.1879199
C 13.1060143 4.8079722 25.9319338
C 25.3728318 21.2222014 5.2095569
C 20.0564265 25.9970000 7.1489510
C 8.2202885 15.6266976 0.2698766
C 27.9803692 28.6291755 15.1704522
C 24.5679888 8.8497262 19.2106461
C 7.3281950 13.0156239 24.2068927
C 1.3535394 28.5139270 28.1405531
C 13.6208065 26.6675636 17.7913904
C 28.8513249 20.9619202 24.6352934
C 18.3508036 20.1183196 16.9929818
C 9.1050221 9.7748139 7.3315105
C 3.8240711 23.6940655 13.2909557
C 0.8112517 2.9645167 10.2507596
C 3.2532827 25.5573755 13.6652758
C 3.6000816 3.6543581 13.8386801
C 18.2142328 25.8812373 22.0463207
C 7.7205612 24.2044746 15.8187273
C 15.4503133 17.2287928 27.0957097
C 14.4730563 12.4711742 6.6054625
C 27.0565057 14.1631006 28.3368772
C 20.8284654 2.9599230 19.8200817
C 8.3474138 17.6554045 25.0691573
C 1.3435836 29.9467658 6.6380474
C 23.6783728 22.8284300 27.2178226
C 2.6042041 3.4364439 26.0423441
C 26.2281937 14.5383522 23.3346395
C 1.2786815 15.6003748 17.2589015
C 8.0774341 18.8968086 22.5535402
C 1.8888289 8.5206291 13.8054755
C 3.5827762 12.4459067 24.6679005
C 18.8624330 9.4757718 20.6691144
C 7.4264232 9.0399023 17.8968975
C 13.5695012 11.7215280 21.4316144
C 23.0197460 11.2597963 6.5884078
C 24.5129484 26.7420560 9.1372543
C 15.3710085 20.5466003 13.5126266
C 3.7762646 1.9512449 20.2544662
C 4.2976682 0.0489250 4.4650300
C 3.1636269 17.2779891 30.1763326
C 22.9633507 14.9620108 7.4285755
C 1.0731255 1.3800575 26.2155611
C 20.0578267 0.9859185 11.1837904
C 12.1398181 13.8284127 15.3731828
C 30.0958391 20.8154393 10.0516670
C 21.9343528 17.0356951 17.5667078
C 13.9536144 5.4050705 18.4798392
C 4.0592830 4.2290717 29.0012724
C 30.4662786 3.8506683 6.4687133
C 20.3405166 18.6983643 27.0145380
C 9.1982388 16.8903534 2.5249157
C 28.0636140 3.0863182 16.5524949
C 26.7997887 26.5881024 10.1226252
C 25.9676646 16.1613734 3.1050478
C 2.8452997 29.1593057 16.4688475
C 8.4106519 1.8122865 29.2062359
C 5.8978113 5.4567881 0.6373321
C 5.1859856 7.2121254 8.5754212
C 10.2818890 1.6437901 29.4467471
C 24.4934280 17.4128281 28.4070820
C 26.5422667 12.3149484 8.3489659
C 17.9732890 2.2619575 4.4390769
C 26.0261391 8.2408172 16.9566468
C 7.4018618 4.1033776 5.8051545
C 9.2304020 22.7868181 0.6310802
C 25.9697605 9.2373674 16.2482251
C 28.2678503 23.8773217 21.8602736
C 26.9201448 17.5169287 1.5227221
C 25.3635068 0.4862442 26.0145626
C 28.5470587 27.8098410 23.9318652
C 14.3636178 14.5921935 4.2507587
C 29.4324160 28.0159378 4.4732000
C 25.2231528 23.2641691 6.6269269
C 5.8132440 18.0117664 20.9248819
C 4.1912839 9.1044841 8.3800141
C 23.7632868 1.7567173 30.0848104
C 3.3847241 17.6901454 18.7881080
C 9.0196531 17.8293649 17.6099436
C 28.0705197 23.2724230 20.0445663
C 13.5141810 4.5804566 29.0113569
C 25.5489368 16.0954682 13.2693525
C 4.8964705 9.0087943 25.0011087
C 14.7543993 24.6635529 0.0072878
C 13.4527168 15.5381553 15.2766168
C 28.2780988 13.3328031 24.1595897
C 8.8107922 2.9839502 10.9157530
C 3.9370438 16.9368385 25.8027904
C 9.3114901 5.2806855 3.9154873
C 14.9206844 16.7791996 3.7704279
C 29.0310344 12.1311475 0.0647898
C 1.5545606 2.3093803 7.6485166
C 25.6405429 6.7591250 9.7526388
C 21.0133885 4.6452433 17.4090409
C 11.3791410 17.2930973 19.5886758
C 10.6223246 27.0186524 10.8372293
C 21.9463859 1.0689074 16.4446534
C 8.8614830 28.2244254 6.4904287
C 3.2441606 8.0549352 25.4323482
C 28.6487711 3.7437958 13.2436680
C 10.3947797 24.7575070 22.1211904
C 12.4123635 29.0626637 14.7555399
C 16.5143850 6.5847131 12.2273238
C 27.2300606 4.5280110 4.8931487
C 29.3619019 22.4065357 4.6266734
C 9.0123404 20.3328726 27.6298038
C 12.9477291 7.6460383 19.1023370
C 4.8830032 7.4667542 20.5867144
C 1.6116900 7.2039568 3.7582994
C 30.2807194 11.5153065 0.6798810
C 16.0290434 19.7237241 14.2730696
C 9.2782303 5.3861505 0.6329799
C 29.7136539 2.2189757 1.9596699
C 20.0771059 6.2457635 0.0619784
C 16.8170695 0.5454190 8.2378351
C 27.5418443 11.9106375 27.0849342
C 25.5219457 28.3893274 5.3271636
C 7.5917009 19.7765255 2.3111228
C 7.2759098 29.6013127 17.3920945
C 12.4817215 1.5713620 25.5190452
C 18.2353744 8.3680654 19.1447830
C 18.1836128 0.8131913 29.1658995
C 2.4455953 29.0704888 4.4073150
C 6.2531495 19.0250822 18.0234771
C 9.0160499 2.5347705 5.8378395
C 27.0311207 20.4968156 22.9277519
C 4.6481489 9.3339708 13.8747845
C 26.1899213 19.7864636 6.3986176
C 6.1100547 28.0449836 2.1442617
C 6.4436627 17.6289320 6.6497468
C 20.5540968 4.7074607 7.5547328
C 21.8059418 17.9339868 15.3606946
C 3.7221728 11.9109135 0.1497909
C 27.9907985 11.4161309 3.4834195
C 18.2525678 15.4025311 20.8143954
C 8.1947133 2.2348256 0.0871874
C 0.4038590 4.6678593 4.4273539
C 23.5372860 17.1936118 7.6808546
C 16.6798636 3.5813517 10.7269451
C 16.5784476 17.7658601 10.0227928
C 0.6463418 6.2995237 18.2677044
C 28.5532945 12.0620255 21.2895746
C 20.9525254 13.8931005 10.2812416
C 3.1343845 15.0657358 1.2804186
C 1.5544122 7.3802283 6.4107418
C 23.2421208 6.2407456 27.4718777
C 21.1342566 24.9841185 10.8821468
C 6.7423806 20.0309492 26.8857979
C 25.8880979 13.7726726 29.1424168
C 3.6377361 25.3908566 27.2772126
C 10.2114103 27.0722776 0.2088180
C 14.7552511 1.9001468 17.5683410
C 10.6012116 3.8524662 2.7399415
C 20.2362623 14.3115564 27.4506269
C 0.9655273 17.1404868 5.2884826
C 28.7959706 26.1669273 14.6366645
C 23.9610896 23.3544165 19.5454275
C 7.2632781 2.4065566 28.3365748
C 23.4385468 16.3116673 5.6442619
C 19.7125279 8.0318752 13.1744604
C 3.4705388 16.7049546 21.1846984
C 8.4280834 23.3776548 2.8136459
C 8.9581357 8.0149153 14.8678859
C 14.4969667 0.1417239 27.4681996
C 7.3098244 4.7176064 2.5019435
C 18.0581129 28.5876650 21.1691715
C 11.1994698 10.4933284 29.9344935
C 16.6464048 25.5724770 4.6689795
C 6.4638335 11.3095358 27.1037053
C 28.3898328 25.6038358 25.6484336
C 19.2705887 22.3479399 6.3640868
C 24.5815643 2.7643712 27.0745238
C 22.6092750 0.0041330 10.8848202
C 1.3959340 1.0601349 29.8710654
C 16.8326835 25.1330293 7.2234963
C 12.8083936 26.1858669 11.8730176
C 14.1120680 15.5340238 23.1850684
C 11.5009215 29.4523899 27.1568777
C 22.2158814 27.4358700 19.3891937
C 4.4571378 3.8613948 11.7310817
C 16.9908397 15.0596675 25.1651010
C 12.6363036 11.2113706 23.9957305
C 21.8249531 8.9623744 25.9505263
C 14.7021348 0.5662569 15.9733000
C 3.4056634 11.3010132 13.9462912
C 18.7061758 24.5425322 3.4601254
C 10.4787683 11.5917552 23.5317555
C 6.9252258 26.0574647 27.4117649
C 20.4414108 17.9218772 14.3283255
C 5.8826605 6.0008221 3.5030746
C 7.0001622 22.5146303 14.6788506
C 8.9229029 7.1287308 2.8194875
C 13.9238447 23.3497364 21.0506350
C 26.3655809 14.0011481 2.3300018
C 5.7660005 30.3825085 25.9700055
C 29.3997964 22.7271536 26.0867101
C 21.8951027 12.0260799 10.0760310
C 30.0623688 13.5930020 16.0673576
C 10.9679565 0.3209156 22.2807941
C 16.6208348 16.7148284 26.5578793
C 29.1936205 19.5095609 10.4245217
C 19.6141821 28.9517893 26.7036169
C 5.5091704 22.1805346 9.1497495
C 15.1447469 9.1595605 20.7235515
C 24.7463180 14.7109697 0.3132358
C 28.9346070 6.3807814 15.9015407
C 0.6791886 26.9769687 23.4491605
C 29.4864519 2.9272705 5.0759678
C 28.7453695 4.0269168 0.4098101
C 10.7123160 10.8290351 2.1280952
C 0.4809735 1.4056465 10.5724256
C 16.0954315 10.6070390 8.7274046
C 3.0446512 9.6376332 15.9813473
C 23.3496570 1.4652831 21.3094031
C 6.1545291 26.7981133 28.3296153
C 21.5845742 21.1656605 1.0507855
C 5.5970453 28.0484273 0.7587122
C 20.8858407 24.4324913 23.5576618
C 3.1340898 23.5151971 25.0543086
C 21.8598537 29.2745323 7.2410537
C 23.7456636 17.0232236 24.1207365
C 9.6938326 29.1559350 18.2951637
C 26.7657945 17.8340220 24.8813507
C 18.8943513 7.5556839 29.3826168
C 0.0557376 26.3642208 4.3152962
C 26.8088394 5.5004961 16.3153935
C 22.9106122 1.6552015 19.7937303
C 7.0380718 0.6102156 8.1529214
C 10.9319509 15.6955907 13.8378569
C 24.1663896 8.1688168 1.0347897
C 13.8984214 27.8207094 11.4084581
C 6.5492486 6.3775499 12.4778557
C 20.3171522 22.3199370 20.9909027
C 17.3753602 21.7697256 14.1092834
C 18.3275984 7.7632831 11.0824701
C 20.7613714 25.4356431 2.6849483
C 13.2599260 16.9727115 12.0805694
C 21.8567477 21.2137555 5.0854812
C 4.3820083 28.9747822 14.8590218
C 5.8139869 25.4144118 26.6653008
C 12.2405489 1.5983599 22.1961961
C 29.4509363 25.5376665 0.9355794
C 27.0054143 12.8610227 17.5336896
C 21.1469802 1.7508218 7.5878203
C 15.3121642 25.8293715 0.3942024
C 24.1736650 12.7989719 8.1082750
C 24.8183254 6.7199360 21.5611592
C 22.3161439 26.7696113 9.6490190
C 15.5168793 2.9411475 14.5028200
C 1.6013760 21.2909840 23.9663951
C 24.2660141 30.0292630 4.0254299
C 17.5858074 23.5442093 13.2062877
C 23.0761333 18.9396269 8.0481609
C 15.5107241 1.6335983 15.4510349
C 21.6921523 18.2305086 18.5689504
C 26.5351148 2.0154429 5.2631721
C 2.7407943 18.4162765 2.8927800
C 20.1074407 16.6794633 28.3689364
C 24.5894482 4.6890331 29.0199061
C 9.3701633 20.2587900 18.6007414
C 27.0471976 19.3116553 9.0763130
C 17.2964003 5.0358061 4.0905218
C 3.5091769 7.2314820 15.0207526
C 6.3688354 8.5839114 1.9719434
C 9.4284126 15.8790377 12.0532765
C 26.8606737 12.2925361 11.2032542
C 23.3560116 7.2569281 12.2208411
C 6.5320780 27.8585186 24.9395062
C 11.0633195 15.8065307 30.0232640
C 7.3827575 21.9659372 24.3339573
C 26.9153760 21.1126212 28.1991304
C 14.2129215 7.0459947 13.2678845
C 16.1315157 11.4238450 7.7516694
C 14.1472730 17.1217233 6.6579695
C 19.9272969 29.2016480 0.9384236
C 9.7883347 13.6836816 29.3854675
C 16.2428465 11.5181950 28.0466831
C 25.3999288 26.1014445 1.2318639
C 29.8208066 20.9739513 15.4071220
C 7.4114713 12.4688703 18.4770516
C 11.8191533 24.6452441 4.3519663
C 14.9821997 27.5435800 2.5438488
C 11.9829332 3.5818485 20.5125549
C 4.8770457 8.5543629 2.9375938
C 3.7144275 14.0775745 13.4851499
C 0.4096867 9.8094029 11.1239432
C 5.0167947 23.2552427 25.9213951
C 21.6735551 5.1863523 0.0099302
C 10.2722839 8.4737532 23.7474740
C 16.0651328 3.1631816 21.9039692
C 3.2501074 28.1863165 5.8832460
C 25.8232693 24.7961411 16.7554101
C 28.2050835 21.0284857 21.9427066
C 9.4268963 25.5907603 14.7161419
C 8.9865116 19.1795247 11.3679171
C 29.4690360 26.7499531 16.6150681
C 21.5542218 4.4002897 24.1725148
C 6.5573034 21.7946942 11.3631210
C 30.2912214 21.3037694 0.1519771
C 23.5273610 20.7756094 10.3047811
C 1.2407066 1.2966548 19.5524675
C 18.1015101 10.1438985 17.8132570
C 9.2881326 20.7245595 24.6374572
C 15.6551730 6.1928152 10.1206817
C 17.4944521 28.1227504 14.8576500
C 2.3624664 18.0644351 22.7136107
C 3.5775758 9.4651992 11.1930839
C 5.9495668 4.1288669 22.5488432
C 3.8347013 28.9153317 27.6212091
C 20.7689949 28.6508612 14.1900194
C 30.0534749 10.4502258 6.1738776
C 23.0641821 28.2750400 14.0564985
C 18.4450170 14.0916998 6.9750832
C 6.2071575 15.4030130 6.0545640
C 7.8378553 23.8118111 1.5748931
C 9.3392569 7.7926008 17.1461690
C 7.4187849 15.8933003 28.5015835
C 5.8252006 15.0364451 1.6374318
C 23.8419957 16.7399640 16.4278562
C 15.0047458 5.6183672 20.4641616
C 18.3241393 23.6316952 0.0358556
C 2.3493813 15.3363997 2.3563700
C 2.7339253 17.1740148 12.5638981
C 15.5020769 9.3056253 2.5147331
C 6.6524950 24.6646334 2.3355955
C 18.1734720 16.2988650 18.2200621
C 25.9534267 15.7406372 23.3888474
C 1.8262534 20.0418240 27.4199384
C 6.4698252 25.9447676 14.5847532
C 5.1407404 1.1189628 0.3905563
C 17.2010971 12.1773539 29.3467091
C 25.6301529 1.1177372 8.5169657
C 16.1584071 11.3648528 17.0377242
C 7.9917074 16.0471310 2.8124533
C 17.5722099 11.7451707 21.6082789
C 21.7542188 1.5986011 13.0079335
C 5.9258030 5.8684723 18.7494606
C 25.7739067 11.1555382 12.0920544
C 16.2043232 2.5589660 27.6080135
C 19.5933290 14.5673630 0.4280640
C 25.1547872 10.9426258 26.3324865
C 21.5132137 11.6876009 4.3220390
C 13.8665346 3.0605278 21.0037762
C 1.8667936 8.4355318 19.8205880
C 15.9916911 2.7907692 1.2127904
C 10.7820982 23.9875216 7.1672248
C 2.2311477 8.1899032 24.3618181
C 6.3459156 26.7799076 7.8074873
C 23.9467242 4.1128862 9.1688739
C 22.3072191 25.7102031 8.1077885
C 8.3447303 11.5214785 20.2757412
C 17.4810976 8.9676793 16.6238945
C 28.8877487 4.3763164 7.7304693
C 8.9813671 0.4718662 27.1383167
C 24.9724842 13.4330893 12.2142399
C 28.8118017 29.8479539 22.9100473
C 2.6229696 19.2381196 25.3333032
C 17.3765165 24.9837004 26.4126569
C 12.7716822 1.8787176 18.7957335
C 3.9719498 29.3522873 20.7537313
C 19.2487727 4.4418570 2.3814713
C 11.6499568 13.3937869 25.8271998
C 15.6227323 9.0982524 26.7582020
C 13.0367687 24.9737147 14.5752951
C 0.6455193 4.1492242 12.4657575
C 21.0623361 10.8513157 17.8802644
C 8.7760430 24.3089410 8.9138219
C 20.0833804 2.7488917 5.5030004
C 23.0969675 8.2053026 20.5100305
C 2.1867957 25.2960916 29.4709542
C 24.8155128 19.7529596 23.9640366
C 12.4176016 5.9774986 6.7323548
C 7.1380466 11.7195402 17.2457159
C 13.6397694 7.7127993 14.7776358
C 15.0529933 12.3265190 23.1673187
C 29.0309362 2.1241247 9.7093350
C 2.5719839 23.5256851 27.5934744
C 20.7439976 9.1402794 15.0214188
C 10.3380903 6.5319377 15.5721310
C 14.7980844 12.8281511 27.9777987
C 9.4294143 16.6940202 1.2382190
C 17.5499039 26.7341079 17.3910659
C 18.2554045 25.1542428 5.4035414
C 30.3941708 19.3314327 11.6658480
C 10.4997829 30.3842005 5.1853275
C 16.3134484 28.5338156 12.2894317
C 20.8467293 14.5434595 11.4768179
C 13.3451184 10.1481618 27.2757471
C 20.9996442 14.7167498 15.3518586
C 9.1920596 23.7016193 4.2887247
C 13.7882800 18.4139960 0.5459968
C 11.9983769 4.8520864 28.2960899
C 24.9897189 18.0869207 10.9928261
C 7.7202655 4.9811810 14.6583835
C 8.6235300 12.8537475 6.7846558
C 30.0102038 20.1653219 7.2398738
C 12.3246534 20.0085497 22.5574327
C 13.6913276 6.1483494 22.7478779
C 26.5678676 28.6820930 14.8547794
C 5.4222387 22.4002613 16.2525327
C 29.8441976 10.2202028 4.1046267
C 1.5176367 30.1100651 17.9943571
C 16.9924948 1.1762607 10.8967793
C 21.6691996 0.5222446 3.2616101
C 18.8823821 10.8543878 28.5388893
C 14.2368134 22.6362843 18.7619369
C 22.4997397 8.4538492 12.3138369
C 30.2052499 17.8240136 18.3824173
C 6.2631712 7.2725530 29.9056598
C 13.2722167 2.1647422 9.1725238
C 11.3722509 17.0953963 24.5495492
C 22.4234515 28.7590372 2.7549656
C 2.6546836 4.5951127 0.5560704
C 5.0222561 26.9963806 13.9659884
C 29.6240913 27.2214732 27.3629074
C 29.0729804 11.0245553 23.8801771
C 25.8911636 15.9197460 5.6626067
C 26.0014960 30.4602880 0.4346312
C 1.4567362 19.4951415 8.5149497
C 23.8318657 13.3814919 21.7194921
C 17.2926194 8.2377739 25.9589978
C 10.4512521 12.3601502 8.9502387
C 4.7751523 25.3219801 18.5697901
C 30.4783977 18.6507891 3.4702783
C 13.7678649 17.8765223 9.5268745
C 0.0426147 14.9154384 7.3022806
C 21.2367990 4.8067069 6.3402515
C 29.8197995 16.5618909 11.2546241
C 27.6557211 12.0162097 1.4404192
C 1.9788455 22.6626753 12.6546831
C 4.9494622 16.8219845 2.2895794
C 0.0176835 8.8932423 15.0470813
C 10.5777035 27.8447870 14.8781682
C 7.8785290 1.2638104 6.7392972
C 11.8715949 15.0670469 16.5262998
C 26.2963283 26.4226936 25.9228930
C 5.2200225 10.0997649 16.6031214
C 2.6702777 2.1116106 25.6185510
C 1.7048117 13.9236192 6.2183247
C 25.5450837 5.5208334 18.9365898
C 29.0220935 1.0238761 28.8621150
C 7.0965825 14.1345018 6.2477843
C 6.9361780 0.6507353 10.1773327
C 20.8175355 19.8350329 27.5833157
C 5.3909533 20.0283457 13.6909582
C 1.8535813 25.5477109 2.1709527
C 14.7851484 27.1007354 14.1505598
C 27.2207407 23.7426157 19.1507089
C 6.0522486 17.4946331 19.3290139
C 5.2923213 12.8301394 9.3123811
C 21.0949617 29.2811873 11.7784764
C 20.8337621 26.2658158 17.4816899
C 22.8741008 9.1417651 6.1521240
C 13.6610239 30.1012965 23.7126334
C 4.1651176 27.7681866 17.7693325
C 20.1838385 4.9759100 13.7262322
C 18.6035316 17.8977281 23.6533141
C 14.6892959 30.2512172 18.3825917
C 15.8729975 23.6185480 3.3834385
C 1.9065900 27.2377538 17.2861297
C 13.3768389 28.7432298 29.2124032
C 22.3964113 16.4433485 19.8552794
C 27.3188686 24.6639626 29.2471634
C 18.5651776 10.8318500 26.0606971
C 0.7766593 3.9110553 1.5879775
C 2.1046747 12.5883915 18.0736906
C 19.1944535 6.0997309 19.8742436
C 6.1674728 29.3594418 8.7498121
C 1.3906899 11.2778626 22.3306868
C 15.5986515 22.6043043 17.2014887
C 13.0034248 29.4421137 3.2033435
C 27.6443617 28.0974272 18.2626447
C 23.4460153 24.1686217 0.6032644
C 4.8558099 6.8016842 17.0002901
C 8.1246792 2.5530235 24.5859960
C 13.7021051 19.4900197 22.5277200
C 28.8851693 14.0908953 11.3785352
C 4.2332439 29.4949984 10.5793876
C 13.0837209 25.5006307 5.0503722
C 21.7761259 14.5885245 13.1827256
C 28.5701200 27.7888607 16.9218514
C 26.0451133 13.8176307 8.8053949
C 23.0364350 11.3669996 30.0573436
C 20.2414043 12.1128747 23.5648915
C 5.5934330 1.0595192 5.2702096
C 4.4934080 15.2240956 19.1406669
C 10.6342971 19.4357641 19.8528951
C 9.3882555 20.4431520 11.3794410
C 28.1020774 20.9047296 4.2331737
C 0.7025377 15.3647839 22.6058193
C 18.9625343 16.8372801 23.2035818
C 2.0741271 21.0994091 0.2579399
C 17.3880206 26.3220648 5.6609090
C 18.6509605 26.1705105 9.0894495
C 13.6021195 22.4755152 9.0743508
C 0.6511234 21.5245262 17.0288653
C 18.3609276 19.5074865 25.7988502
C 25.9378725 19.6881374 26.0342347
C 29.7682809 4.5226035 15.4841246
C 15.5154870 17.2087458 16.6391083
C 25.3594432 24.0060437 14.5687995
C 25.7167027 28.2032787 30.0414016
C 18.1978264 3.9656120 29.2735459
C 5.9203658 21.3770827 18.0433338
C 4.9562239 21.1284711 6.0335758
C 8.7081343 5.1230382 8.7199831
C 26.3588115 25.8638329 5.1138505
C 28.0948724 29.3490409 21.5744296
C 5.8697867 0.2299284 10.8653459
C 22.9726141 22.0874865 14.9814743
C 17.1314229 0.8739994 4.0850525
C 13.3053177 18.4996686 15.3194589
C 12.1607351 19.2084008 9.7965485
C 18.9356868 26.9026506 15.5112602
C 27.1233963 6.7384123 2.5436889
C 27.0622959 23.5829205 27.2626112
C 18.2417833 2.0916312 2.0447072
C 20.1203043 11.0525990 10.0496383
C 8.3572533 14.1742954 20.1511855
C 18.6498413 29.0450428 17.4668503
C 24.1763128 15.5931603 11.4417018
C 26.8160218 4.8242124 22.7131937
C 24.3698156 6.9925296 1.4994092
C 15.6068640 12.3101126 27.0045183
C 12.0864548 19.8592268 25.5773483
C 11.2297015 0.5556491 23.8603038
C 14.9584983 2.6058087 6.2446343
C 16.2808487 9.8794320 15.2305307
C 2.7383505 20.3735945 23.6623268
C 15.8646392 29.0837707 11.1112187
C 25.0918896 0.7032794 12.4247908
C 2.9863807 14.9748933 26.9657104
C 10.1687719 9.7083120 11.5026408
C 12.3501503 20.4593124 11.3399753
C 17.2051001 30.0801796 18.8000267
C 26.2754297 16.8906435 15.5409655
C 22.2994602 15.6645064 14.8692481
C 20.1111196 11.1515156 22.4772363
C 27.8974263 12.8523091 9.2612664
C 16.7178263 29.6612225 16.0168831
C 19.7071048 29.9640209 7.6607326
C 23.2377642 1.5372354 23.9014624
C 20.4544971 27.1817917 8.0143415
C 23.0821199 23.1115906 14.5560868
C 20.2450752 0.1531954 22.6321569
C 14.7892012 4.7173699 12.3473530
C 10.6936761 13.9811681 20.7061317
C 2.1111944 16.0334547 6.9766443
C 19.5233383 1.7423004 1.9210049
C 7.0027703 30.4084907 25.8460524
C 3.6715401 11.5332154 7.0822975
C 17.3550520 18.2516604 30.4508146
C 7.8642567 28.9121648 1.0671283
C 3.4552596 9.8086998 1.7342139
C 0.1880815 9.4770237 22.2479209
C 25.1484370 9.2042766 21.7755191
C 15.5298843 12.1068413 13.1938204
C 4.7336833 29.5570273 29.8060174
C 20.6496979 21.1158856 13.2624639
C 27.6697752 4.0426441 21.4598705
C 6.7752067 29.7162270 9.7400292
C 14.5156022 28.1249156 28.7017099
C 25.1923654 0.7524408 22.6170989
C 20.3940615 1.5458444 8.8333775
C 18.7765707 29.4563876 0.3730653
C 21.9079766 13.8462486 20.0550930
C 18.4251362 14.1644698 22.4352180
C 9.1048876 29.5258613 6.2941476
C 2.7871717 5.6436712 5.9238839
C 4.5485999 21.5533484 29.5587358
C 0.9703646 2.6300949 28.2843453
C 30.0137207 27.7488014 9.9366354
C 20.6806159 19.0161040 25.8496966
C 13.2395935 0.8544932 9.5572725
C 10.7439731 15.2231729 3.5720766
C 17.6766005 23.3544056 23.2967876
C 17.5852750 7.4800260 8.8318158
C 5.4092220 11.5163550 28.5811667
C 23.7152978 14.3329591 24.2382009
C 9.0997190 2.9554301 0.7181691
C 10.6034729 27.7589457 12.3083871
C 19.1695739 7.5385377 23.0986301
C 8.4893564 7.0902738 13.6908528
C 10.0829558 16.6104251 29.5367385
C 14.4397187 1.9565290 23.0203685
C 29.6241141 7.7305216 5.8337622
C 26.5664102 9.4555062 26.7817732
C 7.9344535 10.0029611 15.6059277
C 29.3065709 5.8121113 25.0401665
C 9.4595789 8.7390881 26.4008889
C 20.0758594 26.6762226 4.3958713
C 4.2337741 10.4671617 18.2431397
C 23.5147395 28.7092795 10.9556408
C 7.1820567 3.3089401 8.8045467
C 22.7286313 18.6254216 0.2176468
C 10.5658526 22.9225369 11.5377641
C 25.0357983 29.5000538 1.2964851
C 5.3824656 14.7988744 7.8418414
C 17.1349215 17.1542122 2.4987230
C 20.6603457 22.8941630 4.4911912
C 1.9457223 7.6847480 16.6126538
C 20.8433654 13.7319649 25.1604385
C 0.9945078 23.2493109 15.8175616
C 9.3603094 5.0524083 6.9492518
C 5.5691341 1.3097474 8.2856169
C 22.8154402 9.1461418 3.2408082
C 12.6478471 27.7318414 20.3463062
C 16.3531180 19.8153966 1.5440244
C 29.1500643 23.9945381 14.3896316
C 24.9010061 0.2136877 15.0739119
C 22.0465052 26.9601895 29.8493662
C 21.3866184 21.9725343 7.8526953
C 19.7947025 24.2165497 13.7045271
C 12.1211540 6.3224457 12.8109887
C 7.5780909 28.5974666 2.6187862
C 14.6861022 12.8273408 25.2089989
C 21.3518461 19.4454236 30.0154349
C 3.9206639 29.9781059 15.8462171
C 24.5989568 12.7500478 17.0980457
C 2.5200883 3.3993685 10.0737342
C 17.6391605 9.4295193 2.2273768
C 17.3310165 3.5023792 13.9330130
C 1.0832349 6.4530348 26.1727033
C 29.6273704 29.5740485 25.0073774
C 15.3690037 25.3578098 12.1492565
C 10.6425993 29.9078861 25.6103610
C 8.9177236 20.4238494 20.9383878
C 5.0089708 3.8946895 21.0923065
C 29.5947554 28.2408744 29.8770763
C 12.1420531 28.0603473 11.1465978
C 26.6678890 9.3001276 4.5960365
C 20.9003418 5.4758668 11.5412586
C 2.4630312 7.0116829 0.5862080
C 26.7717434 15.3912251 17.5157368
C 7.2419057 29.9121364 19.0354509
C 8.6519367 16.0015213 22.2557914
C 24.2762636 24.4526532 17.6956430
C 14.5409217 8.4426874 11.5759429
C 23.6432455 10.9361252 0.4614758
C 5.8753321 2.8119707 23.4343310
C 28.4858610 16.7119226 11.3853892
C 14.8186924 24.6101059 16.2881978
C 21.3080862 22.5318963 11.0899834
C 5.0637242 25.2725895 0.0707808
C 11.4002397 23.9621464 18.3736555
C 27.1530685 19.7011834 7.4060432
C 22.9865803 20.1389960 4.9712826
C 20.7746048 1.2630136 3.1707401
C 0.7879289 14.4796066 4.3003948
C 27.2453600 18.9102554 20.6853369
C 0.8429628 27.0718871 0.3355695
C 22.6251172 17.7080094 11.0666664
C 24.3007328 8.5554319 5.6531318
C 5.5214416 7.1680592 15.5378797
C 7.7780250 21.9975915 3.9361922
C 11.8546101 0.0305697 12.6015204
C 8.6433704 19.4422499 3.2803054
C 6.9631734 16.5365814 0.5013616
C 23.5345153 25.9933891 6.5874538
C 16.2530380 13.1656844 29.7028430
C 29.7516526 7.4413906 29.4616087
C 20.7975367 17.6759437 9.3952344
C 9.9390467 6.0556087 11.8634826
C 16.1584599 4.5084241 5.8472209
C 8.8759016 26.2246422 6.7169496
C 15.1303097 26.8915905 21.8755741
C 20.3663270 3.5841571 2.3111795
C 17.6214358 0.8391828 15.4499250
C 12.9871766 20.5881422 6.9277631
C 15.9758688 7.4257098 28.6840798
C 11.2417837 9.2273133 17.9459117
C 20.4175160 23.1315852 8.9156452
C 8.3718822 6.0596970 11.0754206
C 14.9572806 8.1220615 27.9298082
C 28.4599442 9.2264883 23.3428981
C 26.6141577 1.8363874 6.6774699
C 23.9385292 21.9561989 24.4317796
C 13.6844638 21.0278927 29.7460728
C 17.5790108 19.8430746 7.7817593
C 28.8638047 25.4640818 20.2904600
C 0.2455274 14.3821618 1.7627722
C 4.6419571 8.5770973 12.7307517
C 19.3223402 18.5960933 12.7748615
C 0.8001495 12.8337686 11.4002404
C 24.7054540 9.6201585 15.9385711
C 2.3195701 26.9711198 24.0240453
C 20.8608882 16.7199463 22.0485138
C 19.3810824 29.6713472 15.8820526
C 10.5993213 18.4264923 5.7731597
C 4.7113429 21.7975121 27.9794564
C 4.6475980 30.3862095 18.4183466
C 3.3547760 6.9745402 6.9294059
C 10.3932230 12.5579673 1.0300342
C 28.0247065 10.0431669 14.1776989
C 2.1959394 2.1103487 14.9587466
C 11.1955839 3.7842582 13.3271488
C 25.6449774 14.5972307 17.2699521
C 2.5587235 9.7769734 6.6868532
C 0.1972284 4.4740267 0.8233364
C 0.9622385 0.1506089 22.8673629
C 14.8598532 8.2072828 0.2268299
C 19.6670851 12.9790483 16.5873639
C 20.5374433 8.9945915 25.9884864
C 12.4256197 22.9607357 15.8229774
C 4.3997450 17.8615378 23.5780053
C 18.3454104 18.1009001 10.9870096
C 8.5362362 28.3886949 11.4474428
C 8.5060636 19.8647682 1.2121479
C 25.3470978 27.8882078 7.7048171
C 24.9510550 19.7032523 2.1112002
C 29.1777013 17.9113300 9.1473001
C 11.9992738 12.2069676 3.2605865
C 24.1444271 24.8379700 15.4970101
C 12.7779609 13.9136178 24.8652315
C 15.4717778 28.0957748 7.3424882
C 10.7271571 12.8153227 11.5211381
C 22.4580724 22.1783843 4.5012683
C 3.8020492 3.8240452 1.1116499
C 21.5035885 28.5321296 19.6413571
C 29.9647948 16.1964400 6.9264866
C 27.0129327 1.1746437 20.9857125
C 3.5279276 24.7058543 1.0395135
C 1.4818577 19.9644486 1.9171584
C 25.5911209 21.0624608 26.2727604
C 0.2172884 30.2394907 4.4117397
C 25.1976650 9.8590985 5.9303117
C 1.7341701 18.6449704 9.4830484
C 25.8471732 25.0136431 8.4207788
C 12.1791545 1.7474381 7.2047860
C 1.4944476 15.4870882 20.9156940
C 12.6361007 21.7495870 28.2253096
C 15.9316358 23.7537156 19.9202053
C 2.5193452 11.0935119 10.0831757
C 2.7056084 27.0700311 9.1591858
C 18.3486021 16.6605003 1.1555885
C 16.6005642 28.7412853 27.5010223
C 18.5056368 27.6763355 11.1052843
C 0.8771965 10.8465347 2.8441617
C 4.1552830 20.8338955 26.8199116
C 15.3430828 4.3826732 16.5045249
C 17.9038660 16.3407198 27.1144772
C 13.7009258 30.0542500 9.9649496
C 23.8704673 19.1759257 30.4727471
C 10.1391670 3.2943250 9.2793260
C 25.4396684 2.4625937 4.3854077
C 11.7024413 28.8253941 9.5611433
C 30.3290108 25.9915163 18.1452773
C 0.1740642 28.4706713 25.1993112
C 24.0215524 0.5969794 10.9687838
C 3.2793645 20.2580162 4.7480336
C 4.4144586 3.7044753 14.7461376
C 27.3601702 6.0005765 4.8674778
C 1.7644699 7.6666520 20.7912102
C 12.4832964 4.1341160 8.2598610
C 4.9861830 23.3136906 17.0982581
C 28.6873338 17.2108101 20.2729402
C 14.3248784 17.7598006 26.4178058
C 17.8968126 12.8736378 13.3769850
C 0.3638644 28.0995521 17.0118193
C 15.3010677 21.3722236 10.3686223
C 20.8986453 15.8318462 8.6386327
C 17.0389476 26.9507000 24.3685463
C 10.4770519 0.1849855 8.0408177
C 1.6797867 0.3223561 1.3895807
C 16.6109428 16.3495845 15.8281247
C 12.0205977 25.3057279 12.7050367
C 10.7248851 18.5472673 11.9731685
C 25.4844203 7.2275971 16.4982293
C 17.0620267 25.0296197 29.6520841
C 4.6804597 18.4268214 28.3773054
C 6.9458897 18.0450658 0.8290866
C 20.1480056 19.0002317 2.3346823
C 26.0857774 10.4540344 13.1800157
C 15.8236825 17.7534780 2.7899474
C 9.9865186 17.8224222 3.3532428
C 15.0019772 12.1850068 18.3552169
C 4.6960078 22.7023758 18.4123155
C 29.3961578 18.8102116 12.7690597
C 11.2094733 21.9979705 28.8469630
C 0.5314361 26.4915849 7.3098286
C 20.4288006 29.5460160 24.4141374
C 19.1076540 23.1734251 15.5495031
C 24.3723054 14.5441019 22.1588692
C 26.2016678 5.7168497 26.2195458
C 14.6794100 19.3003286 7.0228314
C 17.6722757 24.5168846 1.3918167
C 29.4183339 28.7471108 6.0336109
C 19.6109583 8.0439970 17.6168388
C 5.0521384 29.0978388 26.0582929
C 4.0149090 18.9375597 9.6007579
C 20.6065564 7.0634127 15.3404046
C 2.4478692 29.0745499 27.2234917
C 12.3932980 2.2330806 27.9305232
C 14.9458721 9.8611066 19.3509195
C 10.4059019 21.3444096 2.2618638
C 4.0860526 3.5059151 10.3417522
C 1.8680650 16.8010100 17.0845449
C 0.8805605 27.1325472 6.2643422
C 22.9735448 20.7472228 28.8049616
C 28.4004635 12.1847681 13.1246369
C 0.8532835 0.3727664 15.3259454
C 12.0229296 5.5031698 1.5509337
C 7.9969130 7.4068843 27.3924438
C 20.7012230 4.1141175 3.4272359
C 2.9986425 9.4542308 8.2755460
C 11.0352197 6.3158847 18.2305839
C 30.3588874 8.7205238 12.8713287
C 24.1073972 28.6482502 6.8578805
C 27.2476182 23.6161780 10.0194545
C 12.9547387 9.7155297 19.7442486
C 8.1902077 1.6985298 16.5184755
C 24.0206459 18.1119121 16.8599120
C 29.4009169 14.6048587 30.3197820
C 13.6234209 30.4208550 1.1913304
C 18.0586941 23.6803301 25.3197901
C 10.9435027 26.1637294 22.8484590
C 24.4443102 8.0364267 12.1375478
C 15.7438328 7.5610471 23.7957693
C 27.1903921 4.9692874 17.5055523
C 19.6764805 9.5502753 24.2908285
C 25.5303252 17.7957878 7.2341395
C 8.6289026 23.1250807 26.5698413
C 27.6847469 7.0023950 23.5825474
C 12.8604396 10.3729756 10.4822867
C 12.6074512 10.7679579 26.3684487
C 23.0779784 1.7555400 8.8499147
C 11.7690126 9.0252945 15.3513685
C 27.4820027 9.2061621 21.8897989
C 13.5297356 1.6268494 12.6011291
C 20.2078749 6.4452762 13.9439876
C 15.3720903 9.4143429 16.2045734
C 26.7902859 18.8405468 12.6889075
C 3.3417807 1.1170764 15.5060030
C 18.3038102 27.2859533 30.1742343
C 16.6474640 9.0957540 10.8109240
C 16.6878564 12.8647234 14.3925776
C 8.5734087 27.6818129 28.4687041
C 15.7149883 15.8634668 21.5736214
C 2.2850369 0.3722012 13.2774449
C 21.2356735 2.3243261 23.5721560
C 12.4093988 7.5851138 15.2925705
C 6.2897731 17.7689763 3.9795199
C 3.6044420 14.1822770 5.0354655
C 18.0754456 21.4673630 1.6735029
C 0.7973465 22.6143838 20.4197115
C 25.0552326 4.8918950 1.2537040
C 23.7101967 28.0393965 2.9465071
C 19.5607986 17.4217800 7.2505917
C 29.0029809 14.4579292 5.5064793
C 14.7389985 18.9432328 3.3096923
C 22.2437701 5.2259780 4.0263208
C 20.0527609 27.7329726 17.1842874
C 6.5668918 9.3511408 14.7973280
C 7.5937388 0.3178848 14.3650843
C 0.7485904 7.6754437 8.4998231
C 11.1641690 5.9865512 6.2260922
C 4.0834092 26.7060519 11.7335295
C 24.0801425 13.2366828 2.7014163
C 15.8486561 12.0632143 4.3949590
C 21.6801456 8.4058234 20.3191412
C 22.8304411 24.5220356 12.1686831
C 26.3122504 19.8595257 21.9596372
C 26.6947014 26.1974518 16.3291943
C 20.7281445 9.6233511 8.2851445
C 29.1040885 6.7516321 8.1393196
C 26.9377716 28.5567049 29.7669906
C 11.3613151 4.1358528 16.7851413
C 22.2748222 15.9415946 24.4021683
C 4.8242981 21.2799844 24.0540598
C 12.7669252 12.7078878 8.6556244
C 16.3384921 3.9698612 19.2391129
C 6.0954667 29.4605951 21.8079388
C 6.2846697 19.3465841 25.7326054
C 19.7995117 25.4962820 27.4097533
C 17.3380100 1.8383554 18.2179760
C 5.5300924 25.9872123 19.6612276
C 12.2322546 13.0670388 27.3177016
C 15.6397933 17.2366645 14.1651859
C 17.8829686 19.9031720 1.7544751
C 27.2098900 7.3783846 14.4870257
C 26.2845036 16.3687478 8.8662679
C 18.2628057 27.1941901 27.4231934
C 7.5864733 20.5100318 13.8232704
C 24.3190829 19.6621769 19.2918015
C 26.1084575 6.2860601 12.3103948
C 18.2079121 3.0713189 21.1966504
C 25.2870831 11.1719697 0.5001168
C 23.7205661 26.0999900 13.8973735
C 29.1383743 3.2733242 23.4362620
C 13.0871151 4.0649958 12.4102627
C 23.7848499 20.9216471 19.3563542
C 12.7121888 1.9623862 30.2966423
C 11.6822399 12.9556028 18.7881677
C 6.0591424 13.0752386 1.0508015
C 6.9263708 13.4649456 30.1425642
C 29.2624360 2.0153703 24.2813407
C 14.7132453 9.6820760 3.4687093
C 10.5831464 1.1228334 18.4069732
C 9.1452321 16.0114192 16.2660037
C 19.8683417 4.7138455 16.5165363
C 26.9638581 7.7914482 12.1105334
C 1.1797523 5.2593676 9.3726277
C 7.4153723 3.6101654 21.1159672
C 28.4366485 8.3233231 3.9637961
C 7.9750550 23.0474932 21.5228890
C 20.5769520 15.2871141 12.9262215
C 22.3373110 9.2103708 10.0173625
C 23.4179453 27.9819977 4.1999025
C 26.0800437 18.3269692 0.2920174
C 10.5192083 13.3144907 5.1139665
C 28.8907369 8.0554709 24.1303890
C 22.1875792 11.7089590 28.1871912
C 25.3080612 6.8802508 18.9261936
C 23.3388476 19.8169801 6.4386439
C 19.5449385 23.8150730 8.1137766
C 3.3852278 28.6284010 3.4385766
C 24.4065053 4.6147955 24.9029110
C 25.5309477 10.3708602 30.1703028
C 5.7078409 5.2178746 7.0519496
C 1.5060486 4.5842965 27.8968084
C 25.0923649 30.1121693 29.1047284
C 7.1019682 13.9554401 16.2067590
C 20.6553486 8.9831155 28.2283943
C 12.3982692 16.7654078 16.9573056
C 13.5464971 16.3751163 29.3442841
C 25.3940182 15.0954797 29.4482046
C 17.1054933 0.9030937 21.4938739
C 13.3338816 24.6587108 23.1838113
C 9.3832076 7.0856081 7.2548553
C 16.7635058 7.3543750 5.1112348
C 22.1046909 20.3792081 18.9760563
C 26.5652242 21.7741652 14.0850127
C 18.9330933 9.6850788 4.9333938
C 25.9035675 4.7079933 18.0374604
C 16.3351732 16.8578089 4.9018584
C 6.4484330 29.2500284 16.0547452
C 0.1424812 7.4408818 18.9944474
C 23.1441137 24.8282931 10.0869468
C 28.1444437 19.5546588 26.4126107
C 6.0999120 1.7546922 16.0791596
C 13.8436395 28.3623227 16.5260805
C 9.1352763 9.5720712 24.4050110
C 16.6045365 28.6604966 4.9353246
C 13.4810414 12.7492859 3.0189355
C 26.3640443 16.2237088 4.3286614
C 17.3391514 14.5869205 17.6093581
C 8.3284817 0.5515739 2.4174148
C 23.9278847 9.9314220 22.7212117
C 16.1254027 26.6946575 2.5040188
C 22.1060922 28.6151741 27.6665843
C 27.6568727 10.1583320 29.7983649
C 21.9094267 27.8494913 10.1735568
C 23.1706024 24.2757848 16.6755799
C 1.1814177 12.2688204 7.9454228
C 27.0288814 13.6837267 11.9499851
C 27.7841878 7.4336003 0.2308148
C 4.4814595 20.5198096 21.5155405
C 8.6586064 11.0798570 11.4331837
C 10.3812488 30.2049554 16.3336466
C 29.9121740 8.0645178 1.1669406
C 23.1525457 26.8735558 20.4275850
C 25.2247684 29.6820798 14.1769959
C 16.8766114 18.9232924 7.4781473
C 10.5081737 2.3607229 25.3642057
C 5.5872270 12.6194932 20.2199676
C 1.1971696 7.7349248 11.1351340
C 16.2121040 5.2463846 15.7080220
C 20.3102548 28.8354562 3.2821414
C 7.1439029 8.1502098 0.6726670
C 22.4162374 19.6598469 25.8562291
C 14.9323264 29.8959042 3.7077747
C 4.7944499 9.7414461 5.4856342
C 5.1609224 8.0563800 11.2099006
C 10.7415578 19.5341196 9.7680625
C 18.1751172 14.4150135 16.3706332
C 13.8970065 12.6234440 0.9357732
C 2.8976178 20.1685167 13.3389537
C 5.3767346 1.3027162 17.2679501
C 9.3554767 18.5166561 24.4196033
C 25.6099891 19.7627150 17.4924896
C 9.8089791 19.9866518 8.2456542
C 21.6360170 6.1629427 3.3481508
C 11.4389596 27.7499265 26.8870714
C 20.5551991 23.4549642 0.8250443
C 11.7192284 19.8701100 0.8895284
C 6.6972746 18.3217990 23.3107704
C 4.0381617 21.1486799 16.6456128
C 17.6521386 21.3840007 11.8682793
C 2.4011621 12.8794439 22.9612161
C 22.4823663 6.5325886 0.1991236
C 3.3607488 6.8470520 26.2597375
C 14.1372705 0.6728323 20.2830823
C 2.2739873 19.7504154 17.9879018
C 11.0685695 11.7409423 21.5098095
C 27.1943510 23.3799565 4.7870411
C 15.7732059 2.5906154 3.6524555
C 26.8646611 13.0171024 21.3108590
C 13.9572070 1.4288614 27.5141696
C 4.5466444 3.8162130 30.0527610
C 11.3150110 3.6696190 24.8984522
C 19.2881829 21.8584482 25.1430645
C 14.9073912 20.5990178 17.4413499
C 24.1905237 13.9771416 13.2601695
C 1.9278754 27.6057572 13.2648030
C 0.8020935 13.8199924 8.6731972
C 22.3134935 0.7647105 27.8918096
C 25.9158264 27.3746341 16.8181005
C 4.0638705 14.3156696 1.0152686
C 18.2448707 5.9425723 23.5967196
C 24.8351639 30.2610094 21.3056559
C 1.0542310 26.5226769 21.8586734
C 20.0190144 4.4280423 5.2506520
C 16.8884961 29.4381137 29.1500593
C 23.6483713 17.9401079 14.4031818
C 19.9878357 3.4045795 27.3494336
C 6.9395787 8.2228464 16.3604512
C 10.7337049 29.4179346 22.1769979
C 0.0907907 13.3624542 21.5157060
C 0.7409070 16.7327319 1.2904015
C 2.1997428 9.8473200 28.6024123
C 26.9497252 25.8974559 9.0789555
C 27.9037769 4.3629066 29.2205291
C 1.6287564 14.9321983 12.5418363
C 15.1627284 7.1349862 3.5493643
C 2.5244550 25.6512015 6.2004428
C 27.8678535 16.8904992 0.7973627
C 24.3454346 24.7061252 3.3815664
C 23.1504911 26.1983250 27.7160784
C 0.3653279 19.9122225 22.3564598
C 23.9070543 25.0584302 19.0627172
C 19.2088088 15.8439014 4.8754161
C 20.0094354 11.9332839 21.3558725
C 4.3892755 29.1194463 4.1553668
C 13.1600948 27.6382369 18.8789949
C 10.1597193 4.3130238 10.4731404
C 5.8663755 20.6656196 19.9720651
C 7.7471356 7.5000348 10.6689498
C 28.5159893 9.0369614 7.2600943
C 14.4493297 13.0572279 10.1611897
C 20.0099479 21.4509938 2.2333541
C 2.9370136 27.5332496 20.7086840
C 26.7348614 14.2352145 4.4527948
C 24.9416680 26.4778609 11.1272341
C 25.0350563 22.5451214 12.6869658
C 6.1828925 11.0259119 25.6568369
C 11.5226737 22.9703109 20.5236726
C 5.2855960 13.8345028 23.4328761
C 5.5979300 10.1874638 23.2671631
C 8.0059098 3.1161161 14.6685651
C 5.5937574 16.1878588 13.1227276
C 25.7115781 3.0752917 12.6803899
C 10.0921652 11.8379826 26.0821179
C 22.3672456 8.8487287 16.3176739
C 19.4645778 5.6848535 12.6004252
C 0.0053483 4.2055905 21.7720649
C 27.4543590 26.8320024 0.5846777
C 9.8572287 16.4007937 27.1016599
C 18.4862592 2.9811859 14.6947918
C 11.9630622 21.3064943 7.7135911
C 30.3659775 1.6719350 13.9312640
C 23.9527648 28.4341676 28.6910032
C 11.4731394 8.5117215 3.6522863
C 6.3601036 12.3304142 12.4158172
C 28.2510117 0.1236640 26.9611931
C 14.4832216 16.9182719 8.7743150
C 5.3138269 0.2302769 23.8822370
C 29.5542574 5.7783208 3.2267879
C 19.7598590 10.5169423 19.3412015
C 3.9804130 2.3877938 29.1432277
C 6.4408618 20.7261191 28.0026557
C 2.8322884 11.6728187 22.2557602
C 16.6521031 3.0155391 23.2523244
C 27.1060516 7.5128410 8.2084718
C 10.0833680 18.2597512 29.9488217
C 5.2539165 1.8487738 26.4404523
C 20.1379292 4.9879731 22.9011632
C 12.1295374 21.1701869 18.5646531
C 22.1288380 9.0785310 28.5629388
C 6.7178482 3.6535183 3.1516673
C 0.0733111 29.4047988 12.7104533
C 10.5033261 23.2503666 2.8065036
C 6.8049794 6.5600925 16.6942283
C 30.0235584 19.4499341 13.9963425
C 22.3295901 9.7578074 8.7152848
C 3.7107304 6.2759507 2.7232460
C 22.9691931 29.4804514 4.7027103
C 1.6360767 28.2943091 25.7380585
C 25.3609812 24.0228375 8.9685832
C 11.4164354 29.6944238 4.4386600
C 3.1006198 27.4802854 16.7429336
C 26.4915030 19.9477650 20.4693949
C 3.2382525 9.6832462 4.3483566
C 10.5837700 25.5553924 4.6810694
C 28.1502201 20.8438550 11.8235227
C 10.8507443 28.7100427 19.7287352
C 3.8175841 18.2360921 29.7479835
C 18.6797459 3.7569304 23.9271313
C 23.0344517 8.7217933 0.7273622
C 19.0996320 28.2323803 6.3574982
C 12.0543871 9.5963022 13.9444589
C 22.0876789 17.9573334 28.7442946
C 25.7487187 10.4964218 18.2087217
C 27.6060324 24.9099748 3.5876603
C 21.7826433 12.2914566 15.9796967
C 10.6558979 26.5674491 21.0464739
C 8.7917300 12.4009340 2.4658547
C 4.1921046 28.6001955 23.4829427
C 11.2359134 5.5741863 26.8803512
C 20.2622330 7.8861531 22.0419976
C 10.8605281 16.8352339 18.3726977
C 22.9422608 15.5551303 16.2375481
C 23.5118212 17.7396810 27.6003932
C 2.5803192 14.1813597 8.6978975
C 12.5897092 24.2319128 1.9884446
C 9.4449307 16.0024376 8.7174490
C 23.3827989 24.7076743 21.2010664
C 0.4165677 21.8462365 2.6582312
C 16.9557414 14.4069944 11.9947984
C 30.0026415 13.8785351 4.7456646
C 30.0951497 16.4085271 15.9834249
C 6.4891274 7.2381666 25.0537230
C 3.9396982 25.5219604 10.6823334
C 7.9039884 13.8508322 11.9231326
C 19.6757348 25.7281977 21.9407675
C 18.2765163 6.4265914 29.1409961
C 25.9833053 17.3489938 5.2715731
C 3.4940064 14.9634373 15.4179953
C 20.5798150 19.6926337 3.9304131
C 3.6897050 17.5873035 15.0718991
C 16.8114727 24.0721961 11.0384698
C 8.1887494 21.2210631 18.3081947
C 6.5524618 15.5765168 25.2864347
C 18.1221042 6.0623301 27.0960156
C 17.6302702 10.8244846 19.8636891
C 26.7107628 9.9694236 24.1652603
C 6.9075250 23.9471775 18.1193130
C 8.1600053 2.7360962 8.5118300
C 19.7887700 6.2334350 8.0759581
C 9.0966086 12.2811042 28.6794056
C 17.3066241 5.1874342 12.1028243
C 7.2016266 8.2212042 6.7627834
C 18.2178987 16.3017311 6.0121659
C 18.1255755 8.6700304 3.4985102
C 10.3860531 9.9729532 27.2760684
C 11.6059678 3.4254340 18.7379384
C 0.4723968 5.1610364 15.9923554
C 6.4384893 5.0679104 16.2107342
C 16.3750579 22.5975241 20.5056552
C 11.7322256 27.7851850 28.7047856
C 7.1573078 15.1657373 8.0274169
C 17.6897680 24.7390407 18.6398275
C 19.2585020 0.2688755 29.3648363
C 14.6006466 18.9406857 18.1713912
C 21.3323289 4.1713727 8.7002904
C 7.0015504 9.9487725 4.4728595
C 28.3888481 0.9272504 18.4022563
C 25.4796149 14.1369301 1.3676911
C 21.2120053 6.9381961 7.2214261
C 20.4543614 6.0421653 27.9755001
C 14.0146875 25.6194231 3.0054184
C 1.9840510 20.5785277 11.1079513
C 16.1735005 21.9170777 9.4091548
C 16.0258913 24.6607349 26.2768211
C 20.8663909 10.3705410 12.1475050
C 27.3964472 5.0960856 15.0925089
C 19.3339682 29.1966447 19.6027318
C 16.1138384 11.8466273 1.3345363
C 9.8768256 23.0227208 7.3117900
C 12.8262542 14.7540586 11.4413027
C 29.6975004 2.6645986 21.1034059
C 28.3537065 3.5696237 10.9689675
C 11.5090921 26.7991951 18.4794792
C 16.8175112 17.9686062 25.2842097
C 26.5461119 7.0435184 5.3935137
C 11.1822733 6.0776389 8.7450684
C 12.6897894 16.3552598 1.5575090
C 19.0060339 18.3320056 19.7858168
C 26.5621224 30.3232288 22.8929740
C 7.8663474 28.4986932 17.6947046
C 21.5527339 21.1017746 9.7115808
C 9.5699730 0.8771391 14.4395439
C 29.0161783 0.1958290 3.2210814
C 1.2545595 10.8563173 14.0953984
C 7.4783516 1.3491116 24.3236357
C 5.3378675 11.8196725 7.2809246
C 28.4763610 29.9418768 20.2376988
C 13.0100137 10.4848777 18.7682218
C 20.8659806 27.0282720 1.5375150
C 16.8506239 11.1214463 15.8279734
C 7.4027551 2.5215928 17.1682056
C 1.9654732 12.7653795 26.6373010
C 7.8985869 5.3285113 26.5031969
C 28.4251196 4.2528673 24.2033055
C 14.8391757 2.0073084 10.4138115
C 27.8643937 26.6923258 11.2954413
C 27.2469306 6.4139465 7.5485581
C 18.2936908 19.6308404 12.8910640
C 14.6057114 10.9822596 11.4055496
C 11.9546282 30.1939358 20.4084320
C 18.1846036 10.5302332 0.4685149
C 8.5279868 23.1818171 13.0541059
C 0.4604678 23.5058050 7.9311946
C 15.0144726 14.9325078 26.5934591
C 15.6177905 2.6310468 13.1254461
C 26.1536061 29.5353379 26.2986522
C 14.4547626 7.0149784 9.7013287
C 17.7879189 3.0346750 25.2413689
C 24.8882770 27.0186003 26.2782620
C 18.2383091 21.8810432 0.2748076
C 25.6768983 20.1419466 29.5628644
C 16.6977232 6.7796477 20.1249527
C 26.4766444 15.1600697 12.2892617
C 7.2379827 27.3929077 10.5876832
C 19.2425948 1.3475581 22.8287301
C 7.1203572 11.1001174 30.3861062
C 5.9584475 16.7487675 15.0633771
C 30.3268905 27.0400998 21.6311018
C 0.3616355 26.1233735 2.3429241
C 9.5888327 25.1081249 11.8905847
C 5.3566118 18.3899200 2.6203309
C 10.0893796 6.6109959 28.4626416
C 27.3379080 11.0702037 10.8843155
C 6.5261768 17.1012981 9.9523311
C 0.0595350 25.3519918 12.0189057
C 27.2187170 30.1842905 5.1798991
C 17.2346617 15.2625427 29.6398078
C 5.6329550 3.5791889 25.1134081
C 20.2828987 9.4094047 4.7940177
C 20.5481656 10.7595233 7.1464274
C 9.2854342 3.3464568 19.1100993
C 25.9521360 8.2352625 29.8050122
C 27.4266912 8.4192904 1.2452629
C 8.4232192 14.2293782 0.8845381
C 28.6112989 18.0557830 15.8804690
C 28.7517950 2.0457755 12.7719352
C 15.1198592 27.4941265 17.8135332
C 11.0963279 8.1505331 21.0480979
C 5.6141889 2.1593248 11.8674568
C 30.4438499 8.9969413 20.5919026
C 1.0844092 22.2226110 9.6197147
C 11.1820958 22.4987393 19.1794923
C 19.7342304 14.7893529 7.1068499
C 8.4725833 27.0122482 5.7175350
C 9.6601089 7.7306023 15.8814769
C 10.7647342 8.2958593 9.6982472
C 1.7595453 25.4961193 24.4589107
C 6.0746640 12.6946812 25.5498950
C 18.3031180 27.5330233 20.0008228
C 18.8782092 12.9026988 14.2903124
C 4.3789645 24.7355499 21.9051142
C 2.7122055 3.6348369 21.6341547
C 10.9184505 10.2226049 5.1079384
C 12.3837276 1.8048566 13.1222222
C 28.5226226 13.0288604 2.8227500
C 2.5476589 24.1955602 12.5725328
C 18.4694854 10.4092559 13.9076017
C 14.9581054 29.7790317 13.9552289
C 9.4894304 3.6295107 26.8804752
C 6.1112307 19.6656066 21.6040980
C 23.3371192 10.8157963 24.8912991
C 9.0177930 2.5700857 9.5650146
C 2.9640253 11.3284474 29.6290982
C 24.5292948 28.4941692 12.1863952
C 24.9488868 4.0855925 15.3509087
C 30.0574219 12.6317036 28.2946766
C 24.0773264 20.6560874 2.7295357
C 6.2853646 7.0043308 6.0630445
C 22.5791307 6.6820699 23.5548696
C 21.9004932 15.6201655 9.2660679
C 1.3466006 1.7416426 4.9150875
C 12.3443221 20.5572152 13.3967414
C 2.8071602 6.2383198 16.2144335
C 1.1333653 26.0603071 17.5418369
C 20.8264850 4.3065643 29.6568817
C 5.3707775 5.9024502 8.5240705
C 8.0215464 12.8893809 16.1542033
C 15.9330061 5.5446087 28.0938169
C 9.7734706 21.7135817 27.9530241
C 0.5282872 16.3891554 20.5105159
C 5.7223991 16.9969346 16.7034694
C 29.2158236 18.3752085 24.7023171
C 19.4973459 23.2958701 1.5576516
C 11.0521330 24.2188829 27.0873603
C 28.0507647 0.0003976 16.2204154
C 0.2275961 24.4441413 22.1295876
C 10.1137823 19.6693949 6.2709349
C 7.7870200 19.3808799 30.0080148
C 1.6842130 11.6434239 5.3815124
C 0.8507441 26.6299063 14.7361848
C 3.2135273 4.9325978 19.8756518
C 5.5926546 3.1541565 0.9946777
C 22.5395671 23.5282365 1.6947871
C 9.3107912 15.3597151 13.8148878
C 9.6015333 22.7984479 22.9008120
C 25.0601781 3.6118410 5.9803551
C 3.7774229 22.9922382 10.3062040
C 23.9236642 15.8060834 2.2932584
C 28.1993926 24.2957924 24.2619380
C 14.5634572 26.4678495 22.9806394
C 18.4111327 17.4448770 13.3374687
C 22.8399299 18.8628228 3.2160637
C 28.1745658 10.1817228 11.6191204
C 27.4174156 16.2783296 14.9860270
C 27.8160463 14.6508440 13.1854629
C 29.1508107 15.8422483 22.3939382
C 9.7924287 22.3527894 4.8701795
C 16.3600711 3.0607633 6.1077217
C 17.3430620 26.2031977 27.0204833
C 4.5069021 11.6994132 12.6986947
C 15.1426989 6.0909187 0.9948708
C 17.5354453 18.3702847 20.1564128
C 29.8549574 6.9934787 22.1404279
C 25.8876467 4.4909742 10.8576296
C 15.2556275 1.6511383 29.1773169
C 23.9331093 23.1576067 25.8371410
C 10.3149462 4.2523732 14.5741903
C 21.1222670 29.6487837 16.5339612
C 4.2229616 9.0687415 27.5200229
C 25.1637651 5.0459471 26.6991356
C 29.8346442 14.2186959 17.3492659
C 21.2119205 28.8679081 0.4323382
C 19.7870359 20.6601635 28.1393737
C 22.8373408 14.7296214 11.6035590
C 18.9153151 24.9013554 11.6790695
C 1.4052697 4.1670212 17.0000885
C 15.7515790 14.3540365 17.0468523
C 12.9803187 4.7199626 24.4845789
C 11.7842928 17.8145377 28.2571009
C 26.8310120 23.9320200 0.1499464
C 15.6859215 23.4513072 14.9368091
C 26.6943151 1.5975079 25.4956846
C 14.3639966 16.6437040 16.8253653
C 12.3595104 21.8800482 24.8078966
C 9.3641191 30.2881363 25.2948941
C 1.2752863 11.8342162 24.3462689
C 18.5625763 11.3753373 17.5978228
C 3.5557911 6.9802577 20.9057703
C 15.8891481 18.0888884 5.4391104
C 1.8956507 22.1202998 10.8243667
C 7.7618355 4.8520089 24.0818697
C 21.0650616 2.2212678 16.4266271
C 13.6573350 8.4762003 7.2503129
C 13.9294539 4.7106077 2.1376655
C 21.1683513 16.1365245 6.2660621
C 8.1024898 1.5539987 26.9260145
C 27.3860047 22.0599469 29.3267622
C 1.8624137 8.5985633 28.9261585
C 16.1051521 22.0712354 15.8660847
C 26.0182023 16.9702095 2.1050890
C 16.7903183 23.0819180 17.4121128
C 1.2582328 21.7033760 13.4568175
C 15.8732746 2.6944659 19.4495662
C 25.5365713 11.8100958 19.6692804
C 25.3523296 24.0080469 21.7792026
C 26.7879916 10.5230427 14.4227753
C 8.0193427 19.4997221 4.9051213
C 24.4502123 25.3732898 5.9895230
C 25.8932253 15.9230211 27.4926248
C 25.7810159 20.3828531 11.3113825
C 26.7367308 25.5672709 18.2940236
C 7.0684647 30.4311606 29.4396871
C 30.1821008 8.8844721 17.6126852
C 21.6596727 9.5976163 0.7777098
C 5.6494086 19.0636084 11.4281732
C 22.5076639 29.9287724 25.5417927
C 18.4764332 19.2459540 10.9498892
C 4.1463143 30.0758084 0.9188275
C 15.6097562 20.0838490 0.1771672
C 13.7443755 27.3483885 8.6575554
C 23.5973626 3.9953312 16.8629629
C 26.1973238 28.3554425 4.2461444
C 29.4698646 20.9755398 20.1291149
C 20.0852537 26.9332702 25.7860246
C 25.9950690 13.3092138 25.4610633
C 30.4062006 5.5231901 23.6976074
C 20.8755330 29.0723241 9.6706743
C 4.3200184 8.8372111 4.6842139
C 2.9795187 27.0060330 28.8770563
C 11.0207974 10.7471080 8.4616782
C 3.3206213 26.9938530 25.1015976
C 26.0108469 16.3225347 17.0800649
C 15.5412812 25.2628612 20.8684258
C 12.1951559 4.7155481 0.3707414
C 8.3505157 13.2349760 26.4141467
C 3.1160529 12.1482429 15.1264814
C 10.1546088 3.2948691 22.0635572
C 23.8260720 11.3834959 17.2331873
C 20.7892381 12.2996181 1.3073796
C 9.9667635 15.7176640 22.7529946
C 12.5097620 8.8152246 25.3935717
C 4.8242692 0.6220253 26.4654443
C 27.1321864 26.5145839 13.8552601
C 8.8382015 21.2919705 15.6441983
C 19.6180134 7.4179831 0.0828189
C 14.2999165 15.6932559 6.0126798
C 10.9986075 25.7388173 13.2793746
C 12.1544635 26.7089820 2.2494760
C 10.7516000 11.8881733 10.2939061
C 19.3212741 15.3964381 21.5372806
C 16.2894349 21.0892175 28.5092337
C 17.9904419 3.0205277 26.9844304
C 27.5667722 15.6192400 18.8442635
C 19.3415839 3.4701226 17.2836185
C 1.0497504 6.1888109 4.6946492
C 7.4133119 7.4576964 8.1041560
C 7.1147041 7.3858103 13.5957315
C 19.7601723 22.5063577 17.5088460
C 0.6569192 24.4499042 27.1738494
C 14.6653502 18.6782681 10.0103810
C 1.7732305 8.4263202 4.5677878
C 15.7962867 12.8379161 17.0256669
C 7.0790502 22.9727617 28.6204253
C 17.8738654 26.2599201 23.4622225
C 4.4296471 25.1716047 6.6957354
C 18.1776570 15.1577645 27.2456842
C 8.1502955 14.8764581 28.2740968
C 14.7569274 30.4266205 25.7643825
C 8.2355533 27.0903413 15.9534879
C 26.6292169 1.8445064 11.2459776
C 23.5146214 27.7701583 24.2975348
C 18.8682719 29.6604381 28.0989579
C 27.9035484 15.5867351 22.1253154
C 17.7619240 21.6777912 6.4574726
C 6.5755140 21.2864713 25.2151513
C 25.1157335 0.8102440 4.1586618
C 20.3358640 0.6205439 12.7203525
C 23.8396316 3.7478435 2.3919857
C 9.9151099 25.5722981 2.6534939
C 14.0785536 20.4757611 19.8401083
C 25.1623487 24.8433917 27.6634254
C 18.0205785 28.1506238 0.6196868
C 17.9240101 9.2202044 24.5415075
C 9.8204584 23.8370997 29.5652201
C 15.5654716 1.3490208 6.4343599
C 11.7753981 9.9296878 23.0901234
C 22.2431731 21.2612421 16.8336817
C 28.4383262 17.9141962 8.0378481
C 4.7031509 0.4074000 6.1337307
C 14.1861011 21.8084798 14.6646699
C 4.3068779 10.5587674 25.2267366
C 6.1620591 8.6346095 26.5213154
C 15.2139528 16.6458652 24.3814978
C 5.3042163 22.9692257 27.2751375
C 14.6564424 6.2999954 17.8326664
C 5.0434375 14.2982369 11.3574806
C 16.7240053 26.1282477 12.8850943
C 30.0348332 12.8019834 22.5510696
C 10.6506391 22.9055949 8.7126952
C 13.5133943 10.3458957 23.6099601
C 18.4851351 12.2780171 4.5550219
C 25.4551909 1.7078914 14.9164541
C 21.0374608 17.3359367 13.2794190
C 6.7591958 23.5517142 5.9851651
C 4.7169725 15.2932229 6.7198540
C 27.8842402 13.4767931 15.3500743
C 18.9524375 1.2706516 19.9939827
C 6.2987533 23.2650204 9.8315289
C 4.4177158 24.1688259 2.7281352
C 2.3517589 14.8806782 28.0647822
C 4.7597799 9.6114171 11.2055937
C 9.0630557 16.5599535 26.0033326
C 25.5875336 21.4172332 28.0325503
C 5.2127323 22.3127805 2.7394463
C 24.2698687 1.5237224 19.1437149
C 26.9954401 3.5376491 9.0684474
C 26.2661303 23.3540635 1.8595437
C 1.0843318 3.9153040 20.6837381
C 14.2841149 14.4033891 25.6159695
C 13.2988389 17.7623216 5.4377711
C 3.4476930 11.4403440 9.1571324
C 20.6488732 5.7861122 1.1562568
C 8.7987665 13.9640981 9.4027648
C 7.3787440 26.3899645 1.1108056
C 13.0205821 14.4592062 0.5285684
C 9.4729936 17.0468297 5.6961013
C 29.7042110 9.8810780 18.2600731
C 3.9894491 6.2923780 23.0802875
C 3.5787002 13.5148104 2.4820867
C 30.1802586 29.5745765 19.5093784
C 15.1181595 9.6667504 11.2720098
C 15.2070604 18.0301691 19.4960593
C 2.4487494 29.8952536 12.1068012
C 15.4609261 16.4537584 28.3839852
C 2.1646008 6.0502311 28.2029697
C 18.7830239 2.9379849 9.5570546
C 25.0625835 11.8082861 27.9667202
C 26.6689564 30.2262919 16.7531024
C 23.5226236 22.0074049 8.2916121
C 8.5934469 7.1507678 22.8469942
C 22.0395697 22.6207470 28.7271034
C 27.4071360 9.7572759 9.3473089
C 4.1579062 2.1185761 17.5706709
C 8.9781139 23.9497210 19.0265012
C 24.0159255 24.6805738 2.1934598
C 22.4424985 12.6321789 11.7467550
C 20.3360598 19.2970341 5.9420369
C 26.2488106 26.3556692 14.8672313
C 15.1251642 14.1625070 10.6519372
C 30.4697256 24.7893703 9.7816379
C 16.6585586 29.3284060 26.5693484
C 28.6880708 2.2357674 26.8954568
C 11.9631043 15.0111934 18.9815773
C 17.1727896 13.8178882 22.9219421
C 29.9834467 12.7545260 13.1337111
C 13.2993156 12.6475661 13.7283966
C 22.3805717 24.4387303 27.4916032
C 8.5991411 27.6541385 9.6411547
C 20.0106454 9.4536802 27.1664931
C 9.2818246 29.1122059 13.3760380
C 12.8847530 6.7682125 28.6071835
C 12.4171005 28.3674900 0.9582107
C 22.5197678 2.7811253 26.6457965
C 19.4212700 29.1984172 20.9075555
C 18.2366532 9.4689703 7.2757593
C 0.9802481 5.1071252 7.3196347
C 14.0127992 23.4586773 3.4488913
C 21.4722526 25.5750285 23.0207903
C 18.6161012 17.6337404 27.5349785
C 13.7261529 1.1906528 14.8392746
C 26.0697909 18.1905577 14.1670927
C 19.6254665 19.1255919 22.3195075
C 19.0120020 19.6928794 15.2171034
C 9.1904925 11.3957347 29.7925822
C 10.5720079 0.0820051 14.8810012
C 27.6754878 25.1379046 7.1883927
C 6.6531115 24.8275958 22.6662638
C 24.8675740 6.1918364 7.2902149
C 24.2989629 18.5510646 24.4643654
C 6.6003192 13.5298884 26.6245532
C 20.4197464 25.0482449 1.1831784
C 28.3637231 22.6821333 17.2769513
C 9.6904252 13.1113769 3.3624791
C 19.5046780 18.9503557 7.8735854
C 18.5101802 8.6313454 8.7020826
C 11.9507596 19.5614361 16.8116689
5000
Step: 10000000 [30.48493569 30.48493569 30.48493569]
C 17.9515880 3.8354584 30.3334947
C 23.5182878 24.4408129 7.6726107
C 24.3056361 11.0968900 9.8141741
C 5.1516714 13.3142980 14.8870958
C 5.3313046 23.7246708 27.6377591
C 9.1984718 16.9564889 5.8055820
C 24.4800759 26.8487468 8.2704131
C 11.3646067 29.5651327 27.8115887
C 17.2564560 14.5929240 17.8716727
C 19.0362302 20.0072898 30.1965826
C 11.1190306 26.5285558 29.3527907
C 27.6362490 1.7432810 3.7511198
C 24.8488116 0.7719456 13.6847160
C 13.2335727 1.5722434 5.3228899
C 26.0926955 13.5026490 23.6882813
C 14.9942754 21.5437887 0.8689334
C 12.4460515 19.0583576 8.4888186
C 17.4028262 29.0524700 5.1470249
C 10.6762289 9.7362007 19.5825163
C 15.8448285 4.7283894 10.4437527
C 21.4527578 6.6081271 30.0972828
C 10.7660499 9.4287329 25.6789482
C 11.6949168 22.1562599 28.6634121
C 26.8552432 4.0120670 6.7456395
C 2.7101681 20.0807084 24.0963294
C 0.7116106 7.6485473 1.8100910
C 24.8187824 16.1060049 10.5235286
C 2.0301366 29.7285620 4.8380139
C 6.2478071 17.6458889 7.4249475
C 1.3094260 18.0731727 18.8368177
C 4.0026865 28.9186354 20.1830164
C 0.4202502 5.1977179 15.9043580
C 4.9852783 18.4824825 0.8196295
C 27.2052956 29.3745224 25.2078069
C 25.7342691 28.9804218 13.5664033
C 11.8010618 14.9188098 18.8335347
C 8.7403361 24.1300540 10.8823700
C 14.9319258 25.7610436 6.0979380
C 21.4787568 26.3823731 29.1916618
C 25.1631750 19.6100194 13.4888561
C 4.5701604 19.2018802 9.0127089
C 22.7931639 29.5210707 15.2729214
C 21.4775366 28.5243599 16.9171544
C 20.5396276 4.3488615 29.3728746
C 22.6065959 28.3969483 3.8032943
C 14.4834810 21.7377404 20.8330840
C 20.4153696 1.1378551 1.8573046
C 10.9463422 19.1878202 15.3444639
C 24.0773840 9.9583606 4.4881814
C 8.7358143 12.2667287 27.9163898
C 26.4900584 2.6438365 15.6190377
C 1.5576677 16.0904493 25.4947919
C 26.8674211 28.4648890 14.0844719
C 24.2227120 20.4561298 11.1030692
C 30.4468940 25.4312328 29.4193017
C 23.7929795 18.2572363 15.0743956
C 17.3767439 16.8968583 9.7585845
C 1.2661833 15.1079551 14.4697909
C 30.1436046 2.3774592 2.7302083
C 26.9475503 21.5665606 23.1846147
C 15.6542700 23.9441464 26.0617463
C 29.3462764 6.1463598 5.1345728
C 8.4912146 23.1250173 19.9679483
C 20.8692746 20.1354731 21.8969826
C 3.4570396 19.3096282 26.3237256
C 6.6392053 28.4577837 14.2265422
C 3.7588314 25.5481257 23.1768450
C 10.4739575 22.1833274 11.1280063
C 28.8358488 15.8173531 16.1579464
C 19.3183359 4.3588917 7.3885534
C 29.1335572 11.2440849 16.7588789
C 1.1617930 7.3758857 12.2743513
C 22.4699750 10.7711395 18.2482424
C 30.2357752 24.3951422 18.2242799
C 5.7384664 16.3693637 23.8039555
C 11.6266768 16.9073795 12.0839478
C 3.0959149 9.6256461 26.1822471
C 2.6936851 1.6262596 0.9746529
C 4.7433118 3.5864499 20.9124203
C 20.1949542 25.0063575 4.8807269
C 13.4735392 10.8711245 0.9676899
C 19.4912236 11.6254592 19.9829881
C 0.3498936 18.1910902 30.2114954
C 20.8386845 13.5958978 0.5224307
C 19.3540587 21.2195405 11.0861638
C 3.2611092 12.0966117 12.1622624
C 5.8142996 15.3230650 16.9712709
C 11.8639960 18.1511275 17.3958660
C 4.8648341 3.9858038 19.3678164
C 17.7683708 11.2440029 3.3115138
C 0.3709088 6.6784140 21.2960939
C 9.9508470 2.1201436 8.6146314
C 18.5183962 6.4309167 20.7120347
C 17.7766408 23.1975116 11.1296725
C 14.1613932 9.0108315 22.2804321
C 3.5372991 15.8631452 27.5271866
C 3.9464420 2.5591632 0.8764232
C 13.0820982 21.2360355 4.5566855
C 3.3356370 12.8725437 29.1163785
C 18.7249951 30.3586037 3.7084159
C 6.7763446 23.9987814 8.8126379
C 21.3076860 11.4547972 17.5166855
C 8.4649979 18.6769459 20.6382278
C 22.3804587 25.4029863 0.8287988
C 17.6051025 7.4578496 18.4079035
C 4.2749031 25.8587838 26.0129901
C 20.0443695 0.0260305 16.8227208
C 14.3685840 9.9965087 3.1114022
C 10.9913690 7.6339157 1.8942228
C 16.6679070 29.0233500 26.7046830
C 17.0895263 14.2261236 23.7734856
C 25.3532529 14.3794310 21.5279291
C 28.4835320 17.5589391 5.1149444
C 17.1352416 22.0128482 21.5772602
C 25.1959842 1.5271607 3.0787328
C 6.8825751 20.4719180 16.2751642
C 18.1536786 4.9988240 10.9721120
C 2.5421975 11.0105632 22.5896438
C 9.3742916 27.5633863 7.9181148
C 6.1189574 16.5070575 26.6413266
C 14.6656118 9.8131129 13.5509458
C 24.9560302 27.9974432 23.8368197
C 1.2337747 29.6045574 27.8962737
C 12.4551405 29.7630182 9.1834967
C 4.5219567 8.6806923 6.8350485
C 3.7258317 6.9918664 30.4784968
C 2.9992902 25.4261341 14.4367388
C 4.9796281 7.7790191 0.0708939
C 12.5001306 8.6400341 6.3713590
C 22.0259242 16.1707570 30.0536157
C 30.3174671 9.4036118 12.4406041
C 29.8482242 18.7789743 3.5390231
C 12.6315144 0.5716108 20.3676398
C 23.2958283 22.3819004 15.8472629
C 1.7980335 17.9423807 23.3961435
C 24.7191961 2.5071738 5.1763260
C 14.9615959 18.6209498 26.9591505
C 15.9004037 5.8507962 21.6160859
C 11.1728795 29.8958290 21.9357703
C 0.1522521 4.1451342 0.4417226
C 18.6664345 7.2652745 7.4034923
C 20.5550018 10.7631181 22.1676508
C 9.7724432 9.6416457 6.4055179
C 24.9949002 22.6318100 7.5306896
C 11.6563043 27.5924330 8.6245000
C 19.5270783 23.2031111 2.7178717
C 0.8318631 12.7829456 24.1003343
C 29.5452365 13.7781120 7.2201490
C 27.1685948 2.6467251 10.2162012
C 1.2982181 28.4888412 21.2452723
C 29.1972909 8.1479508 18.2318322
C 28.1115025 27.2686994 20.6188117
C 22.3134315 13.6250461 18.1944739
C 21.5424274 8.6171337 23.3440556
C 25.2049463 5.9140608 6.7529275
C 6.1491459 26.9002633 4.4758089
C 1.2999467 20.1996168 6.2994658
C 15.9878398 17.2425405 4.5252958
C 25.7923758 9.1785861 9.7468323
C 0.0466861 12.4862774 15.2573431
C 0.6052856 25.4013155 13.8228912
C 13.3725537 22.4148441 20.1599469
C 0.3024624 1.3855607 0.4461385
C 12.2936848 15.7864963 9.7985215
C 26.9472324 29.9993961 7.4059340
C 8.9349884 21.8838154 23.6955342
C 5.4770327 9.2714966 9.7020098
C 12.1096180 23.4231292 7.8493295
C 12.6724176 17.4025699 19.7178281
C 1.7747381 30.0060473 0.3744858
C 27.1798570 10.3220665 8.4935487
C 27.1243852 24.2493467 8.9885589
C 11.2887924 16.0409460 21.1482954
C 15.5003289 25.6566122 15.0495084
C 4.3944581 1.6667897 23.2070218
C 8.5999392 16.7559657 27.3408028
C 3.6783223 17.0192550 8.3225475
C 16.5378379 12.4546210 21.7110140
C 29.0763456 20.8665899 12.4226156
C 18.2683760 19.6157798 22.8089072
C 21.3412421 12.6905780 28.6596416
C 12.2832842 1.6670215 22.5472755
C 5.0255710 28.0542880 22.4744462
C 22.6970488 2.5139619 7.4916601
C 26.4095740 9.1527497 18.8346063
C 17.7155531 18.5338775 7.2305708
C 14.5811309 3.5804622 16.4736097
C 8.9147226 9.3729839 27.7593753
C 18.4922293 4.2352566 2.8174327
C 20.2998216 20.0990690 13.1456504
C 3.3787797 14.9276606 16.4193118
C 27.0330106 18.5181856 24.5480311
C 10.2098738 21.0384464 30.2012119
C 24.7421784 14.1203543 18.6977469
C 29.7468321 2.1901414 28.7176723
C 22.9132910 6.7147100 13.0711456
C 23.4781420 2.6315525 16.7901954
C 1.2469530 10.4824373 10.7426899
C 9.5944453 5.2522826 2.6831911
C 17.2712758 5.7489979 8.8703737
C 18.3634601 13.5692734 24.4343483
C 7.6590169 26.0303933 15.4340823
C 18.4768473 21.7554983 14.6552195
C 4.3922549 20.6836607 10.0227033
C 8.6929684 16.4909625 2.8303430
C 19.7720864 16.9255371 10.2093706
C 12.6784496 24.4243025 29.3837367
C 12.8637211 0.2519415 26.3128132
C 8.3603749 6.1020221 26.3612957
C 5.1996411 22.8752979 10.4691483
C 5.1325016 27.2301007 15.7640238
C 24.3439942 19.4098954 0.0569033
C 20.1328059 18.8430044 7.9280711
C 10.8531437 21.0130169 8.5739103
C 13.5128370 16.2772894 21.7643160
C 27.4677182 24.1496222 13.1511399
C 27.6732496 28.2924920 22.9427608
C 17.1227065 13.4073955 6.5791801
C 22.6489171 20.1540620 19.6464708
C 3.8599385 19.3183198 0.1678485
C 28.0361964 5.2224154 0.5788756
C 11.1978792 22.3124072 18.2466011
C 11.6591621 3.4059705 11.3767257
C 19.0675708 16.8301748 1.2608949
C 0.7159615 13.9922874 29.3126047
C 25.1251720 11.1677767 23.4696981
C 21.9837784 21.4228539 15.8470336
C 7.9116090 8.3819305 3.5976046
C 21.9375357 28.3919445 25.5152325
C 28.7128685 14.5295389 10.8858264
C 29.8804996 15.8536063 29.5320424
C 28.4180014 3.1327807 17.8681681
C 12.9519125 4.5793039 5.4877891
C 29.0745330 28.2366032 16.1833984
C 8.0345045 25.2453005 2.6432611
C 7.5227030 27.4460170 16.2299435
C 8.3621296 25.0051507 13.2596468
C 29.4516259 14.7997295 13.8104730
C 2.7158948 21.4847232 29.2695300
C 14.6784951 25.7049376 1.5627455
C 16.3117620 6.8224407 6.6955190
C 0.2515098 28.5123906 1.9992561
C 20.6619566 28.7193679 1.9952722
C 1.7379819 26.6013750 1.8965965
C 4.6809399 12.9054511 16.5462494
C 22.5686444 13.9592680 22.5375180
C 13.3926117 27.5668539 6.1079113
C 8.0101079 30.3558516 25.0605004
C 0.7830823 26.2548106 24.8738205
C 14.1895742 18.3624500 23.9163746
C 8.8568867 10.5917861 4.2595256
C 5.5858050 22.8361447 20.7756113
C 16.7224837 11.3904421 14.8058416
C 25.5413520 10.1486824 16.5889219
C 13.5586946 0.5892938 29.1144489
C 16.7987001 24.0662246 9.0137140
C 3.5131671 2.6257696 21.0003416
C 22.1897862 7.5946102 15.1561094
C 6.6853501 26.1877727 26.7187031
C 7.4950555 30.2693412 20.6527184
C 23.4261205 11.0156820 1.0115477
C 19.4826868 22.2237517 22.1548361
C 5.9727966 5.0601560 9.0159151
C 13.9149603 3.4034495 7.3968255
C 22.1192314 2.5820192 29.1058606
C 1.9290046 10.9141737 13.5285343
C 1.6285463 6.6462103 3.9694998
C 27.5121437 5.0842618 26.6604450
C 6.4085445 25.3414518 15.6079629
C 0.6330108 13.0409049 18.1043842
C 27.8780244 22.0321174 30.2523722
C 28.6417838 17.8156548 3.6957987
C 28.1757587 21.9015940 10.2522864
C 11.2766834 18.8839970 25.6100349
C 8.2932205 3.8616280 4.3410767
C 22.5612963 19.1796592 8.3961051
C 8.1555255 28.1597101 7.1861993
C 22.9307556 25.4493012 10.0054909
C 12.7224058 26.3561461 16.4784448
C 19.3276899 20.8400669 16.9679339
C 24.8069971 23.6707664 14.3407516
C 28.8614190 29.2017901 22.9811544
C 15.5460762 26.9955253 20.1790373
C 13.8000048 7.5623958 12.8332129
C 26.0676569 18.4512815 15.5844385
C 8.4681511 15.7143990 16.1878059
C 7.5852632 3.4151831 13.0142897
C 25.8054127 13.1887312 19.2677135
C 15.9044057 10.2805741 25.4331331
C 25.1959608 7.8769677 0.1319147
C 14.0902960 22.4065740 29.1375281
C 29.0615300 7.4353042 5.7933186
C 18.7906625 18.6986637 20.6187078
C 16.2012716 22.5264670 25.3065571
C 17.8916843 13.2606606 21.5858369
C 0.2632141 28.3160571 7.9604092
C 18.5233662 14.5311772 6.6619928
C 9.9440261 5.2235285 6.9983641
C 9.9040792 27.3263343 22.7655141
C 7.1956755 28.2537551 18.5345621
C 4.3804877 29.1175439 24.8125662
C 28.4368610 30.4365415 23.7188098
C 2.7005724 26.5376680 21.0337972
C 24.7732367 23.7950565 8.4662046
C 29.1706279 6.4552650 24.8911878
C 22.8865511 14.3077575 21.1719941
C 1.1605527 8.8761161 17.7785774
C 1.0482519 13.7303552 3.4859432
C 15.7181972 26.9308560 26.1032072
C 19.2320154 16.6398812 7.2671150
C 9.6301065 3.2116988 15.4416511
C 29.6220032 19.1918557 23.5611213
C 20.5390140 22.0475227 10.9505023
C 28.1871628 17.6526784 0.4290919
C 26.7678572 4.9412658 23.7952937
C 25.6704399 23.9403864 21.7092087
C 13.9247781 5.7956204 23.9820518
C 2.2483700 25.7984823 29.8941292
C 27.2218204 18.4328918 28.8968873
C 22.2472994 10.9307334 13.6698786
C 9.1212749 15.7067411 0.4349849
C 14.8844410 22.7888103 1.5956009
C 10.9186949 5.4788431 14.5960615
C 3.9735923 1.4365387 24.6925496
C 28.8252354 7.0107678 7.2764396
C 12.2732897 8.4208883 1.9087091
C 14.7401172 5.7139071 8.2813230
C 11.9471599 15.8550110 5.5175552
C 20.4547783 21.1691250 24.2042158
C 14.3211177 4.8677947 17.1582755
C 5.3506708 25.9643079 14.7830073
C 8.2826577 14.4945367 11.0278666
C 13.4849057 18.4305793 9.1848629
C 10.0946007 4.2469847 0.4490101
C 0.2229525 23.5391078 15.8874330
C 21.1792226 21.2259341 2.6431039
C 18.5512588 25.2356025 11.9376570
C 11.0508270 22.0422885 19.6308228
C 12.9405395 15.9888658 18.8149215
C 9.0945719 19.6920272 5.8172187
C 29.9368963 18.9819890 27.9577457
C 4.9889848 17.6534872 20.1051577
C 7.5931710 18.7401505 1.4431876
C 28.3913952 30.3779939 25.2282937
C 4.5027893 16.2756714 4.5936420
C 23.1312955 9.8661075 15.9489649
C 26.1010603 1.7998276 10.0841527
C 8.6401244 8.3140344 12.6273065
C 25.9902284 11.1850738 1.6808252
C 3.3936402 16.4010328 21.7079114
C 11.3963663 15.0772280 14.5796431
C 29.8564427 24.3395455 13.8981905
C 20.6714312 16.7626763 24.9733358
C 9.6883638 14.6307265 28.6711231
C 0.0066150 12.8346281 9.4099347
C 15.8951728 22.5331607 20.8737352
C 0.1698639 10.3509629 27.6325804
C 27.0651352 15.3852763 30.3915503
C 29.1771259 4.1104109 13.2808222
C 17.8998686 22.2582412 4.2756090
C 9.5134461 22.2544972 26.5305561
C 26.5554613 19.5312094 0.6526447
C 8.6790684 20.0569043 25.9982475
C 30.3145560 10.6677088 17.4120066
C 27.4533514 9.3350362 1.5917390
C 18.8847656 5.0682268 24.3052973
C 14.3998807 4.6580637 23.1811811
C 8.9002812 4.1232046 7.2030911
C 16.8450150 14.4972739 13.6792334
C 15.7583580 2.6767325 22.9868204
C 16.7205837 2.9101832 0.0088386
C 6.6997110 9.2890714 27.4348255
C 24.5876387 13.2002635 1.7838222
C 12.2669039 17.2342858 15.3451003
C 27.6185540 7.1460077 20.5440686
C 19.0887162 26.2653871 27.4294850
C 3.7698448 23.4850341 5.5852754
C 0.1873307 27.3061944 27.1790687
C 2.4832563 29.7596480 9.3746223
C 29.9088807 1.9605960 4.1071191
C 19.1021693 12.6731939 22.3527169
C 26.4154270 19.4205935 26.6687208
C 17.2397967 28.1334267 24.4374419
C 7.9268849 4.0844728 28.8016963
C 0.7861172 10.6344677 6.5098027
C 21.7662187 21.1015362 17.4696546
C 14.6235400 18.4416418 22.3467730
C 16.8965565 26.2649423 26.9012457
C 11.3105495 5.6406223 18.8938499
C 3.5253928 6.0188234 19.6724149
C 19.6169477 13.5327255 13.2843943
C 28.4629028 25.9506772 19.8765297
C 19.3830942 25.1118349 26.6071151
C 10.2163024 22.0579238 4.9350492
C 18.8867332 23.2199599 24.1937947
C 4.1988642 0.6836876 12.0767879
C 6.8830127 27.1523024 7.4523924
C 25.3428752 8.8786816 11.2994696
C 0.1375371 20.3634150 17.5629113
C 3.8077313 17.2451115 12.7295186
C 10.3654663 1.3097998 0.3846518
C 27.8315640 3.8808485 25.9210082
C 10.5435570 10.7447919 26.4570246
C 15.1867070 2.4989002 14.2940070
C 22.8035345 21.3121824 24.8842654
C 20.3760196 15.9571322 7.8482274
C 19.5241511 4.1821272 22.0977295
C 14.2592673 1.8199382 18.5641218
C 26.3490456 28.1182183 11.1962623
C 4.3078810 9.9360534 7.5718564
C 11.1166546 26.5627014 23.2912784
C 25.8763990 24.9047377 2.3436869
C 18.4572310 16.4780282 28.8504121
C 10.2845659 26.2670668 16.0989506
C 7.7377621 9.1811435 16.3239017
C 0.0392785 25.4911093 3.3455580
C 30.0428557 28.3663071 29.5580587
C 19.1772657 28.5579712 14.7816586
C 0.8240462 1.2198242 10.9062860
C 3.7539995 11.8862638 22.4262262
C 25.6265282 10.9834042 3.3525739
C 9.3891094 12.4306816 6.5211499
C 19.7059938 20.9520643 21.3652199
C 3.7096744 16.2045094 26.0717774
C 7.5412617 21.6781116 5.9222155
C 9.6483898 15.9955584 29.4888872
C 7.8323494 13.7693654 19.9378842
C 24.0134749 16.1456709 27.7045577
C 7.3709673 17.8095965 20.6810932
C 4.5010333 26.8778869 12.8340875
C 2.4859673 21.1546290 0.2324465
C 10.3646194 0.2053719 19.7156101
C 20.8750976 6.2063511 27.1510728
C 0.7598622 28.4115268 12.4220290
C 25.5068003 1.5312221 7.3643230
C 6.2441215 11.3953226 10.4524873
C 0.6602234 17.1534962 23.5334632
C 25.2005411 25.8354054 4.5248316
C 29.6163944 8.1275630 22.8841055
C 9.3046313 29.5224886 25.7724316
C 12.1895828 9.5690357 12.8761556
C 20.8614611 28.8205633 6.2982133
C 13.3856644 24.7242413 1.6580520
C 13.6013335 21.4781102 7.6255749
C 24.0995782 24.6097277 16.4946688
C 4.9035775 24.6812002 29.7651051
C 28.3360384 23.7925408 28.0639522
C 27.0922327 30.3183976 5.8761077
C 21.0878367 1.0659472 10.9333466
C 12.2430071 13.9817006 16.6259206
C 4.5068635 20.7079003 14.2286682
C 19.1849617 11.3857016 21.6770268
C 26.0807067 20.7734601 27.5484292
C 20.2959845 13.5600551 22.0985875
C 25.6998143 14.4601461 26.0890694
C 8.8337287 15.9015471 20.5798616
C 24.1316579 7.7038562 12.9841803
C 8.5523191 5.4564637 13.6601141
C 0.2423831 17.1089777 18.9976398
C 16.0088333 18.6622811 9.5356874
C 11.2162647 20.9835557 13.1628547
C 29.1442998 12.4273132 28.0044680
C 7.9366608 17.9138088 29.6440463
C 0.1291094 13.9040815 20.3524067
C 13.4945941 1.4452018 15.6992270
C 0.5100267 9.3617405 20.9192656
C 22.3336045 18.2452458 21.8850436
C 17.7842675 16.8897832 14.0912094
C 10.6691411 3.1227334 28.6368861
C 15.9382170 9.0380322 20.0388722
C 20.5553685 5.1687347 11.5840542
C 12.0827347 17.1743690 10.6552727
C 9.8995179 15.8659335 3.3669151
C 28.5279793 23.8718981 1.9042646
C 4.0039514 14.0351297 14.2525131
C 4.1137504 18.5944090 17.8256081
C 14.0689484 12.8925320 3.0037682
C 10.3309495 20.0552753 17.5563840
C 0.4769129 0.4116146 24.2193301
C 29.3793645 23.0456867 4.1091554
C 29.9034858 29.7235566 30.3366176
C 23.4638743 8.5095446 15.0427295
C 9.8480097 4.3668890 20.5203402
C 5.6728064 0.5536568 5.4209738
C 19.9243385 20.9007094 25.6629363
C 25.8723547 5.0890215 4.5632188
C 24.7940187 11.8468240 0.9167396
C 10.7105127 18.1336008 4.1616810
C 19.0186209 24.0891225 10.9913034
C 10.5588978 0.2677034 24.0998278
C 30.2532539 25.1778290 5.0474622
C 9.5586514 2.2769152 28.8587152
C 22.6450081 25.7901689 29.8937930
C 16.5493622 2.8241764 1.4739179
C 15.7193158 4.0579979 28.1947731
C 30.3330673 29.4630859 10.2580987
C 8.5918638 23.8166692 6.5405267
C 6.6445477 28.9484142 26.7521528
C 20.7268068 13.9699936 24.8949998
C 17.9221158 6.2510014 11.8313689
C 12.1450665 20.3995733 9.3306157
C 11.0654931 23.4388776 24.8556375
C 7.2648437 13.6363311 15.4745108
C 14.9364524 3.9524072 14.9078207
C 15.5174764 5.1884191 4.5744544
C 21.5997056 4.3888460 13.5172891
C 25.6680111 22.7452527 16.4603365
C 13.2077275 6.5794328 27.7856491
C 0.3482555 22.1551283 15.2417350
C 8.3577845 28.0662507 11.7562310
C 1.7173746 11.6980086 26.4927733
C 8.8457906 3.2785216 0.5229746
C 16.6053805 20.7732035 5.9979345
C 11.3079179 8.4621975 23.3526927
C 0.4704025 7.2241435 3.5427669
C 2.3473538 28.9135628 28.5347054
C 8.0208681 11.4724753 1.9529022
C 18.6500085 3.3227120 26.6272965
C 29.9416688 17.0319747 10.1523189
C 15.9207151 20.7050716 27.4912860
C 7.0687793 8.9694209 7.4743118
C 3.6115312 22.6986767 18.6787153
C 24.5465037 20.5862240 9.7522361
C 15.8040516 19.4725687 22.2205033
C 12.0434518 4.3864029 22.5681708
C 13.3044418 29.9684118 18.0980561
C 11.1494220 6.2987224 1.1507162
C 12.5469213 19.1153104 6.9598813
C 9.3646222 9.2161463 3.4289533
C 24.8960176 16.4801369 4.6353744
C 29.8232869 17.8825171 22.7810258
C 18.3462992 28.0354644 7.1088430
C 24.7682212 24.6675615 25.3583983
C 6.5000628 0.8689513 8.2421124
C 7.4710783 20.9389090 19.1814338
C 7.6932647 21.8690242 30.4139345
C 25.2694022 4.6205176 1.4369798
C 9.4420026 26.1917412 7.1102875
C 8.9094570 10.2239711 10.2280378
C 8.6197023 1.9110054 21.3549396
C 0.1485928 11.8325281 2.8727521
C 5.2114209 21.4656528 5.2701712
C 19.6678074 26.6049258 1.2536905
C 8.8296295 29.4272511 27.3560725
C 3.3739652 29.0120730 11.5152174
C 11.7477387 5.5611806 23.4788945
C 2.7645588 18.0633903 6.0924655
C 5.8335643 24.9331964 6.7539898
C 1.8929946 19.2513625 28.5060340
C 5.2104745 16.2898597 19.4070147
C 28.8351612 9.4660757 19.1387767
C 2.0369495 29.7408475 10.6094024
C 14.1306482 20.4426772 5.3280704
C 25.6267485 2.7469702 18.8886568
C 13.6645073 14.1110365 3.8151679
C 13.1073439 5.5884943 10.8082159
C 28.9338228 12.2301819 23.6314137
C 10.9790024 26.3426034 24.9631078
C 19.1107390 20.9890447 12.4981849
C 3.3410757 8.8931129 13.5277205
C 7.3508185 6.2123820 7.3724430
C 19.7803826 10.6639225 13.1366457
C 19.8004338 13.2423436 17.5938479
C 8.5985872 24.2519432 0.6530340
C 21.0118861 24.2914775 2.4381428
C 14.7775761 28.0402809 18.1067201
C 8.4789574 13.4401761 4.3976452
C 25.6250075 5.0490585 30.4751214
C 24.2840730 21.7306409 12.1221089
C 7.5167069 19.8587085 12.5822778
C 8.5062883 9.1385967 25.0103213
C 0.9147283 14.9821504 10.0767545
C 17.1725089 11.0808821 25.2150929
C 5.5460573 13.1556714 25.2587059
C 11.6463101 28.8407726 15.3320450
C 22.8086462 1.5626623 27.1341209
C 14.0511348 15.1888667 19.5279765
C 4.8704123 21.5851902 0.8741890
C 11.4843593 19.8849326 6.2784460
C 20.5910314 25.4554407 3.3892767
C 21.5703467 15.8462386 27.0448267
C 18.1289237 6.2339019 22.0211512
C 27.3531416 15.5692094 28.8681515
C 19.4757082 29.3085248 1.4423776
C 16.5986772 17.7169222 7.4338232
C 3.1692181 22.5238230 20.2434387
C 11.0155735 13.6259129 4.7601649
C 6.6537437 0.6762522 18.6666786
C 7.8215693 13.3480914 25.9347250
C 5.9529163 1.8469486 14.8937984
C 19.5335643 18.7083919 29.4883013
C 6.8908811 18.7898313 22.7912230
C 2.0718526 22.1930394 2.3989635
C 9.4636605 21.0955758 15.2810088
C 20.1564670 9.2824285 12.3098304
C 19.5814766 21.0609363 15.4499117
C 28.7258057 21.0895020 2.0421489
C 9.8958837 0.1953922 15.2808983
C 23.0544241 16.0201707 18.7621536
C 22.6515223 11.7738154 4.8375760
C 21.1130630 0.2481456 28.4393953
C 4.7768539 11.2023426 23.1241332
C 26.7886925 20.8307326 6.0360279
C 28.2894724 25.0870395 8.9714577
C 29.4897755 29.6689166 25.8413573
C 20.4849651 23.3524127 16.1340368
C 4.3895206 10.9289969 14.2162277
C 15.6277501 17.2142427 30.4663429
C 7.6897644 18.6112053 7.3620597
C 28.8746635 13.6465918 28.8691320
C 0.0910182 18.0892858 25.6117384
C 4.6391956 6.8651724 19.3303109
C 1.1941180 20.3191507 0.2340870
C 5.2507913 27.8411680 2.3008461
C 17.5335911 4.3285896 20.0116538
C 24.6467764 17.4771478 11.2590518
C 21.4358837 22.2680907 18.3317057
C 19.3734443 6.1951495 4.9693327
C 6.1762139 6.6979539 6.6643354
C 7.7903642 24.1956533 22.1372692
C 22.0935286 29.5680664 6.3595218
C 12.7578696 13.9033573 27.0578412
C 21.1653269 22.3807168 13.8445656
C 29.8687908 11.6635787 19.6131980
C 26.9734942 3.0541829 0.0585523
C 4.7745134 29.9122558 15.6737770
C 19.3386248 5.4078072 22.9213946
C 13.7450204 2.7833337 21.0333935
C 14.7008904 11.1418818 18.7317626
C 23.1229290 18.1610021 6.3761343
C 13.2849767 2.6624937 16.5295992
C 19.5684110 8.0807963 27.2488110
C 25.3968818 3.5591197 25.0819325
C 16.8376578 15.2087696 30.3206377
C 14.8086617 0.2537274 22.3784854
C 8.7894253 26.3668860 22.8211165
C 2.4425004 24.6128176 23.2378498
C 18.6072794 9.4524770 19.0949844
C 5.2459412 5.0189607 4.6727671
C 3.0694060 7.9615177 2.3258307
C 1.3432012 14.7373614 20.3581880
C 22.0411750 13.7461571 13.7853678
C 7.8181078 20.9984632 23.6568527
C 3.4750168 1.6747200 9.9148780
C 13.1364240 3.3718683 29.0818657
C 23.2165844 25.6482472 14.2726188
C 13.1225251 16.1317691 17.2668965
C 25.3103589 4.0325505 19.5177168
C 9.1731028 10.3975899 14.5926081
C 9.5299967 29.4138150 5.6653333
C 10.7343492 14.9213525 5.6656721
C 10.4290375 23.9980561 28.6746338
C 22.5624021 4.6207454 25.6771535
C 3.3841424 21.5119664 7.5781419
C 19.4479199 4.1974940 17.6099354
C 16.4884069 13.4969281 28.1821353
C 20.9403877 23.4613613 20.6252095
C 29.2806151 27.2659107 9.5038621
C 21.8501397 3.5454258 5.4453889
C 22.2741082 0.3707289 11.4059907
C 3.1349431 13.1594358 18.8085580
C 3.9895087 27.7866024 14.9597446
C 23.0238758 23.4833857 22.5339634
C 6.0596727 21.7678253 12.5026001
C 25.7548477 23.6306470 27.5118281
C 11.7003342 9.5032500 3.9817837
C 21.1714687 28.7539878 10.7579074
C 28.5150159 17.6413066 29.5403915
C 28.8225371 20.7322899 8.0663834
C 14.1072489 8.7409113 28.4605268
C 13.6200737 6.6135580 1.7090269
C 9.4486014 23.2789697 2.8427104
C 0.6233136 1.2877558 4.8579308
C 28.3385557 8.1280381 9.5406849
C 25.1537880 24.9772637 23.9237720
C 24.7560797 27.6630432 19.3701586
C 0.7775048 19.9159709 27.7595516
C 22.5969822 12.8132349 11.4448265
C 17.3593355 1.8397912 3.6531134
C 12.6132430 23.6000321 12.1517386
C 7.1193695 6.9906517 19.9825228
C 23.9596230 27.8462576 10.6387032
C 11.3479795 5.2967665 24.9073985
C 17.6325670 28.3320637 27.5899036
C 7.5606682 9.1333510 11.8962772
C 21.2927358 1.2812277 9.1736016
C 28.7116767 3.1843915 22.2153265
C 5.5966188 2.5070490 22.9694547
C 0.1983014 8.2551753 10.1699615
C 8.6944568 14.5809341 15.3926367
C 0.2842453 5.5920737 10.1696834
C 3.9556182 4.9346296 12.8389039
C 6.9326449 29.2087193 0.7887738
C 6.8497543 13.2996225 12.5198377
C 25.3444127 27.1593616 15.6624138
C 12.2510722 29.9128152 4.7814263
C 3.3963407 12.0057791 18.0969295
C 10.8643192 27.3675088 5.5143806
C 1.3405089 24.5796057 9.9948209
C 2.3197603 22.1381091 6.8087847
C 27.5375411 1.9058617 28.2877920
C 6.1957690 25.0737778 11.2240943
C 13.5857917 5.8814887 19.3379434
C 21.6620361 13.0246111 27.2422976
C 20.4225315 9.6914177 10.8563951
C 2.8415573 2.2597610 18.0606175
C 12.1669158 10.9627630 18.1305073
C 24.0345643 3.4072998 7.4740556
C 21.3373146 3.4403976 27.3230681
C 23.4805233 29.7337375 23.9837119
C 2.1468390 21.1802998 26.2794011
C 24.4308383 29.8145636 6.8424441
C 6.7987183 23.0413436 28.2438009
C 10.4040129 9.7474083 15.3794499
C 14.2226389 11.8939963 26.9761358
C 23.4550492 14.9516010 12.1387840
C 2.2509339 13.9758967 22.4678799
C 19.0960383 0.7727900 14.4787110
C 10.7046093 25.5613821 13.9282550
C 1.4877353 27.6238332 8.6506786
C 10.2300672 10.3117602 27.8322168
C 0.5538334 23.3412429 20.5542858
C 30.2011182 10.3695672 23.2591894
C 19.3819818 22.9704800 4.1038356
C 28.5445245 2.9101096 23.7512188
C 15.0380990 14.3944192 21.5585129
C 7.1079010 15.6112290 28.8125823
C 29.3374698 1.3114966 13.2183239
C 29.4010334 26.4518569 27.3188386
C 3.2304311 14.1338148 29.9706555
C 13.3058193 5.7750055 14.9447304
C 3.3691710 3.5077178 2.9918794
C 5.8583645 10.2349745 25.0580566
C 16.8264597 6.1752963 28.6849799
C 25.7479016 11.9620407 14.2598159
C 6.0192380 12.1926917 17.0053503
C 5.2204708 28.8772174 8.9549856
C 13.5586241 13.1427635 23.1972197
C 2.8949045 12.0409955 7.6113362
C 9.3290505 27.3245808 13.9736184
C 14.1697977 3.7620530 6.0017403
C 29.0245886 17.8759746 7.8770473
C 3.6157184 8.7265814 23.9051569
C 7.3366348 17.4845364 26.7693622
C 28.1899775 1.6359209 12.3877974
C 2.6337376 7.1165789 17.0481643
C 22.5347687 9.5540108 12.9278178
C 14.5512942 13.0631048 6.1658681
C 10.0813942 16.0227928 7.9735172
C 29.3444467 16.5251942 7.5223412
C 2.0128889 3.8395727 10.0009511
C 30.1633804 28.6552067 23.5001363
C 23.9007481 30.1633555 22.4905187
C 10.4675836 23.0783818 21.9419841
C 20.4371499 13.5287229 26.4077170
C 28.3666971 28.3338035 1.5201930
C 17.1806600 23.8465983 19.4842642
C 7.3833424 25.2214070 24.4955865
C 27.7898348 30.2561625 16.3593490
C 26.7465800 7.1476015 5.1766181
C 1.5575610 14.1147949 7.8446614
C 4.4619191 22.3856478 3.1841109
C 1.6958283 4.1988361 22.4589087
C 17.6228051 28.9422566 9.6167958
C 14.3801418 11.0182610 14.2726418
C 10.8389471 15.7545648 22.7130253
C 20.7298640 1.4197092 0.3152891
C 28.0825345 26.3465864 9.6551136
C 21.6021023 25.4588253 22.5948649
C 3.1634060 21.2864398 9.2773872
C 15.8655102 10.8359170 7.7223153
C 14.1223346 28.9367047 20.3249249
C 23.6721293 10.6897705 6.9331717
C 24.2576794 2.5987213 0.7656690
C 10.0098216 20.1109585 12.9887602
C 20.3603476 11.5706801 4.1842191
C 25.4961508 15.3749282 2.3831512
C 18.8841368 22.9080134 30.2373349
C 24.0669659 17.3342535 2.3729502
C 6.0256877 20.6609255 1.5381719
C 26.8649798 13.3027920 8.1781332
C 26.8309468 1.6120341 25.0889554
C 27.9710158 0.0408629 14.7992321
C 11.8106218 28.6483265 25.5471861
C 13.6310622 4.7096785 8.1942803
C 17.3389694 25.9897655 6.5644937
C 14.0021630 16.1478747 1.6525982
C 23.6929850 3.7844048 27.3650606
C 24.9060006 25.7935259 6.2330807
C 10.4845648 25.2270518 9.4055478
C 21.4863868 5.5649668 19.1934130
C 12.8013707 29.9976923 13.5875427
C 2.2734741 18.0269330 1.7450560
C 24.0704403 3.7233386 1.6435837
C 22.8575064 9.4882995 17.5285437
C 2.4699019 4.5053372 1.1676985
C 1.0730725 23.1857936 0.3955537
C 11.9494146 7.4552732 21.1363448
C 15.4252659 3.1979750 25.1849920
C 5.8097666 18.6562690 9.7641365
C 25.1236746 21.6961783 25.4922055
C 25.5067913 18.4163624 6.9194507
C 10.3432016 4.5609950 29.3523182
C 25.0224456 5.6067775 8.1161853
C 12.9254406 11.6466939 9.3379727
C 24.8010994 30.2046569 5.1853543
C 1.0286944 26.3151126 29.3466704
C 20.8745864 18.8532353 16.8387618
C 17.3152761 26.1120568 0.7336048
C 15.4346181 19.5490211 17.9347897
C 2.3041052 4.6557575 25.5358214
C 6.6889034 30.4810369 1.5296403
C 11.5555793 4.2937073 18.0926196
C 14.3212469 26.6320347 8.1172421
C 29.3481011 1.9568342 25.7106709
C 22.2413638 15.0533173 23.3372600
C 6.3263911 9.1891631 22.8396778
C 24.2935207 0.6364903 7.5970034
C 12.2691133 10.6750662 23.9061495
C 22.8011751 5.6898457 6.1479964
C 12.1981580 25.3827959 1.0790713
C 6.4351723 15.3505349 25.8695214
C 18.8816266 29.4733084 17.0412662
C 0.3098405 26.5581570 14.6481975
C 5.9222964 13.4587652 23.8139721
C 21.5609007 21.1211250 12.8607888
C 24.9719024 13.0626998 12.0971886
C 14.7269330 22.5600339 7.5149699
C 27.5385449 11.2168786 29.8107623
C 21.6143261 7.3572610 12.2965182
C 10.3845902 2.2450960 7.0853642
C 23.0761357 12.2260311 3.1854180
C 22.8048601 10.7799290 28.7835322
C 24.8991875 21.6308517 26.9491976
C 13.8505834 15.3932158 15.1128508
C 6.9574732 1.9798133 23.6488748
C 2.9557082 22.2739192 15.7811668
C 1.3019836 15.8047252 27.0198734
C 28.5347635 2.1214021 10.8947597
C 13.0351055 7.7310807 4.1565029
C 28.7163809 16.8130234 22.8854411
C 6.0428717 23.0900411 19.2085014
C 22.9965592 28.7481049 8.4939020
C 9.0974803 8.1822444 27.0942115
C 23.9649508 29.6714147 28.3099310
C 6.1677337 30.0230745 2.9935643
C 19.4516900 1.0238032 23.5582205
C 1.3878002 6.8398330 29.3651176
C 7.3187152 11.0039323 29.6918763
C 11.8640836 21.4454686 15.9506300
C 9.4102007 28.3791168 25.0078422
C 1.7412452 15.9447908 5.6245713
C 4.8657495 3.5585107 25.2474546
C 2.0260689 7.3084412 26.1836096
C 5.0057461 0.6414431 20.9729062
C 7.7838579 5.1736387 5.1114679
C 23.9374843 5.7235334 25.5028076
C 8.6748059 12.7341834 22.1144602
C 25.4642574 29.1022140 2.8626445
C 15.9596746 7.9903657 3.0564579
C 23.7175062 16.4068876 21.7073238
C 24.3097084 22.6107059 29.1544633
C 1.2808523 27.5703410 10.1469435
C 5.1895390 1.8368300 1.4276755
C 28.7428368 23.1745939 20.1672455
C 25.8358492 30.2915277 18.6786920
C 13.4707205 19.2447230 21.8040426
C 3.9313495 28.0112549 9.1928094
C 2.8471709 28.6990229 6.9988778
C 19.4993655 10.2670139 14.6378513
C 27.0271251 20.7361633 16.2066166
C 23.9151555 2.5993580 26.8145777
C 24.5529486 12.9006896 7.5339383
C 25.1009587 10.1810447 12.0248952
C 25.1648192 28.7630903 4.4359852
C 26.7604817 10.4620240 3.9677757
C 26.3444552 6.3319820 17.3899836
C 13.4235891 13.8129127 5.3523761
C 22.2994656 14.0186884 12.2066589
C 11.3105713 13.9069126 3.1424050
C 9.1757129 24.0076060 15.3948932
C 6.6442338 19.6707714 29.7741616
C 26.8992973 28.2138677 15.6460821
C 29.0847989 26.3242606 22.8194849
C 26.4919748 28.3724098 9.7431652
C 15.1140206 20.5398550 14.3215011
C 21.9023749 24.3680186 16.1911327
C 14.2642959 8.2259868 15.8448843
C 9.8371684 17.9998111 21.3849905
C 8.9452585 20.0727313 30.4837539
C 25.6128508 13.0460485 20.7584576
C 2.0450459 18.4003306 21.7032787
C 21.9046351 20.0653299 10.5489944
C 10.4377992 13.4989609 26.5072116
C 14.3099504 23.7520692 8.1833630
C 9.3195624 25.3923669 20.5177903
C 26.6690129 11.1289343 16.4340436
C 3.5654388 7.6522115 12.7086327
C 6.9783023 20.9195278 14.8386990
C 4.1640438 18.2554683 23.8855597
C 13.2121923 28.7525230 13.1124466
C 9.6023811 8.5520603 25.6360218
C 9.7705302 5.5420145 1.3187640
C 4.1201552 21.6244426 16.3059756
C 27.9788680 22.9505168 16.8379707
C 6.5764000 14.6114394 13.2519742
C 5.0073074 0.4166365 26.7577321
C 3.7230089 28.9682652 15.8697937
C 20.3121529 4.1732692 0.3015024
C 0.0668161 20.9368515 30.1040646
C 11.0980375 12.9522117 22.5886656
C 6.4872991 4.7631305 23.7869167
C 3.1003862 10.9920690 1.0747601
C 17.9363920 17.5236969 0.5923239
C 17.0289650 20.6476785 16.2628896
C 3.3445132 9.8280719 0.1287364
C 1.0039069 21.0712191 13.0587527
C 10.0290928 11.4201241 4.1394279
C 17.9618096 0.8842183 1.2761746
C 4.6545843 27.0529024 11.3597127
C 22.9249780 4.4077461 0.8650098
C 5.0004413 29.1314214 3.0099541
C 8.5029428 15.5346010 22.0081133
C 5.9581785 5.8112706 26.0687909
C 27.4012080 14.3064081 23.7107910
C 20.2405131 30.4450450 21.1659140
C 11.8396872 25.5366148 21.1740650
C 15.8354029 16.2386701 23.7523679
C 27.3978318 6.3187372 2.8713636
C 14.6791512 3.6941758 10.5356199
C 1.4500719 20.3617975 4.8419541
C 17.1140958 16.3766043 11.2657813
C 2.8283778 26.7309135 15.1879340
C 19.1756685 2.2820303 19.9755645
C 16.2857353 29.0267634 22.3023665
C 19.4772695 28.2014529 25.0387017
C 26.1200654 29.0662130 17.9509957
C 27.2416324 28.9272208 0.7092729
C 20.1143921 12.5219515 10.9149661
C 5.1029774 13.1362485 20.6056582
C 22.6614477 17.1743685 15.3728305
C 13.9401648 14.9367445 20.9451482
C 25.5408852 16.3205662 19.5329519
C 11.8952490 9.4789170 8.5300952
C 26.3359112 25.8951871 23.7917718
C 12.3540116 20.1180008 19.5912929
C 2.2264603 10.7693868 24.2189278
C 1.9264453 21.1603426 21.8477107
C 14.9601559 27.0178325 11.1947368
C 12.6652447 27.3963671 27.7124186
C 24.8219562 19.3830297 9.1641140
C 7.9087517 2.0798117 6.6554057
C 10.4623527 21.2152267 28.7587804
C 11.7742922 20.2134232 4.6809176
C 17.6497334 14.2038883 28.2180832
C 12.0431012 2.3143597 4.7667210
C 23.4034047 16.1932210 17.2990051
C 18.5089002 19.4382702 27.1791460
C 24.8161207 17.6286110 15.8601160
C 29.1965058 9.2817720 23.7049447
C 16.5372148 24.7042584 17.0926592
C 13.9918945 4.6063063 18.6993519
C 10.0071110 2.9300097 19.7576575
C 1.3067761 26.6509441 27.8277382
C 1.3188522 18.2416705 12.9109892
C 26.8360564 15.4368022 26.0173334
C 3.7637013 1.7764827 14.3537920
C 25.3173397 29.0981946 8.9304124
C 24.3231270 25.8417215 21.6211763
C 26.2910053 20.6352538 7.5095999
C 10.0831576 23.5079263 11.8291209
C 30.3271429 17.0117391 14.5068821
C 2.6019278 7.5879129 29.8484164
C 16.8887938 14.2743264 19.4241170
C 13.8301141 10.7478517 11.3373547
C 13.2152413 23.3901962 27.0459493
C 21.6384797 5.6081899 23.6701663
C 15.4008211 2.7593055 18.6846983
C 28.2685722 10.2785468 27.3190143
C 28.4921994 10.4774948 25.8880492
C 12.9877043 26.4842298 21.0639878
C 5.5414020 5.7468805 21.4625428
C 10.8064574 17.8770079 10.0596000
C 12.0472270 16.8066724 16.7252848
C 20.6177553 28.4327840 7.7829069
C 14.6504980 9.8671379 7.6574781
C 23.9063698 20.5028957 6.8340928
C 12.0028731 16.2030038 30.0824055
C 24.9362122 28.0908364 17.9249497
C 28.0204047 29.1745369 9.5610322
C 18.1672250 18.6277473 11.7403095
C 7.3313923 14.3355598 28.1148471
C 26.8374990 21.8676543 17.0388578
C 28.8901204 0.8676332 10.1199320
C 9.2179905 0.7058280 19.0911124
C 13.7774460 9.5388141 0.2874071
C 24.7344322 5.1577823 21.8908539
C 8.1389599 23.0134856 21.5348209
C 27.5142502 29.1032057 5.3255643
C 19.8170103 2.0179166 4.2599489
C 19.6222675 27.4910100 12.6046339
C 11.5688495 21.1533420 17.3670073
C 20.6870103 4.3137033 4.8583931
C 27.6788152 9.9518989 18.3446462
C 4.6693112 18.3254699 2.2872973
C 23.6859559 8.9412975 13.5778622
C 4.7094056 30.2009861 9.9170184
C 6.2443809 5.9421878 30.2507746
C 29.5315340 22.1268632 22.1441352
C 13.3851091 14.2914912 29.8357800
C 13.9163439 9.9424982 29.2097474
C 9.0648467 10.4841810 8.8474702
C 28.3257460 11.1394706 8.1442204
C 12.6188608 9.8656865 11.5297917
C 19.0040278 18.8804849 19.2462185
C 10.0985200 9.4158546 10.8500709
C 6.3788278 6.1425990 24.4145347
C 2.0996210 15.1075299 23.2396876
C 18.7007565 27.0055647 4.9862075
C 29.7093542 13.6405889 13.2090281
C 8.3183505 12.7187870 17.6260869
C 18.9252167 29.0118384 27.2619812
C 0.3895596 29.4895075 19.1108568
C 0.1697798 29.7741647 8.6557984
C 27.8190751 12.2190015 10.3484491
C 2.1179793 21.5568587 20.1418489
C 28.1571601 2.1213638 6.5000102
C 14.9811971 4.5065137 1.6223970
C 0.0245872 18.9353115 12.2259680
C 18.5723316 28.3412394 5.6835141
C 14.9226088 28.8001239 4.5223577
C 9.8980424 15.5935570 9.4368703
C 18.7277255 0.9000465 10.2092255
C 23.1836469 10.6693907 2.4473127
C 24.7869135 29.1222356 24.6280715
C 14.7612731 23.8863703 12.8485789
C 10.6333771 8.2823270 14.6101549
C 23.5181318 27.6785627 6.1034807
C 14.6853798 5.7865427 2.3484387
C 14.5291476 1.7704655 23.1315650
C 20.1190101 8.5385072 30.1687025
C 6.9361808 13.5490771 6.6679894
C 17.6256655 15.7154203 2.7642753
C 13.2958394 21.3117954 9.1694648
C 10.4373105 3.2404017 24.3704423
C 26.3512292 26.8353489 30.4203535
C 2.1762345 23.6921305 12.1884695
C 3.4247360 5.2531496 25.9598390
C 11.8373788 24.8347718 14.4428847
C 26.0009143 30.0058361 24.7348963
C 12.4277479 22.6421699 1.1452517
C 1.8691755 12.9620189 5.5630876
C 26.2786338 16.2814357 28.1801746
C 8.4939110 12.2902589 23.6103341
C 9.0355265 16.8727799 1.3943480
C 0.7917676 16.6988676 3.6114297
C 1.1059307 18.1893281 8.4816666
C 18.9157658 15.6386976 20.7150890
C 14.4679632 29.0449172 24.6436922
C 6.4235543 26.1590714 22.1588075
C 27.5471349 21.9776371 25.8422884
C 9.4109353 9.4051067 7.9807738
C 5.2034490 10.1617986 20.8322128
C 24.1661424 1.3512891 20.3433319
C 1.6072477 0.2416509 12.9191240
C 6.2745199 14.5056101 8.7938556
C 27.3671940 24.6349184 25.9896381
C 6.3108376 1.8285416 25.1694951
C 11.0303900 16.8211555 3.4354653
C 9.2435348 2.2207734 24.2496673
C 18.6162283 1.9628695 21.4109230
C 25.7865067 19.8234012 16.3513118
C 4.1731603 24.6258449 21.0273463
C 3.6808975 3.7452641 1.5183934
C 23.8538376 26.6213218 29.9077084
C 5.3474794 16.5763056 17.7391526
C 22.5150445 21.2006686 26.3181611
C 25.9903393 7.9435992 9.0134563
C 18.9194578 1.2118594 8.8597572
C 20.9922228 18.1424369 4.0418523
C 22.3473539 25.6661298 25.4657002
C 11.0751074 6.5493869 25.5882820
C 25.8695326 28.0417641 6.8848391
C 21.2483702 8.6818921 13.1468569
C 18.8763570 24.1536346 5.1264129
C 0.7711313 10.8540459 0.3636774
C 1.9672811 0.2363965 17.5176792
C 23.3708922 17.0664026 29.8695875
C 7.5999784 11.3809985 28.0466049
C 29.5458005 29.2931174 1.2872578
C 12.5800479 18.2695348 26.2345602
C 3.5117439 27.6938663 10.7441294
C 27.5858700 8.4512565 25.2605034
C 24.5371001 6.0261814 28.4769086
C 28.1915295 2.8524653 19.2931647
C 29.9130455 13.8651131 11.3759093
C 6.0324449 17.4607887 2.9923616
C 23.8969505 7.9837898 6.8636782
C 18.0464044 27.0709678 26.5449204
C 18.6230221 11.4198329 6.5758552
C 23.4604759 9.8784523 26.4468843
C 28.7184306 4.3712021 2.8550155
C 14.3314363 1.3666137 24.5512309
C 22.1501947 18.9557430 4.1314027
C 9.6669752 25.4326214 25.0610189
C 27.9578956 13.2119951 21.3500618
C 28.2813546 29.3581435 8.1523710
C 16.1577253 9.3481939 18.5726521
C 19.1480265 23.3788686 28.9795783
C 3.9432935 3.5884933 12.0147706
C 6.3563391 27.9482508 15.6197834
C 26.4025717 15.4675857 15.6527313
C 6.5887123 18.7682805 18.3040089
C 2.2672724 3.3585363 20.3352679
C 6.1625921 29.0178893 22.3176095
C 30.3988276 14.8961283 27.1443145
C 14.4398131 12.1049471 25.4946332
C 30.3357642 16.8451638 20.5823388
C 16.0536951 15.3190508 17.1989752
C 8.9479745 0.1300989 1.9858274
C 7.4100424 21.7276770 1.4360437
C 25.6776404 7.2085464 22.6035253
C 14.0637137 2.7064609 25.4395142
C 23.0929543 19.4056868 11.3691228
C 18.8107499 25.9889855 28.7663691
C 17.1489395 13.2445251 12.6987001
C 28.2535934 13.5586110 19.8014763
C 18.5459236 8.1435575 13.9957990
C 29.2246486 15.8895837 20.6412267
C 3.1177995 26.6577945 25.4420489
C 15.0853061 0.3706751 26.9032111
C 16.4541346 26.8354296 4.4020810
C 9.0094099 5.9976081 4.9370876
C 27.4956168 23.0870430 6.4519409
C 16.1502235 12.0687709 23.1240067
C 17.8467186 22.8467761 17.3545084
C 6.5976504 10.1093798 9.6833158
C 29.4367041 6.4256167 29.5352610
C 26.0473612 15.4893373 11.1254474
C 19.6402655 16.6427023 11.8811578
C 2.8943827 21.2163969 4.8117659
C 0.9814149 1.1323250 15.2273985
C 6.4126136 12.0599338 27.4997322
C 5.7521518 16.5668621 22.2141580
C 23.4704574 13.8605647 5.5332577
C 23.8307905 13.2082485 23.4142991
C 16.9684919 17.7481156 11.9206910
C 15.6772428 29.7778569 24.6710777
C 2.4939977 12.7462035 15.6831465
C 27.8131499 8.0681106 5.2970855
C 26.1670022 15.3783001 17.1595609
C 9.7773470 9.2561096 12.4084859
C 9.6092319 20.0039543 8.6408329
C 24.3619952 15.4002213 19.1372411
C 7.1876309 20.6385289 20.7690220
C 10.6002187 17.0099591 23.4824689
C 26.2824636 29.8787912 28.9165207
C 19.5939505 24.1227016 15.5906006
C 29.9152013 12.5027959 6.5794268
C 4.4696856 2.8549617 3.8557788
C 7.1346604 29.3943808 29.7061157
C 16.7482089 24.0338274 14.6857835
C 10.1291074 27.6994444 16.8157991
C 22.0766976 21.0075478 22.0485887
C 1.5142023 25.2557564 27.1293351
C 0.8374249 7.3509117 7.7931189
C 24.6265937 22.3472621 3.0559014
C 16.8239639 26.8682247 8.8852923
C 16.3253598 10.2172598 29.8176282
C 29.5935250 6.3414280 3.6070457
C 7.0918220 5.8921244 8.7599595
C 16.4627207 26.1165163 22.3680363
C 30.2369038 4.2633472 26.6710776
C 14.8255647 9.0812233 1.0568894
C 6.8915314 21.8267887 21.4529304
C 25.5371486 3.7483272 15.6381528
C 5.1592044 24.9631902 28.2696404
C 20.7521944 14.7206141 7.1881962
C 26.3690155 6.9292032 6.7108298
C 6.1915457 25.8713403 23.8575918
C 11.3996124 0.3494258 2.5942964
C 2.3651050 26.5607552 16.5518175
C 3.2218483 7.9831388 6.8726944
C 8.0650680 17.5503671 4.9740676
C 23.3869057 4.6030497 9.7024620
C 18.8684735 24.9593161 17.8290365
C 11.6494605 26.3731917 3.1806275
C 19.9373196 19.7047090 14.6019026
C 20.8034658 2.3581347 11.3888756
C 21.0311407 5.1297836 15.9474381
C 0.4192846 28.6508710 6.3394349
C 0.9796689 28.4917663 16.7172492
C 9.5202678 5.3952321 27.0826051
C 17.7857080 5.0393895 0.6208534
C 22.2224806 19.3236094 28.5528233
C 17.6256655 29.3203765 3.5290668
C 15.8732725 28.1519375 0.8279279
C 22.8804228 0.4380990 20.3075599
C 1.2555600 4.4067082 13.7333408
C 11.5864783 1.0911615 19.5862310
C 6.9963607 10.1477444 14.1186190
C 1.4945974 25.7124621 21.0907121
C 6.1436714 10.0540113 5.2786284
C 25.2244527 3.6867990 21.0872540
C 14.8822302 21.7436307 25.3205021
C 22.6913741 13.0093874 9.9999707
C 0.0559649 15.8106385 13.7632661
C 30.3063789 3.4397896 13.8269914
C 9.9655406 24.1988364 24.2436688
C 5.9669070 23.6169469 1.5428507
C 15.9596460 24.8255629 12.7535444
C 27.8536156 20.5865530 25.1752882
C 28.3510814 26.4533362 14.0193740
C 14.9901521 1.3513880 2.9940723
C 11.3490381 10.3038757 10.8673001
C 26.6051030 4.1626062 2.1689924
C 12.6653045 10.8307993 22.5212630
C 1.7600594 13.9672098 12.1935892
C 1.2325229 13.7564814 9.4150657
C 11.6659486 7.7405249 10.8660214
C 4.6957300 17.2733967 21.6441000
C 3.5701686 6.5341648 6.1932755
C 2.4360790 6.7570566 12.9085352
C 16.0032735 6.6583481 2.4211579
C 21.8077214 19.2246878 24.2709393
C 12.0797576 3.3948787 15.9265718
C 9.5548903 26.3819747 5.7115869
C 5.5732893 19.5042780 22.2986659
C 18.8645049 16.4740398 2.6263378
C 3.4516481 23.5587636 25.2805513
C 0.3906021 4.1014129 4.8134790
C 0.0065675 21.2682633 24.2136871
C 15.5377408 16.5344837 17.9640893
C 11.4725520 17.8759216 18.8343689
C 20.0082560 29.1365506 10.1633687
C 9.1903555 24.3408842 9.4805545
C 27.0920182 14.6851809 13.4329073
C 29.9052849 4.4810848 16.2258009
C 24.7101510 16.0719156 6.0478066
C 11.6245099 12.8696666 27.1304749
C 22.0337246 26.4479569 7.6891748
C 21.1929115 14.0590740 29.3024732
C 30.0903713 26.3613907 5.8580588
C 20.5720276 0.2958932 19.7264231
C 18.7049494 23.9594468 6.6456772
C 2.4339524 26.7311984 10.7846912
C 17.2360207 27.2297211 11.9800368
C 19.7492156 10.3692879 19.2311716
C 16.1896653 13.1418707 29.8013437
C 4.8460541 2.7401973 8.2643339
C 19.4231710 28.5392029 19.1737445
C 25.0479892 12.1890160 29.8720586
C 22.7803467 26.4541678 16.7671917
C 2.8062633 5.8055027 16.5482706
C 9.8545533 12.7298735 4.8743259
C 15.3060500 11.2021365 27.6247143
C 28.1074858 1.1021813 25.8515935
C 28.0382526 15.7158601 7.4336020
C 8.2391994 27.3371477 24.9711736
C 25.8304991 15.3859264 6.8538251
C 7.9579431 12.5244732 13.1194812
C 0.8683029 22.1493417 19.7375543
C 7.1508528 11.5014162 23.6250917
C 15.0662653 24.9797657 23.9115884
C 17.6100948 12.2226307 5.9643808
C 1.8975989 0.3948486 11.5074716
C 26.5004834 7.2567000 0.7912104
C 28.7687112 9.3400482 25.0647211
C 15.6268435 0.4857342 0.7750809
C 21.3709975 16.7687648 3.1581196
C 18.3389343 12.4332255 19.3087469
C 29.5016935 1.9747863 30.2861660
C 25.3466345 24.7242611 29.7447551
C 13.1041335 15.1383717 6.0944193
C 22.8077436 12.8464212 15.9067826
C 5.6675458 19.6662586 16.3282636
C 7.4030700 4.1879562 19.9321021
C 27.6575015 24.8543884 30.2936581
C 2.0840290 6.5828974 14.4342465
C 25.2440944 22.7530418 6.0603799
C 27.4062698 22.9395487 2.0401475
C 13.4039399 3.4935689 3.2278891
C 26.5972642 26.8072978 4.4930912
C 21.1903501 10.5767849 6.3406605
C 0.6949023 13.5680899 4.8446970
C 29.0353455 19.7319010 1.2392611
C 28.9548024 16.6523217 3.0206988
C 27.2738382 13.4442162 12.5950582
C 6.6951687 1.8624022 29.5027857
C 21.9249843 25.3506877 26.9690210
C 20.6979633 17.9396417 5.4602527
C 24.0432875 17.0638805 8.4167002
C 16.5039568 25.8337276 28.3731144
C 20.3012740 23.3969832 11.5664232
C 15.3720664 24.7805938 3.7863949
C 4.2523242 17.3785391 11.2529724
C 20.9104392 25.4670762 7.8524526
C 13.9573359 26.6564317 3.9019239
C 27.3258306 12.5437588 30.4821086
C 13.8929847 1.7010109 14.4369403
C 2.7693962 0.5161032 24.8370507
C 10.6799180 24.1701694 7.1787129
C 17.0127363 15.4756205 24.3887461
C 16.9835774 16.6753176 5.0944985
C 11.4587492 23.2865694 29.4403042
C 19.6591679 24.1778490 19.9538765
C 10.5642560 16.8463074 24.9063006
C 7.4438400 13.4159440 21.5056413
C 7.5635412 30.4599948 14.8081434
C 20.0599994 3.3063347 9.5360998
C 8.5464210 20.7746008 8.1521497
C 28.0837664 12.5372926 8.8024691
C 4.8123543 19.6085771 7.6304790
C 19.6398984 21.7495709 27.8750322
C 26.3994963 8.0657864 11.9427219
C 21.8699428 20.4108880 4.7999979
C 22.5880152 23.6432633 12.1433778
C 3.8496937 12.2694123 20.9511238
C 20.4404194 26.1966231 16.3242065
C 22.3976711 23.3087954 13.7008912
C 23.7875634 12.1030861 12.1388635
C 18.3567363 27.3414518 25.1709144
C 21.5977503 23.4388532 29.1613904
C 1.9768039 1.4021687 22.6412349
C 28.7466792 6.6476917 20.0089144
C 14.7501132 16.4094358 4.7947451
C 23.6995554 7.6583473 8.2801976
C 24.8125054 4.5667133 27.5719464
C 9.4523816 7.3720139 14.4748141
C 1.0869544 22.4037115 18.3190533
C 15.3907776 24.9178572 28.3074867
C 14.6606683 15.3275104 23.7462733
C 9.8632491 22.2088450 0.4607163
C 8.0428571 19.9442933 16.9076483
C 5.8508529 30.1388115 23.1145406
C 2.5612710 28.7333643 2.5453900
C 28.1093151 22.1246208 4.2934334
C 11.2549305 3.2854612 2.5760134
C 21.6034479 9.8009319 28.6626490
C 21.8618139 7.7287988 10.9096282
C 18.3993157 2.9250104 28.0270298
C 6.9873412 2.7018982 10.3845126
C 6.6051122 13.2831082 8.1418399
C 21.8479485 12.9844104 1.2578823
C 20.2989492 7.2774904 29.4221675
C 19.2578758 8.2468741 22.9041602
C 2.6150508 22.4138048 5.3509524
C 28.2205558 27.2748255 26.5959206
C 18.8291927 27.3201053 29.6716789
C 29.5198741 7.5355002 10.3283552
C 8.2413004 8.3277449 8.0431777
C 29.6018097 18.0507564 16.6722888
C 0.2443591 14.9470415 1.2362107
C 20.7203693 10.5002764 2.0096006
C 18.6497092 20.7732551 7.8362584
C 27.3258370 22.8136601 8.2249446
C 12.0503862 28.9955254 24.0778434
C 22.5021384 29.7282974 10.6922726
C 30.0981438 11.4111785 30.3299979
C 20.5547838 15.0093735 1.1420478
C 20.5536452 19.0331627 12.3365547
C 27.6412445 2.7905280 14.9261438
C 1.5545285 7.5261169 10.7745067
C 17.2094558 3.9823047 21.3605374
C 6.6060166 16.5102525 6.7294033
C 13.1765102 2.4569878 12.1997515
C 6.7065916 30.1887248 7.4566677
C 21.1046351 30.4736902 4.2141796
C 3.7755111 20.2468975 6.8979147
C 16.6670320 21.6090939 23.0060512
C 3.8107348 3.5493211 7.5800497
C 28.3750251 1.0574609 30.4384697
C 12.2367737 12.9678219 5.4545801
C 12.8182980 20.3816099 18.1336597
C 27.4407410 18.6611687 2.8041374
C 1.8314393 14.7465045 24.7790453
C 1.3899642 21.2241003 17.4565113
C 26.4617248 15.3417567 21.4252707
C 19.6611447 17.5311632 22.7770850
C 0.5754757 26.5611478 18.9196550
C 4.8522686 19.3347448 13.4020720
C 30.3763568 11.3278466 4.3670145
C 2.4809276 22.1608414 11.6571304
C 3.5757249 9.0550765 18.0306107
C 26.1166004 3.6429250 3.8156144
C 18.5767836 10.3234391 30.4080097
C 0.4991397 10.6549672 26.2609689
C 3.4878464 2.3129816 26.7424574
C 0.6978922 8.5149606 14.4347373
C 19.8020946 20.3166867 8.6824839
C 27.9608171 1.7844336 7.9903823
C 23.8725002 22.2536151 24.7243637
C 3.7169806 8.9883411 22.4801197
C 27.9595084 11.2833121 3.8233737
C 13.5573089 7.9588593 6.9751673
C 12.5359720 8.7430723 0.2570602
C 28.7055361 5.1525186 16.3968822
C 24.9787222 25.9607219 0.0536285
C 6.0978988 22.6974299 25.3776707
C 18.8079456 22.1837884 13.2680632
C 28.2705005 15.4555852 13.2623130
C 14.1698511 19.1533515 0.2025712
C 21.0248347 19.7090276 27.7439827
C 30.0450515 10.3932611 18.8245645
C 19.9080692 21.2847760 19.9305685
C 13.8431416 11.7870460 22.5515800
C 16.1742798 17.7099589 3.0078189
C 25.7882256 3.6652265 29.7190753
C 26.9525761 3.9519315 11.0407043
C 3.9833678 24.5231371 16.4030775
C 18.8294516 5.9155577 0.5013377
C 14.6730257 24.6963811 25.3650036
C 23.7184995 6.6009856 1.8441269
C 19.0677006 30.2332129 8.0480098
C 19.0466748 14.6656984 9.5141725
C 18.3776649 18.9593578 10.4709285
C 16.4414801 10.0142416 5.3144615
C 4.2854015 19.5230294 29.1568436
C 3.8198437 10.9966057 9.7586511
C 5.4565792 18.4952871 5.2788757
C 26.9075888 11.4202055 14.9755294
C 11.5148985 18.1591534 12.9163674
C 21.1457983 2.2129677 21.8738979
C 22.0346767 18.3069036 17.4371525
C 12.5194436 15.2822637 27.7714300
C 27.2543144 15.5698597 24.4177567
C 17.3801840 26.9334083 17.9968086
C 26.8535969 16.3639089 6.5886043
C 26.7872845 15.6971466 19.8633835
C 0.3818916 21.0678805 28.6405082
C 24.9942658 10.9943356 24.8343725
C 17.1234912 24.8201911 26.0735219
C 24.6729288 5.6246291 3.7668901
C 16.1790268 28.1290660 5.0992749
C 14.1180274 10.9205814 15.7508692
C 14.6101064 24.7772773 19.5439054
C 1.0804767 10.8364877 4.9947872
C 30.0420502 9.5714396 6.5753363
C 15.4059237 22.8676887 10.5907873
C 17.9579489 10.3575931 21.7181664
C 26.0432376 10.2976870 25.4838650
C 25.1929801 29.1167334 28.9605949
C 20.4816997 21.0050187 30.0718191
C 3.3401521 15.2783662 10.6551333
C 12.5850732 29.8178155 14.9740432
C 16.9323911 12.3464517 26.0902004
C 19.6393865 3.0963511 10.9281409
C 17.3568438 11.4245455 23.7511677
C 22.4027649 11.9610155 25.0242723
C 15.2421929 7.2027901 17.9607841
C 22.7046115 28.8517424 28.4299692
C 0.6977328 19.3428543 15.3294932
C 30.3394243 8.6131774 30.2172532
C 16.1191655 14.2754238 10.3943244
C 15.9713219 27.9531017 6.6853049
C 17.4213147 19.5764602 13.8517597
C 10.3616473 17.0199114 19.0602798
C 25.2613190 27.1103411 11.3670840
C 24.3195444 10.2435102 3.1502578
C 18.5433085 17.9341528 3.4892297
C 14.6115715 12.1494062 29.9248210
C 5.5355262 10.8765406 7.4638188
C 5.8336975 2.9008417 21.4791665
C 9.6081727 24.1328277 19.7832542
C 6.5811257 1.0194767 12.6578428
C 2.7309043 23.6954187 16.4951526
C 8.1137285 29.4312857 12.5699057
C 7.8814535 15.6715742 7.3684370
C 11.9287904 6.3557702 10.1097061
C 5.0710877 10.0196166 22.4802585
C 2.7139585 28.5093897 8.4828424
C 14.0525590 13.2441534 1.4622295
C 17.5029820 28.0294287 28.9293907
C 20.9858327 23.1949553 26.2823645
C 15.5943493 7.7059127 4.5511023
C 3.4435728 25.5065306 18.8001825
C 10.9330732 27.7703950 30.1788253
C 28.8549710 27.0154820 0.5382310
C 2.1969348 8.6923343 6.1630410
C 22.8339552 18.0134016 1.7178531
C 19.7291528 2.2630203 28.7029373
C 24.4476337 6.5401116 10.5545839
C 24.2420573 20.6692648 5.3341014
C 27.2442450 16.4690469 11.0883158
C 25.8775521 21.8163634 3.7036614
C 0.2457838 3.1754502 24.2459732
C 11.7636635 20.2096810 10.7508859
C 6.9124385 16.7006479 5.1174105
C 16.1596874 25.0510825 6.7867541
C 19.4909318 7.4699253 10.0827956
C 20.2208310 22.9556109 17.6904432
C 13.9442213 9.8088666 4.6725508
C 22.4762405 29.7521783 4.4779438
C 3.4758751 6.6111240 1.6273654
C 22.9322851 8.8819905 4.6947343
C 29.1598778 29.4917236 21.5296179
C 5.2823802 10.9492964 2.9863750
C 19.7941369 27.2039436 18.4019086
C 20.2232567 10.5903363 17.7149217
C 17.8073643 17.8355144 25.0243471
C 19.9602057 17.7839040 27.1942018
C 9.2090468 22.2533369 22.2571542
C 29.9951567 24.0700762 19.8600471
C 6.3016725 10.2422204 3.8381153
C 8.0977410 12.3926409 19.3228260
C 5.2220483 11.2751400 27.6263854
C 12.3994254 27.5691556 23.3899675
C 14.7468823 2.7412691 3.6402608
C 19.7651921 15.7048460 4.9654469
C 21.0897521 10.8191078 0.4055024
C 23.7521915 22.5718126 18.8090116
C 13.7638808 17.3292534 2.5691110
C 26.0546380 27.2702838 24.6235464
C 3.4472323 26.9454126 23.8014907
C 22.9976637 20.4525760 18.1294546
C 12.4417367 23.2911247 18.1381935
C 13.0803387 6.9321343 21.9127081
C 3.2362130 25.8895102 12.8709266
C 16.1087087 12.2530645 17.1683732
C 24.2709394 27.9365941 9.1381441
C 17.0744333 8.4986215 20.7347510
C 24.6780261 25.5537729 1.6233723
C 23.1856836 7.6831535 3.8820327
C 4.3566275 14.2487627 17.1077821
C 19.7989421 29.5426700 30.3746497
C 14.3699098 7.8679530 21.5078126
C 23.8314665 21.6660005 7.6134563
C 28.4373942 9.4815190 14.6820259
C 12.2230846 18.2768541 21.7882398
C 19.8801149 23.2785726 7.2276804
C 16.7344698 27.0760005 2.9508550
C 13.0226029 25.8521818 8.3251724
C 28.8182687 19.8104629 27.2734566
C 28.3684960 7.3666861 27.4465909
C 25.2246969 1.7682504 27.5230533
C 13.8100823 25.6428837 17.3341233
C 20.9753598 2.2173499 17.6595903
C 13.0130631 26.9426236 15.1339424
C 13.7987420 19.1477313 26.2334871
C 5.0053523 14.0387902 27.6380089
C 5.5418631 8.8706117 20.2586282
C 27.4705849 21.6542188 1.1923228
C 16.3089870 21.6472090 18.7410623
C 5.2056634 23.6098793 22.9758794
C 22.3634928 7.3573843 21.5339586
C 11.5802534 16.1788625 25.6105790
C 30.0485200 8.6114042 25.3274252
C 1.4553655 11.7334349 21.9111836
C 2.9691511 6.8132177 21.7397788
C 11.0719722 24.4468204 1.1952647
C 30.4577311 17.8138441 1.1197740
C 13.3888547 5.6131951 20.9315378
C 0.9064386 3.2867800 2.5940129
C 6.3972869 28.1917541 9.7730922
C 23.0457921 3.7222564 19.0556520
C 15.0205036 24.5240026 29.8846480
C 15.1680372 27.7301090 28.2514539
C 20.5962083 23.1097244 22.0942743
C 25.3657916 20.6984352 18.6904186
C 20.6450897 7.6396921 28.0197610
C 18.5360347 18.4818091 16.1777443
C 9.7980503 7.5369555 19.1693215
C 26.2983010 12.4778428 17.0368224
C 3.7703696 29.7816020 2.5431280
C 7.7968841 12.4983645 14.6424824
C 1.9709774 11.5283027 0.3533028
C 0.8167615 28.7081656 10.8839085
C 3.2694166 20.1241945 2.4093039
C 16.1818294 19.7666330 20.8734096
C 28.1028635 16.9808226 18.4692366
C 0.8497177 14.7732612 15.8787349
C 30.1251168 1.0844053 27.9724881
C 16.8009817 16.7944779 0.6390221
C 2.0563925 4.6084325 21.0107109
C 15.5599556 7.1520726 22.2281668
C 2.2206995 12.0397937 29.3716020
C 1.0372470 8.7165036 13.0793971
C 21.9021661 10.8020468 9.2425438
C 15.3682248 16.2275794 19.3824170
C 21.7228906 10.6271742 10.7263045
C 1.6192152 22.4263564 22.7078449
C 2.8443314 13.0673785 14.3411665
C 10.2504783 24.4814619 22.8945688
C 3.7689838 1.3814031 20.1169553
C 9.8249569 6.4552521 7.7458089
C 6.9521128 11.4500753 19.2017690
C 17.3850624 10.2790908 18.5854350
C 9.3842096 11.2207227 25.6482745
C 16.2453390 18.8205702 14.0361347
C 4.6978408 16.4652313 9.1213128
C 17.1623478 27.2380233 7.4495048
C 8.6518246 11.5541747 10.9698109
C 1.7117776 22.1248100 28.5586014
C 19.4840513 25.4801197 20.5439555
C 12.0365479 29.5798072 6.1908412
C 11.2380810 25.2237106 18.0779665
C 21.6615803 8.5558451 17.3355366
C 9.0159418 11.6547324 15.2834527
C 12.8486342 3.3289841 24.7397486
C 12.1582923 5.4862475 3.2097910
C 26.2223249 23.6033093 1.3896452
C 23.9750795 11.1064312 5.5241274
C 8.3925749 10.4109853 30.1524993
C 23.1690919 18.2237816 0.1978782
C 11.1457735 24.5908893 5.7018246
C 11.0003417 7.2388734 7.8160944
C 28.8373701 27.1812852 5.0665583
C 27.3582678 14.5398204 17.8136360
C 14.7181321 13.0784273 12.1547507
C 10.8695953 19.7666606 27.9632730
C 7.2383779 12.4803861 4.4732489
C 24.3086155 14.1810899 8.3769694
C 24.0928787 23.5811640 5.2833439
C 10.5720812 11.4035884 8.7408435
C 6.2636013 24.8131546 16.9560646
C 8.0053738 1.2349881 30.2874709
C 28.4312019 4.9642790 11.0543247
C 17.0898226 20.8071505 10.5271103
C 26.6449659 16.5521704 26.7626524
C 25.1661903 11.8315027 5.5081052
C 9.3154111 1.2125762 17.5512664
C 0.5679122 11.5458679 12.9435179
C 0.4313401 2.2865553 11.5974168
C 1.6765090 0.3665076 7.0844245
C 1.6747396 9.7372763 2.6348850
C 2.2643743 25.3800032 5.3667498
C 25.4930816 18.4981097 0.8916507
C 6.3818366 23.9553598 4.3586794
C 3.7514819 2.5701511 25.4609009
C 24.3044769 8.7552276 28.5661757
C 10.5617423 13.7215801 0.2955266
C 21.7651888 5.3555526 29.2769591
C 25.4947393 4.7420494 5.9448101
C 30.3214478 12.5449766 10.9182974
C 19.3382123 18.8623373 23.5370856
C 3.2666191 27.5968095 6.2367146
C 18.4578320 23.2005624 20.0455395
C 15.4095711 1.6794958 1.5131414
C 16.5417964 11.0391342 16.4906680
C 10.6149353 4.1704760 4.7524045
C 29.6705093 3.0108773 10.8878324
C 17.5139450 6.2605324 7.4332206
C 14.4948372 23.5340235 14.3714250
C 16.0288529 23.6489296 1.5494312
C 2.1901483 27.4902381 23.3828694
C 24.6916024 15.3543389 23.8428248
C 17.6019393 2.1480794 2.1537407
C 3.7561115 25.8206166 17.2885216
C 18.2624351 11.2157112 8.0018317
C 23.6516458 27.9250528 0.1989153
C 30.2115668 24.1037527 24.2261830
C 7.0436674 14.4302156 23.7462568
C 18.6771107 28.2999914 10.4353351
C 24.3938690 23.7017516 3.8253125
C 9.5846194 17.9186028 16.6398742
C 5.6374131 3.8734220 3.7485693
C 7.4631262 22.8485359 12.4483082
C 29.4798094 14.5159805 19.8383547
C 16.4860628 17.4830732 13.2695690
C 17.3033296 1.8497643 28.3451441
C 14.9189191 8.0873902 24.4128403
C 4.1825420 30.0943650 0.9190588
C 7.9700168 14.5990438 0.5616824
C 1.3522262 23.4077979 29.1336351
C 22.7312189 29.9655827 9.2666923
C 29.1271885 9.2914569 29.7379703
C 13.7746767 9.0185236 18.0755052
C 24.3535287 18.3029568 17.9492732
C 29.0888811 13.6016841 2.8914890
C 0.7961865 3.4814726 27.1795504
C 14.9471499 13.2638344 10.5415441
C 22.5606178 10.6376600 24.2545517
C 25.4719320 9.1549940 5.2907530
C 28.9165616 22.0787328 19.2525365
C 24.9161617 9.2586131 0.9328801
C 30.1106644 6.4378842 7.9757514
C 16.7863868 30.4099644 1.3293021
C 20.9329853 8.3202610 14.5619435
C 17.7889334 27.4291786 16.4433695
C 28.9149990 1.0737647 8.6762462
C 22.8387850 27.6077042 27.5941334
C 5.8850412 21.7111933 8.1595967
C 29.7628856 6.8057980 22.5263881
C 24.2746990 17.5519775 6.8352560
C 17.4413538 21.7194400 1.3731875
C 30.3655941 22.0324222 6.3666021
C 11.3076275 8.7049232 17.3218386
C 19.8635535 28.5704809 23.2965740
C 3.3664443 13.8357394 5.3344672
C 6.4571121 23.9299936 10.5533353
C 6.0304693 14.3215235 10.4187049
C 8.7726659 29.4997433 21.5134813
C 15.3458058 1.4426559 7.3449714
C 9.4404775 0.9853369 23.5062166
C 18.8942866 5.1900550 19.7986079
C 10.9538497 26.6794668 19.0199291
C 18.5591126 17.5865538 4.9320901
C 24.2165277 30.1142369 26.8629636
C 18.6231933 14.2968271 11.0635973
C 18.6871652 3.9456851 8.6921973
C 13.7598850 12.1888952 16.6542865
C 2.0855053 18.0120819 27.8447886
C 21.4512585 2.5379558 20.4643064
C 3.0692949 18.2018779 10.5288560
C 15.5192555 8.8624231 15.8094424
C 16.1284743 22.9930951 19.4073176
C 15.5320636 14.4216273 26.0714480
C 19.6923455 14.4743195 24.2620002
C 26.7545364 24.0254713 4.3913125
C 27.6750197 11.4246198 23.8603178
C 2.6117380 11.8087114 9.2383274
C 20.6534100 27.6065134 25.6412983
C 15.3679427 25.8992315 4.6182652
C 4.1497477 26.7465677 2.3964208
C 13.1787213 13.9929596 0.9081264
C 27.1620660 9.9987534 14.2237233
C 20.3398942 8.2848094 5.5510886
C 16.2663938 20.7925329 1.3087342
C 22.0079854 1.2573010 24.1284569
C 23.6330185 22.3701038 20.1999384
C 8.3996914 17.8409345 3.5666574
C 24.3216687 10.8248638 15.8363568
C 25.6044122 12.2449040 8.2470488
C 19.6994950 24.3238433 13.9461865
C 5.9485066 29.0658216 17.8778329
C 17.5182911 16.5329692 15.5800772
C 12.3085174 4.7569287 21.0121915
C 12.5191724 16.3209004 8.3850494
C 23.0585560 1.2361775 6.8593102
C 21.9672679 17.1957975 6.2896690
C 21.6400693 26.6707392 27.8163512
C 12.8022808 22.6505176 5.5817534
C 24.9476696 0.7815929 16.5771887
C 5.7714020 27.7401324 6.9044346
C 9.0577454 1.2274812 13.2523520
C 4.8537127 22.4679734 12.0757631
C 12.6921195 24.7894147 23.5047533
C 29.6404194 10.4958170 8.8778981
C 14.4473014 16.0310673 6.2201665
C 8.3850520 22.8339451 25.7648519
C 17.1518513 23.1028436 2.0756731
C 27.4526192 25.7922933 6.7343507
C 14.6306140 18.2899811 28.3277583
C 1.8668775 3.4360063 15.8811024
C 27.6229268 19.6415499 13.9028816
C 16.4867779 29.9700246 2.8092606
C 28.3943507 11.3904864 2.3864562
C 16.5263636 14.4783721 9.0779025
C 5.7687579 20.4791009 2.8622702
C 17.7555747 9.4435154 5.5543754
C 26.9143623 25.2830402 15.5044145
C 28.1231436 0.7374987 1.3468253
C 10.5663190 26.6195180 14.6422047
C 29.9810335 22.9483012 13.2570318
C 22.5379830 6.4401268 14.4357502
C 11.2150776 4.2402426 13.7781042
C 29.3148815 11.6788790 15.3687870
C 14.5361688 20.4405020 15.7152815
C 9.9437681 11.4852299 28.5616776
C 27.0905214 22.8877619 28.1412875
C 1.6152926 24.4621756 20.3365167
C 4.6673495 25.9964223 0.1485876
C 10.7858428 11.5151675 13.0956803
C 22.6183237 17.1124635 21.1286843
C 8.0554738 26.3300940 13.9728126
C 9.1007130 14.5936148 19.8521173
C 9.7821580 23.1364365 7.2444824
C 10.8264935 1.4400367 4.7248236
C 16.5000125 8.2600859 12.0917022
C 26.0737454 19.7448366 20.8521307
C 26.9292280 28.0570006 20.1699129
C 2.4512492 5.6698293 6.1401844
C 9.7227980 4.0410578 26.4445978
C 21.5019991 27.2701719 10.4192637
C 16.7441841 20.5080408 11.7595808
C 26.4538256 21.7029058 18.4786214
C 7.6872728 12.4583897 8.8924587
C 8.2148635 25.1663580 7.2786934
C 26.5382128 29.4212407 16.4650743
C 29.4388349 3.3229764 0.5325497
C 24.6507953 14.2084064 12.8646517
C 23.3422413 28.5086569 12.8793707
C 12.8995536 18.0200778 6.2126259
C 17.7090881 1.0800534 25.9434644
C 7.8422094 21.7105874 10.2849166
C 13.5023372 23.6732544 25.5775322
C 25.3223445 21.6659483 5.1809156
C 26.5028319 6.0875295 20.5429230
C 28.8397453 18.7940756 14.5517241
C 22.2831927 8.5078951 1.7659504
C 10.1392806 0.9240227 1.9826118
C 21.4449290 10.9725934 4.9384489
C 14.0528180 18.5354117 17.9611183
C 26.9047964 5.9087876 4.5986154
C 2.7107098 11.8245300 3.2597426
C 24.8730951 2.4505468 9.6504984
C 2.8191968 22.4997348 10.0931424
C 4.4268132 0.7987924 16.5660388
C 29.0510723 5.1967322 20.0371789
C 11.1303884 23.1127604 0.3804257
C 3.0064649 26.7455220 19.6799826
C 14.4115594 14.0131299 18.7434519
C 13.7042071 22.6455227 18.6698361
C 20.3840007 6.3182638 18.3570811
C 28.6056347 2.0249015 17.0690034
C 7.1552064 10.1028309 18.6837855
C 5.1354178 15.3320013 8.2677980
C 5.1087382 10.0720005 16.1875207
C 9.6323380 11.0532982 29.8944596
C 11.2577284 11.8825510 15.9315162
C 7.4346314 2.0689306 2.0687895
C 15.4477724 18.5913808 5.3276483
C 30.2810207 17.7926621 27.1327714
C 29.6527693 3.3418228 5.0059512
C 8.5501605 27.0933273 4.9261427
C 28.7332895 2.2280845 15.5120746
C 23.3138728 4.7948828 3.9226826
C 10.1079687 4.4552100 25.0167875
C 28.3693345 16.5171358 24.3689202
C 12.4778510 0.0816746 11.5357252
C 0.4797482 22.2698027 9.1462324
C 6.3170655 21.5956233 18.6546603
C 0.5603110 3.4207025 22.6448349
C 2.8993837 19.2041246 17.2735975
C 11.0053438 11.5261425 11.5686057
C 1.6755298 1.5121955 18.0997461
C 11.7366390 27.5467053 14.4398649
C 29.1150884 10.5500506 4.4552022
C 26.1709091 27.9700111 0.6257817
C 20.7219170 24.3757892 27.1566360
C 12.2498708 15.0221026 23.3332410
C 7.7002289 7.2154241 22.7576152
C 26.0569108 2.6571003 23.1976081
C 15.2133178 13.9724411 27.4880677
C 15.8117127 24.7340034 8.0996729
C 14.4326959 22.6272679 27.5073093
C 24.6663503 13.1063977 6.0107067
C 3.7395889 7.6943878 17.5353429
C 28.8518980 22.2091814 13.0326833
C 26.2875322 13.3120908 29.7933166
C 26.6604842 16.3886784 2.3063850
C 8.3444549 0.0476397 23.4656223
C 13.0791042 24.3727493 3.1418752
C 4.4076708 1.5076305 29.0768145
C 10.2471998 25.4147564 3.4777017
C 7.4651381 26.0461255 11.1265604
C 10.4529570 2.7116937 11.6553854
C 3.0939269 1.4992726 11.3809869
C 6.9650615 6.0872818 3.0643616
C 24.8104915 2.6999816 3.7622973
C 14.3468135 29.9442222 6.8423980
C 2.3750817 27.8036339 21.8376650
C 11.7139094 3.5709916 5.4417401
C 5.4715373 28.1833027 0.8469529
C 21.6995716 14.7632287 20.4517945
C 23.0381426 8.6236090 10.7440117
C 27.1788725 16.7380684 5.2796961
C 11.8585980 12.7030955 7.0457250
C 11.6677715 15.8095586 1.0557896
C 25.4024376 19.4707303 17.8221093
C 5.4248034 29.1623324 13.4535333
C 12.4795462 28.6020702 3.8641047
C 27.0941627 20.9578220 10.3491600
C 17.3156572 17.8218707 16.1535819
C 25.6238797 16.5341904 13.5397314
C 16.7458674 21.9750159 16.9797016
C 8.7919836 1.9191746 25.8453030
C 0.2327086 5.2125721 11.5171935
C 14.3410606 30.1086156 0.9352605
C 1.9489208 16.9932627 16.5110073
C 15.4084998 10.0606457 22.3435343
C 9.7218720 10.6637058 17.5594178
C 19.2823309 12.6538120 26.7185051
C 23.1865084 3.7973928 23.3414031
C 23.1834629 12.7035674 20.4282076
C 29.6515288 5.1132029 28.7568009
C 13.7614441 23.7119546 30.0632999
C 12.7703491 22.2546858 11.2552929
C 29.2986514 21.9134604 23.5227129
C 7.5886087 16.5781479 19.8823171
C 27.1236705 2.7541912 5.9818713
C 13.8853393 18.2831341 19.4475191
C 10.4201266 6.4723885 16.8097152
C 2.5985926 14.2180452 21.0690004
C 8.7818033 17.6611655 13.9462724
C 2.3945805 23.3139262 18.0819660
C 0.5136762 23.1962332 26.4218971
C 23.1667004 2.3793734 13.6718031
C 27.4565375 10.6094850 12.6136200
C 6.0809848 26.2737995 17.8837791
C 9.7556714 1.1512232 21.8734123
C 21.0846371 15.0706093 5.5405720
C 18.4125864 26.2674289 18.4534044
C 13.6177589 26.9362839 24.1005821
C 11.5110549 10.7829108 4.8591703
C 27.0592527 14.3798726 19.3760410
C 19.1674593 5.5252541 18.3488278
C 22.0852464 3.0981507 11.4536993
C 22.9654657 0.2753203 26.4320038
C 8.5110334 13.7331985 28.8399451
C 6.2138747 19.7486094 25.1976583
C 15.4983312 5.9959610 11.2746903
C 8.0766274 0.9086449 5.7450985
C 9.6568174 28.6157698 23.6224644
C 1.5314855 26.1858838 3.2283013
C 19.1119533 2.0439973 25.9642149
C 16.9121135 17.3697629 17.8047810
C 3.5410227 18.1323297 14.9506050
C 6.3799703 25.9201551 28.2023231
C 7.7381747 0.8409901 1.4398139
C 2.9175213 24.3439805 3.1603300
C 9.8747293 10.3309770 23.4287838
C 0.8303951 2.1180459 22.0831532
C 16.8473309 4.9424080 27.9429606
C 18.0399688 30.2938383 25.1814046
C 30.4758654 1.2163464 26.3791740
C 11.4159954 15.7592115 27.1856904
C 2.6350928 3.7041171 18.9538243
C 16.3796323 15.5476475 15.7731907
C 24.0289801 8.8937049 18.0875525
C 16.0023691 15.5175079 11.3524270
C 12.7696478 8.9505600 4.7727308
C 21.4079891 18.0548534 14.5188965
C 19.2218254 27.2578224 3.6558530
C 22.1291604 27.2313590 18.9849304
C 14.4079447 5.6412099 3.8675371
C 5.8924152 19.7404692 20.7722447
C 25.6121219 14.0968051 1.6432564
C 5.1425756 18.1637513 6.6963918
C 6.3562074 21.6735227 22.9346434
C 28.2578181 4.2141610 24.4359964
C 17.3245504 9.0985913 1.6482237
C 16.4651542 28.1616243 9.6879496
C 15.7356162 22.9791821 14.9182637
C 3.6026452 4.8074120 8.3163452
C 22.3915924 2.5283504 3.1292091
C 24.4048423 21.8007480 16.5224286
C 22.5334281 27.6487329 23.2981914
C 10.4158359 15.8631397 13.7587691
C 15.3808196 30.0358035 20.1452234
C 11.3426672 3.5287154 1.1872467
C 17.6467279 12.2875490 10.4922903
C 9.1518187 28.1655917 20.5725471
C 28.6080141 21.8372369 14.7088447
C 24.2742803 7.7820299 17.2524866
C 0.9096267 1.3824771 9.3493715
C 7.2417334 3.8813877 25.7452984
C 2.7722652 30.1143723 13.5967713
C 4.0486179 20.5607833 5.2370258
C 28.3429052 14.7080090 0.5726658
C 7.1329140 5.0755340 2.2280873
C 14.4551821 2.8452767 29.8797771
C 10.5648802 24.1586190 2.6444695
C 17.3704297 21.8782300 25.8125235
C 4.5481499 29.9120229 11.3022584
C 8.1575077 10.2559007 1.2120134
C 22.5836158 20.4998632 13.6043139
C 12.1103278 27.8039267 13.0936179
C 28.6275133 15.5315462 17.7972242
C 3.7679142 9.7505489 4.6360364
C 4.3693855 23.6923261 8.3149489
C 16.6091759 12.0661937 27.5775508
C 8.5850094 29.4223548 17.0451504
C 3.9505257 20.3895149 11.4485427
C 14.9714668 11.7937964 5.2932342
C 16.5117701 8.7800674 29.3315478
C 8.9976656 13.5239552 8.7437885
C 5.3411324 1.8859290 6.1954221
C 16.5423801 0.6862576 14.3457482
C 29.0867861 22.7442088 30.1457483
C 18.1879757 14.6297720 0.7223909
C 4.0256422 5.0328753 17.2881104
C 19.3080667 17.7295575 18.3961707
C 6.6604830 20.9470988 10.3815314
C 10.0975063 8.1695399 5.6441399
C 2.9411660 18.3937865 4.5092377
C 10.5910887 13.9397874 25.0695871
C 28.9478475 23.9698212 0.4744352
C 12.4866395 2.3829580 9.1259993
C 15.0008996 23.4343830 18.5165162
C 7.6492549 17.5018190 0.5860170
C 18.6884502 18.9598505 14.6482260
C 7.1786356 0.9296803 17.0940719
C 4.1822148 22.6970304 27.6360555
C 1.1994411 17.0596687 1.7623540
C 8.0137124 19.7111111 22.8911972
C 21.8709983 19.1541248 30.1143732
C 22.2845753 3.6474690 9.9086053
C 8.3089906 4.1815122 2.9105898
C 16.9187177 5.8903648 4.4392341
C 13.9742789 24.7080538 10.7701821
C 5.4125923 12.2292400 12.6727931
C 12.2234415 3.6621848 9.8191615
C 18.3204915 24.1692724 26.6793503
C 24.3980625 29.0561280 20.2701423
C 24.6848495 10.8948083 20.1417372
C 7.7492556 4.0513229 30.4155866
C 2.5511797 0.4008019 20.3910696
C 18.9405422 12.3670784 28.1547630
C 22.2046784 5.4487160 3.1699642
C 13.1735770 11.7878546 13.6650058
C 6.7594974 10.2463870 8.0941612
C 12.6466965 0.1685765 16.0239727
C 29.5648508 9.5287131 28.1030757
C 5.1058880 16.4523472 13.3105380
C 15.9045851 0.4700176 5.1561346
C 27.9532288 19.8079088 18.4831171
C 11.0136953 18.2503447 8.5429014
C 15.6902201 14.3439370 30.4511572
C 30.3341704 22.2183960 0.5134982
C 11.8515667 2.6291016 29.3148861
C 25.9569721 10.2848492 20.6345477
C 20.2500336 7.7503611 3.1634637
C 5.5492164 11.2190549 1.5276536
C 13.7096961 13.9068903 10.1715348
C 11.8819565 25.3147100 27.2081226
C 3.8848594 17.3271349 6.8076735
C 23.9473595 0.3097759 9.0116029
C 14.9735681 30.1968158 9.8342984
C 27.2333259 19.9207277 3.5297654
C 7.8419773 19.6263592 18.4559555
C 4.6751716 28.0809676 17.9550365
C 4.1467649 16.4323221 0.1256834
C 1.7142038 4.8013510 16.6803066
C 4.3488629 15.4771357 23.7789943
C 8.8942247 13.6074863 2.7585175
C 7.2016036 5.8675287 13.8155201
C 29.2164121 15.5333068 26.5609097
C 16.6022899 24.0850567 4.4176961
C 9.1943475 26.1461219 2.7113364
C 2.8751163 5.0082026 28.8723585
C 15.8383196 0.8116786 29.5846938
C 7.1578000 5.2492970 26.6963322
C 15.2602312 12.0596410 3.8156743
C 21.5192403 24.2952029 11.5708828
C 27.4125254 9.1211568 7.6320854
C 29.4602839 26.0319033 2.6896311
C 24.9710165 20.3284930 20.0688678
C 5.3435171 7.2366989 22.5715565
C 25.8714805 0.5190393 5.2612619
C 18.3363152 1.0503262 30.4354872
C 8.2588400 6.3000332 20.5775408
C 21.5847060 22.1502875 24.2165439
C 1.2803617 25.3478494 22.5926429
C 18.5064067 28.0766763 11.9449944
C 21.1322415 29.5917286 23.3190469
C 28.7641508 6.2364443 26.6788366
C 9.4671817 4.4387135 16.1891441
C 23.9703231 7.0168360 0.1712370
C 6.8869555 18.4335418 28.9081119
C 28.1754650 7.0545497 28.9328208
C 28.8372117 1.9462458 21.3041684
C 21.4739425 23.2064262 0.2648958
C 26.5952279 12.9708801 3.9038592
C 12.4224863 25.4209011 5.4642047
C 4.5337084 18.1692678 28.3789823
C 22.8223081 17.2305728 19.5617289
C 16.7689299 30.0500801 7.3800629
C 15.5459578 3.8764213 23.6628546
C 7.0739819 17.7097997 16.1816130
C 17.1512348 17.4352553 22.3282094
C 22.9250393 15.9335335 14.3582346
C 29.5732498 27.1589312 13.9811776
C 4.9564741 22.7308512 6.1489203
C 28.4487768 22.0624168 8.6937666
C 17.6466957 9.1178852 11.9559238
C 17.8751323 21.7980370 5.7956975
C 17.5414604 24.8312996 0.0094582
C 23.5995410 24.6801265 1.7487884
C 6.7958609 7.8795373 27.4224524
C 4.8469971 11.8365855 5.2602617
C 24.3420911 15.0303689 25.4173685
C 22.3921169 18.0454658 27.8095633
C 11.4890824 1.4813165 13.5127553
C 21.3555857 15.9699902 21.1636796
C 22.8990675 21.2327736 0.1801206
C 11.9341521 5.7037567 27.9018310
C 13.6073613 19.4859212 20.2445789
C 29.5971983 16.9015129 5.8536090
C 2.2118404 12.7719270 11.3290791
C 19.6789555 22.1888894 26.4639128
C 18.8259580 16.7490544 27.3983284
C 16.7835470 10.1111077 9.9432734
C 21.5181611 3.1516304 6.8550373
C 1.5319057 24.3901483 15.8975534
C 28.3410143 18.9996925 10.4311356
C 10.4759654 2.1574921 17.5561084
C 26.0530525 17.2768908 4.3574431
C 1.3222962 11.8649418 15.8769718
C 2.3572404 5.3148900 7.7661496
C 15.4063475 18.1738412 6.8239666
C 21.1453238 24.1827466 7.1502895
C 7.1242991 12.1615219 6.0927538
C 18.5286596 29.9164784 29.4496686
C 21.8587100 22.1829882 28.5410263
C 8.3177436 1.1488362 4.2935912
C 3.2205455 20.6229406 27.0433760
C 14.5596252 6.6639517 14.9498234
C 19.8836996 25.3997679 25.0989717
C 0.9774447 17.0052200 27.8009543
C 17.3741569 22.9857504 6.8058871
C 11.5579758 3.2194941 6.9879521
C 4.7820302 4.6818550 25.9864780
C 19.8199545 18.6868486 3.4012771
C 2.1721723 24.2172065 24.8580702
C 17.0730909 18.9811759 22.9294236
C 21.5844163 6.2717009 5.9483644
C 12.3800360 16.9624953 21.0305967
C 20.2014685 10.3876521 23.6443045
C 21.2111329 9.7096867 24.3949188
C 21.8994766 8.6181530 27.9939163
C 22.7321554 24.7179419 23.1197615
C 27.9287176 10.1096066 22.9866282
C 27.7018554 14.6774688 22.1646986
C 23.2223860 9.6032604 21.9406801
C 11.2657012 9.5072314 29.9889067
C 7.0650501 12.4467771 0.0451780
C 22.8805327 9.9411906 11.3582450
C 3.8315002 4.7096053 18.9937109
C 17.7891021 26.0917762 9.5706863
C 5.4609958 15.3303688 12.7422277
C 20.6000573 8.5865738 4.2818020
C 13.9644865 27.9207347 9.1230605
C 21.5421869 0.9703116 15.3103683
C 10.0981283 10.6916554 21.9186332
C 15.5715120 30.2676071 14.1171162
C 18.4918606 25.2375370 7.2783660
C 26.4264618 3.6833125 8.0442513
C 7.8333145 29.2163994 13.9788599
C 19.4383325 0.8678437 19.3840590
C 26.3382982 17.4062534 8.9887412
C 16.2457030 25.7712037 23.8257280
C 5.9253157 26.9500930 30.3598574
C 24.8177742 6.9579351 8.8678292
C 23.4480621 0.0247153 0.2179010
C 16.6744086 4.7964106 23.7316493
C 25.6862034 0.7634258 25.3364503
C 17.9455960 4.9825398 6.6890038
C 24.2362074 23.7678206 29.8913200
C 21.4486641 19.1912821 19.6186044
C 24.6432242 17.1531858 17.1953941
C 19.1574651 25.1181737 22.2001446
C 13.1848771 23.6272315 21.1400467
C 6.0800854 13.4094167 28.3474300
C 22.3643226 0.3264073 17.5646406
C 25.2352718 18.4624511 26.9101166
C 0.4105834 13.9330220 24.8768018
C 13.5944230 6.8574623 26.2945439
C 18.5312429 7.3124709 26.4486247
C 4.8664868 16.1955449 15.0424334
C 24.4820669 3.1456706 11.7690175
C 12.8698578 15.1939831 1.5466303
C 18.0660957 24.8355234 8.8151145
C 11.4836122 0.1850560 8.4738092
C 24.2060608 27.6621840 15.1130686
C 18.4255720 22.0810626 8.8820622
C 8.8676426 18.9423722 19.1980623
C 1.6261589 12.0489516 20.2320964
C 3.9927529 25.7301868 27.6381493
C 8.2465692 16.8437279 22.8775156
C 2.2725390 0.1194190 22.0592470
C 3.9861934 3.8086607 6.1320998
C 19.9284706 0.9523359 27.9629956
C 3.9264027 19.4599665 24.8039814
C 12.0714549 24.3763634 20.3770591
C 18.2080518 22.9471630 21.5322730
C 24.6076740 18.1990735 24.0259968
C 23.0788325 7.7510304 28.6413117
C 26.7711818 27.0226382 2.9896691
C 26.4873017 13.4685283 28.3435928
C 26.2207069 7.2290139 26.9683319
C 14.4742848 27.8179254 19.5594265
C 2.6187582 9.0264715 4.6849476
C 26.7714985 17.4596225 13.4133043
C 20.2080784 3.2052286 19.9432600
C 5.7029640 11.9650849 18.5408093
C 18.3526134 17.8082945 29.5991719
C 4.5061535 6.7281004 14.9977647
C 8.0420810 2.0393294 12.4541787
C 7.2620248 30.0838954 16.2633846
C 23.6899334 25.4242997 18.6912100
C 1.7944431 8.5450342 1.6171806
C 4.5841769 12.9729913 11.8651805
C 28.9092328 15.4366931 22.0692296
C 11.8664812 4.5140105 16.6795195
C 2.6915536 25.4685850 9.9401384
C 14.0737294 28.8044356 21.8727422
C 23.0456793 5.4931317 12.1829503
C 11.5856394 2.4586094 24.8419539
C 6.0328671 17.5119745 9.0033194
C 1.5178136 19.1159301 30.0615707
C 9.5310208 2.8726574 10.5903770
C 18.8827153 9.5378545 23.7681918
C 4.2647905 8.9099953 26.9630266
C 16.5995908 0.9273871 8.1284720
C 9.0105251 26.4099811 27.1695252
C 11.6580587 19.1707237 24.2565754
C 8.9860958 5.0729205 24.2183935
C 25.6321138 21.8466022 29.6651116
C 7.2972106 28.1146534 28.9172201
C 16.4943130 14.1789258 14.9512190
C 14.5701519 22.4786119 3.1035603
C 23.3422412 29.9872094 18.1581542
C 4.6583124 29.9750919 5.5384061
C 5.5187895 14.3497002 0.1090518
C 3.5411592 24.5461767 12.3398397
C 29.3034434 6.1268763 0.5374839
C 0.3620246 26.3046440 20.5272996
C 14.5944669 28.6294377 0.1987978
C 10.1589577 14.5616358 2.8107826
C 25.4218096 0.3189740 26.7355233
C 18.2678404 3.9557657 4.3175996
C 9.3259397 20.7385577 16.9047337
C 18.7597716 29.3208475 22.7609894
C 2.9430786 17.0731074 29.9343553
C 23.6137766 8.6224910 19.5733335
C 12.4901007 5.3768821 7.5501175
C 24.2344684 12.1146913 21.0596254
C 29.3217320 2.3028083 19.9558162
C 22.0431737 23.4767013 3.2449941
C 7.0209955 17.3827361 22.3336919
C 4.0423686 9.9420144 3.0847856
C 19.6860119 19.0446100 27.9210644
C 14.1644890 25.5649940 27.8954581
C 24.1187572 16.0465966 1.8318194
C 12.1206011 27.5281610 19.0245407
C 20.3247475 14.4653090 2.6398637
C 26.8475400 29.0697070 26.6670341
C 2.2822888 15.8315820 9.8804881
C 11.7387151 11.8677441 20.3934961
C 3.7358755 28.6922517 21.7253124
C 7.1487049 21.8445659 26.0757066
C 25.7274228 1.9932249 5.8763088
C 17.5172795 4.0033015 25.8959050
C 12.0256831 25.5579452 25.5247647
C 7.3283004 14.6243730 22.2628192
C 29.5075697 15.5287155 0.4684203
C 11.4037430 26.6770938 27.7958005
C 29.5224229 16.0155683 25.0615666
C 17.3699566 7.2002776 20.0871327
C 2.4245227 15.9667811 14.4248981
C 0.6792921 5.4340447 20.6968789
C 25.7419466 25.9937863 15.0021500
C 12.7534762 5.1932742 12.1369704
C 15.6201042 21.6429832 3.7387700
C 9.2537890 2.1536099 30.2242665
C 29.9658893 10.8162980 13.0607009
C 18.1590075 21.8090832 10.1973931
C 0.9727091 6.6717161 25.4929915
C 11.8283178 1.1594351 24.2063497
C 8.0997615 28.3026549 1.4069703
C 28.9687221 30.2617000 3.5589724
C 30.4459458 13.4676375 22.0329368
C 27.9859717 18.9623179 5.7573602
C 7.8261892 27.5046154 20.7169976
C 16.0857589 21.5790137 14.0390579
C 5.0717204 15.3705978 2.3106376
C 2.8324295 4.3906114 5.4535023
C 7.2619456 27.2561486 11.8826597
C 14.4539851 12.7752511 7.4830369
C 19.7029525 5.0067337 2.6228704
C 26.7285297 12.4307391 21.3751100
C 0.3930981 19.1950151 16.7705582
C 0.4754396 11.7719804 7.2489397
C 14.8350020 29.9123952 11.2482371
C 2.2302577 3.6888906 14.5102468
C 26.3933055 0.6469549 3.8779368
C 8.0939941 24.8174493 8.6160212
C 27.8231115 23.8029502 23.7320861
C 15.3817728 26.9696738 15.7555370
C 16.1347638 24.0100640 0.0067214
C 14.2530185 23.5165647 9.7100368
C 19.4403786 30.3833708 12.1967828
C 13.8473772 10.9058787 5.2181133
C 22.0619316 11.7276417 26.5482791
C 7.7247201 18.7082635 11.9480114
C 25.2946823 30.0563293 15.8008280
C 1.6365716 23.4838455 3.0170851
C 9.9697998 13.7349207 15.9775914
C 6.4114346 15.6915996 20.0203270
C 14.0971749 16.3183342 26.1356025
C 22.0675219 28.6515984 19.7538038
C 22.3967226 14.9969790 29.3095354
C 6.5417782 8.2647130 16.5032119
C 14.2257863 3.4305710 12.0050647
C 24.1018720 21.3773234 18.1002614
C 12.1503977 12.5065296 11.3489484
C 15.4367774 0.7964514 25.1864676
C 22.2777393 11.7653853 0.4434460
C 3.7980595 10.0416611 29.1165364
C 14.4366509 9.4300941 9.1389870
C 17.1512158 28.1718667 18.6480367
C 11.9252184 22.3917692 27.0516137
C 24.2659310 3.8385381 16.3763364
C 4.3379340 27.7463141 19.6276993
C 30.3304540 2.0956190 8.4690074
C 24.8479642 24.8846272 19.3806910
C 8.8156411 27.3595773 3.4870658
C 24.8241220 6.7140393 17.8152342
C 22.5072527 8.9621595 0.4689284
C 25.0633586 13.1248199 10.4545997
C 28.8321740 12.7790738 17.5662611
C 13.7893781 8.6586003 23.7445775
C 17.1235045 19.5963357 9.4854080
C 27.3994628 28.3660312 18.6008840
C 30.0623772 18.0851528 21.2857576
C 8.1452019 20.7747571 3.6579588
C 27.8117231 21.8565773 5.7318653
C 5.9790877 23.9433816 30.3734151
C 30.2639609 20.1115463 13.1460806
C 23.3516395 7.8684463 2.4363295
C 0.8272305 27.6894461 30.3133715
C 24.8881046 1.7814415 23.2388417
C 2.8485771 11.0669789 27.0561452
C 10.7827325 16.0062062 16.8408454
C 9.1380482 15.9271109 25.0000273
C 0.3159169 21.0280055 4.3109128
C 6.0774815 13.1377135 3.7129845
C 20.4120240 8.4159311 10.1875752
C 29.5923471 6.1090701 9.5716351
C 27.6279723 7.9727573 0.6427505
C 15.0631502 19.4653743 7.4598282
C 22.5309397 24.5777156 18.9277639
C 22.9207557 13.8378073 27.0064149
C 29.0452726 11.6290068 11.0184550
C 23.6429196 22.7387019 14.3548363
C 23.7917037 1.5861779 15.9956460
C 11.3898401 17.1400104 1.7257067
C 23.4876807 15.1818208 6.1116494
C 2.5184909 13.6680228 26.8925037
C 23.0126012 17.0406031 25.5478440
C 23.2837132 17.3394548 24.0272822
C 26.9979842 25.2765932 20.1498837
C 14.3766297 19.2094345 4.6521894
C 24.1012484 28.8532654 21.7702175
C 10.2945565 27.5797822 21.2847773
C 19.2629300 10.3294358 10.2471149
C 1.3322942 15.8810012 1.0491571
C 24.3218415 19.6557641 24.8686792
C 4.6894106 9.9318560 17.9153341
C 21.7736108 18.1460310 12.9968204
C 13.1761452 12.0385311 7.7700476
C 13.3076389 3.6085052 27.5788071
C 9.1009126 29.1821600 1.0974168
C 15.0330160 1.6684171 27.6174080
C 10.8596362 3.4613304 27.1291561
C 3.5840895 17.3204937 2.5493627
C 1.2610324 0.1130439 8.5558738
C 1.6184877 15.1455499 18.8430154
C 17.8182734 27.0589772 22.1264209
C 20.6993127 19.9816600 23.5103941
C 5.3801025 24.0733944 21.4605016
C 24.8477261 18.3348570 28.3762226
C 18.9435734 4.0561426 13.1176091
C 15.7222963 13.3625662 19.5060467
C 10.4168807 7.5152208 27.7420766
C 4.4728213 17.4562656 15.6124419
C 12.6211961 11.6206325 4.6719608
C 29.1940767 24.0783772 11.0952451
C 0.8071351 24.4426390 0.8799678
C 27.8691604 29.3223320 3.7552109
C 15.6324955 28.8647201 13.5868998
C 20.4365756 17.8847302 1.1089668
C 25.5785147 2.7180041 12.4829736
C 5.9652428 24.6965950 12.6799007
C 0.9385018 20.0791294 1.7764863
C 19.3867339 0.0895876 6.4397692
C 8.6692191 11.3662585 16.8904900
C 7.2321606 13.3785892 11.1744221
C 3.2367792 4.5778083 9.7257076
C 5.2808919 3.8681207 23.7413538
C 16.9423614 19.7855620 3.5021008
C 27.2276533 13.4865710 6.6189378
C 29.3148135 17.9803629 12.4005460
C 8.6366323 0.7044220 10.1928276
C 10.9953681 18.9687331 21.1485395
C 14.0021619 0.5774193 7.5980804
C 28.4257718 12.7037174 13.2539648
C 15.1322685 17.3090759 26.1016125
C 13.7593810 17.0227456 8.4757120
C 16.7897949 11.1765547 20.7150382
C 15.0068136 11.1346159 23.2813499
C 24.5067997 2.8211311 29.6359778
C 9.5876891 1.8914159 4.0464406
C 18.7833915 13.4422490 4.2709466
C 26.0092035 4.9144713 8.7793029
C 16.3248714 23.7025888 6.0428035
C 14.7999662 8.9140523 6.8083625
C 10.0850426 23.0637158 17.5032579
C 23.9024400 5.1319516 22.9283159
C 20.4777067 24.4747111 22.8302123
C 27.9181738 24.9133504 4.3081183
C 18.8855680 5.1265007 14.0161680
C 21.0702390 4.5224606 3.2963276
C 13.1840144 20.4233367 22.6351972
C 5.9206509 0.8316641 3.5312540
C 22.5130367 0.6653610 16.0739393
C 6.3487984 14.3120295 14.7108956
C 22.2188801 21.3182488 20.5743101
C 18.7383405 15.7153178 16.2483110
C 10.4037229 12.7584182 13.7868846
C 17.9070202 14.7540627 26.6035141
C 5.7004472 26.2268826 13.4583765
C 19.2093960 19.8713817 5.7274990
C 6.5356370 5.2597164 17.6825275
C 16.3320246 19.6099079 25.2646637
C 28.0272482 20.0470171 17.1229477
C 26.8222772 23.7225989 10.4062293
C 9.4838332 14.6777116 24.4548778
C 8.0038858 6.0080519 22.1164483
C 9.6723911 8.2564930 1.0764855
C 30.0077620 21.8903151 1.9111822
C 1.6715013 12.8597735 6.9594106
C 5.9953378 15.4077911 21.4620474
C 21.8714167 23.2653094 9.3580625
C 14.0478899 23.4604365 5.4422870
C 9.9732644 24.4337625 18.1969927
C 13.9012306 20.6130088 0.8952587
C 7.1287597 18.7555725 27.4767343
C 28.3100412 9.1544789 20.6417212
C 12.8787398 12.0926023 3.0581738
C 21.9128701 25.5658150 20.9778451
C 6.2385055 17.3545292 13.3249593
C 19.2968534 8.3907605 16.9769225
C 15.5685906 20.6231256 23.1618206
C 10.6337089 20.2615776 22.0048677
C 15.7369842 29.1454799 11.9050668
C 27.9423533 27.0011996 22.2158875
C 6.9686923 9.2175641 1.3522491
C 25.5204451 15.1977728 8.1918158
C 25.7466761 8.7981721 15.7543286
C 12.9785708 11.2357964 27.0682884
C 20.3877009 26.5440099 10.0561938
C 28.1659375 20.7750372 29.5461163
C 1.5822214 1.2718669 24.0889589
C 24.5555314 1.4883042 24.6838481
C 9.7060293 28.2019400 29.4344279
C 12.8534824 12.9709344 14.4937670
C 20.0623439 24.2491453 18.5280201
C 22.0375584 11.8340054 20.5393622
C 21.8228060 11.5609038 22.0735079
C 10.9627388 8.3973830 19.0636295
C 26.2026618 30.4117501 23.1321879
C 17.3328882 15.4624403 28.9085562
C 10.6819248 10.4074067 1.9094905
C 24.5412361 19.5719588 29.0744559
C 14.3672518 6.5829644 10.5929325
C 30.1279623 21.1926703 19.7508030
C 1.3118710 12.9060503 27.1317957
C 19.1816222 3.0087408 6.6453472
C 1.8909987 12.0410725 24.8728492
C 22.9141144 7.5318344 20.0095721
C 13.2521404 17.1953968 24.1015845
C 17.6862335 24.1470348 17.8659935
C 5.8807745 18.2782228 15.7157163
C 12.3034670 22.1836104 2.5040546
C 8.2362949 28.3890748 5.8026675
C 13.4481721 21.6408013 3.1743080
C 13.5148850 15.0545859 16.4552420
C 16.1003777 2.9820027 21.4765509
C 10.6157935 6.4110889 22.6639097
C 4.6888400 23.7524161 12.8179651
C 4.2341019 9.8001789 9.0140352
C 1.3492827 8.6566532 21.6279704
C 6.2377882 10.9845034 16.1290252
C 13.1964789 3.9047308 23.2735441
C 27.3066434 28.0742037 24.4116137
C 20.5167371 29.6823536 12.9514875
C 6.1285703 10.3814459 29.6664171
C 13.8894122 21.5483650 12.0078743
C 7.4977230 23.9308109 23.6157569
C 25.0218952 20.8313072 14.2372005
C 10.1616742 12.5111519 15.2586083
C 25.8109522 27.1538752 20.1831747
C 7.6884944 7.9796527 5.1447159
C 12.8318380 6.5050783 23.3466009
C 14.5643680 25.7975824 26.3357882
C 21.9317462 4.6192559 12.1573893
C 22.0306687 10.5606576 15.1923569
C 2.8023651 19.2584353 11.4198832
C 4.3172159 17.2099134 17.1468623
C 9.3279829 22.9256815 8.7366883
C 24.6311500 11.0728387 14.3544087
C 4.2298040 8.8119236 2.2908712
C 17.8153395 4.3467631 24.4370949
C 19.9884218 9.6452408 6.4080402
C 2.4612295 2.4423389 13.7390854
C 20.3361939 0.2456210 15.3219470
C 7.7335676 18.7663203 5.8878206
C 12.9391929 1.6349775 1.0351181
C 5.5021935 17.2332784 4.4251543
C 28.1744858 13.3222425 25.7289220
C 3.1819435 21.4132365 3.1981292
C 14.7504462 19.4897986 2.8446533
C 23.7769848 12.9745133 29.2706886
C 16.1850809 0.6292584 9.7045856
C 20.4326171 10.3501670 27.9921785
C 22.3782249 12.9443602 5.6199028
C 29.5035309 12.6998425 26.3499883
C 5.0801817 20.3683793 24.6191465
C 25.5804507 22.8443921 10.5167189
C 0.4134681 12.6202874 19.7193059
C 13.2561482 22.8317975 14.5276494
C 16.6237606 25.0411165 15.5178149
C 18.1925585 5.2589658 5.2227144
C 18.9854052 28.2315727 16.1625560
C 9.9200945 7.4620125 29.2653204
C 10.0139405 17.9758837 25.9247680
C 10.3499222 9.4212716 21.1408920
C 8.6464011 21.8147951 19.1932149
C 7.0068665 27.9028264 24.3553163
C 5.1815129 29.7847342 19.9730712
C 16.9620956 27.0292102 13.5150275
C 5.9577966 16.2804497 28.2094073
C 4.2556144 14.0548663 18.5821598
C 1.2577154 3.3096509 7.0909739
C 5.1617587 8.8404662 11.3660652
C 7.2034620 8.3991172 24.8938511
C 19.0244368 14.4954824 15.4435508
C 5.2616141 24.6235217 3.6979045
C 25.1064146 10.9560135 29.0658508
C 17.9061127 27.9998448 2.8919994
C 23.2416257 25.7367390 8.4904208
C 9.1209404 23.2863302 28.8579173
C 1.1678557 24.2172251 11.4634737
C 1.3866060 10.6066945 15.3131826
C 21.9876170 1.8255994 18.3333624
C 16.0456453 16.4996818 22.4394960
C 12.0488792 6.7621917 4.0676389
C 13.7768071 0.5785062 2.9491467
C 11.9343154 14.9237447 24.7878917
C 21.2951127 29.4723473 27.9270530
C 2.9522194 23.8214897 20.9418518
C 21.1943426 24.5859253 1.0883262
C 1.9324567 10.7191755 19.5943143
C 18.4203210 3.2718774 22.1749682
C 12.5858936 15.8778185 14.6184431
C 11.9322432 10.6559704 13.6842598
C 19.0816123 29.5027830 21.2390104
C 21.5449467 3.6481542 0.9157296
C 8.3098842 11.3349053 12.4615653
C 12.5037120 22.1957141 7.0033749
C 17.4381272 1.1854100 21.6239573
C 23.1928635 13.8019579 1.0294500
C 20.7165566 21.0839456 4.1171563
C 28.2854440 25.0170404 2.8063420
C 10.5596581 24.3619784 27.2289384
C 29.8771812 26.2766810 1.1181970
C 30.1129134 29.5405335 4.1528423
C 30.1167560 6.2751843 13.8872292
C 8.9668111 18.7532170 25.3019078
C 28.0502022 23.1214971 11.0039053
C 29.3066212 24.1966406 4.9834458
C 6.1545546 28.0179576 11.1617831
C 26.4810671 1.6764879 20.9086440
C 7.6797686 4.2331701 24.3895908
C 20.2430597 19.0856010 1.9642761
C 27.8365178 27.9280397 28.9111488
C 26.6525803 24.8074388 16.8965017
C 27.0508185 6.2238323 28.9921670
C 6.0525382 19.4330941 26.7982760
C 8.7535015 23.3889963 24.4342027
C 10.0182589 26.2733428 11.7180961
C 8.7127724 28.2221884 16.1079528
C 29.2695028 25.4504538 16.0824613
C 6.1882803 23.6653236 5.9508008
C 4.7775114 15.3662125 28.2122929
C 18.4568695 12.4283471 17.8604346
C 8.1821501 10.4179707 25.7519800
C 2.1152799 23.5651344 7.9424503
C 23.7038520 18.3992510 9.0668149
C 20.4837770 5.4947411 5.6259525
C 30.4446101 19.9737848 19.0214371
C 10.6719216 25.4377626 7.8298493
C 23.0006668 15.1478140 1.7807946
C 25.5451144 24.7003691 3.7231825
C 2.6833372 17.2888494 19.5900131
C 1.9390188 27.7892395 12.9978093
C 10.6857452 18.8466816 16.8383591
C 30.4712150 3.1617282 19.8877667
C 8.3847820 29.1031311 18.2973350
C 17.3748243 18.5971846 27.4443437
C 15.6131230 6.0150560 15.6585070
C 0.3432041 29.8053164 13.0469219
C 25.1421955 2.8383895 7.9203236
C 24.2349462 3.7140591 6.0747664
C 2.9598170 0.3126990 0.2957762
C 11.6096789 22.5680297 22.6059392
C 9.6330278 15.5648826 5.2337237
C 10.9901670 29.7027908 17.2689023
C 27.7005226 17.8449556 20.8086596
C 4.5779033 5.8818406 8.3855206
C 20.3608462 6.4520511 12.5097347
C 22.9549964 28.7903627 2.4644237
C 9.2929705 19.0836121 23.5904583
C 18.1438435 13.2794321 26.0005315
C 15.4899496 10.8535770 2.9086449
C 23.2505753 23.3348420 27.0358227
C 17.6697130 30.3537509 16.3556608
C 5.7918084 25.8289066 19.3317770
C 9.4924450 29.5682398 30.1529144
C 23.2197118 2.4322992 12.1732071
C 6.7958805 25.8111824 2.1244497
C 22.5089143 5.6753069 1.5399947
C 0.6843055 17.9921230 4.3287110
C 3.7693942 12.7400458 3.2776119
C 16.6132980 15.5650572 19.9460120
C 12.6246578 12.6006307 15.9731542
C 21.5514792 0.3197038 2.3174420
C 0.8185033 5.7416897 14.5323816
C 13.7733451 5.5870299 25.4621336
C 26.8755607 2.0770499 19.3263931
C 25.7951239 18.6158542 5.3721133
C 23.4410450 21.3298801 9.2171948
C 21.6209748 0.0472766 8.4171030
C 24.5297837 25.9555543 26.0982361
C 16.9605801 0.8342110 18.5803152
C 15.2479995 15.3916547 2.4570227
C 8.7449621 26.0677930 28.7720500
C 18.4650333 15.4449252 17.8283419
C 9.3128069 16.5836105 11.6603218
C 4.3385180 7.1065305 9.2158133
C 13.8441625 15.9819872 27.7034153
C 17.3260799 18.6383199 2.7896407
C 5.9430958 30.0479089 28.9882495
C 10.2906332 14.0522070 20.3647158
C 21.5449688 12.8264348 22.7030932
C 14.7245421 10.8956766 24.7540091
C 11.2049563 2.2237692 21.8011604
C 10.9075668 5.4056640 20.5068853
C 16.0970074 0.6274984 3.6059733
C 19.9314355 13.8425519 11.7706353
C 12.4778862 9.5691154 17.2224462
C 0.0780326 14.5943766 2.6748165
C 21.6460203 13.5993868 9.1931437
C 6.2509401 30.3628230 27.6258398
C 0.9564815 24.1100108 7.0775956
C 10.5731017 22.5046034 9.5295280
C 2.8003407 16.3383784 12.8387115
C 12.9326601 28.5316470 8.4167622
C 19.8934556 14.6889567 28.6843309
C 20.5278404 3.4669116 18.3846477
C 27.7443244 21.0479901 19.2774664
C 7.6414443 4.8395537 6.5795432
C 20.3922689 9.3313308 16.8208360
C 21.5690974 25.5648163 16.9871233
C 13.9440654 19.6971095 24.5633406
C 28.8632096 29.4542706 16.7944351
C 18.0700593 7.9844408 25.3238584
C 7.3529802 7.3212914 18.5523049
C 9.3628229 21.9938223 28.0011735
C 29.6662508 20.1101226 4.0890176
C 27.0110389 8.0836443 16.1763899
C 26.3413022 2.7310018 27.5082845
C 0.1179285 7.3566167 29.4272645
C 17.5462834 25.8772954 11.1887432
C 3.0252925 15.1365455 12.2063729
C 10.3503157 18.7588390 12.2944382
C 25.7622149 18.4292775 11.2046535
C 25.8965741 14.4191113 0.0784297
C 14.9747523 10.0638030 12.0563368
C 6.0428717 4.0664236 2.2697022
C 8.5098452 24.0121868 2.0912814
C 18.9151006 9.1412419 29.7524494
C 13.4168851 0.3488464 4.6308974
C 15.6743601 29.1794264 7.6003336
C 3.5038888 4.5634084 14.2531927
C 15.5309629 3.6135849 29.8242597
C 13.3418068 4.6876998 3.9762627
C 11.9004260 26.6354912 1.7763915
C 7.2098854 19.5527633 13.9567108
C 5.4339863 13.4806884 19.2638778
C 8.1314962 18.9274140 10.2995426
C 21.3243337 5.3940016 24.9917824
C 23.8512162 10.0311214 29.2969321
C 5.7293409 24.9063279 2.2264098
C 18.0154995 16.6782539 18.5994094
C 2.7672266 27.6479562 27.7481282
C 16.9309414 29.3091820 25.2686420
C 9.0125049 27.2563762 9.3773197
C 17.9369861 6.1003829 17.6714189
C 1.5387574 23.1044284 4.7175608
C 2.2389374 17.3720907 15.0301208
C 19.4287637 15.5810591 0.4176272
C 14.4906616 26.7928779 12.9247796
C 26.2646251 22.6926820 25.3532432
C 13.5142084 2.5273200 22.4357472
C 3.2199229 2.7595777 16.6083166
C 27.5017468 1.1307395 17.0800285
C 24.5741084 12.1885395 26.9887391
C 10.4670684 11.7583795 2.6443157
C 20.1987001 5.3542520 7.0696874
C 15.0642214 20.6030007 18.7045045
C 3.0925691 8.7072583 15.0112038
C 26.2939764 24.9274863 12.6829891
C 1.4914912 4.4010758 18.2743972
C 15.0814398 2.7760037 8.1717571
C 20.8568786 5.6320227 10.0137424
C 8.6261639 9.3551881 23.4866720
C 1.8399416 5.4405249 3.4248823
C 23.4598062 19.1245861 21.7351439
C 1.8531392 22.4751262 27.1471525
C 12.7824999 17.0860152 25.5967625
C 3.0369388 11.7909138 13.5932592
C 28.7080067 2.8469907 28.1473199
C 1.0052657 9.4244914 29.8964386
C 26.7665254 9.3576865 23.1573798
C 29.5824976 25.3219332 20.6695942
C 10.0015742 30.4129324 21.1574558
C 8.8416126 1.1708681 8.7246403
C 26.7841989 20.8078114 11.8657814
C 17.5032714 7.2085990 14.0769076
C 4.2501981 2.7902718 29.6358055
C 2.2541241 1.1786635 28.4793396
C 19.7275250 9.4027266 7.9588204
C 18.8595542 19.8397197 1.2771359
C 4.2292133 29.8787374 6.8414297
C 1.4062311 9.4656182 4.1487960
C 17.7990777 23.7920964 28.2822741
C 4.7139898 11.0280026 24.6265384
C 4.1963167 12.8538213 7.5062992
C 12.3559558 3.5484164 14.3691261
C 22.1021362 4.8371358 16.7631774
C 19.0229639 26.3821255 22.9896191
C 14.6523244 15.0046281 29.8939505
C 14.1640052 17.2598644 7.1032595
C 4.2291854 21.4890830 22.2966315
C 3.0222303 29.9955388 18.0384900
C 2.2739958 0.3669916 15.7419998
C 23.6097077 20.4817467 27.0943202
C 17.5976083 3.2061179 8.7701814
C 16.9873472 25.2024491 20.1240851
C 25.2570799 27.8684231 28.2507602
C 8.4999530 0.2386102 27.9444011
C 13.8686728 20.2610006 6.7137002
C 13.7983761 25.7645687 23.3261567
C 13.6495058 24.8255289 6.1397181
C 12.3772902 12.1541612 29.3699802
C 15.8663993 11.2689996 1.5226320
C 29.5327849 9.2945020 3.6964020
C 26.7020874 27.0793722 29.0668535
C 15.6667360 2.7036204 12.7403368
C 1.2966920 25.7100411 16.5894390
C 14.9434246 7.0301957 13.5813599
C 23.7412673 1.5741642 10.0009202
C 13.0102945 24.5775809 27.9430749
C 26.5104445 18.4011477 20.0809379
C 17.0127589 3.3164451 4.3503833
C 15.6592101 9.1634554 9.9204471
C 24.0079768 11.0078552 11.2014391
C 27.4475983 12.2561630 6.0572028
C 9.9347710 29.5350129 4.1537020
C 25.3657422 30.1614990 14.3636360
C 8.9547920 20.9731114 11.0721137
C 10.0297009 18.8567626 7.8930971
C 6.0788388 5.5959975 11.3813647
C 23.4615459 14.1704029 30.0230025
C 27.9040362 18.5787528 7.2834690
C 23.2531955 19.1575026 17.3454763
C 24.2409094 26.5874169 3.8542591
C 22.0507471 9.4960875 8.4607341
C 21.7706733 9.6051372 4.0324584
C 27.7115484 26.0430980 11.0098311
C 29.1083281 5.1832428 24.2248973
C 13.1953023 18.1236193 10.5004054
C 21.3161392 15.0336485 10.0338234
C 16.4143590 13.0126302 3.7891891
C 17.9324683 6.8483077 29.0684163
C 22.5892395 22.3683400 7.0176021
C 4.0473782 26.6974567 8.4809339
C 11.7795211 12.8790569 1.0155421
C 6.9673171 24.5909913 25.8695814
C 8.0156031 21.0723735 28.1633981
C 20.7206814 0.4141635 24.0484641
C 1.9924046 13.6393981 18.0568126
C 24.1293356 26.9046616 28.3140109
C 0.5271479 4.5156021 29.4892800
C 16.9240699 12.2375937 1.3163148
C 26.5629525 3.6656102 12.3753084
C 4.1281846 28.8146919 26.0732947
C 15.3055327 8.8191707 11.2369726
C 27.3385091 20.6518427 20.8443340
C 6.0434699 29.1289369 16.3036792
C 8.6674042 30.1816909 3.4412503
C 2.5950579 2.7927473 7.3462182
C 5.6474028 22.8738673 14.7963707
C 17.3720352 13.2710434 17.1585250
C 22.9991672 21.6570246 29.2714021
C 24.7225490 18.5743289 22.4660070
C 6.7234336 6.8226240 11.1402612
C 17.6334623 26.1338077 5.0294105
C 26.1098620 25.1510206 6.8103668
C 9.3020841 11.7989696 19.7497934
C 15.3384107 13.3874762 15.0380707
C 0.0382259 16.1042298 8.1034733
C 25.3659476 23.9182079 17.1599916
C 21.6940634 21.2513277 11.3934798
C 28.9957750 8.5688419 12.5297236
C 17.4567435 12.4792247 30.4548884
C 23.6906447 9.7894552 0.4037630
C 21.2712444 7.3132791 7.8998941
C 3.7295515 10.6628848 11.1891617
C 28.4190298 24.1452777 26.6165184
C 29.6602079 21.1357610 16.8528285
C 11.4763781 6.2806991 5.5332438
C 7.3503907 5.3849394 0.6540819
C 21.4457094 29.7794806 21.8795162
C 24.8848036 11.1362886 18.7093476
C 29.3569250 8.3072235 16.8064320
C 9.4842109 12.7829732 0.3756478
C 28.0707645 24.3026945 22.1078349
C 5.5839694 5.9961485 15.5829721
C 28.5553304 29.1642537 18.5063839
C 7.9440602 23.2045089 15.4118632
C 4.5701880 9.7525533 13.3870839
C 12.2268544 6.5933813 14.3758708
C 17.5362424 22.7138416 12.5253130
C 17.6510543 24.9771068 28.8667238
C 28.8743302 27.2946910 29.6600658
C 12.2324500 21.4520451 20.3155965
C 13.4504749 25.8060293 12.8721097
C 4.3374574 19.2896074 4.5433019
C 23.8497449 2.8187243 21.1558950
C 23.9385804 4.6101137 8.3121415
C 15.6724579 20.4630878 28.9516929
C 7.1290209 19.9392648 8.3033470
C 20.4077789 12.7320807 9.3614157
C 18.4866364 17.7045319 9.5038633
C 25.0089806 0.5946107 22.5062741
C 17.9500019 3.0793931 13.3608807
C 0.0746221 27.6628655 21.2488272
C 25.8452907 6.8014115 28.1668924
C 17.7211091 10.2918350 23.0896989
C 21.2790774 9.3226997 30.0920896
C 7.9113978 17.8069936 25.1714219
C 2.8378251 13.0889037 20.3224493
C 19.7300978 6.1162414 9.3908313
C 17.5440799 20.8800954 19.4162276
C 6.2915353 3.8333426 12.8480539
C 27.9401712 24.0566768 17.7531072
C 17.6490560 18.9459719 1.3313848
C 19.8482607 0.2092529 10.9034411
C 0.5294232 2.0621963 17.3790699
C 15.9408254 9.0957307 24.3683987
C 25.9818076 25.9253846 19.1807649
C 17.7420898 10.3147031 16.8369925
C 8.5782506 2.9146390 2.0027148
C 30.4767763 5.5381371 5.7888056
C 12.8321432 23.3513407 22.6369143
C 16.6485216 18.6244594 18.5214143
C 14.4924959 7.9237762 25.9537349
C 8.2338847 21.8387477 14.4665335
C 30.2471756 26.2953425 11.6295558
C 5.2888951 26.0349739 9.0108617
C 16.1572896 11.0512832 11.9964467
C 0.8695286 27.3182035 5.7449997
C 26.9529198 16.7245329 0.6277378
C 18.4166213 27.1065311 0.6470037
C 12.5986031 1.2462867 2.4952212
C 18.1689995 4.0479533 28.8962229
C 3.0237970 17.4402864 24.0277661
C 24.6107422 7.9283845 15.8639028
C 14.2699790 28.7854852 26.1322878
C 6.7938742 5.1507563 22.2534795
C 2.8818951 14.9139265 7.7936911
C 22.3034129 29.7632230 0.2793559
C 15.0717086 17.5104806 20.0398309
C 23.2949475 1.1206386 11.3014006
C 17.1054693 29.0754978 0.6981702
C 22.2143481 24.1542063 20.3536965
C 5.2173358 22.5797525 16.2512760
C 2.6913123 9.9381824 15.7890737
C 3.2001929 24.2421750 7.6152044
C 20.5784012 11.5029977 8.5651814
C 11.7739081 1.3905436 18.0364299
C 26.0330718 23.9436471 26.0075208
C 18.1177608 25.3507407 2.9324174
C 18.3932989 12.5464170 13.3294228
C 4.0042386 15.0738037 25.1850988
C 16.2303846 3.7011672 8.1584349
C 26.7681003 6.9136886 11.1239261
C 27.6620722 4.9410081 2.1140318
C 20.3347887 7.5849357 23.5661093
C 14.5741324 21.2727554 26.8353659
C 15.1045420 22.5003660 12.0608269
C 4.4036141 12.2189864 25.4035673
C 18.2177652 3.1627449 17.7795928
C 14.1629637 20.3487304 11.2347419
C 10.0509854 16.8127983 20.5577693
C 13.0960707 8.7484325 9.3808759
C 10.6987099 23.4191550 20.3653100
C 2.5845687 20.6089942 18.1507914
C 21.7161472 17.8983171 18.9075633
C 25.1161543 15.3981164 28.2527041
C 2.9624712 3.8379478 23.1941698
C 27.5310608 29.2256327 29.6327962
C 21.4479961 2.1777103 26.5034425
C 10.7250740 27.3690699 1.0351616
C 8.9466613 14.7428467 14.0115306
C 29.7608301 14.6798134 24.2234092
C 26.6122696 29.0578253 22.3361313
C 28.9733404 14.5073470 15.2678767
C 26.5927846 14.4049849 9.0050602
C 16.0451807 5.1184930 8.7967472
C 27.2339152 18.6900666 23.0379053
C 7.9769023 23.8421712 28.1348011
C 29.3766523 13.4927957 8.6978721
C 28.7401441 22.9383346 25.8032726
C 17.5897639 11.2335579 29.7600202
C 26.1575680 21.8414122 8.1155433
C 12.7928055 19.0963176 12.9307126
C 6.7620507 23.7787902 14.6866949
C 10.2544557 5.3880252 5.6762162
C 30.3347234 28.1530831 3.4272472
C 5.1079708 2.6573656 18.7827927
C 21.1789226 12.6245203 24.3060491
C 14.8762771 16.4926026 9.0536554
C 17.7201594 20.8616113 23.6939508
C 26.3114008 9.0590823 24.6096983
C 18.6419925 21.8284827 19.1947225
C 3.3386280 17.2261092 28.4095781
C 16.5307484 29.3802282 20.8897727
C 4.7218566 27.8391401 23.8632727
C 2.4450857 21.6050366 24.7297635
C 29.5371866 0.0596943 6.4607021
C 10.2838883 8.5983338 30.0048090
C 14.3577899 10.6450946 20.2063973
C 5.8241574 23.8590631 26.1733848
C 5.9000005 9.9880501 0.6617011
C 1.5898126 7.3127727 21.7389238
C 19.8436824 17.9713099 21.3549267
C 25.0710209 23.7509485 18.7450639
C 15.9905616 27.0070166 24.6352475
C 21.7263436 15.0504161 14.4537532
C 22.4158289 4.4698943 27.1112728
C 16.4437361 4.9339171 19.3588897
C 27.1360153 27.2444898 7.5083885
C 22.9504522 10.8618553 22.7119352
C 23.4961741 9.9343029 20.4588271
C 17.1503030 5.2145541 22.1893398
C 5.1287159 17.4197323 26.0751376
C 6.7753394 12.4395902 25.9904049
C 28.8026407 11.5570151 12.5637459
C 8.2973180 27.1369229 0.7504941
C 21.0970305 29.9285620 17.5545747
C 21.2153522 14.6466333 11.5673428
C 26.9618927 10.1587193 9.7602517
C 23.1554907 4.8106339 29.9773779
C 7.2778560 16.7881752 9.4869774
C 13.9953907 18.3761252 13.5259038
C 12.1173333 9.8541244 7.1969129
C 14.5783767 27.0180346 6.7922350
C 29.2369714 26.1002098 28.7128308
C 23.3961223 4.8523559 16.2909549
C 22.9879657 25.6383120 3.9104153
C 5.1700478 2.8774852 12.7912311
C 22.8428374 6.5094933 19.0999552
C 14.0167620 24.6277878 16.4602957
C 1.1448238 16.8039546 7.7780724
C 19.9551062 26.5841387 5.7850186
C 7.4202565 10.1152321 22.9589878
C 18.6209662 9.2137034 25.0883380
C 5.0658359 23.9054485 17.0756418
C 7.1781594 7.9110780 0.7932346
C 16.4568671 16.6399390 26.5643532
C 10.6791624 28.6617693 6.2383198
C 30.3281849 21.0050769 25.7565810
C 13.1164950 29.6531241 19.6270907
C 25.5259653 19.7161147 11.8997028
C 20.4915734 11.6785876 2.7089063
C 14.6133536 17.3927827 11.2930263
C 16.8126045 19.6109085 5.0361494
C 6.0756785 15.5605022 15.5571117
C 9.6416263 4.1294336 22.0006696
C 15.7628368 12.0204613 14.1269800
C 17.5792150 20.4642448 25.1110467
C 13.2347948 28.8845952 6.9033981
C 20.7377748 26.2629290 20.4006462
C 10.4753199 17.7883792 5.7500191
C 11.2587110 19.9976256 1.8313038
C 16.1185641 27.9875587 11.2352829
C 3.9835915 14.1840303 8.2512964
C 4.5640523 25.1026005 19.3869985
C 29.1345564 17.7467897 13.9052472
C 7.9497957 3.1933505 17.7453049
C 25.8220464 8.2279413 3.0101226
C 27.3726735 8.1012745 26.7559547
C 23.5820729 23.6902764 25.5552666
C 23.1247390 26.5002820 21.0548725
C 6.9534268 22.6242671 8.0001134
C 17.6692892 22.0348867 30.4555310
C 22.3395863 16.9224380 16.7264282
C 20.2199434 28.3146661 3.5064345
C 11.0570027 20.3267386 26.4587393
C 14.6553576 14.3166230 17.2893603
C 24.9983959 14.3205298 17.2181586
C 26.0262920 0.7907978 29.8506311
C 16.4464410 2.0453072 14.8199104
C 30.0534667 25.0224869 0.3227117
C 0.8964050 2.3363553 16.0429054
C 22.5568559 8.5890434 6.3286893
C 4.5756179 7.8657695 20.3104143
C 7.4336167 12.2472760 10.4017812
C 20.7989314 12.4816531 19.9708976
C 0.9750288 23.3824456 25.0516892
C 25.9569409 0.3287950 0.7350491
C 22.7768989 22.6995457 5.4825808
C 29.8076698 23.0242438 8.6268412
C 22.7813658 26.8640820 10.7657107
C 4.6086716 25.5986077 5.9518319
C 12.1732117 11.8946491 24.7062044
C 2.9260230 29.7066296 19.7478177
C 16.2777738 18.4025429 20.0504813
C 7.5298688 24.1008100 17.6611904
C 3.1127985 22.7197925 14.3968825
C 15.9938797 9.8731718 0.7994225
C 1.1119265 24.5278092 5.6373291
C 29.7510887 9.6476018 2.0907830
C 25.1223501 5.0116379 26.0213337
C 29.9128255 25.3667987 25.0154707
C 26.1172682 28.2204173 5.3039740
C 30.0161884 11.7224366 24.1583948
C 9.8955382 19.0907210 1.9535394
C 23.5471209 25.7786693 12.9384506
C 26.2602047 11.3478908 6.1160317
C 6.2345504 18.5032610 19.9939231
C 29.6450526 24.4078365 9.6251993
C 15.6990486 30.3587583 18.6398276
C 23.3361896 26.6808228 19.3852051
C 28.1558659 4.0580087 30.2415449
C 4.0240834 13.1397425 1.6565561
C 14.1133638 2.3991974 0.9782710
C 0.3118251 15.9782355 12.2329213
C 23.7239299 26.9344920 24.0321879
C 29.6360711 0.0599516 12.4234106
C 12.0667931 0.1210003 17.3210200
C 24.3767407 25.1501540 15.1485612
C 3.5492480 0.6581828 3.0390542
C 15.7476994 19.7249626 16.4801614
C 15.6135624 15.3071232 12.8645441
C 2.7897061 16.0059122 18.6916888
C 22.7860814 3.4216091 24.6755393
C 8.1004223 7.9511279 9.5949978
C 22.0922397 18.0519115 23.2672872
C 8.4223550 21.0438160 2.1701688
C 3.2601220 24.6498624 1.6963034
C 1.7151377 6.3795736 9.9281682
C 17.3482443 25.3063973 24.6549475
C 28.7035122 16.4663351 28.7972324
C 1.5542233 20.0144265 10.9581600
C 11.7997731 26.4477469 7.8296027
C 26.4260038 5.7517395 26.1352231
C 16.2550517 11.2216676 6.0704493
C 22.1099926 3.2570271 14.2177151
C 15.0252037 28.0391932 22.4999264
C 10.1437774 12.6042071 9.4475267
C 7.2428529 23.9004163 19.1237312
C 15.0998409 18.3457709 2.1581628
C 16.0264761 20.5916902 2.9533061
C 5.1925367 7.8332921 4.4324893
C 27.1361599 23.9262529 14.7366898
C 27.3236260 5.9450379 8.9167935
C 9.1427866 3.0148395 6.4427567
C 12.5320347 28.7228929 28.3420057
C 3.6139661 15.3045185 14.9210820
C 21.3595588 14.6994450 15.9924069
C 25.9887323 19.4289784 22.2020233
C 28.7146374 10.3291424 1.3952513
C 14.4241016 0.5090993 18.1998756
C 2.4854365 20.2686708 19.6229336
C 22.1456812 28.8570571 24.0465336
C 14.4561247 17.3191089 17.2902122
C 27.0879907 26.2983271 26.6730750
C 25.6415241 17.4035672 24.6366847
C 8.8355278 6.2182615 0.4045181
C 1.1984523 1.5213717 13.8504825
C 10.4770051 14.7630050 7.3116955
C 12.3140162 18.0708225 27.7511359
C 8.1237637 15.5209259 17.6560028
C 26.5143544 23.9907803 30.3959795
C 16.6979013 24.8646991 21.5192570
C 10.5982157 5.3995616 16.0197114
C 28.5930429 30.2113482 29.6398097
C 20.8051928 21.2051766 28.6465794
C 0.7768647 9.8350859 19.4811883
C 7.5387688 29.2114385 9.4084893
C 0.1634981 11.5071639 8.6989181
C 19.6573931 15.8875575 29.5723742
C 20.9523639 7.5875565 1.8662456
C 8.4724708 8.2749450 18.3776892
C 26.2226731 10.0719318 0.9448550
C 17.1013411 30.2405602 5.9366524
C 23.1359901 12.9971301 14.4857334
C 4.2887621 4.1407539 10.5023262
C 27.8397183 4.3194870 20.0505378
C 1.1174788 12.6718606 28.5940752
C 0.5215092 14.8261127 5.7837740
C 15.2228912 12.0386354 9.9093662
C 8.6931260 14.7803471 9.6621045
C 27.0606813 17.8237108 11.7887237
C 8.5781182 26.3704880 18.3828969
C 11.1519649 30.4007722 4.0762377
C 15.7539024 13.1329318 25.3308792
C 12.3658046 14.8918798 3.1706390
C 26.2410081 8.2024523 7.4967053
C 27.5342532 30.3272837 10.3760169
C 9.6013558 30.4282700 16.5931548
C 4.6150758 2.6311192 9.9279029
C 0.1300286 22.1738383 11.2046927
C 27.3998259 0.7370680 22.8980879
C 11.6619542 14.0185300 7.8702994
C 11.0208942 22.3408316 13.7794031
C 29.8787694 9.2521950 7.9907055
C 15.3369669 15.2340747 8.4442765
C 21.7610025 1.3702237 19.6297390
C 15.4563452 21.4857779 5.2791387
C 7.5482449 16.7094163 13.9351452
C 10.0789259 25.1180572 4.8412599
C 27.1942474 25.8302891 2.1213498
C 17.4700510 28.3125608 22.8684508
C 17.0033345 25.7807607 2.1591312
C 6.8598639 21.7753801 27.4824675
C 13.9540145 1.4339674 20.1746979
C 5.6235921 4.8114546 10.2785725
C 5.5815578 21.5945789 9.8945861
C 30.3273186 4.5444004 19.9721412
C 12.5607380 7.8946960 24.0903629
C 4.8889513 14.3622822 21.3813644
C 22.2182658 23.6086234 7.9237498
C 21.0140744 11.5227172 12.9649846
C 15.1798283 22.6082953 5.8908479
C 25.1443496 18.2678315 2.2693784
C 25.5644689 5.9922541 11.1360421
C 14.5905238 8.1228303 19.9498072
C 21.2798992 5.5837778 14.5006055
C 0.2803684 0.3117069 19.8721691
C 1.2515057 2.4078343 26.4704581
C 29.9390132 16.7915832 15.9937703
C 8.3449357 7.3357179 1.1951464
C 13.1753886 0.1732085 0.0417778
C 8.3861587 9.4334018 19.1945952
C 21.8689374 2.2087791 0.0939041
C 2.2197293 22.5986146 0.8942736
C 17.9464143 29.2012432 14.1281021
C 21.0504698 19.2974660 15.2503009
C 23.3049207 14.1241170 25.4527743
C 11.6779289 5.1782107 29.3136267
C 8.1303783 2.0997876 10.8706892
C 2.0350407 14.0857968 16.4924431
C 4.1864649 4.4133356 23.1158184
C 25.7033988 15.1929593 12.9074223
C 6.2665964 4.6649970 19.2626544
C 4.6394390 1.7944577 27.3301585
C 17.6625139 0.0269902 14.9291202
C 2.6571945 5.4863911 12.4286456
C 5.6116602 4.1001045 28.1325633
C 13.6094288 20.1830131 2.2702176
C 29.1473658 19.0814630 19.1864205
C 5.5383767 21.6158278 3.7785578
C 0.0083284 23.1713445 17.5509866
C 26.2204197 16.5250239 22.2379915
C 27.2005757 1.7271898 29.6585804
C 27.5902760 27.0300194 17.7632327
C 0.6762653 4.4469633 3.3843492
C 22.1304841 22.5032875 27.0289920
C 7.0067715 30.3480283 6.0497406
C 18.9223877 8.4043038 12.5389755
C 5.9051802 14.5137638 4.4371820
C 3.4547320 19.6197767 20.3677949
C 9.9503801 2.2557344 2.6694456
C 26.7440213 18.8086573 18.5890896
C 2.2228855 11.1132832 18.2069038
C 23.4319688 19.6467690 15.7806479
C 18.8542901 19.8342361 25.7364383
C 0.8588902 25.5755208 12.3774681
C 3.8497472 16.0614459 1.6133315
C 2.2978601 1.5474475 27.0134796
C 27.0963031 30.3249884 1.5814880
C 8.0560688 16.6476687 24.3785710
C 28.6963091 8.2638031 13.9557875
C 6.0685462 9.0089824 24.5499652
C 13.1839787 25.6145686 14.2671125
C 11.5945073 2.2493191 0.2627748
C 26.6131159 2.8840714 25.8483467
C 21.5579619 18.8815526 25.7046621
C 12.9324159 18.3722198 0.1432986
C 27.1179763 9.4070848 27.3353584
C 13.7960641 26.8048354 28.4251665
C 22.6074781 14.0456468 16.6628663
C 2.7354842 23.3384167 22.4434381
C 19.1182378 7.4783021 5.5101251
C 18.5242645 22.8485267 25.8027938
C 8.6110771 29.1759339 22.9160299
C 6.2131738 12.5162441 21.5357602
C 30.2568857 7.3676200 25.1023700
C 17.9623863 2.9924935 23.7181626
C 8.5901534 5.0435439 19.8914208
C 25.0830638 15.0434835 3.8214242
C 26.7956998 25.6567934 28.1627194
C 8.2965173 11.5555884 6.5605464
C 24.1125212 14.0405827 9.9329460
C 28.9401919 0.0645941 28.1166763
C 10.7544893 7.3556920 3.3957570
C 6.3411593 7.1222175 5.1581029
C 8.9501574 6.4099206 29.3438208
C 24.2766852 12.8389910 3.2046086
C 5.5909886 20.7368856 27.5843754
C 29.0996639 22.3461370 17.4831117
C 3.1608614 15.9100008 23.1424117
C 19.4049869 4.2332657 11.7901523
C 27.7357119 26.2097047 5.1430995
C 15.9016948 12.4392599 12.8505863
C 26.7030084 4.8473355 19.5274364
C 18.4431245 5.1997928 9.6425295
C 15.4180624 8.0147625 29.2126039
C 15.6592741 27.8189506 2.2286150
C 20.9636515 25.2900976 14.1013577
C 1.1966275 6.2928341 5.7205811
C 12.7802062 10.6931969 28.5575727
C 17.3961969 2.8025935 10.2356107
C 8.2023231 7.2017687 2.8514981
C 2.9612138 14.0573761 25.4755632
C 28.7464221 10.1794324 5.7790104
C 1.5038607 28.7640717 19.7610461
C 12.2566305 24.5442054 18.9893706
C 4.2088024 28.0750380 13.5096964
C 29.6404332 27.4060271 8.0514798
C 9.1601810 13.3461717 13.1372685
C 7.3167764 23.0910819 6.5589749
C 6.0564492 20.4036282 7.4871016
C 25.2632123 28.0801274 22.3471164
C 11.9273339 7.7157485 15.1893849
C 4.7024150 22.3511944 7.5370382
C 14.9588081 3.8004747 20.9661888
C 26.1485716 23.0391899 19.4605421
C 23.6784523 19.3712087 20.2218406
C 1.4476356 29.3626102 1.8989989
C 9.2309028 14.9113803 18.3389249
C 19.7052972 11.2154977 25.9006553
C 26.2998430 20.7863428 1.3639022
C 18.1445929 9.5827335 14.7070560
C 26.4226669 17.7370637 2.8780750
C 9.3136371 19.9078426 4.1999428
C 6.0706546 3.0970184 26.0126933
C 25.5967539 29.3012808 7.6550478
C 9.7357489 17.7200449 27.2733705
C 21.2431503 27.6601014 30.2292539
C 13.3969086 20.4399411 27.0201679
C 25.4772466 26.8548400 21.7250782
C 1.6163405 3.5357272 5.5669393
C 17.0710348 8.9989224 2.8791772
C 7.3681844 30.4112983 10.3279051
C 17.0062972 2.0296839 23.7675093
C 6.5073152 20.5524670 11.9200094
C 2.7336111 1.2567290 7.0382018
C 23.8575904 21.3390494 13.5714521
C 3.0394290 28.8099402 12.8562881
C 28.1404793 29.3485476 14.0003641
C 2.2389487 8.7712792 0.1476512
C 6.1542818 1.6932539 20.8480827
C 3.1815294 2.3100938 22.5278874
C 20.5792240 15.5987392 13.9220060
C 17.2981930 21.0074548 14.9431370
C 5.5309477 6.9156715 26.9506650
C 7.9534279 30.4503711 19.1603551
C 5.6053266 18.4041489 11.2604572
C 1.6868637 21.5883757 16.0333000
C 14.5820515 19.3181716 8.9607837
C 6.2957600 2.8123509 1.3977995
C 27.0072787 6.7534647 16.3221460
C 4.2221668 0.3976760 17.8929979
C 23.0715714 21.3350303 4.7375697
C 25.5122169 24.9620246 28.2635712
C 13.2649377 12.7899244 24.6951370
C 27.5626479 3.7722154 21.5456019
C 17.0424249 0.7406782 23.1338523
C 0.0267819 4.4574585 25.2535514
C 16.1247110 16.1952862 28.3459962
C 26.8325827 6.1384436 24.7822649
C 20.3363172 19.1730725 6.4034902
C 26.6253835 29.9674818 2.9086817
C 29.0231052 16.8500869 27.3180552
C 8.2634948 3.2024595 22.0969782
C 9.0918021 8.1027715 22.7508710
C 28.1016447 28.1205758 3.0148318
C 27.0663526 12.5219396 25.8543408
C 5.7439579 6.7640739 2.6359261
C 17.7447855 1.7546602 8.1762613
C 20.7616371 19.1777499 10.8173263
C 14.6709448 1.5207715 29.1387704
C 30.3794001 0.1511847 15.3716259
C 11.8634489 9.8712216 2.5559077
C 8.4506953 5.1729548 9.3603713
C 21.9694288 29.4735308 1.7167482
C 19.1392700 0.9016179 13.0880613
C 20.7277353 12.8627331 13.8640445
C 5.2626172 0.8350158 25.3036459
C 30.1096383 30.4723259 16.7983373
C 27.0817302 21.9428101 21.6076623
C 12.3394399 7.5327407 25.5545866
C 10.6975597 16.7974086 29.3701922
C 21.5502891 11.8362336 15.9936491
C 30.0025990 21.0954383 21.2227114
C 9.5060671 18.9941214 28.0989938
C 18.8300336 2.9016121 1.9275470
C 26.5724255 22.9107821 23.8989492
C 7.0372345 26.1166723 0.6632080
C 0.3885772 24.1754005 28.5762679
C 3.3244357 27.8608421 4.8334939
C 6.4160546 13.3729496 2.2302914
C 20.6282274 9.5900421 21.2525176
C 10.4794964 12.6061483 19.7601444
C 5.9256935 11.2716000 6.1448218
C 7.0715656 25.2586689 20.0904480
C 3.5077902 23.4628844 0.8373639
C 22.8107149 24.3504438 29.2956877
C 12.9232546 14.1427996 25.6468707
C 4.7737432 20.4871713 19.9932880
C 15.1116056 26.6786207 17.3434153
C 26.6904694 8.2208086 22.3192726
C 1.6005076 17.3153283 6.3429397
C 18.4252948 29.2025176 18.4514744
C 22.3439782 6.9868234 8.7568081
C 24.6414792 8.8996374 2.6132720
C 12.2098331 1.1969607 28.4799343
C 23.7260601 20.1876755 2.5904685
C 19.4163168 15.7149626 25.0049494
C 23.2686112 5.7925195 10.5359673
C 8.8633284 2.2035445 19.9009219
C 19.3229923 27.4123052 7.9812696
C 12.7075038 2.5673942 7.6533819
C 12.2262968 19.2544029 28.4885296
C 26.6496227 11.4045243 10.6097557
C 27.9951979 8.5242908 29.6532069
C 15.4389743 28.1728831 26.7501906
C 10.1860078 27.3759703 27.2664479
C 5.7551162 17.5074406 28.9447497
C 23.3230224 21.5955632 3.2511332
C 27.4261337 26.0760251 0.7753768
C 7.6559360 10.5942691 21.3774517
C 10.2208940 29.7439615 8.6890183
C 23.9969552 2.7133305 25.2631482
C 14.1344081 22.6792437 23.1737326
C 12.7979430 4.5986192 29.8405554
C 0.4771157 16.7261853 24.8997916
C 28.9075669 28.5923176 10.2737183
C 4.5175167 13.2270113 6.0394343
C 9.1361806 7.1761003 16.1893076
C 19.9948741 4.1496416 26.4233861
C 20.5506679 20.2645431 17.4155010
C 20.6502598 6.3284332 22.8613782
C 20.5029788 17.0137816 19.1343927
C 18.5012277 10.3165111 26.0334761
C 12.3221748 21.1666965 26.2530021
C 19.1424338 6.3676430 29.4232090
C 9.8981051 13.7034242 22.0808536
C 9.9854404 25.6192063 29.5418987
C 14.1874539 14.9768795 25.4987608
C 11.0357184 17.1041383 27.9736755
C 9.3245981 9.6190558 2.0281691
C 7.5003361 10.5111965 17.0967513
C 2.2660853 17.0400556 20.9699464
C 14.7086284 8.8363218 27.1522645
C 15.9547881 28.9124601 18.0697748
C 20.5137857 13.8015767 20.6198856
C 13.8809849 27.9430699 4.5680234
C 6.7156844 12.1711269 1.4762895
C 24.4357247 23.5516121 9.9683060
C 29.3707678 20.1643909 30.0548369
C 9.9077401 25.0752421 0.3956597
C 30.2724740 11.5891634 28.7099511
C 22.9193790 18.1787361 26.5643116
C 24.5451225 12.1881386 25.5684765
C 24.9319965 5.9786499 2.0730525
C 2.0617093 19.3351325 2.4809972
C 0.2891414 19.1832606 10.8437805
C 1.8841305 23.2580776 9.3211022
C 6.8273347 28.0023013 19.9709872
C 28.1364634 14.3964870 2.1724369
C 9.4114254 25.1756783 26.5363967
C 21.8262082 16.1534054 25.4985261
C 0.8797565 30.4395984 4.1422240
C 27.5876603 13.6756719 11.0526299
C 18.1428821 20.8019855 3.5214374
C 8.4564211 19.0243232 14.5918096
C 0.5671519 25.5699791 7.9116967
C 29.7933987 12.6342021 0.6640968
C 1.1396234 19.3697933 19.6813246
C 5.5910908 14.2453550 6.1265850
C 26.6501130 19.6759427 25.3049790
C 5.5990547 30.1744397 18.5583233
C 4.6408206 22.8035490 1.6572465
C 5.1865337 13.9819118 1.5916848
C 13.2214742 26.5149589 25.6062239
C 5.2315965 21.7374213 29.7803455
C 25.2104788 16.4992410 8.9519886
C 21.1096849 4.2646640 9.5514425
C 3.3877521 9.8980606 24.7725475
C 30.3996323 26.6457813 10.1936416
C 19.8218305 4.3759831 16.2732907
C 18.5483174 4.8645848 15.5199630
C 29.6878428 24.9845954 26.3810858
C 13.5564550 28.5761167 17.5459491
C 20.3198239 17.0889355 14.7092942
C 10.4232653 23.2828782 15.9460964
C 4.9039826 24.7652606 23.8112840
C 12.8272967 6.9045816 17.2465168
C 28.4698498 18.7265245 16.0890049
C 23.6045960 2.4354561 22.5791577
C 22.3641169 16.1811754 4.1082575
C 10.8612077 5.4487380 9.8045214
C 11.9775327 13.7424934 18.0759365
C 17.8566263 14.3475919 2.1106294
C 14.5152356 6.9080003 9.1187071
C 7.0799023 2.1324171 28.2225395
C 9.5461954 6.0527679 9.9002591
C 2.3965941 1.1055679 2.5776710
C 4.3075586 23.5665471 9.8297329
C 2.9004181 27.8727767 26.2449496
C 16.6694655 28.0006420 20.1290513
C 5.0053127 1.5766694 7.6033929
C 17.0665964 10.1217808 14.0094541
C 14.5380380 19.4639523 29.2576942
C 21.0159233 11.9058699 7.1584264
C 24.7922718 27.0434892 6.9217453
C 26.6004379 25.0665089 11.1479557
C 7.4882497 15.4635533 8.9112599
C 25.2739341 19.6864671 7.5203672
C 1.5042579 19.2109945 24.1705533
C 23.9195970 14.8966231 16.6195987
C 11.4509294 29.5749343 1.8436905
C 6.5503762 3.0429239 0.0135952
C 6.4713973 19.4363862 5.2283762
C 11.7839035 13.5790783 13.8593705
C 18.3212498 23.9408602 2.0491833
C 20.8267349 3.1353698 28.5697600
C 10.3939261 8.2810408 10.2386546
C 25.8946864 24.7044493 8.3439568
C 17.9288133 18.8219084 5.8088051
C 25.8376863 9.9687123 26.9616155
C 24.4710240 16.4561872 0.1288607
C 9.3113395 5.3077368 22.7753844
C 22.1073816 6.3854829 10.0787749
C 15.2140660 20.4400852 24.5252997
C 11.8703446 13.7278196 12.2382421
C 28.6711290 25.2542679 7.3214381
C 21.2475598 17.1724242 27.8864111
C 29.4834278 19.9119810 5.6756798
C 10.6662291 0.0084874 30.1399229
C 0.5143572 0.1152193 30.2884825
C 5.0188049 2.5729926 14.2893665
C 17.9309633 9.3066823 10.3527021
C 10.5601021 27.7487171 25.6141727
C 19.0902989 13.5832595 2.8243188
C 4.0862036 23.5981616 3.8298455
C 24.1876133 22.7427939 23.4186796
C 14.6084150 4.9701725 21.7945594
C 17.1368334 20.7063833 20.7728627
C 1.4342239 12.5869080 2.8085174
C 17.3941349 2.8677915 14.8811595
C 29.7098729 28.6055548 19.1698185
C 14.1719137 7.7951171 11.3244028
C 12.9516946 21.5620724 29.2003069
C 19.9086867 7.3865038 20.5417510
C 24.4107596 26.8470480 2.2970358
C 22.7107953 15.2553647 27.7418665
C 18.4902017 5.9871048 26.6285062
C 26.8061110 19.5109180 5.1831162
C 18.9541960 21.0884730 6.4841609
C 8.4195361 16.6224275 28.6851159
C 27.0284104 0.9055229 12.4655891
C 28.0129673 3.7240112 13.8266476
C 0.9927515 9.6462803 24.0621070
C 28.1760451 28.4643433 27.5120319
C 15.8276725 25.7488383 19.5125871
C 3.7478148 18.1272855 19.3896085
C 20.7628146 22.1043115 15.3001217
C 5.3386928 15.4545522 6.7617789
C 3.8692451 24.7477512 10.4520489
C 3.4372075 0.4539201 9.2034109
C 2.2119186 20.4162492 13.7652396
C 4.5311370 3.7360589 16.7030591
C 15.5415397 23.8091840 21.5855754
C 4.8667826 23.7069402 18.5604554
C 15.3054391 21.6382417 29.8120768
C 12.1744962 6.7020609 8.5018300
C 27.8877195 14.5242080 26.7015164
C 23.6718589 5.6097202 15.0972077
C 3.2036314 12.7757150 24.8306314
C 0.9885052 27.4391724 4.0434059
C 29.3559386 18.8678571 25.0333589
C 5.2267247 3.7419519 29.5110876
C 23.9664138 6.2320750 24.0146968
C 4.4958483 11.0858306 18.7289186
C 11.8879974 21.2101669 21.7194107
C 4.9806201 10.0219893 11.9132901
C 5.1249339 6.8020730 23.9490001
C 20.1444978 7.6114007 19.1675550
C 10.9242412 8.6340185 13.1127912
C 12.9759533 12.7505098 20.2289889
C 21.2638579 13.8176591 4.9230946
C 29.7887321 26.0794707 7.3014550
C 17.2169969 24.0966429 13.2893879
C 4.5955686 0.3470084 22.3692584
C 4.9199005 25.8771746 4.4066298
C 2.6751117 18.3313333 0.1261842
C 18.9297093 17.9397778 7.9209397
C 29.1734507 29.4086799 27.3583111
C 23.4226473 29.0092444 6.8070870
C 7.4029462 16.3626633 15.3532418
C 26.1997334 21.7405429 14.1640503
C 21.1186204 12.9323690 18.3405846
C 12.7748784 3.6446326 18.7755604
C 1.0663714 0.5645705 28.8304224
C 5.8812004 8.0239981 7.4598799
C 25.9302754 16.2284168 23.8669037
C 9.6044066 18.7743774 3.3444263
C 27.2004387 8.3263363 20.9901876
C 25.4478530 25.7745629 10.5230469
C 30.3209159 18.8702007 7.9880014
C 4.9499577 26.8892283 17.2789013
C 7.4853815 26.0091023 5.1161105
C 1.0305334 6.4162092 1.3030023
C 3.1076675 10.8477733 6.9360943
C 7.6017184 1.0047433 25.9194122
C 27.4756890 18.8274939 27.4625366
C 23.2180450 11.7414113 9.2208511
C 15.1570849 6.0207251 6.8463040
C 30.0940506 3.1739368 15.4772792
C 10.5671720 8.6628618 4.1582229
C 8.8147505 22.8201396 30.2307789
C 25.8722887 1.4315584 12.8397529
C 25.3378130 23.5058310 23.2259631
C 28.8743824 13.4792993 4.4328164
C 19.2956686 29.4888782 25.7287109
C 25.8252737 26.8458119 25.9731981
C 14.9457046 15.0308090 3.8098107
C 0.5821814 27.0903451 1.1756888
C 22.1884619 20.3025962 9.3119509
C 8.3193696 20.0278050 21.3284542
C 2.8005685 8.6465849 10.5864081
C 28.9146751 7.4462125 1.3315208
C 10.1547353 19.8621290 19.0261303
C 8.8746026 20.7122640 12.5183617
C 29.3774454 25.0135425 22.1235948
C 15.5516612 6.6715037 28.5948939
C 26.4705317 14.1889971 10.3955992
C 7.4593758 7.1489093 24.3277819
C 10.8429037 23.0736981 26.4667690
C 14.1543657 14.1470233 14.3230895
C 27.7178797 14.4624847 28.3235992
C 13.0218855 5.4997237 16.4109609
C 1.8096906 16.0851729 30.0264466
C 12.3759769 5.7607579 1.7956429
C 13.2094249 17.0504101 29.9360419
C 28.7891919 10.6253898 30.3899492
C 1.5181118 28.7590334 15.3173534
C 25.5029792 7.8152142 4.4422241
C 18.8533145 2.0983581 15.4515981
C 11.2231671 19.3121033 19.7731931
C 8.9256007 30.4076614 8.0078124
C 23.3937169 2.4944795 18.2048929
C 10.3487607 1.0188671 6.3126614
C 0.7954202 9.3922494 25.6043981
C 27.1076856 27.0322712 13.3011238
C 10.3061123 3.4993357 18.2220658
C 9.9138998 29.4318395 10.1124575
C 18.7748629 10.1978823 5.8824834
C 22.0838863 2.2517498 4.6780995
C 1.0165136 21.3919642 7.0856674
C 9.9176713 21.0060068 25.8088322
C 15.3136658 6.8311582 23.6740677
C 6.5245916 7.9452784 22.1857621
C 30.3128242 5.3703069 1.2073761
C 27.3809928 11.9855611 1.3566963
C 16.2748691 21.8724311 12.6440735
C 13.7798103 3.6898029 1.6771677
C 28.0330096 25.2156056 28.6675081
C 19.9696705 5.3472411 1.1275774
C 16.9503542 2.6076852 6.0748566
C 26.8186524 12.1774630 27.5313033
C 20.1709247 2.1321987 8.6902424
C 3.3687675 14.0825344 3.8406509
C 6.4141234 29.5023346 20.7495277
C 20.2059452 4.4698599 25.0052080
C 21.0574201 9.8400082 19.9031434
C 22.5064332 1.2520446 28.6228754
C 2.0843033 26.6410972 6.2364374
C 5.9390870 21.5652925 14.1606488
C 6.6472362 2.6808947 6.2046677
C 27.9826849 16.4961860 19.8904745
C 5.9189386 9.1931713 18.6812582
C 27.8581967 20.0669939 12.5214570
C 7.1943060 29.1730747 5.1790467
C 10.2634971 19.1182227 6.5176579
C 21.7948053 0.3193367 7.0482569
C 16.1319150 18.5508656 15.7150460
C 2.3083382 14.9253052 3.2349824
C 2.4755286 10.5684642 28.3787274
C 18.1415888 13.6487860 19.9595309
C 9.7769993 1.1740055 27.9607448
C 4.7277873 6.4403187 7.0973863
C 23.1926345 14.9103766 7.6559753
C 18.4666712 2.2173981 10.9982266
C 16.6982797 23.7387658 10.5288985
C 29.2135912 7.1921457 11.7325076
C 28.4208413 12.3492749 19.0490215
C 17.9464979 12.7107938 8.7222826
C 0.4630427 13.5949361 0.4267887
C 2.0423156 9.8170211 6.9053989
C 20.0257955 11.6325780 28.7467317
C 22.1496878 24.4519204 14.7446299
C 8.9061977 15.4201394 26.3830573
C 21.7467844 15.7575541 1.0688102
C 2.7887355 24.7601853 27.7545527
C 12.2416111 25.7193269 29.9920553
C 17.4285908 0.9130394 17.1921080
C 15.1722286 4.8803671 0.1323179
C 25.5656810 11.3136396 27.5896445
C 29.5765824 18.7400763 29.3975707
C 29.4868852 24.1556729 15.3442249
C 21.1007778 22.0739885 19.7734211
C 6.7150122 4.8311653 28.0673467
C 27.2424037 19.5118812 9.5223341
C 12.8919231 8.6189877 10.7521675
C 4.0887964 10.7876495 20.1394064
C 3.4961637 24.6516773 6.1139298
C 5.8974092 10.9847963 11.9554696
C 11.9624841 29.7297237 0.2361550
C 6.7388186 8.9425325 3.0992300
C 18.3159523 30.3929652 19.2693670
C 4.2785688 7.6318194 27.1611391
C 15.7694567 25.0239859 2.2531164
C 0.6179941 16.8783168 29.5172066
C 29.0513238 23.1082484 24.3850208
C 16.8076829 22.8735024 3.6718355
C 26.8490324 9.1581891 29.0889982
C 18.2475536 0.8139198 5.6957166
C 29.6247238 2.1912022 24.3815106
C 13.0037911 22.5495509 9.9186775
C 14.6355503 0.6045382 12.0545754
C 12.6241021 21.5104417 24.6753912
C 12.7209419 4.3440461 1.0296125
C 25.9991438 22.6351382 21.0805308
C 3.8746219 0.5032561 7.6990103
C 22.2289098 10.6700896 19.7410784
C 17.7536502 16.4223812 19.9907501
C 21.0116157 6.5350172 21.2639678
C 19.8080212 1.2677356 17.6098840
C 0.2987003 12.7544929 13.8163273
C 20.9033087 27.4145184 1.1829396
C 5.9971351 12.2062012 23.0004959
C 4.6651212 29.1524323 29.1269121
C 21.0794817 15.9054264 16.8241737
C 4.0531777 6.9966279 4.6488199
C 8.2714053 18.7553619 16.0553628
C 8.3345771 13.4145811 30.3404021
C 14.3228038 24.5278704 21.0542757
C 27.7458114 12.5843017 4.4666183
C 4.3426936 28.8658201 0.2962197
C 28.4529240 20.7149005 3.3082687
C 18.3057729 15.7368550 11.8233889
C 1.0646163 11.5983330 17.3151113
C 7.3642700 1.0666824 21.4576029
C 18.1500127 16.5020284 24.3215967
C 25.2943481 22.7454460 11.8976051
C 19.1971912 28.2169672 20.4511227
C 0.7657562 17.7369712 9.9907843
C 17.9052739 7.4468110 22.7771880
C 24.8762532 19.6911032 3.1555765
C 29.5677555 10.3633176 14.6169480
C 28.6834864 27.3027491 25.0827141
C 0.0843668 2.3280199 6.9838298
C 0.1477467 0.8875575 1.8441728
C 11.5092652 12.7193427 2.4419594
C 29.9123435 27.5994998 12.4082101
C 13.4059770 7.5698875 8.4684896
C 6.5697259 11.3961384 14.7413956
C 21.2634084 5.2800737 20.5457295
C 3.4706981 26.6119713 29.8915764
C 22.2632912 22.1471697 2.3437559
C 3.0958862 27.8217563 0.3243362
C 21.2790549 20.2083610 26.3649400
C 3.0372901 23.4437793 26.9066579
C 20.5154405 25.3463378 9.4246561
C 27.9562357 11.5220032 28.0441091
C 9.4866614 28.5272875 18.9794578
C 28.5331293 13.6760012 24.3563474
C 24.3976693 5.6263272 29.8512437
C 26.1218641 20.5558031 2.9212222
C 25.8029789 4.6545307 14.5816274
C 22.6953302 3.2832924 20.3350362
C 7.9014241 29.4652055 7.9743162
C 14.2799459 17.1421221 12.7378465
C 19.9348214 12.5400436 6.4226465
C 12.5394666 26.9314721 10.8537036
C 9.3204269 7.3944565 10.1405396
C 15.7237507 17.6497186 24.4833902
C 14.2320645 21.3408312 22.2433970
C 18.0612633 8.1621910 9.5675431
C 20.4721159 24.1092727 28.5810618
C 15.6475689 15.3606338 6.9182628
C 21.6888715 23.2578556 4.7907306
C 6.7812801 3.9754723 17.2039621
C 6.3630627 22.7481525 29.7519867
C 13.3776782 29.6478287 23.9674958
C 0.6283860 21.2706272 2.5770370
C 25.3173712 6.8120091 13.6394488
C 21.9547396 26.4587885 1.7380022
C 14.1819669 26.9364314 2.4682441
C 20.1162730 15.6852523 9.4848778
C 24.1985176 4.6914482 19.0004065
C 22.9748201 22.6501021 9.9739444
C 13.4654895 12.0876921 12.1845539
C 6.4036598 22.8673858 23.6716459
C 16.6508071 4.1532881 6.6702230
C 15.2893018 23.9567712 17.2137977
C 23.3937835 18.0587520 10.6021576
C 16.8926843 4.0030073 17.2687519
C 24.0392504 15.2051347 21.0868258
C 26.2409419 6.9318397 2.1788135
C 2.9302241 13.9460683 0.9244606
C 24.1412899 16.2536225 26.1727791
C 23.3807099 3.4733066 29.1873658
C 12.1776362 23.2454244 13.7587500
C 24.0474654 18.5194884 13.5990720
C 19.8507235 6.4859461 7.8966999
C 1.9839467 7.8786827 15.0010469
C 6.1402414 7.3895100 30.4596132
C 7.0100680 16.4786683 10.9273790
C 27.4590435 16.6966408 9.5431493
C 26.3656149 11.1036256 11.9572578
C 1.8986236 28.8616948 24.1623139
C 12.1988744 14.8743744 29.4146952
C 4.8794801 21.7453642 25.5760009
C 25.2153640 21.5095591 0.7963231
C 17.4014470 13.6079734 11.1694133
C 17.6215973 12.4986803 4.5029745
C 13.1902803 18.3412698 4.7453405
C 24.9092818 28.7780163 0.1582034
C 11.8049718 11.7123548 26.4305354
C 22.7715281 7.7733350 30.0651486
C 29.4904343 23.1242643 28.6683681
C 27.4156826 17.7394720 16.1906221
C 6.6244461 14.3320988 19.3126173
C 11.3626320 1.3493021 9.1889926
C 13.9748176 29.7600504 2.4368261
C 10.1165056 6.2955514 18.3021527
C 4.4939104 9.1693042 0.5952678
C 1.6438357 13.8249989 13.7043343
C 0.0429382 9.6975876 10.9330583
C 3.8573010 22.3518246 24.7138043
C 16.7025479 10.2345133 3.5877400
C 11.5631008 8.8194868 21.8978533
C 17.9132246 3.0265096 19.3075445
C 7.2440590 2.9910068 8.9128335
C 23.8940779 25.7468686 17.3105334
C 28.6552094 20.0120458 21.4838970
C 11.0061957 25.5757868 12.2943476
C 15.0593809 19.3835836 13.3710440
C 28.0113610 26.1734121 15.5084001
C 25.7614196 4.0426537 23.8278734
C 3.6271022 18.4245062 13.6021111
C 26.9716871 19.8185871 29.5509800
C 27.4572083 20.9567722 14.6097959
C 30.3854575 30.2779395 21.4111274
C 20.7385016 6.4547285 16.8279914
C 10.4912259 20.0114551 23.5180295
C 13.4138149 8.8386988 19.4823700
C 18.9861156 25.2405761 16.2632813
C 0.4386576 23.1589905 21.9848433
C 2.4516875 12.9964733 9.8927640
C 7.0258090 0.7391466 22.9575135
C 3.1283178 29.7705517 24.0505897
C 23.9715258 28.9234238 15.9308713
C 2.0080782 15.9341828 4.2075317
C 21.7905353 27.9419995 8.3200542
C 19.6428596 13.6966336 7.2673812
C 4.1610301 16.0053770 6.0508457
C 9.1038478 22.8857298 4.2600990
C 11.6624056 7.4484598 16.7021339
C 10.8746627 13.9837394 29.4294324
C 10.2294597 17.8397950 1.2089296
C 24.4909090 17.2080149 12.8590226
C 19.1205330 11.4129242 15.5428621
C 16.7808656 22.8332303 28.3049178
C 4.6198108 15.0373599 3.6488644
C 6.9392518 19.6264225 9.7072845
C 14.6170876 12.1701606 0.7767200
C 9.9223307 21.9632820 6.3978378
C 19.5606653 14.7209727 18.3535271
C 27.0627019 11.1524048 20.7393381
C 27.9671967 17.5821518 26.6914962
C 6.8156670 27.0674902 13.3522630
C 3.1419229 4.8446043 3.8661321
C 15.2147994 10.8014316 29.1633365
C 24.7109880 26.7107491 12.8033927
C 15.9272319 9.1991375 14.1576139
C 9.2790431 13.7129515 7.3237989
C 14.9530481 9.9857812 17.8862075
C 23.6092492 28.8588052 11.3979297
C 5.8511050 6.1910740 20.0765945
C 26.0210229 12.4683806 12.7445373
C 18.7152189 0.0351510 28.0886046
C 22.2765419 15.8319322 5.5647808
C 24.5072370 9.0876521 27.1265133
C 23.8349499 14.3555142 3.9840255
C 16.4610176 6.1388139 24.2328278
C 4.0573134 7.8179583 21.8058674
C 12.2265156 2.3912085 3.1547825
C 10.4405293 28.4972308 7.9845308
C 29.7828384 3.9651780 22.2397886
C 0.2435219 25.2565026 9.4199362
C 24.4681325 9.9575910 9.0135381
C 22.5644000 25.3601404 5.4331543
C 8.9218695 11.3112628 21.2688590
C 19.4356801 7.1759265 16.2903194
C 28.2510168 0.9016741 5.8307522
C 9.9291411 1.3659979 26.4125673
C 20.0092069 23.0592816 13.2594770
C 1.3523591 1.2216536 19.6686062
C 1.2717331 18.9252870 25.6279837
C 16.4173931 22.9234399 23.8238220
C 15.8131793 3.1834266 17.2093680
C 3.9931687 7.9763413 11.4583350
C 15.9761411 3.8253454 3.6496162
C 9.7292902 11.5187452 24.0799149
C 17.7984769 8.3221474 29.4200358
C 15.7425135 26.0367217 13.3600542
C 1.0404628 4.5230119 7.8670273
C 18.8890307 11.1738182 16.9621504
C 13.0166567 22.3371577 15.7471303
C 16.7407755 7.3110050 5.1601448
C 20.7618451 9.6915619 15.1231558
C 3.8516846 23.7472523 29.7808567
C 23.4814186 16.0560680 23.3404936
C 10.9650464 4.2600625 9.1961477
C 9.5022002 10.3676826 19.0099372
C 18.2558066 6.2829806 16.2489208
C 11.5245821 14.7736013 20.2951528
C 30.0473458 3.2169813 9.4696570
C 4.3510930 21.3925643 27.0277812
C 20.1416742 6.0380208 13.8267540
C 10.8957403 3.4941783 22.6093037
C 18.2604294 11.3945511 2.0693425
C 7.3930776 15.5485958 2.8775474
C 15.5445938 22.4901373 16.3459599
C 20.1374566 29.7729444 8.6335015
C 2.4214495 16.2581861 8.3986195
C 13.3878123 7.8878525 2.6045768
C 16.9630247 4.0902000 10.9881962
C 15.9450098 21.8726609 8.3420279
C 19.2655884 9.2783256 27.6516387
C 20.7969107 15.8322214 12.3022520
C 7.4384782 24.9488031 30.3415026
C 14.8729822 15.3606545 28.1838586
C 16.0357674 2.6198073 27.5127181
C 27.9898996 16.6693830 14.0969649
C 8.7647856 1.0870214 14.6320236
C 7.9323251 15.5222289 13.2202436
C 22.8354940 22.4694737 11.3165700
C 12.0332845 17.9068123 23.3159868
C 11.8079831 10.4817646 19.6456407
C 23.9587182 1.5541629 14.3124916
C 7.6188265 22.7189203 16.7019582
C 27.6119674 9.4164466 6.0698513
C 3.3783039 28.6639321 17.4958167
C 17.4663674 30.3326217 10.3998065
C 19.7333067 29.2560900 5.7919410
C 24.0949400 13.2386851 27.7398012
C 18.5775239 20.0046488 21.3313931
C 17.4489046 10.4055583 12.5776703
C 0.3739316 15.8820007 18.3665851
C 1.7717892 2.5153636 29.1745512
C 13.5546879 1.5873525 9.7344932
C 8.3461188 13.5226586 24.3889077
C 23.2541878 27.8285578 26.2104337
C 2.9513604 3.5653147 29.1309392
C 10.7064269 28.4401183 12.4792761
C 0.2624747 1.0554276 6.3242928
C 26.3988729 10.3515066 29.8335413
C 27.7146410 15.4380026 8.7981674
C 22.2905785 28.4279210 29.9215980
C 11.3456152 21.1412434 6.9406662
C 26.1384556 12.0570362 18.5597546
C 20.8219370 10.6241893 26.6199260
C 9.1604314 17.7886874 12.4665573
C 3.9244946 25.8658337 21.8037919
C 28.6966660 14.7533804 5.1556552
C 8.9436845 16.6369732 7.1413731
C 0.3683298 17.6489987 5.7527215
C 21.2660776 3.2486099 2.4008050
C 1.4558199 10.7490140 9.3244056
C 29.5620329 12.4164889 2.1297610
C 3.3360029 21.3375290 13.5653717
C 30.0741641 15.9247014 3.5052295
C 28.3681398 8.9779748 16.2508354
C 11.5685272 24.2663009 15.9716609
C 6.8160423 3.0834112 4.3757441
C 8.6153886 22.1429856 13.1569207
C 23.8605298 25.5933107 23.1963162
C 6.0941147 8.0216099 17.8687962
C 30.4641316 28.6016677 28.0828074
C 0.0008395 19.1679665 6.4233029
C 26.0859980 8.9237446 20.1575038
C 25.5750835 1.6242175 1.4602323
C 9.6424445 13.6245645 11.6386754
C 2.1747158 27.7576933 17.3182548
C 20.9121011 16.7891808 29.2699869
C 1.1002897 18.0942667 14.5524137
C 28.6073801 28.4160124 5.8321223
C 16.2880380 29.2910091 16.4038196
C 2.0588965 24.6125835 18.8642997
C 9.1139191 17.5541979 18.3888850
C 28.4151659 15.7001136 11.6198858
C 20.8169085 28.1849466 12.4072692
C 20.5134196 27.6663025 21.1215434
C 21.5417309 7.6049967 6.4224630
C 12.5425593 0.4536102 21.8427583
C 7.3303013 27.0567157 17.7963108
C 17.7666621 5.9991309 13.3622198
C 18.6112196 15.5261840 22.1555507
C 11.7696032 28.8971832 19.7359117
C 14.2513119 23.6862008 3.8869902
C 29.8871879 27.1859634 18.4437131
C 13.7351559 26.5600447 29.9659960
C 25.2319430 17.6719444 20.2584834
C 23.4636495 26.6236759 25.5303177
C 19.0648649 15.6665721 26.5359767
C 1.2033222 0.2603550 2.6719034
C 3.5165161 12.1579260 16.4043265
C 24.9387477 7.2261984 23.7596055
C 4.9687196 30.2440157 14.2981965
C 0.2000838 10.5599951 21.6790423
C 13.5174453 25.5191085 18.8349045
C 11.3387336 27.6203522 4.1741049
C 29.5452446 0.8243655 19.0524278
C 21.1028289 27.3986409 5.6995287
C 9.3747552 7.2541714 20.5887278
C 3.8334866 30.1213620 27.0155619
C 10.1591691 21.2703124 24.1723162
C 28.0117294 9.4289903 10.3616846
C 5.1436447 4.5298946 5.9021271
C 13.0565745 27.6340749 1.7681822
C 22.2135153 17.1927390 10.4985041
C 29.2150772 25.1764778 17.5122031
C 26.0821980 14.1630868 5.9758197
C 21.8386503 12.7213389 2.6629229
C 21.9844880 15.0669824 18.9629014
C 6.9820095 1.8480889 3.4559478
C 4.1092697 15.3305122 19.3777350
C 9.4761078 17.8476385 22.9637202
C 10.5644922 19.1669551 10.8858488
C 2.4223650 19.0972197 8.6494433
C 1.2684921 12.9932428 22.6384843
C 20.2518905 17.9622375 25.6847627
C 0.4707744 24.2241795 2.5073595
C 19.1258358 0.1996315 2.0168895
C 20.4629727 22.3159853 4.9252189
C 11.5751312 21.4586803 11.6564123
C 3.9037880 21.4146205 17.8535484
C 16.2109550 19.4609130 26.7052185
C 30.0919428 14.9195125 22.7427607
C 1.4410918 4.7096005 12.3117434
C 21.1495464 15.6827408 22.7057501
C 27.5473307 27.2799520 11.7590317
C 25.8200874 20.4612775 29.0683117
C 16.4169527 2.9343141 26.1388025
C 5.2708906 19.3250115 17.6852654
C 4.5760498 19.5423421 3.1994387
C 6.5919988 5.9269728 4.5401123
C 26.6344080 0.5305486 9.7007771
C 28.8449947 26.1811961 24.3675518
C 5.8058701 29.3276906 11.9702138
C 26.5377977 21.9692863 12.5437184
C 20.1884846 2.3588606 2.7064760
C 14.0651538 21.4482310 18.0003105
C 12.8571474 19.4643704 11.3924761
C 20.1769558 27.4891326 16.9934593
C 23.6621480 3.3775683 3.0982879
C 29.7198920 21.9092879 27.9679223
C 14.4919929 2.4524782 5.2140400
C 16.8005280 13.2388791 8.1849125
C 7.1527047 13.2926425 17.0048868
C 19.3996171 26.9275176 13.8820659
C 25.2028702 16.2363392 14.9063130
C 29.7492757 5.3716273 22.8703846
C 27.6072072 0.7235172 27.5699224
C 13.7215618 12.8462551 29.1816404
C 19.3074964 14.4249565 19.9357471
C 13.0301087 0.5143366 24.6285875
C 15.7138119 1.5698813 11.9292737
C 10.5407002 15.8624915 12.3632260
C 2.8766909 20.4238499 22.6032109
C 20.5892992 26.5499067 14.7749055
C 0.0490328 2.2379882 13.1474179
C 2.5796038 16.9519170 25.4260220
C 7.7798778 9.2789862 10.3414594
C 9.7770403 19.9015389 14.4625952
C 16.6551877 2.0954532 19.4220687
C 22.3799644 9.8742307 6.8980412
C 19.7081051 17.9373311 17.0188748
C 23.6333722 12.9793497 24.7789939
C 28.6463298 8.3071588 8.1015827
C 12.4755092 27.8873523 21.9187373
C 19.9894524 29.6791906 4.1766652
C 20.8542570 26.5908405 19.0186376
C 17.9837622 29.2924499 8.1561650
C 22.9822744 23.6677627 16.7445417
C 17.8915783 27.3439765 20.7016557
C 17.9182877 8.0612591 5.1775484
C 15.2994663 12.9189716 21.0167783
C 0.2354515 14.6537983 7.1985607
C 13.8209714 6.7389749 0.2224404
C 5.2814432 28.2051975 26.7603700
C 5.3106115 12.2216010 8.2726647
C 20.7277219 17.9823679 30.1013085
C 2.9016585 1.7601565 5.4756451
C 3.5456226 11.1146981 5.5337325
C 0.5788640 6.6715981 18.6144994
C 24.8456296 7.8109396 26.3749389
C 19.1655107 14.8322695 13.9775959
C 6.1447070 27.2879727 29.0015319
C 19.4399475 18.0267787 12.4407462
C 28.0021646 4.5122835 17.5564790
C 9.7461902 30.4208298 11.1247036
C 17.2630947 29.3796361 29.7615870
C 28.3508333 0.0558912 19.3152352
C 26.8434662 0.8652522 8.0686980
C 19.8520623 28.3126929 29.4572240
C 25.8207089 13.2966132 25.2482679
C 15.5292663 10.1984940 20.7025174
C 9.2593090 0.1284181 6.3691330
C 27.9421480 2.1211687 2.2371104
C 9.5790784 21.9205750 1.9156121
C 29.0007172 2.9384595 2.0344159
C 6.0489648 0.5195167 9.6263821
C 17.1135152 21.5793528 27.3577769
C 13.7705250 27.4088490 10.4949936
C 7.0758881 15.2059323 4.3635066
C 19.0979085 21.9053859 23.5806327
C 14.1075765 11.2408406 9.8528620
C 3.6503635 13.4007371 27.7558809
C 24.7634377 15.1726347 29.8994051
C 13.7309579 2.3595427 26.8397194
C 11.4019054 27.2789906 10.0857054
C 19.7605467 5.3325360 27.1294476
C 6.0900551 5.2560434 12.9404174
C 9.1432701 12.6769899 26.4849154
C 13.5195025 30.0100212 22.5468779
C 30.2910432 5.2451951 7.1610174
C 27.7758607 7.1211403 24.6319006
C 9.7223575 6.2291988 13.6947861
C 27.7237803 1.0786052 21.5416852
C 8.0388085 7.3263701 27.0825790
C 19.4695228 26.0639952 2.9217432
C 6.4749863 8.1954835 20.7848209
C 21.7977258 24.5039123 10.0923242
C 8.4681334 3.9395462 8.7644324
C 21.5933806 16.9181751 7.7889380
C 9.5966186 24.4072147 13.8615925
C 24.4677868 29.9910697 0.9853591
C 8.4581493 17.6379577 9.6372910
C 15.8298331 17.5159497 29.0332534
C 18.6623495 24.1971804 0.5757607
C 2.1664181 9.6170111 12.7789142
C 25.2891774 17.2106074 26.1022638
C 0.9882130 25.2527702 18.1981729
C 13.4582281 4.4062505 9.6858572
C 9.8678914 3.3505145 9.3326358
C 21.5326202 14.1659561 3.3599369
C 10.4203116 26.3586611 20.5836900
C 13.5789515 23.4055682 0.9156011
C 29.7658458 21.3093291 15.3804560
C 27.2587593 30.1654991 11.8444900
C 20.2080983 28.5241544 27.9865332
C 22.8677594 16.1359895 8.5038396
C 18.1629009 26.2134598 13.8774012
C 10.1677032 9.3433843 16.8703909
C 5.9438640 28.1037619 5.2338778
C 14.7213766 14.0521210 23.0480240
C 16.7797429 18.5962866 24.4468454
C 8.3476315 8.1435714 14.0788291
C 26.5740495 12.1904578 23.1100966
C 3.4105182 1.5325820 15.7576103
C 19.7333296 12.7554094 0.4462244
C 16.8002771 7.0174041 11.1988240
C 1.5508787 5.4342114 29.0221445
C 1.8109810 28.7044754 25.6106763
C 14.4111039 28.1686123 13.7125684
C 13.8586422 30.0143548 26.8473539
C 8.3634954 19.8600380 27.4608765
C 5.9574255 1.5904588 16.4858667
C 1.4736350 29.8845750 26.5193720
C 16.5750597 28.0806569 15.7456801
C 28.5886566 11.4969957 6.6267914
C 18.4869011 8.5177706 8.1713160
C 26.5352075 30.2046919 27.5101927
C 0.8890380 15.7626852 22.6050512
C 5.7377301 3.0172984 17.1896448
C 6.8662905 15.6866898 24.3853258
C 21.0595274 18.8630765 21.2233878
C 16.2046032 7.8229624 13.5195792
C 20.0410190 11.4752659 30.1359929
C 5.5513059 29.9629939 24.6531200
C 4.4620179 20.2447901 15.7900908
C 14.1587320 27.7212419 15.1942413
C 25.9625183 26.2570242 13.4067037
C 2.6219245 25.5260336 3.9070668
C 14.3286362 21.6246378 16.5029516
C 29.9896080 23.4298660 7.1343813
C 23.7786756 15.2337300 10.6355457
C 19.5239511 3.2819162 4.9839937
C 26.3663296 14.3372490 4.3932175
C 25.7895775 20.6255718 23.0773039
C 0.4173112 27.7559664 25.6530793
C 19.4395849 19.8943024 10.2933657
C 24.9883832 8.9199808 6.8712307
C 4.9668108 6.9575127 17.9167271
C 7.9479303 21.8800727 4.4397521
C 10.4036543 29.7775446 13.3051482
C 6.7615840 15.2898304 30.4673125
C 1.5890320 12.9806320 1.2239215
C 22.7469312 19.4222569 7.0072217
C 11.8015053 8.4812539 26.3385594
C 2.1650994 5.7357534 1.7161575
C 19.6341786 26.2043296 7.1782769
C 12.5193007 6.7977416 12.8811436
C 10.6124079 8.5939751 8.5999102
C 6.9530302 25.8880660 6.5069228
C 13.7475082 22.4831179 24.5814172
C 18.3046906 10.0198368 1.2755685
C 20.2830391 29.3875327 14.3229293
C 7.1358046 22.9310417 2.0554318
C 16.9670524 1.7384060 29.6820882
C 9.9755926 7.3194678 25.0088186
C 14.3967827 20.5920289 9.7933098
C 10.2481255 2.1408850 13.1796182
C 12.6592662 7.5377688 30.0224488
C 0.7626730 5.3253831 19.0272812
C 27.2516727 3.0226308 4.3069687
C 23.3119708 20.2151549 28.4683486
C 12.8210919 20.2067020 23.8891523
C 20.9724572 21.1406374 8.3972144
C 28.7922456 26.4391222 18.3814982
C 27.5880931 19.8879241 8.0449137
C 5.3839293 8.7347321 15.8786739
C 15.4336613 25.7374118 10.4862690
C 0.9818658 11.7972566 11.4450716
C 0.1185686 9.2050988 16.7510610
C 7.9712536 27.0940982 26.6182834
C 19.9482514 11.7099672 24.4747665
C 21.2315457 2.4800991 15.1041284
C 6.7923200 22.6722865 3.8276908
C 2.6120650 24.5372663 29.3075529
C 3.9268330 1.7391303 18.8382549
C 5.5889980 7.8121522 9.3895101
C 12.1130224 11.8180555 0.2577983
C 27.8207064 9.1610049 11.6926356
C 3.3308700 6.0022217 15.0887266
C 10.2461646 29.5276915 14.7479981
C 25.3441206 9.8115743 18.1803885
C 4.8967175 9.0990112 5.3594329
C 29.3996466 0.1162643 2.1578875
C 6.8056972 29.4111621 25.2172918
C 13.9815675 13.1509556 27.7531352
C 23.4004215 11.8313074 13.6172817
C 19.5972334 8.5692459 21.4681704
C 9.8811273 23.1552680 13.2755909
C 5.4877074 17.6348856 24.6105221
C 16.1317183 20.5167394 7.5922669
C 8.9148594 28.4362554 14.6232421
C 11.1159341 12.4236487 28.6077098
C 26.9344339 26.9587172 8.9557394
C 24.6703729 19.2789564 4.6223031
C 29.5989818 16.7151389 11.6172606
C 13.5021923 15.1871451 10.4289601
C 25.1555328 26.6513871 17.1455360
C 10.9385901 12.4716513 24.0367844
C 15.3831573 28.7839996 9.0627610
C 7.1354293 10.3452520 12.5155032
C 23.2730795 24.4395343 3.1847170
C 4.6603671 1.4952273 3.0026855
C 20.8838227 29.4899741 18.9526182
C 30.1493436 12.7427521 4.9955603
C 0.0565635 29.4608346 14.7051215
C 1.9739697 25.3699236 1.1327375
C 30.0900098 18.9006018 1.8238998
C 28.3105535 17.7669209 25.2843284
C 2.9125294 27.4120220 1.7833056
C 23.4791376 12.0040440 7.6691020
C 3.3857556 18.4905049 9.2309652
C 20.7256026 22.4446021 9.2289110
C 5.4886630 1.6334775 11.9664133
C 25.0781660 17.3519947 21.6940923
C 13.4173770 20.1734660 28.4698310
C 12.2606376 20.2996407 13.7711567
C 3.0727439 7.5559081 8.5386661
C 7.2589397 24.1254919 13.2631573
C 20.2122851 15.9164206 3.2613827
C 13.6909187 29.5114367 28.2148200
C 18.2355694 1.8361698 12.4172753
C 29.9046291 5.1894296 2.7218566
C 4.0269724 22.4086123 29.2314745
C 11.5793902 10.5920930 15.1786693
C 19.1220658 18.5954510 24.9462759
C 15.0849713 5.5826981 12.6805887
C 21.6416057 20.3549953 0.3294781
C 14.0499056 4.6990691 12.8599861
C 28.5342861 4.1309678 4.2932504
C 11.0995015 28.7688899 10.8460929
C 26.8566737 24.8291820 21.6446064
C 0.4054352 24.3864852 27.1647505
C 17.9640315 2.0501234 6.6670945
C 3.6728741 20.6136197 0.9472148
C 30.3275245 6.4975150 12.4925498
C 26.5362148 10.1133099 5.4193153
C 27.9222977 10.4212938 17.0323771
C 9.3540528 30.3591034 12.4690379
C 1.2828961 21.2650788 11.5876393
C 3.0614038 16.4334180 17.1321893
C 16.4078345 9.3097837 23.1205214
C 18.6219703 11.2433417 12.4641790
C 1.8585078 27.5247497 19.0472728
C 8.7173636 25.4776935 11.7172288
C 21.5852472 20.0443251 6.3612121
C 18.5982285 26.0602302 24.4107304
C 7.6187175 1.7968404 8.2356714
C 29.1299883 27.3474956 3.4970121
C 14.8081881 17.6390042 15.8444069
C 12.3491057 26.5624161 12.2977630
C 14.6643779 16.2065690 10.5093555
C 19.7798315 7.4366950 14.8290300
C 17.3931912 0.7021254 27.4691620
C 28.6559600 13.3875879 30.3415369
C 5.3310648 17.2245512 30.4245655
C 20.2379703 22.1833594 0.4235417
C 28.2313668 6.1939368 15.7162199
C 12.6966315 17.8937291 1.9365408
C 11.4335381 17.0712182 7.8901284
C 15.1968025 10.2532167 16.3995473
C 4.5682216 21.9326488 20.6509016
C 29.5805469 19.9596378 10.1581228
C 11.8903097 18.9361714 30.1332052
C 0.1970766 22.4806595 4.6899831
C 18.3778043 30.4353448 23.5685087
C 18.2762523 19.9462060 17.0612739
C 25.0078655 14.0702885 23.2174565
C 28.8747826 3.2234297 26.5260036
C 12.2977275 16.0860630 3.9922644
C 14.9015947 25.9334381 0.0654811
C 1.8917487 26.4198566 7.9465659
C 17.2235853 11.5037164 19.3679663
C 7.3926843 28.2683206 22.9518794
C 5.2314102 19.6090510 12.0111416
C 21.7984576 7.5188042 16.5971493
C 3.8549529 26.9488437 28.4647259
C 12.1313189 4.3378292 27.0471001
C 18.6543389 12.3409076 23.7697650
C 11.0354435 21.3221809 2.4750484
C 6.7892303 7.0320889 9.7245283
C 6.6715013 17.4460394 17.6205639
C 29.8488972 29.3065517 5.6851394
C 24.0747324 20.6267646 0.8211749
C 30.2043989 13.8855878 15.9219445
C 28.7057078 28.1717742 11.7268710
C 15.4036201 4.6078156 5.9662967
C 10.7838305 6.2825978 27.1083037
C 14.2771377 6.8053690 4.7566985
C 27.6375603 6.2236983 7.4953896
C 12.6072564 6.5402218 18.7039973
C 27.1463644 7.2097030 9.6659870
C 23.5672822 0.2965941 4.4595052
C 29.0880808 25.2382593 11.7258360
C 10.7058485 6.5138517 21.3427130
C 10.8752012 2.6005957 16.1637335
C 23.8465786 11.9561542 16.4581586
C 29.4064111 16.8985111 0.9254157
C 7.4774910 29.4085578 3.7761891
C 16.6985597 19.7344894 29.6002712
C 3.9222263 22.5373681 23.2021523
C 28.8862184 3.8669612 8.7458108
C 15.9380142 30.2606024 23.0690393
C 23.9907806 6.0558727 18.8116425
C 16.0112655 13.3208632 23.8165027
C 26.0253502 18.7451975 9.9444704
C 4.7170412 18.7019273 26.9513647
C 27.2305105 2.0223851 23.7906686
C 11.7270864 10.7991584 9.3951819
C 7.8242225 10.0946935 27.1707601
C 22.4575450 2.2297579 9.2286675
C 9.4823313 10.6461943 13.1303860
C 29.7105181 7.0793443 18.9481349
C 13.3655383 1.2624350 11.4320717
C 17.2804837 7.0242854 15.5252435
C 13.4817693 11.8498922 17.9826456
C 2.2527610 19.1296805 12.9936497
C 5.3086526 5.8341655 17.0950187
C 12.2712277 28.4328431 30.0204307
C 16.7385501 8.2322744 16.2035341
C 17.7601427 19.9662608 12.5678763
C 3.3824148 0.4205180 29.2246606
C 16.2243833 15.2261574 21.6701676
C 6.2127169 3.6228824 8.2343773
C 20.8048656 3.4034294 22.7453782
C 18.0625378 9.0539813 16.3577867
C 6.4210781 20.6653389 5.9321211
C 9.2258340 12.3916817 1.8979315
C 15.6352812 23.4634334 27.5124361
C 0.0467511 24.3761489 22.7881474
C 23.9304040 0.5030481 3.0024984
C 24.3702729 28.7169039 26.0855996
C 18.6814403 21.0729992 2.0996649
C 26.7625998 17.6990004 7.3800514
C 13.4844155 17.3487651 28.3511511
C 24.8416264 1.5001510 29.0669217
C 22.4862252 27.7682361 17.5061473
C 7.7873345 6.3624304 16.2764452
C 6.4499070 1.9313948 19.2847673
C 0.5631803 8.5024664 8.6408581
C 11.2325614 7.7764780 6.4252355
C 5.8195123 1.9171078 10.4297035
C 23.7108144 17.0953463 4.0563814
C 16.7277643 13.4756228 2.3863201
C 16.1826561 6.1235012 20.1533868
C 22.0894014 27.7891753 13.1519522
C 24.8068509 21.6204821 20.7921002
C 0.6323071 29.7165684 17.5190956
C 19.1987639 13.4495963 8.6940829
C 28.6380365 5.0588144 9.4981117
C 25.3968043 28.0972064 26.7605436
C 16.3081887 4.9162132 13.3936069
C 22.0674579 14.9885775 24.9312982
C 1.0261443 20.2658611 26.3895138
C 15.2865380 9.1093283 5.2238577
C 16.4837196 7.9426974 17.7914838
C 5.2328645 26.7996239 21.6426320
C 2.2944508 18.1704651 26.2830002
C 17.6173125 23.8322584 23.9125040
C 18.4417943 1.9195735 17.0816205
C 9.3673648 20.9013157 21.4380230
C 11.1689639 9.6291566 24.2050917
C 19.0629928 17.6410361 13.9611996
C 20.0095341 25.2315607 0.5139031
C 26.9733015 0.7732208 18.5556426
C 29.8830491 20.0409140 8.7177270
C 21.5626607 28.5013776 21.2002349
C 8.9757146 25.2852994 16.1207404
C 24.5635075 21.2835135 22.4940611
C 23.1527007 8.9274919 9.1558699
C 14.9446876 6.8827153 19.4175141
C 30.0492368 8.2972685 1.1827160
C 21.7988329 27.4017740 14.6404899
C 29.3164678 28.2601802 20.5719824
C 8.6076178 2.2817446 15.5158695
C 22.6767087 23.2656738 18.0909350
C 14.4987781 4.5831267 27.7680074
C 12.7356431 9.9037533 15.7620558
C 3.9132478 5.6980390 29.6156572
C 4.4548873 15.0218350 30.0518496
C 29.7154165 28.2850862 25.0629069
C 13.0960802 10.7522500 2.4497638
C 11.1291744 2.3219492 20.3584223
C 10.5772509 15.6583276 18.2510179
C 18.8701363 8.3659617 18.5164260
C 25.5159251 11.9837123 9.6632744
C 1.7649334 9.4759879 8.5949468
C 4.3638116 4.9781013 21.6859473
C 27.0040550 9.2024232 2.9977580
C 7.7285800 16.6665538 18.3863073
C 19.9679420 16.6807291 16.1942942
C 24.8167903 10.1681630 7.7032751
C 25.8676128 27.8262902 2.1950257
C 22.6594205 22.5530211 1.0476613
C 9.7987986 12.3901763 10.9650396
C 25.4687376 6.1102018 21.6087810
C 23.3675076 6.6309026 27.9194429
C 26.8998356 5.1023697 18.0798828
C 21.2796863 21.4310251 7.1877052
C 19.9028586 22.0060713 1.9237147
C 4.6166656 26.9327117 6.9910484
C 24.5875613 1.7241708 18.8902467
C 1.3151281 3.4875186 0.9323851
C 4.5861606 5.9059710 2.3623129
C 5.2457558 0.6004365 0.6852519
C 23.7572750 0.5265904 29.1945407
C 4.3057452 14.3946100 12.8102796
C 18.6058135 13.3813798 30.2653532
C 17.8274200 13.5474278 15.5865666
C 11.5497965 20.4212834 0.2492154
C 21.5616737 17.1038191 1.7496022
C 20.1080547 27.2840079 22.5418884
C 12.1559614 24.3632921 24.7441163
C 8.8967696 7.3281864 5.7213190
C 14.6790871 8.6686182 2.3897986
C 20.1715293 16.6667912 20.6240451
C 25.9783921 22.9921599 15.0097301
C 17.1354265 6.0136855 2.9586805
C 28.0497796 6.3486682 11.7068617
C 16.5398397 16.3323636 2.2392282
C 7.0124432 30.1639909 11.7070875
C 28.8437608 6.8617144 14.3856678
C 28.7319254 25.0252933 13.1834250
C 29.0506629 20.1823518 25.9693452
C 6.9798069 6.0972553 15.1671321
C 11.2112638 28.2906001 16.7806764
C 5.3535742 9.6996458 27.3087190
C 14.6063436 30.1172938 5.3112689
C 10.9657719 10.7948612 0.3110545
C 27.7776880 15.7134022 3.0015914
C 17.9925642 15.5260853 13.4730837
C 11.2721776 4.4600188 7.6012358
C 29.6064997 14.9996485 18.4434962
C 10.2461962 28.6339477 2.0089208
C 18.0500413 24.2091029 22.1047086
C 1.0596785 5.3824542 25.0121460
C 21.4189167 24.5384771 5.5981712
C 21.1784754 25.1082420 18.2119926
C 1.4971934 16.9925266 12.0777179
C 22.3032905 12.7596922 7.1520324
C 28.5009748 7.1494241 2.9499405
C 9.6630943 21.0456341 19.7906808
C 5.5889175 15.5015932 11.1546150
C 7.6152811 2.8869529 19.3166450
C 28.1976785 8.4662480 3.6218091
C 20.0977157 24.2700826 24.3297022
C 24.5305868 3.8008552 10.4904917
C 13.3477782 24.5720423 7.6444933
C 10.4091318 30.4248591 25.8707102
C 29.5548252 11.2652758 21.5766060
C 1.7978902 6.6140267 8.5827321
C 13.0981187 8.6926060 15.0734618
C 21.0346857 30.4395828 30.0202507
C 4.5705254 12.1712163 29.9048412
C 27.1569422 21.7630232 27.2932265
C 12.7076672 28.8576020 2.5276048
C 4.9397530 4.7794687 1.6284970
C 6.4288562 8.1549637 11.6879959
C 14.6697025 14.3001360 13.0277157
C 24.3266528 14.0343198 14.3167188
C 11.6444688 8.2992694 27.7831431
C 4.3457175 23.6858137 14.1612441
C 8.9440850 5.4493790 18.4189537
C 9.1331459 25.0872990 22.2434033
C 25.7682081 16.6454088 17.9112944
C 11.3960417 24.3493858 11.7878566
C 24.3122517 6.9066118 4.5474255
C 11.0553711 0.3441814 28.4608363
C 18.1883235 20.7825229 29.4971108
C 11.8516456 23.4706512 3.3888831
C 11.3515558 22.1422778 24.0155271
C 3.1693167 19.4510066 15.8737150
C 17.2252402 22.6864174 8.3250010
C 3.4798363 13.3858551 23.4741648
C 23.0632797 4.4745649 5.3727802
C 4.9496294 28.0092147 28.2941073
C 12.5075184 3.3797461 20.2765850
C 1.5304448 18.2220175 17.3423601
C 10.2553180 7.4920048 23.5425376
C 25.7384482 21.5786247 9.5608307
C 13.7008083 6.7548727 6.1864296
C 29.1749171 12.7496280 22.1881630
C 16.5367614 1.7463533 25.2413545
C 5.5986725 0.8428702 29.7830702
C 14.3906141 6.0279414 28.3138432
C 25.4000332 20.4907411 24.7731675
C 12.9108812 19.1865166 17.2932219
C 19.3607318 10.6164550 8.7160105
C 30.3095472 27.6069751 16.8256476
C 0.7312507 14.8141404 11.5172628
C 22.0506077 5.7384717 27.8219223
C 24.7669100 0.3165643 17.9696897
C 4.1891296 11.9181191 0.8759467
C 17.3390227 5.2154803 26.6254103
C 26.6734725 26.1677548 22.4057168
C 1.0011995 26.5920418 23.3468940
C 20.9464093 1.2785169 4.9638893
C 20.4287106 27.1761587 27.1910119
C 21.8981977 16.8220919 12.1962907
C 21.9222360 4.4813584 22.9112925
C 11.3136747 7.3357368 12.2848493
C 8.6712108 25.9573036 24.3624212
C 3.7951629 15.1032559 20.8891432
C 1.7246869 19.0803373 4.0324061
C 29.7921093 11.3396103 25.6487215
C 28.4031471 28.0263432 7.3287384
C 0.5638951 3.1587927 28.5165427
C 1.8127117 17.1567316 10.5804526
C 12.7678425 7.8064101 28.5147785
C 5.4253003 24.7806791 8.0909735
C 25.6476358 17.1902852 0.0750013
C 24.3744353 22.7383564 27.6624560
C 23.1910093 0.5017780 24.6656565
C 0.7007194 20.3802744 21.8648430
C 23.7126573 28.7377199 17.5036444
C 16.1122075 14.3513124 4.5299961
C 23.6121006 10.1297573 24.9737882
C 1.8328096 29.4556501 6.2124804
C 8.0476855 26.0862055 19.9025265
C 13.6869362 4.5109543 14.2102494
C 3.3066961 19.2139778 21.7403352
C 8.7593394 3.9508596 13.3949434
C 0.1907196 8.5114279 4.1604921
C 12.5760595 12.9209665 10.0526105
C 20.0678262 25.4089331 29.5007608
C 27.6059577 25.1865481 24.4758447
C 28.7354367 17.5670018 9.4432859
C 28.5434771 29.5942227 12.5484009
C 23.1101057 26.8376984 15.2448250
C 4.8859501 11.0436735 29.2275480
C 11.4977996 25.6195769 16.7153488
C 4.4951640 18.5484963 22.4755392
C 12.6404372 4.7106415 25.6225160
C 6.4067895 0.6807767 14.1790889
C 3.7416977 13.7099392 9.7618108
C 27.7447730 2.9792215 8.6684123
C 10.6658931 12.9579159 18.0635566
C 23.7442567 11.7185970 18.0392207
C 19.2061733 7.1479048 11.7141183
C 2.5429114 3.2389565 25.0044043
C 28.5344999 20.9492419 27.9293104
C 6.0658508 16.2764247 2.2098210
C 16.7581426 5.2295595 17.8106929
C 8.2472656 22.0265951 8.8451487
C 30.1126481 0.3223347 10.7611488
C 20.5073444 3.1951280 24.1253583
C 9.4449732 6.6422600 3.4679016
C 4.9522170 13.1371563 10.4251722
C 23.2526856 27.5139576 1.6290829
C 16.3211964 17.2752610 8.9968620
C 1.0820586 29.8018451 21.9895811
C 29.2963434 2.9524856 6.3826583
C 19.9471884 13.5926196 16.0723193
C 7.6159458 28.3720188 27.5079920
C 6.2382446 19.3257619 0.7773495
C 6.5480196 11.0752913 20.7498886
C 15.0769601 0.7817344 20.7270862
C 29.0693029 4.2650794 7.3683390
C 6.4760452 16.6530203 0.6705145
C 3.4905240 29.7787877 28.4455585
C 16.3812213 1.8095941 20.7823495
C 13.7254933 24.5165543 12.2288421
C 23.6114640 6.8972601 26.3849513
C 4.1751370 2.4758137 5.3721196
C 1.8899710 23.3383111 13.6119268
C 12.7284629 25.7243054 3.9268171
C 8.1050842 9.3962148 14.7237850
C 26.3429539 18.6673661 14.1588065
C 20.8641788 8.5691037 8.5252095
C 1.8814300 2.2369367 4.6551517
C 24.2202106 29.6830278 2.3122237
C 0.4497974 30.4637717 25.8958723
C 25.1578469 23.9256479 12.6713057
C 12.1403060 26.7154419 6.1404670
C 2.7033053 29.6563111 15.2710552
C 27.4504310 17.3564717 22.3362806
C 5.5053613 8.1363887 3.0526476
C 10.1371414 28.2637506 3.3545064
C 29.4549538 21.2951887 10.9023985
C 13.2664285 26.8554961 19.5984453
C 30.0875894 14.6262962 28.5720703
C 20.1461235 4.4519996 20.6656778
C 22.3773228 7.4923444 25.5696705
C 15.4852832 26.0916663 8.9873552
C 10.7547221 14.5515183 11.6051285
C 25.9740571 17.5640088 29.0915765
C 26.2206066 7.8365308 13.4568076
C 29.0937730 21.2365491 6.3669697
C 23.5429643 13.0647155 19.0302906
C 11.4770701 28.6131592 21.1443386
C 11.6341861 9.6044198 28.5753021
C 5.8190279 27.1342967 24.5262282
C 7.3850616 0.7708706 27.3250293
C 17.4430187 7.0200999 24.2633419
C 12.1206932 20.0591876 15.2763282
C 27.4430067 13.3614929 17.1538522
C 23.6195368 17.3994713 28.3887375
C 4.4832947 16.1860552 10.4797437
C 16.1387643 26.9055661 30.4812437
C 11.6180223 17.1201083 6.3510951
C 23.4078367 20.2880865 22.6068298
C 27.8647360 18.8708647 1.2049146
C 18.0060351 15.9475182 7.1935001
C 29.7990859 15.6282251 5.0035833
C 27.5762469 16.4426523 15.6784327
C 1.4498868 2.3941563 24.8509605
C 2.1336259 26.5029608 12.2920951
C 11.0197937 14.7406270 15.9335487
C 22.9969693 27.8921973 21.8495674
C 17.3529657 4.8945841 2.0995236
C 27.0254252 22.7021704 3.4968330
C 6.1451025 18.5990568 14.1643531
C 21.9797865 14.0036778 7.8220842
C 5.0718255 20.7907461 18.4977627
C 17.1009917 30.0390041 11.7733303
C 6.7095357 21.7891040 17.0351456
C 10.2839012 14.9161928 27.1824343
C 17.8539327 11.3899583 28.2300071
C 13.1298773 9.9661928 20.2751169
C 29.8465552 5.4106655 27.3777772
C 7.5737140 26.8937349 22.1526412
C 9.9905230 3.5469597 13.7598488
C 20.5557639 1.0063011 6.2190420
C 7.0709611 11.1855473 25.2100196
C 15.6950860 1.7945934 5.8288177
C 2.8589820 10.6962418 2.5008429
C 17.4698780 15.3440749 4.5099712
C 21.8943717 9.9952660 2.7126917
C 12.3052745 13.9119077 22.6565749
C 12.6529389 2.3163415 13.6645803
C 1.3688395 7.4277399 17.6449190
C 9.3647260 8.2986123 21.4320519
C 13.5688859 18.1253521 15.1456644
C 11.4832951 29.8984702 26.3665881
C 9.6240357 16.6815721 16.1656732
C 20.7694443 15.6414898 18.2982082
C 14.8554728 28.9172013 29.0654668
C 10.6062151 22.0334859 15.3041972
C 20.4975018 2.2237718 7.1405178
C 7.5654455 11.0594777 3.4398575
C 25.2972485 0.9716531 20.9496756
C 28.3846399 14.5442378 6.7060145
C 24.0856947 6.7098828 6.1261941
C 22.4704583 8.5125409 22.2433587
C 12.7608074 21.3728338 0.2195366
C 1.9309398 20.2435491 15.3004765
C 16.3083892 25.0229137 11.2771551
C 16.3143554 27.1666835 29.1199967
C 18.7178394 14.7478186 5.0830313
C 26.9007674 4.5589329 13.5110014
C 21.7844701 4.3601816 18.2567378
C 17.0748388 10.4078010 8.3377315
C 7.7519372 23.0941525 11.0606900
C 15.3945149 19.6595840 11.8885646
C 30.0871156 1.1900629 22.1017816
C 29.4054412 4.3564536 11.8360324
C 11.4455765 25.1500456 22.7322556
C 16.4559620 19.5428858 0.5088547
C 30.3565608 8.3687256 5.7362538
C 8.6445930 7.0580947 7.2595003
C 12.2918373 19.2036413 2.4799954
C 17.8299301 19.5581962 18.4861172
C 26.3623421 3.0484105 21.7393171
C 8.9854195 8.5655223 16.9143188
C 17.5652321 19.8357073 8.1297615
C 10.6739150 29.4463387 18.8329213
C 29.4964628 30.1389513 7.9264324
C 5.3782005 11.9073606 14.0555582
C 8.4002879 30.2584310 29.5508077
C 8.5305883 10.2281063 5.7403647
C 5.5552133 27.1777920 20.1568221
C 13.3153086 13.0959121 18.8781656
C 18.2422783 28.3085167 1.3502111
C 15.4621917 5.9541825 17.2787541
C 4.6127718 3.9513911 15.1253024
C 1.9265877 8.6938618 26.1914954
C 5.1038977 5.0910149 30.3443877
C 25.5903008 30.0691668 20.2151217
C 13.8091205 0.2505115 9.0759621
C 29.4061541 28.4420851 14.6559998
C 23.3655211 1.5647981 5.2861406
C 15.6222577 18.3698813 11.1828452
C 13.5692451 8.7210030 13.6251851
C 8.2223750 2.0235918 16.9433052
C 20.2571489 14.9199717 27.2299361
C 4.9941951 25.6798431 10.4978193
C 0.7042580 20.9601961 8.5817825
C 16.6312637 15.2819356 26.1015211
C 16.0855574 4.8090469 14.9354226
C 21.6884129 29.8580616 26.3006876
C 14.8709802 2.5574147 9.6987909
C 20.3976733 0.0347093 25.6450768
C 21.3452715 26.6205777 23.4221352
C 15.3595397 18.6919023 0.8001696
C 28.5714154 19.7528519 22.8899348
C 16.7689285 8.1702524 22.2408683
C 28.2648702 18.6392795 11.6813253
C 7.8054240 26.3908910 9.6375374
C 17.8877246 30.1973577 20.6251862
C 1.2610883 9.8080467 28.4565234
C 6.6492034 17.8153632 11.9733106
C 30.2725625 27.3173122 22.7176337
C 4.2481933 25.5287027 1.5632292
C 9.6697019 27.5619845 12.3201305
C 7.2401852 18.4544755 2.9197075
C 14.2207499 5.5781765 29.8227082
C 21.3705274 11.9378062 11.3675384
C 9.4284693 19.7381141 10.1472896
C 27.7022371 22.8816374 12.5105351
C 22.2773813 26.8976318 6.2736651
C 14.8771564 17.2350278 21.7098308
C 9.2264107 5.1374854 28.6489665
C 22.5116179 12.0598074 29.3005475
C 19.9682904 12.7969362 5.0170140
C 13.0195672 2.2639027 17.9465966
C 28.4699211 4.2757111 28.8665041
C 26.8010591 2.6580078 1.4686058
C 2.5835483 15.2741221 1.8075066
C 0.6719459 16.1331031 16.7467521
C 29.1143962 0.8324833 14.7500113
C 16.1214153 25.9718932 18.0699702
C 10.9322902 11.5220755 17.5274699
C 2.8491046 2.6317022 12.1433215
C 4.5924573 7.9543105 24.6832986
C 3.6658873 21.6134386 12.2368317
C 9.7563474 27.2587814 18.2436652
C 20.9144690 17.8251304 9.9645457
C 11.6894545 0.4090991 6.8197165
C 12.1986647 7.7154860 19.5643061
C 11.5650183 4.5413748 12.0895522
C 2.0207162 25.4893557 25.4283833
C 2.1509056 14.8835777 29.3027178
C 19.7659199 1.2198050 22.1084840
C 14.9569272 13.0717261 16.5752214
C 5.4150289 26.8549340 26.0888943
C 3.5150409 30.0690313 22.5059474
C 11.1036763 14.8410755 10.0404689
C 16.1754883 1.8422884 10.4562648
C 25.3503434 12.3694005 3.8992256
C 0.6653199 22.4832457 13.8070670
C 18.8519602 11.5026582 11.0569431
C 16.8129492 28.3197856 14.3765647
C 8.2149872 2.9057394 28.0115113
C 1.2226000 22.1181888 24.1416411
C 25.1885594 8.1827421 24.9016040
C 5.3681174 29.0909099 7.4976329
C 0.4528036 10.4890823 2.0173585
C 23.8191769 24.7802484 12.1751663
C 24.9339464 9.8592135 13.5428735
C 2.2070111 15.2128342 27.7294360
C 24.8895114 22.7790549 1.5666725
C 5.0651387 12.1647978 3.8588703
C 27.1636181 4.8907940 28.4322706
C 15.9282999 14.1401039 5.9855203
C 2.3682850 28.5767731 3.9500421
C 10.2574820 26.4678256 10.0743465
C 0.3513700 9.6361181 15.3072783
C 4.2588452 24.9194702 14.9438555
C 21.2169050 6.2973609 1.1668392
C 8.1587495 14.3203109 6.5591923
C 5.3509851 12.0468856 9.7191728
C 15.6273574 10.0226402 26.9027772
C 8.0992137 24.1417419 26.5817265
C 0.7421052 18.9568505 21.2242855
C 8.9406344 22.1170261 17.6047573
C 28.4324468 22.8446467 21.5684365
C 22.4032952 1.4970735 22.6321406
C 9.2688833 18.7509763 29.4811070
C 28.0703968 30.1409867 20.6967725
C 24.5271507 24.6745088 20.9651230
C 8.7988627 24.2435154 5.0866483
C 5.8618611 13.1224049 29.7694260
C 3.0271343 15.1822806 6.2674987
C 1.9016245 24.6870705 14.5864495
C 7.1374608 3.7270359 21.4703243
C 4.3035109 5.5855402 3.7547559
C 18.2669747 21.0398598 28.0660945
C 12.6736394 23.5391703 16.7044450
C 6.6722230 24.8737990 21.3953343
C 28.7331557 1.0444121 4.2458751
C 2.5319855 19.4478545 6.8214296
C 22.5773433 19.3935518 2.5510945
C 28.1804908 20.8253322 23.7490075
C 14.1457791 25.8332586 21.9822195
C 15.2079360 16.3579409 15.1594811
C 19.4566993 20.1210836 4.1153831
C 1.7810501 3.5095950 11.3899844
C 27.9528751 12.3430751 14.8855578
C 26.9489514 17.5815716 17.8109641
C 29.4144334 17.9080649 18.2254295
C 10.6376845 20.8679534 4.0796120
C 12.7337290 5.8083480 6.1632498
C 15.3190833 26.6745219 21.7571692
C 26.6333771 14.2510489 14.9640604
C 19.5815895 1.8434149 30.1959782
C 20.9734334 16.9476716 23.3583131
C 3.1847612 5.7526670 21.0187659
C 25.8652129 4.6836721 10.3402274
C 15.1721156 29.0566526 2.9749081
C 23.0594085 20.0758741 24.1785527
C 9.2410359 4.1653210 17.5545698
C 26.1224425 29.2913701 12.0342488
C 4.1200166 11.8445243 26.9215678
C 26.7990637 6.0087507 30.4627195
C 30.0122116 13.5135722 17.4340597
C 21.8166210 26.1281612 3.1032262
C 21.3907319 19.8816524 1.7695333
C 23.2995179 16.3523757 12.8325188
C 19.3535793 24.4158522 9.5352238
C 29.9395025 1.1181803 17.5389593
C 10.0227113 16.9444079 14.4349174
C 10.8158795 29.5078716 23.5350954
C 10.4511235 14.8845672 0.9557924
C 26.6266001 22.7454727 29.5915126
C 19.0791265 27.1260119 9.3641744
C 26.0378343 3.9591468 28.2306933
C 19.0083946 22.0020446 17.8970943
C 5.4163206 20.5967756 23.0391519
C 10.0098672 28.6383851 27.8990061
C 1.0796701 16.2339766 21.0455144
C 20.4209698 12.3513324 15.4661344
C 8.7398725 6.4198741 24.8657637
C 21.2718290 18.1802484 8.4469399
C 1.9296904 20.3383426 9.3788400
C 7.9236457 3.0100136 23.5296518
C 19.9350769 3.0267120 15.4876853
C 7.9681818 11.2033146 8.0173339
C 9.4753495 3.3476978 5.0144244
C 19.5393567 16.9483055 5.6994404
C 11.1600266 2.2051189 26.4562147
C 24.3976138 25.6261078 27.6068335
C 1.4635831 2.2793200 0.2415507
C 13.4026341 19.5145963 15.7961721
C 27.4868713 15.4920845 4.4232873
C 18.4262583 25.0250628 13.2966458
C 29.9184090 19.8636711 14.5543268
C 17.2433283 4.1830953 15.6488389
C 28.3059000 10.4439448 21.5185226
C 23.3622547 23.6985626 20.8539822
C 24.2747765 7.9322412 11.2950473
C 6.8360272 19.8149166 3.6119056
C 21.4549547 27.6464444 4.0776893
C 25.5041255 14.1933112 27.6839603
C 24.5900768 20.4897148 15.6814565
C 26.7489670 29.3365532 20.8788856
C 6.4974132 27.1617732 2.9144681
C 2.3747123 9.8120500 17.4991365
C 23.0103435 10.8836884 27.2907890
C 9.7448097 17.0025901 10.1753411
C 21.5231541 2.5332720 24.8369584
C 20.1479660 22.0862787 6.4341188
C 4.6174372 28.7370088 4.6877409
C 14.4834189 16.4222143 0.1067882
C 8.7719988 28.3758173 10.2595912
C 24.8745344 5.7076631 14.4374704
C 23.0478680 1.5523002 0.8577094
C 0.3455406 19.7776533 23.4746611
C 20.2251332 1.2422642 26.4144010
C 25.0489561 13.0918798 16.4703061
C 2.6321999 0.2537667 26.2774272
C 18.1752267 29.4330854 12.4200600
C 7.3368287 9.3261543 5.8975707
C 1.9696559 28.5567475 29.9278760
C 10.5408211 11.7853927 7.2972403
C 8.5686827 27.3933288 29.4466418
C 24.0962052 18.1178508 19.4782670
C 15.2616788 23.7194726 23.1639841
C 10.9711295 4.4674134 3.3599898
C 9.6985482 14.9476007 22.8154306
C 28.9727523 14.6508141 9.4362097
C 12.4840029 1.5529341 26.8384756
C 25.4148145 13.2147028 14.9317222
C 22.5670052 14.8932519 3.4353783
C 12.6410496 14.0787854 21.1086964
C 12.9812520 9.7088640 21.7085110
C 2.1373380 2.5252709 3.2605380
C 0.0669935 26.2281056 16.0901286
C 14.8324220 20.4368720 20.1218095
C 19.2234029 3.1014862 0.5982205
C 13.6451917 16.9696822 4.0320937
C 14.3171072 24.8370434 14.9638959
C 13.4520167 27.8776574 0.2562082
C 10.8656681 10.5262668 6.4089695
C 17.5302290 14.4888743 22.2422600
C 16.4728937 22.5234116 29.8956036
C 16.0962007 29.9633325 29.0304095
C 28.8001674 18.8808926 20.6713952
C 13.9444947 7.7400728 17.5230495
C 0.9509233 7.6815750 6.2477588
C 2.8012881 7.5241013 3.9313026
C 4.4228766 8.0057684 15.4004371
C 24.0414526 11.7472049 22.7531431
C 29.9659163 22.1903825 26.4637438
C 15.6461884 21.4353979 9.7684005
C 2.9830849 8.8050401 9.1738322
C 15.4280545 16.6587228 13.4702034
C 7.7682248 20.5923534 29.7620756
C 22.4153571 24.4030380 24.8304746
C 3.6855236 26.5814075 3.9309722
C 17.0827434 18.6111577 28.8334110
C 10.6253776 18.2341208 30.1985856
C 14.8250369 27.8074207 23.9544086
C 12.3827991 27.6565042 17.2855184
C 25.6919289 26.1549374 8.9193637
C 26.3642107 26.1670952 17.5646916
C 19.3054911 2.3001222 24.3190581
C 2.4794749 9.6368738 22.0985094
C 17.8560533 24.9067276 4.4215544
C 7.6535793 14.5401992 26.7692698
C 23.8708383 27.9099556 4.5975872
C 24.5149377 28.0608937 13.6102056
C 22.8051335 1.2477868 2.3539421
C 9.4801281 26.5034566 1.2942556
C 7.4690553 20.6295113 25.3184949
C 20.9231606 26.3723990 24.8814274
C 16.2086934 30.3243639 27.5223735
C 18.2194374 10.1753244 27.4942398
C 8.7086278 19.7798460 1.4148050
C 12.9435939 1.1588025 6.9933665
C 11.3877483 11.5312289 21.8649336
C 23.9883042 15.2085885 15.1353469
C 30.2907364 15.6996994 9.5051262
C 6.3015102 3.9912827 6.7310864
C 18.0144908 12.3039841 14.6681183
C 4.5204319 14.2547188 23.0898420
C 3.1180798 6.6684433 26.6339981
C 13.4697161 16.0608940 23.2616778
C 5.5771123 20.4105546 29.0276030
C 15.2539154 4.0731164 19.3906645
C 8.2314875 15.6469089 11.7164463
C 16.7454203 3.6983960 12.5967015
C 27.2428943 11.2792705 19.1126582
C 11.5437528 23.2655713 4.7844187
C 15.9475090 12.0901135 18.5869988
C 19.3200614 12.3765583 2.0281387
C 26.2041182 1.5800735 16.3111509
C 22.2474311 20.1703360 14.9314231
C 8.7600363 20.9213686 6.6239112
C 8.4711142 14.6770839 5.1694974
C 27.7963997 13.6947430 15.5678583
C 21.4783541 28.7827763 15.2916803
C 2.9703801 25.7992436 8.4093452
C 6.5089720 26.9459975 8.9258227
C 0.0523983 13.5312531 26.3553489
C 3.9059300 10.7613045 15.6988795
C 6.7934804 18.5200096 24.3718364
C 23.9724506 19.1113179 26.2436571
C 7.6472263 24.9201379 4.3324123
C 22.5789609 0.3947282 21.8607758
C 0.6841099 4.2477347 9.3051406
C 23.9031052 23.3993599 0.8582943
C 0.9850152 2.4594632 20.5734081
C 19.8183189 14.8326210 22.9186012
C 11.9035159 18.9128510 4.0908223
C 2.3910851 9.7992865 11.2794081
C 19.2884996 5.0790936 28.8628597
C 11.4237616 13.6383407 9.2853249
C 7.5992205 25.1460972 29.0288848
C 15.4223341 14.2228545 1.5971047
C 3.2309636 16.9648536 4.0378669
C 25.9948778 9.0576511 14.3268410
C 29.7258442 0.7568190 23.5832457
C 2.3396634 11.6770999 4.7612280
C 27.8502215 27.4573493 16.2793603
C 15.3816809 12.3023728 8.3693513
C 17.2510572 17.5456603 20.9552378
C 1.5958289 27.6028988 14.5294346
C 18.8413536 13.8267904 28.9263375
C 5.7598947 2.5812375 27.4565045
C 18.4458337 1.2447931 4.2393192
C 22.3943780 8.7938754 26.4172613
C 23.1523585 29.6439117 19.6928978
C 23.8102729 24.8022107 6.2077828
C 8.4383181 3.2686339 26.6336174
C 3.0525350 20.1550210 28.4065637
C 29.2933345 10.2171392 10.4464477
C 4.0099453 0.5154953 13.5685337
C 8.7600433 24.9640884 17.5684459
C 26.4147938 23.8383728 5.9081465
C 22.5236765 15.8244265 9.9244833
C 23.4401912 18.3828072 4.8956357
C 27.5202821 23.7743329 19.3703834
C 16.7367840 16.4855525 6.6882474
C 28.8410517 23.9179360 6.5020700
C 12.8201381 27.7936779 26.3795682
C 0.8621368 29.5539917 23.3582916
C 9.4850958 13.5175247 17.4347960
C 14.0980638 12.2550950 21.0521481
C 6.9153586 14.5865126 17.7572941
C 16.4789906 11.3679476 10.5372607
C 21.2623580 23.4461854 24.7737566
C 12.1442250 29.7109562 10.5845811
C 21.1714060 6.8553586 25.8061775
C 7.7068478 6.1354352 17.7303300
C 16.1127950 4.1454853 2.1813572
C 7.6130453 28.0304953 2.9693997
C 25.5507402 8.1001442 29.1703641
C 18.1960158 26.0691456 20.0376955
C 16.9972830 7.3101585 9.8664797
C 28.2056096 5.1643588 4.9858170
C 11.8659761 23.1164510 9.2339884
C 21.8910155 22.3208119 22.6651824
C 17.6983481 17.3825598 26.6858423
C 11.6891252 0.1714303 12.9725535
C 22.8517852 19.1778284 12.8332246
C 18.3602542 16.8652948 22.9430457
C 19.6412711 23.0843170 8.8263332
C 7.5901604 14.4425558 1.9764442
C 14.1919310 0.2266354 13.3878760
C 24.1489271 24.9060718 10.8204598
C 4.4290067 24.6145518 25.1905073
C 27.8757567 5.0113352 6.6614164
C 27.3666133 11.0160772 25.3004164
C 5.2236882 14.2859962 25.9945293
C 23.0990771 24.6275859 27.6676411
C 30.3507265 23.4368567 11.6410750
C 12.7321827 15.0390397 7.5924252
C 28.3114810 23.1187628 15.4049024
C 19.5823167 6.4857726 3.3653899
C 11.0240487 17.8724737 14.5347801
