# Supplementary material for: Exploring the frontiers of condensed-phase chemistry with a general reactive machine learning potential
Source: Nat Chem. 2024 Mar 7;16(5):727–34. doi: 10.1038/s41557-023-01427-3 (PMC11087274; doi:10.1038/s41557-023-01427-3)
Supplement: Supplementary file 2 — Initial and final Cartesian coordinates for simulations performed in each case study. [file 41557_2023_1427_MOESM2_ESM.zip › initial_final_xyz/miller/miller.xyz]

228
Step: 0 [12.10000038 12.10000038 12.10000038]
H 6.999333647499285 1.6866383973346446 4.852975261932569
H 6.7582913744003035 2.3558427813282186 5.061401790719575
H 5.476939484587041 10.470286503896732 3.6562534616447175
H 5.591091663072426 9.892244530524678 4.105756133598435
H 3.0993209582115164 0.5600303335410018 3.9613992127442934
H 3.0434215175392536 1.2085257132933402 3.604526351512756
H 7.381005513320024 1.9202142219977814 10.489868701100745
H 6.725482541283326 2.1937854817905724 10.293106634681314
H 0.6828141105021523 9.940990706225328 0.3045377610943298
H 0.3040715785789771 10.021041657637834 0.9361516889069592
H 9.350350059287573 9.959771193643578 0.058023827332678475
H 9.48034712606407 5.2787911960495935 0.418251456540803
H 5.6776354732893815 8.800037824924322 9.582289997541778
H 5.827036936179588 9.452094735852402 9.897358014435511
H 10.05385424175498 2.5752644293210762 4.337773642283148
H 9.934093263922449 2.0587368329576208 4.85591943082114
H 9.180292229949126 4.001499998290329 6.172979127207055
H 8.777840135391571 3.4288227584430153 6.421238439468784
H 4.305895427318444 8.077049010036081 2.456414613265278
H 4.431223921677619 8.089108353256355 3.1874228851820456
H 7.886418461221216 2.6380985350009274 2.9898281715651933
H 8.438347322188191 2.150819856722721 2.921298753741367
H 10.66299029710205 9.670175972447613 10.79156842023331
H 10.066784017760627 9.81740354856491 11.41207514637683
H 0.7119885473911063 5.023292598912943 3.358036446245554
H 1.3425982683333937 4.631884609092283 3.3126252860727496
H 3.0966356315334096 4.62653976138154 8.124911645049446
H 2.596836997311366 4.639081954872247 7.577732452030122
H 4.793271004233642 2.316364589029274 8.785224450742701
H 4.595352726059307 1.6143495078324492 8.643817395656793
H 9.779403812915413 8.088447106850543 2.5359985706819823
H 9.502028911921698 8.459368776191983 1.9542654639272339
O 2.8269369432217597 0.00435093822479981 0.18805792727758053
H 2.76986142455168 11.420396835858392 1.04782405831944
H 2.1957492913602716 11.793061558589319 11.61579673292845
O 8.060772375744275 10.599470970419908 6.84783683884777
H 8.268184834974479 9.988573113981419 6.040155582223688
H 8.7091231264859 11.325652329549143 6.6985892218544665
O 7.772619483329924 4.565755195727849 10.292600135479047
H 8.583203824449845 4.024684368758937 10.20159908225769
H 7.353413099004864 4.2287528558313765 11.127263801661352
O 4.325652632069091 3.0350430587718336 11.31462958189199
H 3.4523776331230787 2.9113132072819496 11.87174560265893
H 4.611081792752499 2.104575074410705 11.107564448330459
O 3.076320610673654 7.674239473457376 8.689582087682245
H 1.5557776044081124 7.3637090103612515 7.670301684604541
H 3.798791987606737 7.9957998111803095 8.123275270140152
O 5.172362689148338 0.4242871422150859 11.184686026575505
H 5.330417039509117 12.077087845209629 10.32968751138002
H 4.302810642235684 0.09932847168815717 11.543807127599921
O 2.9543777438047845 3.2732605632816707 2.942938878437543
H 2.742095411709216 2.9931162446610102 2.0053685904345566
H 3.826098857159764 3.694731920864198 2.9017934013026996
O 0.7369808705329738 8.948234671548688 9.907366467034489
H 0.7813366936582683 9.864755074535491 10.237860920350435
H 1.660900682513065 8.731615883904109 9.663088890469812
O 2.3286805842787723 2.4778428324315005 0.5738821769671089
H 1.2860955044362121 2.888786838920165 0.2455862337170941
H 2.414908666602861 1.462507037715418 0.43195775830994626
O 6.512876160751451 7.064362078108185 4.010451068963449
H 6.890892546200581 6.789383652736282 2.7531579760738754
H 6.389524935840956 8.02660441633571 4.0808747275814135
O 6.703416606047802 11.619784723111406 8.934062530956291
H 6.9260400003155995 0.4654038454263904 8.489062418422437
H 7.056557895572069 11.016396185046334 8.231940311613133
O 11.7106786604324 10.643133617976304 4.584591821224993
H 0.2163176149313137 10.309247153918117 5.272726431003553
H 0.15752553452514803 11.282318678712189 4.090066192108119
O 10.125205389055223 0.1747440973205438 6.09544828942528
H 10.809894822523656 11.781253314336686 5.5841861374830035
H 10.625990402365986 0.7746819459835969 6.677416939870333
O 6.414380824297456 3.9245451823824014 0.4501633349919341
H 6.5924644421587715 3.309309095462623 1.1830658754084598
H 5.539190838714295 3.606717953789718 0.06620770335820929
O 9.365475855593603 5.682124376669395 8.240433489565088
C 10.348299220548174 5.721279774225076 8.824101611976342
O 3.1079335628563727 6.5996012743360275 5.912030660562132
C 3.2929311059175426 6.299661020314171 4.828240129032901
O 1.238106038892001 5.836359892484382 10.174378850409687
C 1.6557078531919953 4.794610577940366 10.397890738993306
O 5.551543546242878 7.622446385097603 7.064306563399268
C 5.850400397720281 8.567864984071107 6.491984324337805
O 10.670814542115963 2.400087801702899 8.307819028717173
C 10.423711284177463 2.9135764056981674 9.297048426607615
O 5.960053645198412 6.834589168864993 11.195062637137573
C 5.299323325629925 6.0602842451572325 10.589442593072903
O 0.6355029190628445 10.510104512474012 7.317350424322648
C 0.6283500236966508 11.316833719329216 8.125705349643473
O 5.921314098689451 4.326085794653995 3.4346992379344456
C 6.3913468154057975 4.535429235383324 4.453107790028815
O 8.703747359318887 1.939786865737103 0.4438530497517175
C 9.305216345712482 2.910300242771847 0.4601292452507817
O 2.190831618302213 1.5191058814053116 9.959852497815486
C 1.7619917854607574 2.0947512675309663 9.072350874251956
O 0.1475744895316956 12.082083251753923 11.043166967094063
C 11.430730409887891 0.7285814021125031 11.326824651406232
O 1.0394202188223773 0.8395455757866117 5.623524287984928
C 1.89986755003481 0.9258450853859255 6.368328030293348
O 4.24545755293162 5.677055092845023 1.5223466970131654
C 3.285867328183284 5.620061993739532 0.9072063134174522
O 0.007127557224333528 4.554989678028086 0.8993437946630695
C 0.16754582384529232 3.6205903362028535 0.1353566916851089
N 11.536280797776689 7.396420234954729 0.07240502622572412
H 11.982857385105392 7.701687083248858 11.308419537289012
H 11.994588207603442 6.572005716485747 0.4532728264357383
H 11.519852267623852 8.144028467223391 0.7525812420989243
N 1.7393912708222439 7.975134059183884 2.2165184609865487
H 0.7968836699512332 8.228403938699861 2.5051313701798814
H 2.094332834424783 7.261836868664866 2.854429676820883
H 1.7156760068785912 7.5764503015602624 1.2809807500796206
N 9.165929067899764 6.214355789074195 0.14484142672477252
H 10.04497477966841 6.822861508694433 0.017449168184697623
H 8.659409822528742 6.090913280629412 11.362827281230985
H 11.555279887960618 3.3215126959962817 11.439183478350854
N 0.5712717037842462 7.05712360036538 7.719671565728722
H 11.984737132644101 7.689018644165992 7.222183199781232
H 0.31293200819726386 7.111712515859813 8.707213530168305
H 0.498065525802075 6.083082189361137 7.421501429262874
N 6.994650632048001 6.536473636593643 1.645854872236658
H 7.9658280491388735 6.568628285305062 1.2010003393420998
H 6.3917230599374975 7.137644746464343 1.0947903339168739
H 6.643364120957908 5.594132936010199 1.458225278137322
N 8.90699805008449 9.31410731867377 4.754662627466823
H 8.273512645788838 9.352828408074965 3.961544482499914
H 9.060548379933094 8.308261359419207 5.024031709152693
H 9.779491523849295 9.785493682680139 4.518295595869764
N 8.512247606964594 6.858561515588798 5.7260480423465925
H 8.971685094754575 5.976208039104882 5.912469863521467
H 7.716986094294032 6.796129959199087 5.034245353689919
H 8.18725442784501 7.269018897844084 6.592774371722173
N 7.880324157962506 11.998458028145738 3.8740922403754565
H 7.9711351737374905 11.506622863363685 2.989119048794963
H 7.280052873504846 11.447583027555556 4.478761463019205
H 8.795828302559233 12.058601281927292 4.314775000545659
N 2.7079206354103786 10.620660583703375 2.232189861165445
H 3.59243236550947 10.678681710950784 2.7354319348100398
H 2.4890784624086866 9.605084119579987 2.080964774633422
H 1.975232399482414 10.975519505846735 2.8465004337202924
N 4.577008180838403 5.341496131697021 9.924584655100972
H 4.390247471462997 4.372839351476821 10.281483458862933
H 5.641389894754378 5.4420293364001315 7.914095259606746
H 3.401248300114511 6.808219792965808 9.01244665430894
N 10.616863836706914 8.79933015118544 7.327355641420383
H 10.904076753862828 9.150904408403822 8.243512346930851
H 9.67615965359507 8.429905949847164 7.42431916657529
H 10.585192288843459 9.600380114374312 6.701990070569558
N 9.791245849329316 11.646429213670004 9.127903254207578
H 9.38453487232427 10.826292096120019 8.68537461420234
H 10.785461069988907 11.660821847937306 8.91038789424041
H 9.378518321908809 0.3570665019318458 8.672706495531552
N 8.05975093509696 11.632305085886575 11.243482425679748
H 7.504991146782739 0.029269263128601983 11.938164710996077
H 8.832520115642312 0.12716861028890825 10.918106054909535
H 8.508166917282564 10.773191124724104 11.666099480643085
N 6.545699697303869 4.984182103308914 7.759541480326653
H 6.444355083689069 4.208056816689491 7.101578034542175
H 6.920970984068769 4.651911842991937 8.675101636431954
H 7.206095329259609 5.665469012746157 7.378832857092944
H 11.504446473316488 8.256812960671226 4.587555125872838
C 11.704183356373619 7.191471302203408 4.547132048873044
H 11.024298137770968 6.655734010567969 5.205685467389265
H 11.56598377694572 6.8276046878721095 3.5318426930334073
H 0.631141735579725 7.003823263775357 4.857497099407543
H 2.558102760120193 9.194885125446637 11.813520131343978
C 3.6121431994163222 8.943324284927275 11.730610428113902
H 3.9272604804795552 8.310432725599863 0.45846079257101524
H 3.7749556116748653 8.413273115299093 10.800654606702064
H 4.206427658615302 9.855868406074077 11.729744079114608
H 8.142379864266905 9.134656789653375 9.150323305750854
C 8.319099605447494 8.257931773985097 9.767281644117135
H 9.371698508431637 7.988720069652906 9.749686698252304
H 8.015801695443013 8.466857431060985 10.792368542717652
H 7.7248520522995445 7.431630725653645 9.380218139642123
H 9.883652133023668 10.71326884506111 0.9524675026976467
C 10.29891444974875 11.348839194188292 1.7546507451283424
H 9.750587812509456 0.18813433895517717 1.813158626164226
H 10.224317606793743 10.807390454295897 2.6914597382652232
H 11.346130866344645 11.564661469471934 1.5535051146131134
H 6.124541415238394 11.648806596737668 6.243726316142552
C 5.108496181147922 11.956783614192577 6.011872014804815
H 5.06828313355517 0.3232080250217664 5.03081118337646
H 4.458571980285458 11.08656348035833 6.020948264176675
H 4.769334691383006 0.5616245338536211 6.766111168162695
H 6.174486322236523 10.83212920078686 1.1284536626149038
C 6.497693183770694 9.794924247219413 1.153760207329017
H 7.4848115630484156 9.708559887233923 1.6062359621660505
H 5.777859653332869 9.239253245437254 1.742665958121259
H 6.521653529437777 9.397169959644359 0.13853778333281178
H 0.9097394812029315 4.729834860027515 5.659461600516095
C 0.18741839750730754 4.047632454703814 6.106909451407959
H 0.5769348162131089 3.6723915079089076 7.052887098914802
H 11.332442457650004 4.547413761887753 6.273802012142936
H 0.029486501844648648 3.2116619232840917 5.4262790587049405
H 5.3171776594526285 0.16661768509238595 2.6877813564282835
C 5.464775788899722 1.1350263014399162 2.211643210945097
H 5.606832604055434 1.890108364301902 2.9780563578894617
H 6.333649745396473 1.086756766485033 1.557774465401729
H 4.582859343286597 1.377314720230978 1.6266096038189142
H 4.064188072990527 2.7610303708060617 6.818901288430081
C 3.8963436076249334 3.1537454775608738 5.820327112042524
H 4.267969040007156 4.173149212964761 5.7652399891423585
H 4.416060663083218 2.541069390126657 5.087097850565523
H 2.829975786796919 3.1616837136681935 5.600029710665275
H 0.8431957683296823 1.049868398448718 2.4120224147990488
C 0.09188420190396739 1.686301109204303 2.8798208846912017
H 11.536045589789103 1.0753639030334181 3.4934258729061827
H 0.5807891578608435 2.4302587102254134 3.505264355447889
H 11.596867094413332 2.1815131211698686 2.1155541887726996
H 6.467270552400646 2.068130719019132 7.227196171874785
C 7.404270473699311 1.7461673012696446 7.669159450832138
H 7.46893954503839 11.410128197118269 10.395675009445853
H 8.129460771374726 1.378164131329968 6.949137258514139
H 7.822889057864992 2.417533428912382 8.409853489237182
H 3.6398267151846193 9.243047466158986 4.8316414259964535
C 2.6513778993111115 9.519782796478463 5.188935069659899
H 2.5317910621874917 10.601101778178467 5.1627709716643935
H 1.9037157217869511 9.039968271866897 4.562008462605076
H 2.5368273583972822 9.174867736966588 6.211349905914254
H 9.641601810628712 4.758277689281565 4.24407611879585
C 9.618206357067976 4.962192910253365 3.1761741138611703
H 8.713796220893679 4.534962937259956 2.7462524154094026
H 9.622734156548345 6.039557954442578 3.015821531072305
H 10.499536412941005 4.515679616846661 2.7148884153473762
H 4.681640227708188 10.685128264520792 8.525246918583562
C 3.6183554809293565 10.833632080430439 8.682727756000045
H 3.3254397713271593 10.44694138359877 9.655714857307315
H 3.386923000382118 11.894039410575445 8.626629021051468
H 3.079507699103494 10.304353068493581 7.903791281779411
228
Step: 17600000 [12.10000038 12.10000038 12.10000038]
H 0.1970895310779766 9.494242851152608 8.291026245192892
H 9.311414060907582 4.249311625692827 2.700450974572862
H 0.7774164016820886 11.376659532759742 3.9837595235758116
H 10.943077524069048 4.106438761788776 9.502327420679133
H 9.241285550106772 6.589555109256519 8.872861234346574
H 9.316220042321211 4.4172907375321735 7.983237813652606
H 4.960188551318033 3.6341856030851627 9.553771003120255
H 4.821933547109089 6.590350240181132 8.566638953839487
H 6.425881982419058 11.17227761895899 8.935163510126694
H 7.557006252167364 0.9206446587300987 0.08337324384549245
H 4.412532805371257 6.325292153159432 1.94155697233096
H 9.98405564104134 4.161303565738721 1.1536033224746478
H 6.45242505660915 9.183999812856461 9.932579293083332
H 10.427923211751592 2.6020227942545797 2.843971936874572
H 6.198451026974199 6.503323393641102 0.8683624365771561
H 9.042275751426278 10.265226188269668 4.972367688829127
H 5.3685463166164125 3.7676385001835735 5.0957533914042115
H 7.465738751154457 3.9603314661050253 7.301963684779767
H 9.276593056984547 7.874947401180479 5.1063984370360265
H 8.438875597420425 11.593775083726591 5.930173922738259
H 11.476686296105157 7.718736066723596 6.319371912525287
H 5.558226484220949 8.860252565733463 5.467912641616074
H 9.508081292786796 0.9310092903304139 8.88156288228494
H 2.2144081016130546 10.157706117930347 5.136470658533727
H 5.504418796572548 10.96244517477832 11.017405725309725
H 11.906218288295483 5.224151470274701 5.80909653730208
H 9.575879696334075 11.89608797754699 4.72457936077526
H 2.205434977354708 8.10066895900004 4.370806603859415
H 11.85259549289609 4.066657490922394 11.007792011536413
H 3.068096080851353 6.851582118313287 2.6576593849747145
H 11.87003876389153 2.284199708648226 7.814151130533632
H 11.934146739309076 10.51653491487614 2.7757061532950784
O 6.086542417888266 5.967126647797932 3.6777509961937023
H 5.182026882124424 2.0028636588815725 10.29307027874374
H 5.980127024710101 1.7324293251315936 6.968573001379133
O 1.961448865092588 7.13700058407894 4.544566004695064
H 2.1370561715586955 3.044481118185081 6.5489495944419565
H 4.8498655855354125 6.577910348775782 6.727724815175375
O 10.81001787084967 10.651661841474574 0.35465389810719306
H 7.230191931082895 2.6021948656098126 1.7040633622102102
H 8.592801829081539 3.485460906855964 4.364228213727216
O 8.633001863765477 11.319630350549984 1.0817123664373929
H 0.9638618778009915 1.2826413344393306 6.927625989184484
H 5.4169277995129175 10.58632075523624 5.1665131298759865
O 0.111428600562595 6.428866449780071 1.5650629728553056
H 3.548242419985593 9.475416947129942 5.08078828172559
H 4.476096803604258 10.60311170324762 1.6832861125029988
O 0.45430400618316225 10.786500460934255 5.641548109047383
H 0.8318051246728653 5.567824205583347 4.399978905335255
H 11.393151782104436 7.617439419471882 9.236448705555159
O 10.064813589697296 3.8526019965133877 8.24211264480257
H 1.1602718231284626 9.105739629016643 11.265028463315803
H 4.442544175145531 2.1561001352297757 8.771892758479352
O 2.7803016515599954 9.670757644945333 4.501785108777052
H 10.40922349565505 10.831584538892477 9.548828011170977
H 7.96202105689865 8.785007619141881 10.978398109630037
O 3.5595164048777246 1.6698167376802582 0.4550617880868837
H 9.146299449587413 2.87463002572646 5.996206372630117
H 2.8309543709611766 4.467163454848213 5.806843647539018
O 3.888181027451175 8.571431468716893 11.659045615313774
H 10.088717130071057 11.045707031856727 6.172782731377421
H 6.374043218721011 7.253612513533206 0.943457347162357
O 6.130552706711282 11.904629640731445 2.7810797306785386
H 6.491573946478768 0.15161666563317314 6.455255401049434
H 5.884544782773049 3.888977296806253 1.225382747842586
O 1.2112580440073946 8.511927517148678 1.497611691367841
H 6.371418111752878 5.127040947966271 8.186428655032547
H 0.22150305249510394 4.165244709551746 3.832758911379383
O 11.654455288704224 8.134352232861337 5.420586059418281
H 2.334441765138144 4.783342290961311 2.550278348380909
H 6.407185845745941 8.608703232958389 11.5888531175624
O 3.814590606126554 10.38298254894248 9.745310295240083
H 1.8146601740039656 11.401667131404217 11.88262545630846
H 9.678669841040493 6.148438291867797 5.071068304130597
O 9.572435184359591 7.923329985143313 0.7541357164460089
C 7.545149085630377 5.002184981907658 10.589078574488209
O 0.9650704743526191 9.971382404199883 11.051589238357108
C 5.272766813530342 6.291573342562449 4.483985025853192
O 11.849462211541383 7.88492617329167 8.36606343655385
C 2.8726750015848053 3.8704643210608953 2.7932694531122335
O 3.5410489026909056 6.857235891527887 1.7243458654916604
C 6.650393535974595 4.672260244551442 7.20729862652467
O 2.1412099127182715 1.1368389178150444 9.759369459865036
C 9.440273821713895 10.267840123030217 9.464520522294736
O 3.4975423820208498 0.14082034561592555 3.269966140238066
C 6.874621706057329 0.5421487145481411 3.188729811012752
O 4.621234361502703 6.482787507850038 10.074978025674502
C 5.144731936132588 2.607735556601634 9.414910672586405
O 2.208968848020226 6.110905104204054 8.47413188064836
C 8.710923686492606 7.097417830793864 8.123477448036192
O 0.6740947480503335 10.35128551353841 8.40752780881239
C 9.271081027024582 11.185294272586228 5.439969831383371
O 2.746799481503803 8.874204769324086 7.548357416803442
C 1.8429759264478425 2.1862986601820644 9.329558365584223
O 1.24497391063165 7.108165548509743 11.03984839683549
C 3.038863132768083 3.5982881524320933 6.403673628631251
O 0.13324302312474118 5.260010351449341 6.740802551831486
C 6.337471085071551 3.160584630771884 2.014190419798609
O 1.5684312300809449 3.3066413647204724 9.026569389342722
C 11.05946869742188 1.3109158967415493 10.904632283576316
O 10.722083987601884 9.270040139672053 2.976734923612895
C 6.463487315878664 1.2034492788943967 6.167900219408446
N 5.63530597356412 11.194595561768576 11.953506941661248
H 11.26672593035005 0.7535537929161049 6.819788871503182
H 10.692966302019519 0.8521775329489824 2.921254403250773
H 5.854742829817121 1.3231986649586307 5.261736135967056
N 4.960993472590815 7.138486564403816 7.6612465423335605
H 10.707006428727784 5.528711522520064 10.486622126865056
H 4.226857936777973 7.886174357414419 7.650902959362924
H 2.6824293008004423 5.382242989975557 8.878852378907121
N 3.1630714908023148 4.7745659761622745 11.446314304986316
H 5.986311746816428 11.761903930359477 8.910184669090455
H 2.604985445411922 5.290581443967597 12.076218086202612
H 10.461534733783928 2.1887869460413114 11.18574939339923
N 10.512947892429581 7.1657447650741055 10.738344419871815
H 5.505488241226779 0.10425969780035103 12.08555836551513
H 6.87666232869059 7.957585839083454 3.425678755010742
H 3.1904584581727176 11.152222498545466 9.919707851329141
N 4.510899641185174 9.738290825589544 2.139331949198923
H 0.7360682107066799 4.216603453616638 1.1957221168907424
H 1.4365202347120207 10.294349221421843 2.9168710228917396
H 8.349302593654533 5.235055483772943 11.282873931055155
N 11.409896193601385 4.663791021702278 10.255644074353981
H 0.8951407768359788 11.721225913679811 2.2733199163252586
H 9.273598147772974 8.042018313334937 7.703837202022301
H 3.7838757686117566 9.22578886294269 10.90096329796494
N 12.053444282486225 5.105501355899102 4.105089431641112
H 2.537561163183586 4.34828193307707 10.77752117947818
H 8.718995725060493 6.438246759427185 7.306038096846488
H 10.669423275123735 1.5809723535142788 1.3810329901375842
N 7.831979116240979 1.7057866214813022 11.625435379571687
H 6.696898529334505 9.870398816171425 6.32332135394995
H 3.946646088920845 4.037565896877323 2.3937335326472655
H 12.099480668675087 10.029001231677332 11.27214143469211
N 8.740341651569862 1.5732459694179821 8.780087515480037
H 8.215231320862925 1.66247911543641 9.700590472149303
H 11.835566143054907 1.2477173414462934 11.627979044245246
H 11.572615085218958 4.6765948203836105 7.181477532477644
N 2.1945757200989404 11.758322430459888 0.6261974545149931
H 0.08734181410383525 5.157202880946021 9.76389163744029
H 8.183515793015557 1.2197899960101166 8.010931965317342
H 9.305983860873623 5.678064755166433 1.5957214882900932
N 0.507028602002053 3.4690582021093594 0.5536632331050929
H 10.395594735254999 0.4809873500010702 11.034909467692062
H 3.633601340136838 9.876011615137756 8.916838414805591
H 2.0137679108931303 9.52233641552188 7.746587573134004
N 0.7155995978165155 11.00116893145157 2.997353370729944
H 0.6536947660313817 2.73703348707306 4.998156888959515
H 3.713469335791165 0.042301149612801806 5.984320982239494
H 2.343475287604627 3.120667696756465 2.2533913478025323
N 4.325944374871744 6.4419615780851185 5.22399369949042
H 3.6598914789163275 3.803699879152193 7.322294885843644
H 1.0214123452529145 2.1374347760905836 3.354797911742149
H 9.400681026964776 9.985752310519793 8.402705823996492
N 7.029547444009611 8.854418323946113 2.917684885242033
H 1.4236165819095195 1.2405197046762475 4.835781779825405
H 5.466016076789198 3.2869396437077363 4.544183937036571
H 7.870057399457846 8.784569426159253 2.2977421762971564
H 0.18382166152196863 0.6808341002005729 8.343960218456536
C 5.6989278178408265 9.846588686251561 5.95025740489215
H 10.404810843338085 8.545409080429387 2.4009258676938923
H 10.214649593971167 3.607474836442772 4.789222887902827
H 8.640396147087296 2.1169893428474107 12.064545178228254
H 5.866332227107128 7.61288413469483 7.682106400688467
C 8.987417193933286 6.911663618509841 4.693367088752317
H 2.763762281473508 3.643180321040926 3.8157913959661247
H 6.57611320822081 5.102973702746976 11.10158841530489
H 0.09204116659575307 6.979162879149312 8.082752257432713
H 5.548693976027891 2.434481767066836 2.256637411548788
C 3.4291276027760027 0.01042722168144332 6.97162020622601
H 6.8862323927883375 5.493114954574558 6.57480737117382
H 6.058786105025874 2.4735771172754397 8.952133454993739
H 0.4111037694388112 10.8576807928456 6.627651627641385
H 11.50828836256714 1.38295385773903 9.92101313975172
C 9.245644363445338 3.586404821817903 5.219565379380651
H 5.774462580544389 4.239452883960242 6.799321709476029
H 1.719883649600661 5.572947978357531 7.832004290027645
H 10.774229947663004 8.678475089223769 3.7078371763388764
H 1.337657020754142 3.0730661381522792 0.09444289541507872
C 12.076098303102603 1.2323760318020347 7.431065511645125
H 9.524306070693367 2.766667942461436 8.40317174016321
H 7.253014267920698 9.498725178860134 3.634119428706567
H 9.0560850125872 6.8282552774650815 3.5767815949967474
H 5.451511747438717 9.42805403708741 2.376004225610324
C 3.717561310263399 1.1829675614701303 3.654333875064768
H 11.866144604631588 1.3127858966047203 4.354049629904224
H 8.647504708621913 10.857600875867627 9.868970155209372
H 7.649207648801307 7.236873913645824 8.402411529800174
H 5.007648392635177 10.059768313293329 6.799317252606151
C 10.237030557408298 1.6458287352992993 2.3388385300076124
H 7.695499951340049 3.9647041617651473 10.173670230737397
H 4.232143210125416 11.6459255028401 7.595813586458804
H 2.803209195055108 6.7041413428596766 4.854681144305102
H 4.5205637556523985 7.302681752677985 10.533927278379089
C 0.6904122180701813 1.863180803442551 4.318544246155612
H 8.281707597264306 4.292840042305948 1.2945074650025181
H 9.206359821176925 1.4895281027200984 2.231688175208587
H 3.6860419747706916 2.8516983071461564 5.931794764321315
H 11.6457763575417 5.560118693787888 3.2943032149482376
C 9.225925793417646 4.645282227147409 1.6990416038957934
H 12.086700566488917 9.911239449889072 5.487189820077336
H 3.9418518167003262 9.21242292911865 1.48071510009993
H 0.8234194259498775 10.509101396625725 9.315384384713116
H 0.3135785465665483 7.210251296693492 10.928012950418218
C 2.973971417947316 0.6381134450876573 0.5126373472263643
H 2.311465788814677 7.96981281077193 7.767162361296536
H 7.7250991535632 5.759329636962894 9.78443849874667
H 12.099894051506016 2.7302373746105726 1.1672480823281686
H 4.096642090084493 9.936676761879083 3.1108525800064557
C 10.045931694049184 7.610457763416247 11.786410398004367
H 6.917065814549251 7.57566768848004 10.232855246248501
H 1.49149025880129 7.269955830954322 10.125974360287858
H 3.281571066008254 1.0333515476853057 7.331088535857551
H 2.483995025762267 11.577265997560025 7.179705112918752
C 9.689445653005098 10.960990865231688 0.6972708614527124
H 9.609633095482186 9.45530447725747 10.138559063116864
H 9.04358155383486 4.5100191721718295 5.69358583780652
H 3.525640130595466 4.015346597723086 11.997771092329769
H 0.30820060634073776 7.518349789689527 5.074066997002749
C 6.939700444348424 8.5265423919264 10.658190939204223
H 3.06634943626119 8.0013381846157 11.678229986289717
H 7.454204745562914 1.584730123396243 6.002724678362051
H 7.0569803850428 2.4333195759462103 11.574255802978984
H 6.598540783011001 3.7845981231006123 2.8480653064825
C 0.6755523930507314 7.476685251773283 1.5211231829569845
H 4.160944811254619 5.853064354060877 10.811748559723506
H 6.563580916896811 10.861751598825734 0.15323733445545237
H 7.994377635590898 6.686760549064883 5.180614660457318
