# Supplementary material for: Exploring the frontiers of condensed-phase chemistry with a general reactive machine learning potential
Source: Nat Chem. 2024 Mar 7;16(5):727–34. doi: 10.1038/s41557-023-01427-3 (PMC11087274; doi:10.1038/s41557-023-01427-3)
Supplement: Supplementary file 2 — Initial and final Cartesian coordinates for simulations performed in each case study. [file 41557_2023_1427_MOESM2_ESM.zip › initial_final_xyz/methane/methane.xyz]

900
Step: 0 [37.6 37.6 37.6]
C 10.3270000 18.1840000 15.2010000
H 10.4040000 17.3160000 14.5410000
H 10.7350000 19.0620000 14.6950000
H 9.2780000 18.3610000 15.4500000
H 10.8910000 17.9960000 16.1170000
C 31.9830000 0.9790000 36.4850000
H 32.0580000 1.6290000 35.6100000
H 30.9330000 0.7430000 36.6730000
H 32.5370000 0.0560000 36.3020000
H 32.4040000 1.4900000 37.3550000
C 16.7890000 11.1170000 14.6980000
H 17.6900000 11.4500000 15.2180000
H 15.9130000 11.5860000 15.1520000
H 16.8490000 11.4010000 13.6440000
H 16.7030000 10.0300000 14.7770000
C 25.0420000 26.9900000 31.0740000
H 24.3020000 26.5310000 31.7340000
H 25.9100000 27.3010000 31.6610000
H 25.3540000 26.2670000 30.3170000
H 24.6020000 27.8620000 30.5840000
C 34.0720000 4.0380000 32.0240000
H 33.9990000 2.9550000 32.1490000
H 33.5830000 4.5350000 32.8650000
H 35.1240000 4.3300000 31.9880000
H 33.5810000 4.3300000 31.0920000
C 29.3130000 32.3390000 24.4230000
H 28.3350000 32.6770000 24.7720000
H 29.9370000 32.0800000 25.2820000
H 29.1890000 31.4610000 23.7850000
H 29.7930000 33.1380000 23.8530000
C 13.6820000 27.3050000 11.5750000
H 13.7860000 28.1560000 12.2530000
H 12.7070000 27.3490000 11.0830000
H 14.4730000 27.3400000 10.8220000
H 13.7620000 26.3750000 12.1430000
C 28.8640000 12.8130000 26.7910000
H 28.7810000 13.6690000 27.4660000
H 28.3990000 11.9390000 27.2530000
H 28.3570000 13.0410000 25.8510000
H 29.9180000 12.6050000 26.5950000
C 8.9250000 31.0910000 14.9610000
H 8.5560000 30.0630000 14.9640000
H 8.7600000 31.5400000 15.9440000
H 9.9940000 31.0940000 14.7340000
H 8.3900000 31.6690000 14.2030000
C 12.8150000 9.2880000 36.8560000
H 13.0360000 8.3810000 37.4240000
H 11.7440000 9.3330000 36.6450000
H 13.1080000 10.1640000 37.4390000
H 13.3720000 9.2730000 35.9160000
C 27.7780000 36.6610000 35.6720000
H 28.5070000 37.1910000 35.0540000
H 27.0310000 36.1890000 35.0290000
H 28.2880000 35.8950000 36.2610000
H 27.2870000 37.3690000 36.3440000
C 19.3100000 13.7710000 4.2400000
H 19.7470000 12.9110000 4.7520000
H 19.2340000 14.6090000 4.9370000
H 19.9460000 14.0550000 3.3970000
H 18.3150000 13.5110000 3.8730000
C 33.9590000 3.9120000 17.8200000
H 33.6760000 4.1380000 16.7900000
H 34.3800000 4.8060000 18.2870000
H 33.0770000 3.5900000 18.3790000
H 34.7050000 3.1130000 17.8260000
C 13.8170000 32.6360000 0.9260000
H 12.9230000 33.2500000 1.0590000
H 14.4870000 32.7780000 1.7780000
H 13.5300000 31.5830000 0.8610000
H 14.3290000 32.9310000 0.0070000
C 1.0110000 36.8400000 21.6610000
H 1.2520000 36.7160000 22.7190000
H 37.5890000 37.2120000 21.5610000
H 1.7050000 37.5550000 21.2110000
H 1.1000000 35.8780000 21.1510000
C 32.3020000 2.6190000 8.7350000
H 32.5580000 2.9800000 7.7360000
H 32.5490000 3.3860000 9.4730000
H 31.2330000 2.4000000 8.7810000
H 32.8690000 1.7100000 8.9500000
C 22.9100000 17.6710000 28.9420000
H 21.8710000 17.9940000 29.0440000
H 23.1000000 17.3790000 27.9070000
H 23.5750000 18.4920000 29.2180000
H 23.0920000 16.8180000 29.6010000
C 5.3900000 11.4590000 8.1660000
H 4.5640000 11.9700000 7.6650000
H 4.9960000 10.8400000 8.9750000
H 5.9180000 10.8280000 7.4470000
H 6.0810000 12.2000000 8.5770000
C 26.7120000 34.8790000 26.4300000
H 27.5650000 34.5640000 27.0370000
H 25.8500000 35.0540000 27.0780000
H 26.9630000 35.8000000 25.8990000
H 26.4720000 34.0960000 25.7070000
C 12.2240000 1.0690000 24.4960000
H 13.2950000 0.9200000 24.6490000
H 12.0590000 1.5630000 23.5350000
H 11.7180000 0.1000000 24.4980000
H 11.8230000 1.6910000 25.2990000
C 23.5630000 17.8740000 33.2370000
H 22.8330000 18.2160000 32.5000000
H 23.0840000 17.1710000 33.9240000
H 24.3910000 17.3770000 32.7270000
H 23.9430000 18.7300000 33.7990000
C 14.1500000 4.4420000 1.1360000
H 13.4690000 4.8950000 0.4130000
H 14.1200000 5.0090000 2.0690000
H 13.8460000 3.4100000 1.3270000
H 15.1670000 4.4530000 0.7360000
C 30.2140000 22.5590000 18.2530000
H 30.5500000 22.3040000 17.2450000
H 30.4200000 23.6150000 18.4480000
H 29.1410000 22.3760000 18.3380000
H 30.7470000 21.9430000 18.9810000
C 26.1110000 14.3650000 30.4320000
H 25.7580000 13.7990000 31.2970000
H 27.1930000 14.2520000 30.3400000
H 25.6260000 13.9890000 29.5280000
H 25.8650000 15.4220000 30.5640000
C 13.2230000 21.7870000 18.9270000
H 12.9010000 21.6990000 17.8860000
H 13.3240000 22.8440000 19.1880000
H 12.4800000 21.3210000 19.5780000
H 14.1850000 21.2860000 19.0540000
C 28.8230000 1.5930000 23.9480000
H 29.7440000 2.1020000 24.2410000
H 28.7820000 1.5130000 22.8590000
H 28.8040000 0.5920000 24.3880000
H 27.9620000 2.1630000 24.3050000
C 19.7050000 1.8880000 20.9710000
H 20.0250000 1.1390000 20.2420000
H 19.7340000 2.8780000 20.5110000
H 18.6860000 1.6670000 21.2980000
H 20.3760000 1.8660000 21.8330000
C 16.1010000 9.2070000 32.2850000
H 15.4470000 8.8060000 33.0620000
H 16.9650000 9.6880000 32.7490000
H 16.4410000 8.3930000 31.6390000
H 15.5520000 9.9400000 31.6880000
C 33.1570000 7.9130000 19.6030000
H 34.1770000 7.5200000 19.6300000
H 32.5510000 7.3040000 18.9280000
H 32.7270000 7.8820000 20.6070000
H 33.1740000 8.9450000 19.2450000
C 12.5340000 7.5840000 29.2400000
H 13.5750000 7.2610000 29.1730000
H 12.4740000 8.5020000 29.8310000
H 12.1450000 7.7710000 28.2360000
H 11.9400000 6.8030000 29.7210000
C 3.4330000 24.4530000 34.2780000
H 3.9300000 25.2560000 34.8280000
H 3.0690000 24.8380000 33.3220000
H 4.1430000 23.6420000 34.0970000
H 2.5910000 24.0770000 34.8640000
C 3.8690000 33.3460000 14.3130000
H 3.1930000 34.1130000 13.9260000
H 3.3330000 32.7160000 15.0270000
H 4.2340000 32.7310000 13.4870000
H 4.7150000 33.8240000 14.8130000
C 29.8320000 4.7830000 18.7570000
H 28.8100000 4.8560000 18.3750000
H 29.8280000 4.2370000 19.7030000
H 30.4550000 4.2530000 18.0320000
H 30.2330000 5.7860000 18.9170000
C 16.8630000 35.4110000 27.0530000
H 16.3290000 36.1590000 26.4630000
H 17.3480000 34.6970000 26.3820000
H 17.6200000 35.9040000 27.6680000
H 16.1570000 34.8820000 27.6980000
C 35.0400000 11.1630000 15.8970000
H 36.1260000 11.1890000 15.7850000
H 34.5720000 11.1940000 14.9100000
H 34.7480000 10.2430000 16.4090000
H 34.7130000 12.0250000 16.4830000
C 32.8570000 16.0920000 27.1470000
H 33.4130000 15.5790000 27.9360000
H 31.7880000 16.0470000 27.3680000
H 33.1750000 17.1360000 27.0960000
H 33.0520000 15.6050000 26.1880000
C 0.9020000 31.1240000 31.5370000
H 0.7030000 30.1900000 31.0070000
H 1.1760000 31.8990000 30.8160000
H 0.0060000 31.4330000 32.0800000
H 1.7230000 30.9760000 32.2430000
C 24.7380000 8.4770000 9.1110000
H 23.7890000 8.6940000 8.6150000
H 24.7530000 8.9580000 10.0930000
H 24.8470000 7.3970000 9.2320000
H 25.5620000 8.8610000 8.5050000
C 21.4200000 28.8390000 31.7600000
H 21.8780000 28.9550000 32.7450000
H 22.1540000 28.4250000 31.0640000
H 20.5650000 28.1630000 31.8330000
H 21.0840000 29.8130000 31.3970000
C 30.4990000 8.9860000 24.7720000
H 29.9970000 8.4980000 23.9320000
H 31.3370000 9.5800000 24.3990000
H 29.7920000 9.6380000 25.2900000
H 30.8700000 8.2270000 25.4650000
C 4.1800000 36.8830000 19.7260000
H 4.5400000 36.9560000 20.7550000
H 4.0290000 35.8330000 19.4670000
H 3.2340000 37.4220000 19.6320000
H 4.9170000 37.3230000 19.0500000
C 23.7500000 33.6430000 28.0680000
H 23.4470000 34.6200000 27.6830000
H 23.9190000 32.9600000 27.2330000
H 24.6720000 33.7490000 28.6440000
H 22.9630000 33.2450000 28.7120000
C 0.9730000 12.1140000 13.6660000
H 2.0540000 12.2630000 13.7110000
H 0.6460000 11.5560000 14.5470000
H 0.4720000 13.0840000 13.6430000
H 0.7200000 11.5520000 12.7640000
C 5.5620000 13.9320000 32.7380000
H 6.6310000 13.7590000 32.5930000
H 5.0360000 13.7750000 31.7930000
H 5.1780000 13.2370000 33.4880000
H 5.4010000 14.9590000 33.0770000
C 33.2720000 14.2240000 2.8660000
H 33.4580000 13.1830000 2.5930000
H 32.6110000 14.2600000 3.7360000
H 34.2190000 14.7130000 3.1070000
H 32.7980000 14.7420000 2.0280000
C 36.1930000 1.9240000 26.4550000
H 36.6050000 0.9700000 26.7920000
H 36.3750000 2.0400000 25.3840000
H 35.1170000 1.9450000 26.6460000
H 36.6750000 2.7410000 26.9970000
C 29.0970000 19.6180000 34.9500000
H 29.2430000 19.1570000 35.9300000
H 28.0270000 19.7000000 34.7420000
H 29.5460000 20.6140000 34.9450000
H 29.5720000 19.0020000 34.1830000
C 30.6340000 36.8050000 30.9100000
H 30.0210000 37.3570000 31.6260000
H 30.9060000 35.8360000 31.3340000
H 30.0680000 36.6530000 29.9870000
H 31.5400000 37.3750000 30.6910000
C 27.1040000 3.8190000 7.3860000
H 27.3240000 2.8840000 6.8660000
H 27.6770000 4.6310000 6.9330000
H 26.0360000 4.0380000 7.3070000
H 27.3790000 3.7230000 8.4400000
C 27.1150000 17.4740000 20.7940000
H 27.1220000 16.3920000 20.6370000
H 26.1260000 17.8700000 20.5540000
H 27.3520000 17.6920000 21.8380000
H 27.8610000 17.9400000 20.1460000
C 7.9440000 30.3280000 36.9250000
H 8.8280000 30.1440000 36.3100000
H 7.0890000 30.5420000 36.2790000
H 7.7300000 29.4440000 37.5310000
H 8.1270000 31.1820000 37.5810000
C 22.3980000 12.1850000 24.2530000
H 23.0460000 11.3050000 24.2290000
H 22.0370000 12.3430000 25.2720000
H 22.9620000 13.0620000 23.9260000
H 21.5480000 12.0290000 23.5850000
C 29.5510000 2.4880000 10.9760000
H 29.3490000 1.7490000 10.1980000
H 30.0350000 3.3610000 10.5320000
H 28.6100000 2.7920000 11.4430000
H 30.2080000 2.0520000 11.7320000
C 27.7690000 18.8580000 26.2280000
H 28.4840000 18.1030000 25.8940000
H 27.1130000 19.1300000 25.3980000
H 27.1710000 18.4550000 27.0490000
H 28.3080000 19.7440000 26.5720000
C 17.8970000 6.2700000 23.3180000
H 17.0460000 6.5450000 22.6890000
H 18.7460000 6.0040000 22.6850000
H 18.1670000 7.1150000 23.9550000
H 17.6260000 5.4150000 23.9430000
C 13.5550000 9.3900000 26.1710000
H 12.5900000 9.8990000 26.2260000
H 14.2680000 9.8890000 26.8330000
H 13.4360000 8.3490000 26.4830000
H 13.9270000 9.4220000 25.1450000
C 6.2680000 9.4860000 33.8050000
H 5.5990000 10.2230000 34.2570000
H 5.8640000 8.4830000 33.9620000
H 6.3520000 9.6810000 32.7330000
H 7.2550000 9.5590000 34.2670000
C 11.4640000 12.7800000 20.6900000
H 12.4080000 12.2390000 20.7890000
H 10.9080000 12.3890000 19.8350000
H 10.8730000 12.6510000 21.5990000
H 11.6680000 13.8430000 20.5360000
C 7.6350000 6.7380000 30.8550000
H 8.4970000 7.3710000 31.0790000
H 7.5270000 6.6400000 29.7720000
H 7.7850000 5.7500000 31.2970000
H 6.7320000 7.1900000 31.2730000
C 30.9110000 24.9180000 8.0410000
H 31.1210000 25.0580000 9.1040000
H 31.3010000 25.7690000 7.4780000
H 31.3900000 24.0000000 7.6930000
H 29.8310000 24.8460000 7.8900000
C 10.6340000 23.2350000 29.1310000
H 10.7670000 24.2450000 28.7350000
H 10.3820000 22.5540000 28.3140000
H 11.5600000 22.9050000 29.6080000
H 9.8260000 23.2350000 29.8660000
C 36.6440000 19.0080000 26.6070000
H 35.5800000 18.9560000 26.3630000
H 36.7770000 19.5700000 27.5340000
H 37.0390000 17.9970000 26.7340000
H 37.1800000 19.5090000 25.7970000
C 19.4750000 14.6120000 11.8050000
H 18.9340000 14.9400000 10.9140000
H 19.1300000 13.6170000 12.0950000
H 20.5460000 14.5780000 11.5880000
H 19.2910000 15.3140000 12.6220000
C 8.6130000 14.2460000 35.3300000
H 7.9850000 13.7530000 34.5840000
H 9.4980000 14.6630000 34.8430000
H 8.0470000 15.0500000 35.8070000
H 8.9200000 13.5200000 36.0860000
C 8.1040000 5.9030000 21.0320000
H 9.0720000 5.5950000 20.6310000
H 7.3070000 5.3660000 20.5130000
H 8.0620000 5.6740000 22.1000000
H 7.9740000 6.9780000 20.8860000
C 16.6600000 12.9160000 17.8600000
H 16.9500000 11.8800000 17.6670000
H 16.8240000 13.5130000 16.9610000
H 15.6030000 12.9520000 18.1350000
H 17.2620000 13.3160000 18.6790000
C 8.3190000 11.3980000 16.8370000
H 7.5020000 10.7170000 17.0900000
H 8.0550000 11.9670000 15.9430000
H 8.4910000 12.0850000 17.6690000
H 9.2280000 10.8220000 16.6480000
C 9.9810000 7.3570000 1.8830000
H 10.4020000 7.8310000 2.7730000
H 10.7310000 7.3420000 1.0890000
H 9.6820000 6.3340000 2.1220000
H 9.1080000 7.9220000 1.5480000
C 2.1930000 9.7520000 16.8160000
H 2.7950000 8.9880000 16.3190000
H 1.5870000 10.2770000 16.0730000
H 1.5380000 9.2780000 17.5510000
H 2.8500000 10.4640000 17.3200000
C 20.1500000 20.1370000 3.2700000
H 20.0480000 19.0550000 3.3880000
H 19.3820000 20.5020000 2.5840000
H 20.0330000 20.6230000 4.2410000
H 21.1390000 20.3670000 2.8660000
C 26.4770000 2.4540000 17.9910000
H 27.5530000 2.3670000 17.8260000
H 25.9430000 2.1010000 17.1060000
H 26.1910000 1.8490000 18.8550000
H 26.2200000 3.4990000 18.1790000
C 8.9300000 29.9370000 20.4830000
H 8.8090000 29.3550000 21.4000000
H 9.7270000 30.6720000 20.6210000
H 9.1890000 29.2690000 19.6590000
H 7.9950000 30.4530000 20.2520000
C 30.6000000 9.2830000 1.4080000
H 29.9680000 8.4980000 0.9860000
H 31.5410000 9.3290000 0.8550000
H 30.0860000 10.2440000 1.3350000
H 30.8050000 9.0590000 2.4580000
C 33.6510000 24.0230000 30.9310000
H 33.9690000 24.1620000 29.8950000
H 32.7010000 23.4850000 30.9510000
H 34.4070000 23.4470000 31.4700000
H 33.5280000 24.9980000 31.4080000
C 36.1620000 9.0360000 2.4500000
H 35.5730000 9.9560000 2.4490000
H 36.2350000 8.6520000 3.4710000
H 35.6770000 8.2910000 1.8150000
H 37.1640000 9.2440000 2.0670000
C 9.3630000 16.7770000 6.8110000
H 8.8120000 15.8360000 6.7550000
H 10.3520000 16.5940000 7.2390000
H 9.4730000 17.1960000 5.8080000
H 8.8180000 17.4830000 7.4420000
C 36.2180000 33.4860000 8.4560000
H 35.7160000 34.0740000 9.2280000
H 37.2990000 33.6160000 8.5440000
H 35.9660000 32.4300000 8.5810000
H 35.8890000 33.8230000 7.4700000
C 34.8810000 33.1250000 25.4810000
H 35.6590000 33.5920000 26.0880000
H 33.9790000 32.9930000 26.0830000
H 34.6560000 33.7630000 24.6230000
H 35.2290000 32.1510000 25.1280000
C 28.5940000 21.8180000 24.2690000
H 28.2260000 20.8510000 24.6210000
H 28.6680000 22.5080000 25.1130000
H 29.5800000 21.6890000 23.8160000
H 27.9030000 22.2230000 23.5260000
C 32.7780000 32.0710000 21.7220000
H 33.5720000 32.6070000 21.1960000
H 32.9320000 30.9950000 21.6140000
H 32.8000000 32.3380000 22.7820000
H 31.8100000 32.3460000 21.2970000
C 21.2430000 18.7460000 17.6240000
H 20.8940000 19.3610000 18.4570000
H 21.8240000 17.9050000 18.0100000
H 20.3830000 18.3680000 17.0650000
H 21.8700000 19.3490000 16.9630000
C 2.0270000 7.7400000 9.8730000
H 2.2590000 6.9620000 10.6040000
H 1.6670000 7.2770000 8.9510000
H 1.2550000 8.3990000 10.2760000
H 2.9280000 8.3210000 9.6610000
C 16.3100000 20.2680000 12.6760000
H 16.9190000 19.6410000 12.0210000
H 15.7100000 20.9520000 12.0710000
H 15.6490000 19.6360000 13.2750000
H 16.9610000 20.8430000 13.3390000
C 21.5260000 0.7990000 27.5540000
H 21.4250000 1.7070000 26.9540000
H 21.2420000 1.0130000 28.5870000
H 20.8740000 0.0210000 27.1500000
H 22.5630000 0.4560000 27.5240000
C 27.4680000 33.9660000 30.1080000
H 27.5020000 32.9240000 29.7810000
H 27.3630000 34.6170000 29.2370000
H 26.6150000 34.1100000 30.7750000
H 28.3900000 34.2120000 30.6390000
C 29.0860000 9.1180000 32.7940000
H 29.4510000 8.1370000 32.4840000
H 28.9930000 9.7660000 31.9190000
H 28.1090000 9.0100000 33.2720000
H 29.7890000 9.5620000 33.5020000
C 16.0760000 24.4810000 31.0010000
H 16.8530000 24.2730000 31.7400000
H 15.2740000 23.7450000 31.0990000
H 15.6720000 25.4830000 31.1700000
H 16.5020000 24.4250000 29.9970000
C 8.5810000 34.2730000 16.0640000
H 7.5580000 34.1760000 16.4340000
H 8.8850000 35.3210000 16.1030000
H 9.2520000 33.6760000 16.6870000
H 8.6300000 33.9170000 15.0320000
C 17.8150000 5.0970000 27.5530000
H 17.0170000 4.7240000 28.1990000
H 18.7320000 5.2120000 28.1370000
H 17.9880000 4.3870000 26.7410000
H 17.5250000 6.0640000 27.1360000
C 20.8850000 1.5420000 17.2430000
H 21.0170000 2.5640000 17.6050000
H 20.7030000 0.8760000 18.0900000
H 20.0320000 1.5040000 16.5600000
H 21.7870000 1.2230000 16.7160000
C 28.9610000 14.2080000 34.3020000
H 29.7220000 13.7040000 33.7000000
H 29.2860000 14.2430000 35.3440000
H 28.8170000 15.2250000 33.9300000
H 28.0190000 13.6580000 34.2320000
C 14.3060000 1.3100000 33.6960000
H 13.4560000 1.9410000 33.4260000
H 14.6670000 0.7860000 32.8080000
H 15.1070000 1.9320000 34.1030000
H 13.9940000 0.5810000 34.4480000
C 22.2940000 12.3270000 1.0550000
H 21.4790000 11.7110000 0.6660000
H 23.2470000 11.9480000 0.6800000
H 22.1580000 13.3600000 0.7270000
H 22.2900000 12.2880000 2.1470000
C 22.7190000 25.0060000 28.0950000
H 21.8460000 24.9740000 27.4390000
H 23.2090000 24.0290000 28.0950000
H 23.4170000 25.7650000 27.7360000
H 22.4020000 25.2540000 29.1110000
C 19.2000000 7.4540000 33.2190000
H 19.4390000 8.4420000 33.6200000
H 19.1820000 6.7260000 34.0340000
H 18.2210000 7.4840000 32.7350000
H 19.9590000 7.1640000 32.4890000
C 9.0800000 30.2880000 27.4840000
H 8.6670000 30.9850000 26.7510000
H 9.4750000 29.4090000 26.9690000
H 9.8850000 30.7770000 28.0380000
H 8.2950000 29.9810000 28.1790000
C 12.0050000 28.7810000 22.2640000
H 12.6210000 28.9650000 21.3810000
H 11.1510000 29.4620000 22.2610000
H 11.6490000 27.7480000 22.2510000
H 12.6010000 28.9480000 23.1650000
C 30.8030000 4.2860000 32.1060000
H 29.7160000 4.1790000 32.0770000
H 31.1140000 4.5750000 33.1130000
H 31.2710000 3.3360000 31.8390000
H 31.1120000 5.0560000 31.3950000
C 11.7820000 5.9030000 21.6690000
H 10.7680000 5.7220000 22.0340000
H 12.4580000 6.0280000 22.5190000
H 12.1090000 5.0530000 21.0650000
H 11.7930000 6.8090000 21.0590000
C 14.2940000 2.5520000 21.7740000
H 13.9160000 1.6010000 22.1550000
H 14.8860000 3.0450000 22.5490000
H 14.9210000 2.3700000 20.8970000
H 13.4540000 3.1920000 21.4940000
O 0.8040000 10.6210000 24.6040000
O 0.4700000 11.6680000 23.9430000
O 24.1340000 35.7970000 5.2280000
O 24.4030000 34.6100000 5.6310000
O 6.9160000 12.7550000 20.9520000
O 7.2270000 12.1800000 19.8490000
O 4.2220000 26.9780000 15.0200000
O 3.6520000 25.8300000 15.0340000
O 19.2920000 24.7900000 30.3240000
O 19.1340000 26.0370000 30.0740000
O 6.3790000 11.3250000 36.6770000
O 7.2920000 12.2060000 36.8590000
O 5.4400000 31.4740000 31.3450000
O 5.2110000 32.3750000 30.4620000
O 11.9030000 33.0750000 7.6960000
O 11.6360000 34.1420000 7.0360000
O 15.5840000 9.9470000 17.7390000
O 14.7670000 9.4710000 16.8730000
O 10.3380000 20.1290000 32.4110000
O 9.4910000 20.4520000 33.3170000
O 34.4630000 33.6730000 12.9280000
O 34.1270000 32.6480000 13.6210000
O 34.7220000 18.7780000 15.1190000
O 35.9770000 18.7500000 14.8600000
O 6.9760000 5.9360000 37.3300000
O 6.9300000 4.6610000 37.4590000
O 25.1260000 10.5740000 4.0520000
O 26.2800000 10.0180000 4.0040000
O 35.5010000 17.4530000 20.8520000
O 34.5770000 18.2190000 20.4000000
O 4.0150000 28.1160000 22.1110000
O 3.2840000 27.0630000 22.1260000
O 23.0950000 18.7840000 9.1300000
O 21.8980000 18.9870000 8.7180000
O 10.1590000 16.5290000 30.5430000
O 10.2970000 17.0640000 29.3860000
O 30.3890000 36.7700000 25.4800000
O 31.3980000 36.0500000 25.8080000
O 16.6610000 17.0060000 17.3070000
O 17.2500000 18.1180000 17.0650000
O 0.8520000 23.5400000 13.1810000
O 1.2470000 23.7970000 11.9880000
O 19.1760000 13.3750000 34.9210000
O 19.3640000 14.5240000 35.4570000
O 23.0290000 15.4650000 17.8140000
O 24.0810000 16.0890000 17.4330000
O 8.3640000 28.9680000 10.9710000
O 7.0870000 28.8570000 10.9840000
O 30.7920000 16.3440000 23.9540000
O 31.2140000 17.1630000 24.8450000
O 30.6060000 30.5550000 33.4010000
O 31.2710000 29.4610000 33.3520000
O 3.5360000 19.4560000 33.4560000
O 4.5820000 20.1980000 33.4570000
O 3.2700000 7.5210000 32.2810000
O 4.2530000 8.3440000 32.2920000
O 6.2310000 33.3030000 5.6400000
O 6.8200000 32.1670000 5.7090000
O 13.6900000 12.3630000 24.2550000
O 12.6240000 12.6960000 23.6250000
O 26.3710000 29.9560000 7.7790000
O 26.7530000 28.8620000 7.2310000
O 20.1220000 31.1720000 12.9170000
O 20.9220000 32.1530000 13.1180000
O 16.9720000 14.2260000 28.9080000
O 16.4630000 14.1490000 30.0820000
O 33.7220000 36.6480000 4.6210000
O 33.4340000 0.0000000 3.8120000
O 25.0430000 37.5640000 10.0490000
O 24.2470000 37.0430000 9.1890000
O 35.3920000 33.6710000 37.0260000
O 34.8660000 34.8380000 37.1020000
O 13.6710000 1.0010000 17.2950000
O 14.4320000 1.8620000 16.7280000
O 11.1420000 27.4790000 6.2500000
O 12.3030000 26.9360000 6.2440000
O 18.0050000 23.5740000 26.8860000
O 17.9150000 24.8200000 26.5960000
O 20.7590000 37.0920000 14.8190000
O 19.5790000 37.5930000 14.7860000
O 13.0720000 24.0660000 35.4210000
O 12.2470000 23.5590000 36.2610000
O 10.8680000 12.3840000 31.0070000
O 10.9170000 11.2060000 31.5110000
O 13.0970000 31.9900000 13.4950000
O 13.7870000 31.6250000 12.4780000
O 12.2720000 33.2230000 20.0780000
O 12.9310000 34.2040000 19.5810000
O 33.2120000 30.4800000 18.0780000
O 34.2220000 29.8330000 18.5310000
O 6.0480000 9.5430000 14.8480000
O 4.9840000 8.8290000 14.8460000
O 28.4680000 31.9670000 3.6050000
O 28.0950000 30.7710000 3.3350000
O 22.0050000 35.7570000 11.4260000
O 22.3290000 35.6030000 10.1950000
O 30.6910000 33.5030000 32.4970000
O 31.1270000 33.0420000 31.3830000
O 26.4830000 11.6750000 7.0650000
O 27.5060000 10.9060000 7.1530000
O 11.8110000 23.7130000 11.2430000
O 11.1390000 22.6920000 11.6290000
O 22.4400000 0.4600000 23.8220000
O 22.9270000 0.2610000 24.9910000
O 23.0220000 10.2960000 33.7880000
O 21.9650000 10.1410000 34.4950000
O 36.8790000 11.4450000 35.8240000
O 36.1810000 12.5150000 35.7060000
O 6.7900000 15.8600000 24.5170000
O 6.3200000 15.2160000 23.5130000
O 30.6860000 36.5220000 14.4840000
O 30.1640000 37.0940000 13.4630000
O 26.5970000 20.5490000 31.4900000
O 25.8070000 20.0410000 32.3640000
O 32.5900000 1.3230000 17.7330000
O 33.5180000 0.4760000 17.9860000
O 9.3620000 20.4580000 8.2270000
O 8.2750000 19.8640000 8.5600000
O 4.2640000 25.1370000 3.6670000
O 5.5310000 25.3180000 3.5960000
O 31.9190000 6.5260000 34.3230000
O 32.1610000 5.5070000 35.0630000
O 14.1110000 25.1290000 27.2240000
O 15.3730000 25.3070000 27.0830000
O 35.4700000 17.0710000 30.4300000
O 35.5740000 15.9190000 30.9830000
O 0.1880000 12.8780000 9.7300000
O 1.1810000 12.5440000 8.9920000
O 23.1720000 19.2390000 6.8410000
O 23.4130000 18.1420000 6.2220000
O 8.3010000 28.2800000 32.1330000
O 9.3070000 29.0370000 32.3770000
O 3.0850000 29.2720000 7.4100000
O 3.9870000 28.4010000 7.6810000
O 17.5400000 1.8480000 0.8810000
O 18.5850000 1.1050000 0.8870000
O 11.3900000 31.7460000 21.7900000
O 11.6330000 32.5560000 22.7540000
O 5.1530000 7.9080000 8.6240000
O 5.7280000 6.7790000 8.8210000
O 20.4250000 6.6040000 18.4220000
O 19.6060000 7.3690000 17.8010000
O 23.4370000 3.0520000 35.6400000
O 23.3600000 2.1420000 34.7400000
O 13.7590000 21.9740000 23.3680000
O 14.7300000 22.5580000 22.7670000
O 14.8140000 19.5940000 20.9950000
O 13.7160000 18.9810000 21.2420000
O 19.3890000 5.9520000 15.4230000
O 19.4690000 7.1730000 15.0420000
O 35.3190000 6.7200000 14.7040000
O 35.9900000 7.5580000 15.4050000
O 24.1320000 5.6690000 32.8310000
O 23.3110000 6.0020000 33.7570000
O 0.9620000 34.8670000 25.0370000
O 0.6990000 33.6140000 25.1120000
O 20.5450000 16.5450000 8.1460000
O 20.1550000 15.7030000 7.2610000
O 19.3720000 17.4620000 19.8920000
O 18.8420000 18.6290000 19.8820000
O 3.2840000 21.2150000 22.8580000
O 3.4850000 20.4990000 23.9020000
O 36.8080000 6.1980000 34.7980000
O 36.1290000 7.2590000 35.0380000
O 8.1630000 23.2140000 5.3950000
O 8.4940000 23.5520000 6.5870000
O 7.5560000 34.3380000 21.5480000
O 6.7060000 33.6190000 22.1830000
O 32.6820000 30.1860000 5.8460000
O 33.8490000 30.5380000 6.2430000
O 30.3470000 4.3830000 23.6670000
O 29.5400000 4.1820000 22.6910000
O 32.6500000 13.6700000 14.4280000
O 31.5680000 12.9830000 14.3930000
O 2.2690000 36.2030000 27.1100000
O 3.2970000 35.4400000 27.0480000
O 2.0810000 18.4630000 26.0580000
O 1.9470000 19.7180000 25.8350000
O 34.0070000 20.1230000 24.4270000
O 33.1300000 19.3910000 25.0090000
O 25.3230000 20.7230000 6.2280000
O 24.4080000 21.4510000 5.7030000
O 23.3840000 18.7040000 13.3160000
O 22.2180000 18.1720000 13.2920000
O 27.3210000 37.2770000 21.2170000
O 26.3300000 36.9160000 20.4880000
O 27.6270000 14.1760000 15.8000000
O 28.1810000 13.6220000 14.7850000
O 14.9100000 13.9160000 3.5290000
O 14.6020000 13.5000000 4.7020000
O 30.9970000 9.9860000 27.5130000
O 30.9050000 8.7150000 27.6510000
O 32.9100000 10.1600000 22.7630000
O 33.5330000 11.2750000 22.8800000
O 35.6430000 27.2250000 28.9270000
O 36.3330000 28.1830000 29.4270000
O 1.3770000 1.2070000 12.6240000
O 1.1100000 0.0040000 12.9750000
O 10.3130000 11.2060000 26.1980000
O 11.4540000 11.7870000 26.2650000
O 21.6730000 19.3170000 26.2420000
O 21.0230000 18.6270000 25.3780000
O 21.2060000 36.5280000 27.3330000
O 20.4100000 37.0240000 28.2070000
O 10.4040000 28.7680000 11.9220000
O 10.5730000 28.6310000 10.6590000
O 1.4970000 19.1710000 30.2610000
O 1.0360000 18.7400000 31.3770000
O 12.9370000 0.0160000 28.0810000
O 13.5530000 1.0040000 28.6160000
O 6.0750000 25.6090000 17.7550000
O 6.3740000 25.3230000 18.9690000
O 7.3120000 33.1700000 11.6070000
O 6.8490000 34.2100000 11.0180000
O 29.0560000 27.3310000 23.1390000
O 29.5590000 26.6860000 24.1260000
O 27.0820000 37.1810000 28.1380000
O 28.1180000 36.6160000 28.6390000
O 37.2490000 25.1080000 16.0280000
O 37.3710000 23.8320000 16.0460000
O 22.2680000 11.8450000 20.5500000
O 22.5100000 12.4640000 19.4540000
O 35.4430000 25.4390000 6.6710000
O 35.3990000 24.4620000 7.5000000
O 14.7670000 25.6550000 35.2050000
O 14.7210000 26.7980000 35.7840000
O 13.4080000 3.9660000 27.3570000
O 12.6950000 4.7170000 26.6010000
O 17.7890000 15.9780000 30.7290000
O 18.9940000 16.3050000 30.4400000
O 4.7910000 30.3470000 10.8180000
O 5.6690000 31.2800000 10.8650000
O 34.7090000 22.5570000 1.0160000
O 35.4870000 21.5590000 1.2210000
O 19.3250000 10.8530000 1.7720000
O 20.0030000 9.8140000 2.0950000
O 8.9880000 25.9420000 17.6400000
O 8.4960000 26.0350000 16.4600000
O 25.7070000 2.6670000 13.3020000
O 26.2700000 1.7200000 13.9580000
O 28.0670000 15.3990000 24.2420000
O 27.6460000 15.7960000 25.3860000
O 32.2260000 1.1170000 22.0060000
O 32.7560000 0.0030000 21.6580000
O 23.3950000 34.8420000 15.6820000
O 23.5810000 35.9430000 16.3120000
O 36.0890000 28.6810000 26.1700000
O 34.8650000 28.8330000 26.5220000
O 21.6200000 28.4910000 17.3780000
O 20.5660000 28.1120000 16.7560000
O 7.4200000 21.0310000 28.7580000
O 7.4130000 20.8090000 27.4960000
O 12.7540000 30.4580000 26.4750000
O 13.3930000 31.3610000 27.1230000
O 35.5110000 12.8770000 19.2170000
O 34.3630000 13.4450000 19.1860000
O 32.2670000 6.0000000 13.5630000
O 31.4370000 6.9250000 13.8770000
O 31.9320000 11.2500000 29.8600000
O 33.0940000 11.1300000 30.3880000
O 19.2130000 11.0010000 20.6340000
O 18.3940000 11.6310000 19.8760000
O 36.5250000 15.5890000 13.0510000
O 37.5910000 14.8840000 13.1450000
O 11.7450000 25.1020000 22.9300000
O 10.6700000 25.6150000 23.4050000
O 8.1350000 19.1610000 30.4140000
O 9.1000000 20.0030000 30.4660000
O 17.7000000 11.7720000 33.2120000
O 17.3350000 12.9880000 33.3920000
O 29.5750000 17.5010000 5.9460000
O 30.5370000 18.3490000 5.9170000
O 34.2170000 36.0900000 29.5630000
O 34.1550000 34.8580000 29.9120000
O 0.9910000 22.3970000 29.1860000
O 1.8690000 22.8560000 30.0000000
O 4.8680000 18.0330000 21.6980000
O 5.2550000 16.9100000 22.1820000
O 24.3060000 7.2910000 6.5480000
O 23.8920000 6.8990000 5.4000000
O 35.0850000 35.8160000 11.4730000
O 33.8110000 35.7190000 11.3700000
O 21.4610000 35.7530000 6.6110000
O 20.7360000 35.3220000 7.5760000
O 8.9900000 14.0490000 12.2390000
O 8.6510000 15.2150000 11.8260000
O 4.6830000 23.3060000 30.9380000
O 5.2500000 24.4360000 30.7280000
O 14.4200000 20.4260000 36.4840000
O 13.2550000 19.8990000 36.3890000
O 2.0460000 19.2960000 1.1430000
O 2.9760000 18.5020000 0.7590000
O 1.1050000 36.1030000 4.1770000
O 1.1560000 34.8300000 4.3140000
O 14.2010000 35.4800000 16.6660000
O 13.5690000 35.9090000 15.6360000
O 17.9510000 18.1590000 2.6210000
O 17.4810000 19.3490000 2.7010000
O 12.4460000 33.5390000 25.3450000
O 13.5440000 32.8810000 25.4080000
O 19.2390000 20.0010000 31.9730000
O 19.9540000 20.9820000 32.3860000
O 32.2710000 20.0090000 28.3580000
O 32.1640000 20.1950000 27.0940000
O 18.6510000 35.6270000 33.6640000
O 17.7830000 34.6840000 33.6690000
O 13.7220000 16.8470000 29.4670000
O 12.9090000 16.3170000 30.3050000
O 13.4510000 26.0180000 14.6380000
O 14.0950000 26.5310000 15.6210000
O 10.0040000 27.5920000 36.0720000
O 9.0100000 26.7870000 36.1460000
O 30.1060000 26.7240000 1.8860000
O 29.9940000 26.8720000 0.6180000
O 27.3810000 31.8340000 32.4560000
O 27.6500000 31.8810000 33.7090000
O 26.1140000 19.5310000 18.9170000
O 26.1350000 20.8110000 18.9690000
O 17.4320000 8.4890000 7.9360000
O 16.2500000 8.9220000 8.1800000
O 15.5250000 30.6350000 21.4700000
O 15.6800000 30.3740000 22.7150000
O 17.9470000 22.8130000 2.4410000
O 17.3210000 22.2520000 1.4730000
O 23.6600000 6.5040000 36.9230000
O 23.6680000 5.2240000 36.9950000
O 6.4320000 3.4290000 34.5630000
O 7.1430000 3.1880000 33.5240000
O 24.6660000 25.7950000 34.7770000
O 24.0970000 26.7750000 35.3770000
O 2.8670000 4.5000000 9.9280000
O 1.7310000 4.8730000 9.4660000
O 22.8370000 25.8590000 22.9550000
O 23.3940000 25.7450000 21.8060000
O 1.7380000 11.1500000 7.0450000
O 1.2870000 9.9500000 7.0660000
O 6.7570000 14.2770000 37.5650000
O 5.6780000 14.4350000 36.8920000
O 25.4860000 20.9550000 27.9810000
O 26.4910000 20.2630000 28.3740000
O 32.3730000 21.6880000 22.9900000
O 32.8000000 22.8930000 22.9000000
O 26.1610000 0.1390000 8.4250000
O 27.1200000 0.9770000 8.2760000
O 0.3560000 19.7780000 22.8840000
O 0.0590000 20.7740000 23.6350000
O 22.9000000 7.9730000 18.2010000
O 22.4470000 8.0070000 19.4000000
O 27.1480000 9.8670000 30.6600000
O 28.0930000 9.9620000 29.7990000
O 3.5090000 23.0900000 11.9700000
O 3.9320000 23.2970000 13.1630000
O 10.2900000 25.4680000 32.1770000
O 9.4950000 25.2750000 33.1640000
O 19.7040000 32.6790000 33.0510000
O 19.9850000 33.8890000 33.3690000
O 11.0880000 25.5380000 20.1130000
O 12.2710000 25.9030000 20.4460000
O 28.4020000 34.6480000 21.3340000
O 29.6270000 34.2740000 21.2780000
O 29.8110000 6.3980000 27.6100000
O 29.2210000 6.3680000 26.4720000
O 11.5090000 30.2150000 32.7590000
O 10.9510000 30.4440000 31.6280000
O 25.2840000 24.0640000 21.7780000
O 25.0390000 22.8330000 22.0400000
O 17.7240000 24.7090000 10.6880000
O 17.7090000 25.6010000 9.7670000
O 26.7510000 34.1690000 8.3520000
O 27.0100000 33.5240000 9.4290000
O 0.3700000 1.3120000 14.6470000
O 1.5790000 1.1800000 15.0530000
O 6.4760000 21.8450000 33.2420000
O 7.3460000 22.7240000 33.5790000
O 10.6900000 1.9240000 17.7700000
O 10.6120000 2.3610000 18.9720000
O 26.6190000 5.6830000 34.5440000
O 27.1930000 6.7920000 34.8340000
O 28.4670000 17.5110000 29.2640000
O 29.3810000 16.6390000 29.0440000
O 27.1780000 37.0290000 23.7970000
O 26.1030000 37.5940000 23.3880000
O 9.2200000 25.3590000 13.3110000
O 9.8980000 25.9680000 12.4100000
O 32.0060000 12.1270000 0.9420000
O 30.9290000 12.8160000 1.0330000
O 17.3440000 27.7800000 32.9000000
O 16.9840000 26.9680000 33.8250000
O 26.0190000 0.4330000 22.1800000
O 26.3050000 1.6410000 22.5000000
O 17.3430000 4.1870000 13.2500000
O 17.8150000 5.3750000 13.3410000
O 6.9240000 18.9760000 25.0150000
O 8.1030000 19.4750000 24.9580000
O 14.4420000 24.2260000 16.4610000
O 14.7640000 24.0440000 17.6880000
O 35.4940000 4.1440000 1.2590000
O 36.1250000 3.2370000 1.9110000
O 31.2170000 22.1890000 4.0560000
O 30.0960000 21.5700000 4.1080000
900
Step: 10000000 [37.6 37.6 37.6]
C 13.3953421 15.3762018 30.9171387
H 0.4118861 0.0871248 23.9928855
H 11.7018582 10.6120725 2.0366591
H 6.7329235 29.7982198 32.3086007
H 8.8561435 23.3027451 30.7991372
C 21.5439123 9.5906134 28.7355836
H 0.7813238 24.5995864 22.0785386
H 19.3752848 28.8819571 16.3578067
H 20.6620633 28.0123546 35.2557572
H 14.1326501 11.4050181 33.8707401
C 1.2548358 2.5140296 3.5373985
H 22.6340952 26.7315789 10.4187936
H 8.0654885 14.5535329 33.4372367
H 18.0795832 17.8188225 5.1555489
H 3.1361755 27.3877838 21.4676832
C 12.1181176 21.8150475 8.4832130
H 2.7057212 5.4572696 12.3479786
H 16.2780422 37.5716891 22.9584301
H 36.4343483 30.1145016 11.6220250
H 17.1933853 17.3525757 6.2482746
C 22.9781281 21.4291696 33.0987323
H 28.1886735 2.4951471 21.4599674
H 23.0171707 26.3554083 20.8065219
H 20.2968448 28.7906053 34.0699847
H 7.9097869 2.6665072 1.7328639
C 33.0066983 15.6694648 20.3646197
H 4.3296262 13.1596128 12.5239764
H 17.8619943 20.6884459 4.4437649
H 33.9155069 15.0536315 4.3767971
H 20.7371816 23.2854999 9.6993764
C 31.0014534 29.9665529 9.6380716
H 1.8443506 27.1922406 20.2305458
H 9.7634323 28.0217705 7.2963774
H 34.4538055 28.5278586 9.8306824
H 0.1757162 16.2099381 29.1587561
C 16.6136524 5.1883022 24.2338155
H 22.5645788 26.3246443 25.0420419
H 11.7485074 32.3687574 17.0611470
H 4.2982592 17.0919545 7.9492359
H 4.8763721 2.7875571 20.6498858
C 26.1736989 1.9971911 28.5971208
H 25.4523429 1.1046506 0.7618613
H 9.9140087 32.6780619 9.0340235
H 22.0772207 8.4078924 19.5323716
H 28.4618401 20.2273676 20.7289145
C 12.3357247 16.8802845 6.0148209
H 17.1086779 27.0390537 14.1813822
H 14.1121161 33.5656216 24.6920398
H 10.1264382 34.8613467 30.9218262
H 19.9980388 26.1161678 9.7356252
C 6.7288272 28.7466686 8.6567143
H 18.2779928 11.0732937 29.8684657
H 19.7207451 30.8518846 26.1137888
H 5.9997216 31.0271310 33.3069743
H 3.9461939 20.3755664 9.2165128
C 12.8237514 1.5213483 26.4534038
H 7.4510171 4.0726465 0.8078511
H 8.8033679 36.6436410 28.5110233
H 32.0356448 11.1012870 16.6626603
H 22.3677367 19.4855915 35.6954819
C 2.5606001 25.1148739 2.3761689
H 37.5920592 19.6526912 25.4623882
H 12.9185287 20.9492654 27.3840856
H 24.2915427 6.9808120 27.4156761
H 10.0842509 31.1024729 9.5579539
C 7.4141348 12.8583898 29.2199268
H 30.8757270 30.8649269 17.8899406
H 33.8509561 30.6253419 24.2532861
H 19.9525783 4.2294247 2.0083259
H 1.9249128 35.1454554 3.8924155
C 13.0261777 24.6091151 27.1923470
H 32.3994723 5.7773083 27.6911566
H 34.4467015 33.7435500 11.4248771
H 16.5999675 5.1821918 12.2666701
H 33.0820369 33.5270933 17.4406855
C 34.6791742 34.2920165 3.6162432
H 5.0366046 34.2559118 4.9555204
H 17.2609892 25.3750409 13.6618733
H 25.9746537 4.4866873 37.3167721
H 15.3730229 11.6351442 15.5438151
C 15.5965532 28.3214271 3.3879074
H 3.3280165 21.1080214 7.8912518
H 2.0646306 28.1114910 34.7002031
H 13.4186394 33.9969540 23.3754654
H 24.0758314 21.5594520 11.7055832
C 13.2485656 4.0502647 3.7490132
H 16.7825880 18.8745007 8.7359364
H 25.3476754 3.3777304 0.6551597
H 7.6083432 1.1239557 36.2013079
H 36.4253976 22.9178432 9.6564703
C 7.9532094 27.1278554 19.1139647
H 10.9613157 16.5204971 11.9755760
H 19.1596955 8.8387232 36.0495068
H 22.2280147 4.1285192 24.3884866
H 8.3630828 22.7225538 31.7522457
C 26.1658643 4.4741731 25.8121806
H 4.2857665 2.8170139 19.0848759
H 4.6310406 29.0657182 15.1812694
H 16.6280131 37.1472155 24.3412076
H 15.0000782 21.9054368 23.7212877
C 25.6950215 24.4971784 22.6505609
H 37.0482405 19.3249654 8.1673831
H 29.0018879 35.2049934 2.6793604
H 4.3118570 18.1897658 8.8309323
H 36.7498567 19.5483157 7.1170340
C 11.2296257 2.7021295 31.7633911
H 36.6165688 24.7171406 21.9108687
H 35.7403789 28.8593854 29.4242082
H 23.8583313 27.8683677 20.4502222
H 11.3323162 4.8186188 2.0197481
C 11.9791269 32.8109801 27.6736512
H 15.9625498 27.3050003 34.1723620
H 30.2924253 20.0133103 4.2747692
H 21.7061564 35.9410484 0.5362196
H 32.0937842 34.4189051 29.8614931
C 33.2529703 10.9856603 0.9426742
H 37.4382206 3.9577114 20.5596230
H 3.9607176 29.7446922 14.2730374
H 4.4130140 29.0852260 7.4510879
H 35.5920053 16.1731587 19.2852796
C 0.1757264 30.9699532 31.7501620
H 21.0000012 13.1946438 27.0424162
H 33.8584415 36.5953073 36.4392944
H 16.1871499 11.6314075 12.2644845
H 21.8842570 35.2541230 1.3730268
C 29.0088923 35.1612881 10.2135404
H 19.6973104 11.8098245 7.3685128
H 28.6548896 2.6341564 20.2339468
H 31.8953578 28.4380266 6.5923381
H 4.6780928 14.3129208 29.8006661
C 22.9106989 7.1834860 3.6257124
H 30.2574176 21.6509238 4.4399032
H 12.6595856 12.1064054 31.2273411
H 14.4657293 10.3807374 27.1601935
H 25.6670228 0.5999150 2.3474489
C 3.3632125 6.1441043 29.1845081
H 0.7057432 17.0519300 14.2783037
H 34.5490159 35.7929704 21.1237208
H 16.1601474 24.6939667 0.7448878
H 15.7910669 17.1827286 11.9853768
C 30.9667650 6.1054088 13.1820195
H 15.8813291 30.3344920 10.6412763
H 8.7309738 35.6609661 27.0909181
H 23.0891760 22.8364402 11.6409402
H 18.8108416 4.7731526 0.9021435
C 36.0544952 10.3939003 3.7625663
H 5.2682809 35.2494910 5.5147032
H 30.9253040 16.2998943 4.4031989
H 12.9677366 19.9217918 26.4133417
H 33.9012859 35.0074346 10.6287665
C 37.4739693 30.4291171 23.2203675
H 5.2319424 6.5272808 6.4725748
H 27.2644775 13.5653444 27.4776529
H 32.8858837 29.0023832 35.5887871
H 23.2248251 17.9751582 22.7543271
C 7.2485791 2.4484458 5.4207505
H 34.6892922 6.7304054 31.6208082
H 18.3438598 0.8876204 30.8434981
H 26.2653916 1.2655976 33.9935511
H 24.8944190 18.7589807 17.5241244
C 17.6594308 4.9703539 20.1235904
H 0.6426897 26.9911950 26.6167963
H 32.2131097 6.9058391 37.3510100
H 5.3804659 8.9895682 32.1515229
H 24.0278699 19.5967838 13.5612520
C 36.8413254 25.6267991 33.8337973
H 16.3133469 10.7164041 14.8779797
H 22.6248083 19.5423967 13.0931221
H 22.0005003 3.7497053 23.4512048
H 32.9732661 27.7664307 9.9367984
C 27.2657400 28.6700348 16.4643479
H 34.2196388 35.0039219 36.3855287
H 35.8476797 20.1528816 21.0387730
H 3.9030179 30.3701539 8.1862679
H 2.3650770 7.3319436 10.3865486
C 34.6994981 12.7508367 12.2486210
H 0.6386355 27.8714704 34.1671237
H 16.2930527 22.5501742 26.3584508
H 4.3999036 18.6875358 17.0777189
H 3.8135029 32.8203683 20.7943828
C 3.6667209 23.0292239 36.9829290
H 4.9247290 17.8901824 7.8738635
H 36.4239513 7.8736298 31.9419399
H 5.4645387 8.3281123 1.6475939
H 1.0175039 3.3508570 20.7472222
C 8.0816816 3.5969062 13.2385791
H 20.9668624 4.1916734 35.3323555
H 21.6267056 20.4666889 11.0043411
H 1.1993106 7.8788489 26.4564094
H 8.6800570 26.1255014 34.4036364
C 6.1377472 21.8661940 3.0918773
H 6.8258400 21.8878421 27.5325924
H 36.9885242 20.4263478 6.5092583
H 33.8788415 9.4008664 25.7243436
H 14.4962806 11.8363798 27.4217615
C 31.4734949 20.9658444 34.2593992
H 15.7715444 28.2964439 33.0094562
H 5.9441158 28.4873981 30.7099213
H 26.1276997 2.1041742 11.3807807
H 23.1575152 3.5372818 24.3281928
C 37.1748270 13.7799384 24.7822050
H 27.4851375 23.5619348 14.2394875
H 35.6827633 29.5033281 27.9745571
H 19.7537003 33.3973368 12.8133896
H 2.9540584 29.3189136 15.4521975
C 3.5742964 14.8062434 15.4959939
H 3.7969815 32.4553352 24.2977747
H 15.7034575 11.1057333 10.7564741
H 35.6439415 11.5954750 9.7163647
H 12.7718374 30.4813234 37.1288270
C 14.6984563 16.3635318 19.3541366
H 24.9974625 25.0580900 18.4856784
H 26.2048684 4.1855866 3.8829580
H 11.3602555 30.4235152 12.6953754
H 20.0907142 29.2857823 26.2810609
C 25.9514643 33.4664128 14.3268155
H 31.7542828 12.3910342 7.6840745
H 7.1072555 7.3907849 6.1895349
H 20.7816694 36.2979110 0.6642655
H 3.9386887 35.4757501 26.1067003
C 29.6903133 26.8779657 18.1300645
H 17.7568563 10.7611709 23.9301027
H 9.4116281 15.1857428 32.8204921
H 4.5951701 8.0789965 0.5742844
H 1.9048482 11.6469491 12.1327362
C 34.5951095 26.5033743 23.8068107
H 20.7982932 27.6136437 9.9761046
H 34.0050470 4.0698485 24.7396673
H 19.8018234 12.0190146 26.1349291
H 15.4123158 19.4907189 8.9604638
C 17.0326962 3.4481925 10.1878505
H 28.1975670 23.4850122 15.7715160
H 22.1486982 3.1540669 25.1893552
H 2.9739745 35.7815566 4.8584492
H 21.1436020 24.7281546 8.8874081
C 20.4785728 25.8550245 29.2184557
H 7.8701639 5.9868701 21.6365387
H 30.2024629 21.7337455 17.7021803
H 6.8420841 23.1826509 26.6388643
H 37.4614140 37.2224329 1.6617803
C 3.4733553 32.9813890 0.3295094
H 3.9364529 28.0841643 15.5047058
H 27.5008012 10.6607974 16.6199531
H 36.6239161 16.0202147 28.0766335
H 29.9553267 22.0048316 19.2625954
C 29.3327571 4.0754159 33.0663716
H 27.2732346 25.7220852 3.1942902
H 7.8100090 10.1759952 12.7833560
H 10.9963406 27.7780148 6.6955601
H 32.9802146 30.5943463 23.1135366
C 0.3980016 2.2864713 31.4035883
H 34.2555081 2.4544322 25.3398805
H 32.2043473 34.1643747 16.4126543
H 27.6547318 5.0801967 21.0485372
H 1.8969846 12.1504027 26.6185357
C 14.6493028 36.8932157 14.1447375
H 29.1058682 21.4651161 21.3596858
H 0.1050311 19.6461752 6.8040845
H 19.9320445 17.7604641 7.8431983
H 31.1948878 19.2181203 16.1397447
C 22.8559254 2.6161846 20.6618535
H 5.9444684 18.2379058 7.9665900
H 23.4604335 17.9803650 33.2217444
H 12.5838508 30.9789669 0.9746960
H 27.7800987 16.6016671 31.4399296
C 33.3698130 20.4223922 10.8973011
H 5.5411012 32.6625535 23.8044213
H 35.8655162 6.3016020 31.9371409
H 18.8553292 10.5379262 31.3305157
H 5.8255699 11.0709232 25.5098211
C 4.7658996 14.2865416 1.6322108
H 2.6174614 24.8794555 12.3240508
H 1.3749276 32.8494223 13.4571253
H 31.8584538 31.7850757 26.3322093
H 7.0490452 23.1542343 34.1603153
C 6.2223458 31.1907176 11.7084236
H 14.5428458 29.0866845 16.4091141
H 1.7038852 8.6625671 27.6671057
H 14.0586596 12.9250002 33.6792416
H 3.0765707 31.6026726 20.6962492
C 21.9753979 35.3369448 14.0538616
H 13.5091258 11.7338088 30.4361619
H 15.7996843 29.3322286 11.6462455
H 23.1758412 37.1785492 19.2518171
H 27.9547646 23.4432179 21.4276729
C 6.8726817 23.5216365 16.1796844
H 17.5225240 20.2013170 2.9290138
H 17.7232589 19.9467279 11.8028797
H 34.8012735 7.5842683 30.8959400
H 25.8930840 26.5155454 2.8874984
C 0.1209130 2.2680598 11.6858871
H 19.9893888 7.0737471 26.6683734
H 5.3719924 12.1088675 24.8771498
H 20.3086506 17.3887660 6.2774938
H 5.9029372 20.1169357 33.0680270
C 12.1842866 24.2365753 5.6867532
H 24.1543567 20.3295397 4.8657302
H 11.9559826 31.6753877 11.5117299
H 17.6613954 4.7295909 30.2507468
H 10.1908785 15.8488725 3.4953872
C 28.0760312 7.3420453 15.2271106
H 16.5484494 23.4984782 35.8778319
H 22.1470760 29.8734802 9.1332079
H 4.7987153 29.1402410 31.1445774
H 22.4210639 13.3428747 18.8993254
C 30.6512636 22.9810636 6.7841925
H 2.2976675 26.8147057 26.1398721
H 6.3239000 10.7542407 12.1948532
H 1.3014048 24.2713242 14.1412011
H 10.2231152 31.4266115 16.5258103
C 9.1887661 19.5321057 17.8159259
H 11.0739146 9.7604132 0.7406653
H 11.4957969 3.8263843 8.2650201
H 33.3797276 13.3629513 4.2763841
H 1.9628617 19.1315926 34.1597731
C 12.8106742 5.8298442 28.8357998
H 6.5384841 8.3809283 31.8200881
H 8.3845609 36.3722689 18.6450661
H 21.6552522 21.1735093 22.8046911
H 0.0367581 26.3362545 12.2385948
C 26.8762745 20.4248613 9.8009674
H 4.2452663 17.4801373 17.5133436
H 21.4889129 21.4527715 1.6464180
H 18.7581951 36.1293036 34.9929660
H 2.2876007 8.3536256 9.0595115
C 35.6698584 37.5842965 13.4737558
H 24.3778223 2.8850975 11.0442953
H 17.1726281 6.4309402 11.2809663
H 15.8611228 15.7166071 12.3402420
H 15.7015853 21.5871706 22.3988742
C 20.5250714 4.8277193 12.0544379
H 3.4949253 12.7723980 11.5232800
H 30.5510196 11.0235514 16.1171831
H 15.4911411 18.1410738 26.4084260
H 4.8585392 6.4270566 1.4345427
C 16.5117710 1.6203264 5.2356539
H 2.6584112 23.2762260 12.6548342
H 21.2267817 4.1138633 25.1354814
H 33.0113902 9.7757628 16.1166862
H 11.5101625 31.2241506 15.5919264
C 25.1475430 13.0119176 15.8841582
H 3.3744251 36.6201419 26.6593548
H 15.8689750 18.8986243 27.5090370
H 3.7325151 15.1741821 27.8422878
H 22.0680964 19.8218931 23.3934976
C 9.5544920 14.2330427 20.7699710
H 37.0798296 20.7567412 21.7201922
H 36.6234255 31.7677752 11.6505488
H 31.5446577 18.6193651 17.4074752
H 35.3000487 11.6759344 8.2742044
C 15.6231346 30.5633396 20.7905867
H 11.4427686 17.5699380 12.8177970
H 24.4394760 23.5473466 18.4652521
H 27.7046412 12.7637303 26.0915227
H 20.4692929 20.0777840 28.8947749
C 19.6862049 1.6150645 33.4219398
H 36.9331759 16.9840554 18.8544842
H 9.3600337 34.0271108 31.6620510
H 35.6897821 7.1158541 31.3581224
H 1.6798433 11.3035984 27.5615927
C 2.4056516 13.3225044 18.3896550
H 26.4340529 6.1327480 20.9695167
H 1.7354681 14.5069194 20.9332651
H 21.7721572 18.2488972 33.4123671
H 9.3579832 16.8633029 4.8036262
C 11.4423527 37.2273209 11.7130298
H 2.3746463 15.3011903 29.0923926
H 20.2364302 13.6659671 29.2348831
H 0.5024847 20.1773175 26.8941812
H 8.4831732 36.8498726 17.3260250
C 4.4785123 8.8541929 16.4410081
H 23.6874273 29.7640628 9.3733232
H 19.1087352 1.8906941 29.7532164
H 5.3370680 16.8681322 7.5439499
H 22.7402517 26.3131000 26.5168923
C 14.0322491 10.4968306 0.5164614
H 25.4040084 3.4203384 2.9168255
H 4.7698056 7.6499888 1.5170761
H 6.8751155 1.0827830 13.1345426
H 35.3116006 29.1258699 18.0922924
C 20.0364326 0.6979670 14.5607709
H 25.9234016 16.9407627 36.5390202
H 30.2340141 29.2402993 37.4818992
H 2.6446454 0.6081616 31.0583667
H 35.7517884 36.7584340 20.5360739
C 22.7313777 4.1037068 32.7959764
H 35.2904031 2.2268419 1.1559815
H 21.8924502 19.3512457 10.0869696
H 24.5350361 20.8877396 3.5235925
H 25.3286361 17.0910176 35.2057535
C 9.8035425 22.5649017 28.1085833
H 14.9336749 30.5195928 17.0671821
H 9.2893735 1.7160006 21.4420180
H 6.3816558 6.4801667 22.0273802
H 8.2653748 11.4960975 23.2212173
C 26.3693398 19.3941967 6.7984052
H 31.4033100 31.7465951 19.2021163
H 26.6665517 11.3127985 15.4249454
H 5.6442230 7.6374335 2.3114122
H 34.1473268 9.2356210 16.7381275
C 16.6487865 23.5219822 4.5116995
H 3.9145121 2.9977731 20.1110977
H 3.8838662 5.2876561 13.1338450
H 26.4653148 2.0938468 35.2014619
H 21.8349193 13.8737954 29.3765369
C 28.5106645 16.3135017 34.6123113
H 9.6836956 11.3823146 22.1617125
H 17.0883070 4.9164531 28.6964359
H 14.8905518 24.6532876 1.4801577
H 20.0444852 21.9653303 1.0174609
C 18.8815701 6.9878482 7.3480142
H 11.6713533 12.7002899 29.1951271
H 28.9935239 0.3254854 3.2311627
H 22.5230674 14.7939950 19.2666163
H 35.7223078 23.0412104 10.9546515
C 32.0013675 10.3349585 9.8520522
H 9.9204352 27.2908459 34.0714185
H 19.2036437 37.3605129 35.9204072
H 22.1649773 36.1032639 37.0756759
H 19.8537358 10.0999603 35.2783259
C 14.6634246 8.3622009 22.3984262
H 1.3533670 18.3873284 15.0553002
H 24.9015924 33.9180043 33.4928565
H 36.1940523 36.3212791 1.7030934
H 33.0600097 28.9078582 34.0342883
C 25.4581608 23.7358182 28.1229613
H 22.7371584 17.9979212 21.4772929
H 19.2317865 6.4899419 25.3160740
H 32.3018250 30.5648325 25.4492143
H 20.5875020 4.8372474 36.7085017
C 16.5630083 18.1019390 36.9630674
H 32.1518911 5.2346778 36.8141762
H 2.0557487 0.3502106 29.4943835
H 30.6041020 1.3932634 1.8377870
H 5.4355703 15.9082093 29.8381866
C 26.9108828 0.0770350 14.2083375
H 30.5805159 17.5356024 14.2779150
H 33.8290446 30.1654332 18.3725036
H 17.5285989 13.7690998 34.0519451
H 31.1067949 5.4046835 28.4365059
C 21.7064289 35.5320490 28.0313372
H 28.9713325 34.4990072 3.8430820
H 26.5266410 17.5885851 31.0315816
H 21.7866704 9.9101932 18.9484883
H 3.4176703 14.0651447 20.8926552
C 27.6154963 11.3962265 5.9777417
H 28.9932787 24.9151489 20.8323137
H 9.1370242 1.4004017 20.0103356
H 21.5822115 35.1008562 0.0704069
H 19.3961256 28.0049507 15.0919213
C 12.4210896 35.1802146 8.1064818
H 19.6924758 20.4854727 27.5460042
H 30.3957815 12.5002704 7.1784768
H 31.6315805 0.3355802 1.9523405
H 33.5681827 8.6405234 26.7809728
C 8.8218130 23.3506232 1.3336733
H 9.7870459 5.2428190 2.2105893
H 37.5819420 23.7690624 13.6067062
H 23.8657486 35.5752748 19.0628895
H 6.6735431 1.7726505 14.3888557
C 20.4689372 19.7978649 16.1458058
H 3.7098455 28.7709889 14.8779281
H 17.0437668 15.1439947 34.1142355
H 24.0307139 6.0105799 28.2095400
H 24.7055704 32.6501864 7.8416426
C 12.0700791 22.8752029 30.8844559
H 37.0787089 25.2399103 11.1545579
H 31.0106266 29.6390127 6.5090518
H 24.6745881 34.1743976 31.7835266
H 18.7229739 21.2002701 12.2769170
C 15.0695806 36.1854723 9.3531173
H 21.6805649 20.2486039 36.9298586
H 31.2028933 16.7878166 15.3537874
H 25.3297857 31.9928445 9.0455952
H 17.7660542 24.0534811 35.1382828
C 10.0406312 34.2055729 22.4386502
H 24.6834860 20.2896187 17.5524112
H 31.1759101 29.2084925 36.0187021
H 31.6864879 35.6662620 30.7168164
H 0.0706234 33.7088555 13.8188926
C 28.7079399 29.6141097 6.1329150
H 18.1079278 11.7333683 25.2177823
H 36.7092690 18.4595740 6.6167019
H 18.6281344 34.4898628 12.8720029
H 11.1961575 31.9366584 16.1487899
C 8.4197629 25.3135980 24.7581590
H 9.1473460 1.7724770 36.0418677
H 0.3000992 19.1289005 34.5628278
H 18.1670642 11.7698646 7.0057745
H 14.7092715 22.8107762 26.8789340
C 18.2409192 35.2415508 10.5623032
H 32.4688663 16.7277658 4.3061414
H 5.5714097 21.1777975 34.2095983
H 11.0101418 12.8961503 27.7049947
H 27.8551898 1.5288717 3.7068338
C 36.5455944 26.6312835 17.5101559
H 8.2575605 24.0672640 33.5898052
H 35.2630382 3.2833383 1.6504375
H 23.8395279 27.5863009 10.9557414
H 3.3429588 3.8336806 20.0424844
O 30.9917686 28.7695594 36.8722169
O 22.6166694 17.6264751 32.9997446
O 18.9784138 9.6795597 35.5690036
O 36.4796911 30.9833972 11.0261640
O 22.9111901 17.3023774 22.1169374
O 4.3261787 6.1652306 28.6512775
O 22.1562047 27.0293832 25.7241576
O 14.7461596 37.5661084 13.2006136
O 28.0813916 24.5370432 21.2231200
O 8.7072792 35.2316649 5.1186281
O 35.0612728 33.8703578 4.5826528
O 26.2490134 33.2042117 15.4570359
O 0.9647471 33.6162715 14.2799459
O 16.5175978 2.7492921 4.8580672
O 27.7985409 35.1936845 9.7986718
O 18.9778192 0.6884832 33.4167696
O 20.6913862 36.1333656 28.3076313
O 14.5118398 36.5293157 15.2157016
O 2.6780618 14.8107236 20.9712347
O 6.7403316 31.4944670 12.7832334
O 29.2706953 28.6417862 6.0041088
O 16.8929982 2.8757480 11.2759421
O 35.9948623 7.0274157 30.2829704
O 13.5772223 11.7125346 0.4558963
O 14.6309590 30.7339635 20.1022111
O 30.6031443 20.8097454 35.1005989
O 4.5821419 32.3074487 23.6443649
O 7.8064736 3.1672358 0.8594903
O 24.7322413 12.6153517 14.7895836
O 33.9353127 19.4382061 11.1958413
O 13.1738934 5.0917627 27.8915495
O 4.7302003 11.2805009 34.6707934
O 23.9519702 22.3598623 11.0358702
O 36.5022445 23.5278100 10.4355852
O 21.5325199 26.3660709 29.2059892
O 19.2840203 25.5752457 29.2729636
O 32.2990992 10.7732876 0.2790582
O 3.7446376 34.1123524 0.1248098
O 21.2364594 35.3197812 13.1008912
O 3.9813149 22.0802164 0.0316138
O 11.2738829 33.5793396 27.4703491
O 6.9968841 14.0956875 29.0263298
O 17.3192740 18.3577507 5.6815916
O 15.8561654 7.9363733 22.5700300
O 20.8423317 12.4722992 26.2719160
O 36.9752037 16.7067377 28.8651266
O 1.7489859 25.9435098 1.8421496
O 33.8648251 15.1542454 21.0180675
O 21.0075851 0.9946235 13.9236159
O 27.0807167 19.6277018 10.6722784
O 32.0476382 30.4264278 9.5363144
O 14.7167534 9.5926404 0.8574176
O 15.2828378 24.7427324 0.5941524
O 22.4042625 14.1806761 18.3780663
O 17.4746953 23.1290593 3.7549663
O 15.8020142 24.2174721 4.9003295
O 3.2270438 24.1134371 12.5817030
O 29.0238371 34.3937833 2.9624167
O 25.6471678 2.7537701 29.3221613
O 26.5018381 1.7113534 27.5186989
O 17.6643497 5.0823610 29.3355702
O 19.8494727 19.9356109 28.2568249
O 28.3181768 21.2025478 20.9032211
O 31.1854846 5.2421375 12.4176689
O 19.9595253 3.7559387 12.3597124
O 2.2031175 12.2088634 11.4562684
O 31.2921827 0.8860916 1.3741093
O 22.7168418 35.2815466 14.9697733
O 25.4121174 24.1676229 21.4391344
O 4.2664859 20.7069911 8.3037131
O 16.3504973 28.9269269 4.2207278
O 12.7571750 1.9614739 27.5253267
O 13.3803228 33.4139513 24.1132975
O 34.5272062 34.7463751 2.4010933
O 26.8681906 16.8405608 31.6664063
O 22.8081476 27.1346504 31.1113078
O 12.6604703 1.3284943 25.2443125
O 17.1095970 5.9746045 12.0407009
O 9.1293657 11.9224981 22.7701918
O 18.6955815 33.4264089 12.6446982
O 26.9080606 4.9197119 25.0228011
O 33.5700858 34.0243960 10.9735546
O 36.0103524 2.5980769 1.3957806
O 14.9892867 27.7155720 2.5714783
O 17.9097999 4.3814886 19.0872770
O 8.5538862 27.3301093 18.1171981
O 3.3459077 15.8304810 28.5111693
O 33.8394598 27.1313863 23.1573684
O 11.4068214 4.7891284 7.9278821
O 2.8573119 0.5977730 29.9888716
O 25.2897165 4.2128056 26.5946990
O 26.5457140 25.7462387 2.4341896
O 19.1897891 1.5773999 30.6019237
O 33.1563015 9.1083942 16.8795474
O 4.0503679 12.3030343 34.3545603
O 16.0448626 21.6415832 15.7038224
O 29.5391292 16.9620565 34.9852363
O 18.1296302 7.6043382 6.7449906
O 32.3745097 20.8944115 10.7212907
O 15.7970330 36.3788239 8.5084992
O 7.5946247 2.3435452 4.2116357
O 9.3795802 31.7171324 9.0321907
O 25.9003608 18.4868767 7.3543181
O 26.7728746 20.2708756 6.2833389
O 17.8497885 14.6060888 34.3743797
O 26.1845006 3.4876550 0.1063099
O 1.4863362 3.5004351 4.0762114
O 22.7939692 4.9254915 24.3860501
O 0.9740467 8.4273870 27.0816377
O 7.8762220 36.2257688 17.8561581
O 22.6141098 8.0659977 2.8222671
O 12.0523640 3.5036152 31.5238428
O 1.4636114 12.6136867 18.4030149
O 5.2962907 30.9796597 10.9272524
O 25.3633812 2.3923304 11.6259550
O 36.6177365 31.2364249 32.0694001
O 4.2750956 30.0775631 7.0513154
O 15.4529061 16.2573429 11.7111723
O 31.6681181 6.2602455 28.2800284
O 15.9091836 20.8927366 14.7201874
O 6.1406062 22.8628863 16.7236713
O 26.8323327 1.1835467 35.0512366
O 35.9621588 19.7834104 7.7732153
O 12.6880403 16.3467169 31.0096208
O 33.1239611 14.4512094 4.6981362
O 9.6746509 1.2816680 20.8387481
O 0.0936711 25.4018221 11.9391576
O 29.7478885 21.3796387 18.5236235
O 27.9367109 6.2380404 15.5515905
O 23.0171163 6.2545068 4.3967953
O 17.4982734 34.3637145 10.4012037
O 18.7692118 36.2066135 10.6719612
O 14.7623822 30.1671889 16.2260008
O 7.7857838 26.3249571 20.0019670
O 22.3620463 34.5899729 28.1032593
O 0.6633033 23.5430459 14.3285165
O 9.2880027 33.3905546 21.9085210
O 20.5516441 19.8126587 15.0920608
O 7.2295044 22.2145484 26.5801907
O 35.6133717 1.0436817 13.0272596
O 7.4494449 29.6057090 8.9763433
O 32.9413947 11.0047222 9.2627618
O 23.2127462 26.8768987 11.3982509
O 27.4672026 23.0249218 15.1755698
O 1.0155992 19.2070213 33.9309497
O 2.6417394 34.7134769 4.6400614
O 34.3863697 9.0287432 26.5302134
O 13.5102954 8.7763455 22.3702465
O 15.3069710 29.5562762 10.9526899
O 1.0614557 30.4866066 31.1750110
O 5.9281785 28.0853432 8.2105010
O 7.6204136 24.2473904 15.5650910
O 22.6870451 4.3131705 31.6683192
O 32.9666956 34.3822459 16.8097918
O 19.2552843 4.0921334 1.2145128
O 20.3722797 23.9602019 9.0645893
O 1.4931470 28.2644092 33.7946920
O 19.9120508 7.1123842 25.7097822
O 21.3608782 4.7336129 36.1438583
O 9.2182035 35.8332666 27.8387593
O 3.8922375 13.7987293 11.9229351
O 36.3211227 25.5382662 17.0255513
O 37.2304707 4.0754188 26.6870729
O 3.1856458 2.4000455 20.5665599
O 21.4484822 20.2980828 22.9816022
O 25.4450943 0.3316315 1.4412221
O 4.6202520 18.4489603 6.9663132
O 33.0209836 31.0073368 23.8396859
O 36.1782216 13.8833296 25.3130627
O 35.1684170 12.2643516 9.1239964
O 3.2144891 32.0339124 0.9872163
O 1.3141966 2.3973835 11.4334639
O 24.7859426 20.8268773 4.4491270
O 18.1020619 19.9816333 3.8473866
O 28.0104804 0.6924383 3.4185007
O 27.9686294 13.2935491 26.7329679
O 27.4725343 29.5163899 15.5805858
O 27.7684130 2.3721696 20.6071764
O 10.6735611 17.1972176 12.4098082
O 5.8300342 13.8333548 1.4572651
O 16.1020224 36.9394791 23.6135613
O 34.3456153 35.9145185 35.8832233
O 20.2517703 26.8401054 10.6058302
O 37.4094947 24.5560717 21.4498602
O 31.8387020 29.2042157 6.1720763
O 21.1821422 5.7997876 11.6255371
O 12.0659597 25.1350335 26.4635177
O 35.1416780 29.1178912 28.7765471
O 26.6659769 0.1962079 15.3721075
O 7.3882200 10.8248325 12.1484454
O 26.9526599 5.4121425 20.4498190
O 19.5444273 6.0346480 7.6291702
O 12.8553465 32.1387558 27.9047120
O 22.7818689 29.4934976 9.6311686
O 23.9573210 7.0262344 28.2965847
O 12.5268996 6.6932703 29.5581944
O 32.2677746 15.9622388 19.4200147
O 14.4128130 36.3747912 10.3389992
O 12.4076402 11.7176331 30.4515239
O 17.5627543 26.2676156 13.6573756
O 11.5600813 30.8195135 11.7928277
O 19.5342670 36.5222754 35.4948851
O 33.0994296 29.4555851 34.8116168
O 23.8937968 2.2261262 20.2491375
O 22.2603504 9.4661842 19.7049554
O 31.8857046 21.4958727 33.2434057
O 13.7049416 16.4975229 18.8603052
O 37.4183517 20.2307295 26.2159538
O 9.0527299 3.3185644 12.5057363
O 7.1561230 3.6489654 13.9403767
O 36.9907172 26.4042106 34.6485016
O 32.2198133 30.7306172 26.3862571
O 25.8121092 3.2666081 4.0076861
O 10.5653471 32.5535819 15.6410028
O 36.6611879 30.4818404 24.1588720
O 4.6376599 14.6871937 16.1695774
O 2.5671045 12.0609931 27.4351172
O 23.8848864 36.5099280 19.5472492
O 3.2197260 4.7317619 12.7200586
O 2.7799242 32.5253122 20.5453777
O 16.3810753 18.3088740 26.7209581
O 0.9985639 2.0164958 32.3719189
O 30.3789693 17.1396953 15.0276343
O 33.7565048 28.1925027 10.4986464
O 36.1771682 21.0953972 20.9289322
O 20.0781917 28.5745499 15.6966297
O 10.6672651 28.0364369 7.4609992
O 4.6966002 18.2132911 17.8081155
O 21.7348473 3.2026469 20.9608034
O 16.0399355 18.8955650 9.3091867
O 9.0866771 13.1359442 20.5332988
O 28.0411577 30.5615000 6.3489776
O 36.8646067 27.7170552 17.9405603
O 25.4368342 33.4648477 13.1973603
O 9.2550663 25.9689061 24.6144109
O 36.6825897 2.7637122 11.7144415
O 7.3454312 2.8314421 6.5533446
O 15.4850337 11.1290417 11.6490179
O 9.8773097 21.6689671 27.3994844
O 21.2583852 19.9967063 10.2931490
O 0.6737980 13.5587561 25.1905817
O 33.9197253 11.1561421 1.7925482
O 19.5239311 29.9008540 25.9701133
O 3.9773035 7.6230712 2.1810759
O 5.5592184 9.2475077 16.8555141
O 9.1793930 34.6029714 30.8643534
O 15.5505575 5.7833017 23.9706916
O 25.0795302 17.4021842 36.1082955
O 12.3180337 21.9732050 30.3397516
O 12.2236551 30.2151903 0.3188105
O 36.8602253 36.7991105 0.9684923
O 7.2824460 22.3581828 3.1854954
O 20.7979397 8.9954883 29.4774660
O 6.3455994 6.8412592 6.9472368
O 7.9512261 11.7988297 29.1027794
O 1.8612047 8.2255568 9.9894216
O 35.5429741 26.8039670 24.4909098
O 35.1092657 13.4146673 13.1176432
O 24.6331347 24.3506079 17.7765121
O 3.4068303 24.4592541 2.5922884
O 10.2292128 19.1576866 17.9353014
O 11.3761016 9.9209268 1.5580741
O 9.7523790 23.7499882 28.5595147
O 30.8413813 19.3289147 17.0553877
O 27.0808203 37.5502643 12.9823729
O 9.6735905 24.0151735 1.8877916
O 26.2156523 22.8899658 28.3480885
O 11.1767769 13.2927264 28.5495102
O 1.0150446 17.5094289 15.1014609
O 16.5569830 27.9972961 33.7007168
O 5.0014540 28.2781118 30.7017359
O 17.3752786 5.3899152 21.1454728
O 25.4079225 13.8140190 16.6573361
O 12.6137939 34.6692751 9.1120191
O 8.6598626 0.9793661 36.3297268
O 13.4477209 4.2264983 2.6048683
O 30.8377367 31.7962827 18.3099877
O 24.2270525 19.5541738 17.5734041
O 3.1443302 24.0666502 36.6881465
O 15.4894462 22.2041416 26.9547447
O 5.8463072 34.3502782 5.6113074
O 14.0006138 10.8904606 27.5307451
O 22.0284654 20.3815712 36.0466604
O 15.5289412 16.0417719 20.2673504
O 5.6936438 20.9272379 33.2674359
O 26.8809090 27.6790915 17.0578603
O 31.4892124 9.6630822 10.8119437
O 0.6703258 4.3748615 20.4430014
O 9.7498444 26.2544027 34.2303743
O 27.3936469 16.0534781 34.4680930
O 12.1311264 23.7368009 4.6167754
O 17.4881654 23.6561929 36.1058520
O 27.5477256 10.6717024 4.9836482
O 27.5034455 12.0443794 7.1776811
O 17.8389889 5.2263632 24.3021466
O 20.1137712 27.8441137 34.3844567
O 20.3520536 18.1102094 6.8319780
O 27.8470307 8.5210583 15.1901965
O 20.4809297 19.8726196 17.2985038
O 8.2413781 20.0755824 17.4617697
O 34.3746598 29.4207720 17.9287355
O 30.8802329 7.0900975 13.9444672
O 11.9966920 23.9717220 31.6473895
O 10.6014487 5.1000154 1.8562628
O 35.3892759 9.7915018 4.4488612
O 31.2238518 11.5249796 16.6174123
O 31.6675424 5.9419019 37.1761873
O 0.8857269 1.3544367 3.1872737
O 13.7426937 14.1664798 30.8110395
O 30.3483269 27.8534503 17.7546225
O 16.1531861 0.6217352 5.7647851
O 31.7065428 22.2880528 6.6403681
O 13.5622483 12.1955103 34.0137052
O 2.6281500 14.5547432 14.6948275
O 10.4065362 35.1740029 22.9869918
O 24.9516266 24.6992690 27.5839198
O 6.1211177 30.2866994 32.9335404
O 22.5659764 36.8103702 0.5742728
O 8.0101967 22.7289986 0.9136351
O 21.0570664 13.2970016 29.4272818
O 15.7123620 11.4807323 14.5545713
O 20.5014970 2.4587111 33.8077155
O 3.7291640 15.0126061 1.7004594
O 13.7251789 24.3393767 28.2156437
O 31.7416832 16.3170837 4.8592404
O 18.9896844 0.6854864 15.1565798
O 12.4312250 16.8409693 7.1706364
O 10.5427666 1.9111399 32.2078337
O 5.1084679 21.2595285 3.0437117
O 23.8679563 20.6100002 33.6625872
O 9.7769359 16.6485669 3.8138152
O 0.3900160 30.6316514 22.2177350
O 4.8153658 15.2112556 30.1369747
O 22.2133836 21.9483582 32.3318865
O 31.4038431 34.8325696 30.3004614
O 0.3053739 36.8085635 23.5673340
O 19.0727536 11.9177591 6.6872115
O 8.0261282 23.1525344 34.1571844
O 23.1406858 28.2825644 31.4568253
O 18.5596092 20.2924849 12.0517468
O 9.7582682 15.4152082 20.9303672
O 3.2844950 14.1173451 18.4745307
O 36.6305050 24.7747759 33.0306720
O 36.4317712 16.7583970 19.5442272
O 12.1731293 17.0766346 4.9091429
O 12.3475107 24.9994389 6.6506935
O 35.3666046 35.9107586 20.4753541
O 29.0304150 5.1430007 33.4533986
O 2.1966693 26.8229959 21.1180430
O 35.8599125 36.4044521 13.4846832
O 31.0021612 12.9273941 7.6730053
O 27.3113278 21.2444543 8.8413200
O 0.0560286 4.7495406 25.7394213
O 24.1840277 33.9762205 32.6534203
O 3.0626208 35.6294461 26.2581127
O 17.4485083 4.1088105 9.4235793
O 12.9644756 20.7588208 26.3612728
O 34.2569130 3.2014437 24.4650958
O 12.3213381 35.8130072 7.1313575
O 12.3325172 22.0717837 7.4068566
O 29.2497763 26.1640447 18.8789101
O 17.4835838 18.5926259 37.4020144
O 32.8460632 27.0669371 0.7702910
O 33.0608276 27.8437006 37.4347730
O 29.6646921 2.9550965 32.9030586
O 16.6889298 30.2726833 21.2918207
O 14.7314057 21.5734150 22.9033957
O 25.8316678 25.0314727 23.7628799
O 9.0126780 35.8289795 4.0760677
O 7.1575921 0.9092607 14.1545343
O 30.0597732 34.9114047 10.6446924
O 7.3717814 24.7933971 25.0254009
O 23.1560855 20.2733752 13.4883151
O 17.3694665 11.3881548 24.5264375
O 8.2170289 15.1923233 32.7847221
O 4.9316708 11.2710439 25.5108657
O 36.7899456 10.8983146 3.0485111
O 23.9229019 26.8913536 20.1569435
O 23.2067972 3.9290179 33.9461146
O 25.6682190 32.6562633 8.1920347
O 37.2528214 1.8911498 30.3627730
O 13.3700732 3.7848690 4.8223211
O 2.1737965 6.0032862 29.4618313
O 6.1971870 8.8097489 32.4861886
O 29.7732584 20.7925665 4.5111536
O 1.3226196 26.8854822 25.8685962
O 7.0996897 5.9420211 22.3582210
O 3.5623440 8.4788032 15.9017057
O 3.1408223 28.2290077 14.1180170
O 26.4334805 11.1950677 16.4496029
O 29.8299983 23.6879380 7.2169578
O 30.0717987 29.2363158 9.4950829
O 11.2514892 36.3491018 12.4225399
O 11.6898504 0.5091879 10.9646188
O 21.0610404 22.0330502 1.0270340
O 22.0023588 10.4867728 28.2172759
O 18.0991543 10.7740068 30.7739790
O 33.9401634 11.8245007 11.8308230
O 15.5982564 17.5535063 36.6587690
O 7.8980340 23.0631284 30.9619102
