# Supplementary material for: Exploring the frontiers of condensed-phase chemistry with a general reactive machine learning potential
Source: Nat Chem. 2024 Mar 7;16(5):727–34. doi: 10.1038/s41557-023-01427-3 (PMC11087274; doi:10.1038/s41557-023-01427-3)
Supplement: Supplementary file 2 — Initial and final Cartesian coordinates for simulations performed in each case study. [file 41557_2023_1427_MOESM2_ESM.zip › initial_final_xyz/biofuels/biofuel_2-butanol.xyz]

1995
Step: 0 [55.47 55.47 55.47]
C 41.1230000 17.9690000 29.5380000
C 42.4820000 17.2610000 29.5090000
C 40.0550000 17.2670000 28.6960000
C 43.5690000 18.0030000 30.2900000
C 38.7420000 18.0530000 28.7030000
C 44.9410000 17.3270000 30.2120000
C 37.6240000 17.3810000 27.9000000
C 46.0240000 18.0540000 31.0140000
C 36.2750000 18.1100000 27.8920000
C 47.3680000 17.3280000 30.9090000
C 35.2190000 17.4230000 27.0240000
C 48.4850000 17.9950000 31.7180000
C 33.8520000 18.1110000 27.0800000
C 49.8440000 17.3130000 31.5560000
C 32.7790000 17.3900000 26.2780000
C 50.9140000 18.0040000 32.3880000
H 40.7790000 18.0430000 30.5780000
H 41.2510000 18.9960000 29.1740000
H 42.3700000 16.2480000 29.9140000
H 42.8050000 17.1510000 28.4650000
H 40.4100000 17.1600000 27.6640000
H 39.8850000 16.2570000 29.0880000
H 43.6540000 19.0280000 29.9080000
H 43.2640000 18.0820000 31.3410000
H 38.9150000 19.0580000 28.2980000
H 38.4030000 18.1840000 29.7390000
H 45.2500000 17.2640000 29.1600000
H 44.8510000 16.2960000 30.5770000
H 37.4690000 16.3680000 28.2930000
H 37.9630000 17.2620000 26.8640000
H 46.1300000 19.0810000 30.6450000
H 45.7210000 18.1170000 32.0660000
H 36.4240000 19.1360000 27.5320000
H 35.9080000 18.1860000 28.9230000
H 47.2510000 16.2920000 31.2510000
H 47.6690000 17.2810000 29.8550000
H 35.5670000 17.3910000 25.9840000
H 35.1090000 16.3820000 27.3520000
H 48.5710000 19.0450000 31.4100000
H 48.2040000 17.9990000 32.7790000
H 33.5230000 18.1790000 28.1230000
H 33.9480000 19.1370000 26.7080000
H 50.1420000 17.3250000 30.5010000
H 49.7720000 16.2630000 31.8610000
H 33.0570000 17.3310000 25.2210000
H 32.6300000 16.3710000 26.6510000
H 31.8270000 17.9230000 26.3510000
H 50.6590000 17.9800000 33.4510000
H 51.0320000 19.0500000 32.0850000
H 51.8770000 17.5030000 32.2570000
C 30.1210000 23.1680000 8.4850000
C 29.5080000 21.7650000 8.4570000
C 31.6520000 23.1610000 8.4780000
C 27.9790000 21.7700000 8.5400000
C 32.2120000 24.5820000 8.5780000
C 27.3680000 20.3660000 8.5730000
C 33.7420000 24.6400000 8.5440000
C 25.8380000 20.3700000 8.6280000
C 34.3600000 26.0410000 8.6160000
C 25.2840000 18.9420000 8.6470000
C 35.8900000 26.0290000 8.6410000
C 23.7540000 18.8830000 8.6730000
C 36.5040000 27.4310000 8.6330000
C 23.2010000 17.4600000 8.7650000
C 38.0240000 27.4260000 8.5830000
C 21.6790000 17.4560000 8.7740000
H 29.7550000 23.7380000 7.6210000
H 29.7680000 23.6920000 9.3820000
H 29.8210000 21.2510000 7.5400000
H 29.9080000 21.1830000 9.2980000
H 32.0230000 22.5640000 9.3200000
H 32.0120000 22.6850000 7.5580000
H 27.6670000 22.3160000 9.4390000
H 27.5760000 22.3200000 7.6800000
H 31.8590000 25.0490000 9.5060000
H 31.8170000 25.1870000 7.7510000
H 27.7610000 19.8240000 9.4430000
H 27.6960000 19.8150000 7.6820000
H 34.0920000 24.1510000 7.6260000
H 34.1310000 24.0430000 9.3790000
H 25.5030000 20.9060000 9.5240000
H 25.4410000 20.9070000 7.7600000
H 33.9900000 26.5510000 9.5140000
H 34.0130000 26.6250000 7.7540000
H 25.6460000 18.3990000 7.7650000
H 25.6770000 18.4160000 9.5260000
H 36.2350000 25.4860000 9.5290000
H 36.2560000 25.4730000 7.7680000
H 23.3880000 19.4660000 9.5280000
H 23.3630000 19.3680000 7.7700000
H 36.1270000 27.9880000 7.7670000
H 36.1780000 27.9740000 9.5280000
H 23.5700000 16.9770000 9.6770000
H 23.5590000 16.8670000 7.9150000
H 38.4400000 26.9050000 9.4510000
H 38.3830000 26.9240000 7.6780000
H 38.4080000 28.4500000 8.5820000
H 21.2810000 17.9050000 7.8590000
H 21.2910000 18.0170000 9.6310000
H 21.3050000 16.4300000 8.8410000
C 27.6380000 28.4700000 3.3990000
C 27.9760000 29.9450000 3.1570000
C 28.8630000 27.5530000 3.3600000
C 26.7420000 30.8500000 3.1210000
C 28.4610000 26.0870000 3.5370000
C 27.0740000 32.3150000 2.8190000
C 29.6520000 25.1230000 3.5380000
C 25.8440000 33.2270000 2.8090000
C 29.3130000 23.6420000 3.7370000
C 26.2370000 34.6780000 2.5140000
C 30.5360000 22.7240000 3.6670000
C 25.0480000 35.6440000 2.5210000
C 30.2040000 21.2560000 3.9430000
C 25.4280000 37.0800000 2.1560000
C 31.4270000 20.3500000 3.9480000
C 24.2170000 38.0000000 2.1890000
H 27.1380000 28.3710000 4.3710000
H 26.9190000 28.1410000 2.6390000
H 28.6600000 30.2920000 3.9400000
H 28.5130000 30.0360000 2.2040000
H 29.3860000 27.6750000 2.4040000
H 29.5630000 27.8440000 4.1530000
H 26.0430000 30.4790000 2.3620000
H 26.2240000 30.7890000 4.0860000
H 27.7710000 25.7980000 2.7350000
H 27.9130000 25.9720000 4.4810000
H 27.5780000 32.3750000 1.8460000
H 27.7880000 32.6800000 3.5680000
H 30.3510000 25.4300000 4.3270000
H 30.1900000 25.2350000 2.5890000
H 25.1320000 32.8780000 2.0520000
H 25.3390000 33.1730000 3.7800000
H 28.5880000 23.3340000 2.9740000
H 28.8200000 23.5190000 4.7100000
H 26.9720000 35.0140000 3.2560000
H 26.7300000 34.7250000 1.5350000
H 31.0000000 22.8120000 2.6770000
H 31.2810000 23.0660000 4.3970000
H 24.2900000 35.2830000 1.8140000
H 24.5840000 35.6320000 3.5150000
H 29.7040000 21.1730000 4.9150000
H 29.4960000 20.8960000 3.1890000
H 25.8730000 37.1020000 1.1540000
H 26.1840000 37.4530000 2.8550000
H 31.9370000 20.3800000 2.9800000
H 32.1390000 20.6590000 4.7200000
H 31.1330000 19.3160000 4.1480000
H 23.7690000 38.0220000 3.1870000
H 23.4530000 37.6690000 1.4770000
H 24.5090000 39.0200000 1.9240000
C 29.5830000 35.4670000 20.4850000
C 30.9170000 35.3210000 19.7460000
C 28.8400000 34.1400000 20.6630000
C 31.6230000 36.6570000 19.5020000
C 27.4850000 34.3520000 21.3420000
C 32.9280000 36.5180000 18.7100000
C 26.7090000 33.0530000 21.5750000
C 33.6490000 37.8510000 18.4890000
C 25.3530000 33.2000000 22.2750000
C 34.9490000 37.6500000 17.7050000
C 24.6000000 31.8770000 22.4240000
C 35.7300000 38.9470000 17.4770000
C 23.2830000 32.0160000 23.1930000
C 36.9910000 38.7590000 16.6330000
C 22.5660000 30.6920000 23.4080000
C 37.7360000 40.0730000 16.4480000
H 29.7640000 35.9190000 21.4690000
H 28.9440000 36.1640000 19.9290000
H 31.5780000 34.6600000 20.3190000
H 30.7390000 34.8300000 18.7800000
H 28.6880000 33.6670000 19.6850000
H 29.4530000 33.4550000 21.2630000
H 30.9470000 37.3300000 18.9600000
H 31.8350000 37.1320000 20.4680000
H 26.8730000 35.0270000 20.7310000
H 27.6380000 34.8510000 22.3080000
H 32.7100000 36.0580000 17.7390000
H 33.5960000 35.8310000 19.2440000
H 27.3340000 32.3710000 22.1660000
H 26.5510000 32.5630000 20.6060000
H 32.9920000 38.5390000 17.9430000
H 33.8710000 38.3140000 19.4570000
H 24.7320000 33.9060000 21.7100000
H 25.5140000 33.6420000 23.2670000
H 35.5900000 36.9370000 18.2390000
H 34.7160000 37.1980000 16.7320000
H 24.3980000 31.4590000 21.4300000
H 25.2430000 31.1560000 22.9450000
H 35.0750000 39.6780000 16.9860000
H 36.0040000 39.3740000 18.4510000
H 23.4800000 32.4710000 24.1710000
H 22.6180000 32.6990000 22.6520000
H 36.7220000 38.3530000 15.6500000
H 37.6550000 38.0320000 17.1140000
H 22.3220000 30.2210000 22.4500000
H 23.1890000 29.9980000 23.9820000
H 21.6340000 30.8490000 23.9580000
H 38.0450000 40.4870000 17.4120000
H 37.1070000 40.8120000 15.9410000
H 38.6330000 39.9160000 15.8410000
C 8.8130000 32.0940000 36.8940000
C 8.8450000 30.6300000 37.3450000
C 9.8280000 32.4110000 35.7930000
C 7.8830000 30.3300000 38.4970000
C 9.8030000 33.8980000 35.4310000
C 7.9580000 28.8810000 38.9890000
C 10.7780000 34.2700000 34.3100000
C 6.9770000 28.5730000 40.1240000
C 10.7800000 35.7430000 33.8870000
C 7.0880000 27.1100000 40.5650000
C 11.8170000 36.0640000 32.8080000
C 6.1070000 26.7350000 41.6810000
C 11.7620000 37.5180000 32.3320000
C 6.2660000 25.2960000 42.1720000
C 12.7410000 37.8240000 31.2080000
C 5.2630000 24.9700000 43.2680000
H 7.8030000 32.3390000 36.5420000
H 9.0100000 32.7360000 37.7610000
H 8.6040000 29.9840000 36.4930000
H 9.8660000 30.3750000 37.6580000
H 10.8350000 32.1350000 36.1280000
H 9.6040000 31.8090000 34.9040000
H 8.1020000 31.0030000 39.3360000
H 6.8570000 30.5500000 38.1750000
H 10.0400000 34.4950000 36.3210000
H 8.7880000 34.1800000 35.1240000
H 8.9800000 28.6690000 39.3260000
H 7.7570000 28.2090000 38.1450000
H 10.5530000 33.6550000 33.4300000
H 11.7920000 33.9960000 34.6270000
H 7.1810000 29.2310000 40.9770000
H 5.9530000 28.7800000 39.7910000
H 10.9710000 36.3700000 34.7670000
H 9.7790000 36.0070000 33.5210000
H 6.9130000 26.4550000 39.7030000
H 8.1110000 26.9150000 40.9090000
H 12.8210000 35.8450000 33.1920000
H 11.6560000 35.4000000 31.9490000
H 6.2480000 27.4210000 42.5260000
H 5.0820000 26.8860000 41.3200000
H 10.7480000 37.7490000 31.9860000
H 11.9700000 38.1840000 33.1780000
H 7.2830000 25.1440000 42.5540000
H 6.1270000 24.6000000 41.3360000
H 13.7710000 37.6370000 31.5280000
H 12.5350000 37.2020000 30.3310000
H 12.6610000 38.8730000 30.9100000
H 4.2370000 25.0820000 42.9060000
H 5.3970000 25.6300000 44.1320000
H 5.3940000 23.9380000 43.6060000
C 24.0890000 36.1020000 39.6500000
C 25.4520000 36.7910000 39.5200000
C 24.1930000 34.5960000 39.9040000
C 25.3470000 38.2820000 39.1910000
C 22.8070000 33.9480000 39.9550000
C 26.7090000 38.9590000 39.0020000
C 22.8470000 32.4430000 40.2390000
C 26.6070000 40.4560000 38.6990000
C 21.4870000 31.7430000 40.3260000
C 27.9950000 41.0800000 38.5320000
C 21.5940000 30.2330000 40.5490000
C 27.9570000 42.5870000 38.2560000
C 20.2340000 29.5500000 40.7140000
C 29.3380000 43.1970000 38.0170000
C 20.3380000 28.0610000 41.0100000
C 29.2470000 44.6940000 37.7610000
H 23.5250000 36.5730000 40.4660000
H 23.5170000 36.2720000 38.7300000
H 26.0120000 36.6630000 40.4540000
H 26.0310000 36.2920000 38.7320000
H 24.7860000 34.1270000 39.1100000
H 24.7200000 34.4200000 40.8500000
H 24.7550000 38.4110000 38.2770000
H 24.8000000 38.7900000 39.9960000
H 22.2910000 34.1160000 39.0020000
H 22.2060000 34.4380000 40.7310000
H 27.2460000 38.4600000 38.1860000
H 27.3070000 38.8140000 39.9100000
H 23.3860000 32.2770000 41.1810000
H 23.4410000 31.9570000 39.4550000
H 26.0220000 40.6080000 37.7840000
H 26.0730000 40.9600000 39.5130000
H 20.9270000 31.9310000 39.4020000
H 20.9100000 32.1930000 41.1440000
H 28.5870000 40.9000000 39.4380000
H 28.5170000 40.5790000 37.7070000
H 22.1300000 29.7780000 39.7070000
H 22.1990000 30.0470000 41.4460000
H 27.3250000 42.7730000 37.3780000
H 27.4770000 43.0920000 39.1040000
H 19.6820000 30.0310000 41.5290000
H 19.6450000 29.6920000 39.8010000
H 29.8160000 42.7110000 37.1580000
H 29.9790000 43.0180000 38.8890000
H 20.8550000 27.5380000 40.1990000
H 20.8880000 27.8840000 41.9390000
H 19.3400000 27.6240000 41.1150000
H 28.8020000 45.2110000 38.6170000
H 28.6360000 44.9040000 36.8770000
H 30.2440000 45.1100000 37.5920000
C 49.2600000 29.4400000 52.9030000
C 49.2340000 28.0330000 53.4720000
C 50.6240000 29.9590000 53.3310000
C 50.6400000 27.5170000 53.1990000
C 51.5480000 28.7430000 53.2810000
H 49.1920000 29.4110000 51.8100000
H 48.4420000 30.0590000 53.2820000
H 49.0460000 28.0620000 54.5520000
H 48.4650000 27.4080000 53.0080000
H 50.9760000 30.7730000 52.6910000
H 50.5730000 30.3400000 54.3580000
H 50.9350000 26.7370000 53.9070000
H 50.6920000 27.0870000 52.1920000
H 52.2070000 28.7860000 52.4070000
H 52.1860000 28.7080000 54.1710000
C 27.3660000 23.1620000 33.5830000
C 28.6530000 23.2050000 34.3880000
C 27.3850000 21.7670000 32.9780000
C 28.7110000 21.8270000 35.0320000
C 28.0420000 20.8810000 34.0350000
H 26.5000000 23.2770000 34.2440000
H 27.3240000 23.9450000 32.8210000
H 29.5130000 23.3460000 33.7220000
H 28.6570000 24.0100000 35.1280000
H 26.3820000 21.4190000 32.7110000
H 27.9930000 21.7640000 32.0650000
H 29.7370000 21.5240000 35.2620000
H 28.1470000 21.8290000 35.9720000
H 27.2980000 20.2580000 34.5440000
H 28.7720000 20.2070000 33.5730000
C 33.4320000 35.8310000 36.7160000
C 33.9350000 34.4470000 36.3480000
C 31.9280000 35.6370000 36.8150000
C 33.0930000 33.5240000 37.2190000
C 31.7430000 34.2250000 37.3700000
H 33.8400000 36.1400000 37.6850000
H 33.7060000 36.5860000 35.9720000
H 33.7440000 34.2410000 35.2880000
H 35.0060000 34.3270000 36.5330000
H 31.4530000 36.3950000 37.4460000
H 31.4760000 35.7030000 35.8180000
H 32.9930000 32.5260000 36.7830000
H 33.5600000 33.4110000 38.2050000
H 31.4450000 34.2530000 38.4240000
H 30.9550000 33.6970000 36.8210000
C 18.8870000 38.9020000 47.7010000
C 19.7620000 39.5960000 46.6720000
C 19.2690000 39.5930000 49.0000000
C 19.7050000 41.0580000 47.0900000
C 19.5590000 41.0420000 48.6120000
H 17.8280000 39.0720000 47.4770000
H 19.0610000 37.8220000 47.7370000
H 20.7920000 39.2260000 46.7370000
H 19.4070000 39.4430000 45.6490000
H 18.4820000 39.5160000 49.7560000
H 20.1750000 39.1350000 49.4140000
H 20.5910000 41.6130000 46.7670000
H 18.8280000 41.5420000 46.6430000
H 18.7420000 41.7030000 48.9210000
H 20.4710000 41.3970000 49.1040000
C 41.7870000 50.6370000 40.1330000
C 41.5950000 52.0330000 40.6980000
C 40.4560000 49.9620000 40.4240000
C 40.1730000 52.3880000 40.2840000
C 39.4080000 51.0640000 40.2780000
H 41.9600000 50.6830000 39.0520000
H 42.6290000 50.1120000 40.5940000
H 41.6760000 52.0170000 41.7910000
H 42.3290000 52.7460000 40.3110000
H 40.2650000 49.1180000 39.7550000
H 40.4480000 49.5800000 41.4520000
H 39.7210000 53.1220000 40.9570000
H 40.1730000 52.8170000 39.2750000
H 38.8490000 50.9540000 39.3430000
H 38.6850000 51.0180000 41.1000000
C 16.9750000 14.8090000 44.7760000
C 15.8090000 15.6760000 45.2160000
C 16.5330000 13.4090000 45.1710000
C 14.5910000 14.8550000 44.8200000
C 15.0190000 13.3940000 44.9600000
H 17.1080000 14.8720000 43.6900000
H 17.9150000 15.0990000 45.2540000
H 15.8300000 15.8190000 46.3030000
H 15.8170000 16.6620000 44.7410000
H 17.0400000 12.6350000 44.5880000
H 16.7580000 13.2320000 46.2300000
H 13.7190000 15.0900000 45.4370000
H 14.3240000 15.0600000 43.7760000
H 14.7540000 12.8330000 44.0580000
H 14.5180000 12.9110000 45.8060000
C 53.0570000 24.6890000 41.9850000
C 53.0880000 23.7430000 40.9620000
C 53.8920000 25.8050000 41.9310000
C 53.9560000 23.9120000 39.8820000
C 54.7600000 25.9740000 40.8520000
C 54.7920000 25.0280000 39.8280000
H 52.3810000 24.5570000 42.8260000
H 52.4380000 22.8750000 41.0040000
H 53.8670000 26.5420000 42.7290000
H 53.9810000 23.1750000 39.0850000
H 55.4100000 26.8420000 40.8090000
H 55.4670000 25.1600000 38.9880000
C 52.4330000 8.6110000 29.4830000
C 52.5670000 8.0530000 30.7530000
C 52.9370000 7.9400000 28.3680000
C 53.2050000 6.8220000 30.9100000
C 53.5750000 6.7100000 28.5250000
C 53.7090000 6.1510000 29.7960000
H 51.9360000 9.5700000 29.3610000
H 52.1740000 8.5750000 31.6200000
H 52.8330000 8.3760000 27.3790000
H 53.3090000 6.3870000 31.9000000
H 53.9670000 6.1880000 27.6580000
H 54.2060000 5.1930000 29.9170000
C 53.5630000 1.5980000 10.8620000
C 52.1770000 1.6160000 10.7090000
C 54.3310000 2.6690000 10.4030000
C 51.5580000 2.7060000 10.0970000
C 53.7110000 3.7590000 9.7920000
C 52.3250000 3.7780000 9.6390000
H 54.0450000 0.7490000 11.3380000
H 51.5800000 0.7830000 11.0650000
H 55.4100000 2.6540000 10.5230000
H 50.4780000 2.7210000 9.9780000
H 54.3080000 4.5930000 9.4350000
H 51.8430000 4.6270000 9.1630000
C 54.2660000 45.3050000 5.9560000
C 54.3740000 44.6970000 4.7060000
C 53.2540000 46.2360000 6.1940000
C 53.4700000 45.0180000 3.6930000
C 52.3500000 46.5580000 5.1810000
C 52.4580000 45.9490000 3.9320000
H 54.9700000 45.0550000 6.7440000
H 55.1610000 43.9730000 4.5210000
H 53.1700000 46.7100000 7.1670000
H 53.5540000 44.5440000 2.7200000
H 51.5630000 47.2820000 5.3660000
H 51.7540000 46.2000000 3.1430000
C 35.0220000 18.9770000 0.4310000
C 34.7840000 20.3730000 0.4230000
C 36.3360000 18.5050000 0.5720000
C 35.8690000 21.2540000 0.5570000
C 33.9370000 18.0960000 0.2960000
C 33.4700000 20.8440000 0.2810000
C 37.4030000 19.3950000 0.7050000
C 37.1690000 20.7670000 0.6970000
C 32.6370000 18.5820000 0.1560000
C 32.4030000 19.9540000 0.1490000
H 36.5420000 17.4360000 0.5810000
H 35.7110000 22.3300000 0.5540000
H 34.0960000 17.0190000 0.2990000
H 33.2640000 21.9130000 0.2730000
H 38.4140000 19.0170000 0.8130000
H 37.9990000 21.4600000 0.8000000
H 31.8070000 17.8900000 0.0530000
H 31.3920000 20.3320000 0.0400000
C 36.7110000 33.8470000 0.0130000
C 36.7130000 32.4310000 0.0090000
C 35.4850000 34.5320000 0.0170000
C 35.4890000 31.7440000 0.0090000
C 37.9350000 34.5350000 0.0130000
C 37.9390000 31.7470000 0.0050000
C 34.2780000 33.8320000 0.0170000
C 34.2800000 32.4400000 0.0130000
C 39.1440000 33.8390000 0.0100000
C 39.1460000 32.4470000 0.0060000
H 35.4600000 35.6200000 0.0200000
H 35.4660000 30.6560000 0.0060000
H 37.9580000 35.6230000 0.0170000
H 37.9640000 30.6590000 0.0020000
H 33.3370000 34.3740000 0.0200000
H 33.3410000 31.8960000 0.0130000
H 40.0830000 34.3830000 0.0100000
H 40.0870000 31.9050000 0.0030000
C 10.9170000 46.2470000 2.0440000
C 11.8160000 45.8160000 3.0510000
C 9.6320000 45.6850000 1.9870000
C 11.4010000 44.8370000 3.9680000
C 11.3330000 47.2250000 1.1270000
C 13.1010000 46.3770000 3.1080000
C 9.2360000 44.7140000 2.9060000
C 10.1190000 44.2900000 3.8950000
C 12.6140000 47.7730000 1.2000000
C 13.4970000 47.3490000 2.1890000
H 8.9250000 46.0010000 1.2220000
H 12.0740000 44.4910000 4.7490000
H 10.6590000 47.5710000 0.3460000
H 13.8080000 46.0620000 3.8730000
H 8.2390000 44.2880000 2.8500000
H 9.8110000 43.5340000 4.6110000
H 12.9220000 48.5290000 0.4840000
H 14.4940000 47.7750000 2.2450000
C 27.9200000 16.4260000 1.7240000
C 26.7160000 15.9910000 1.1180000
C 28.7570000 15.4820000 2.3410000
C 26.3870000 14.6260000 1.1480000
C 28.2480000 17.7900000 1.6950000
C 25.8780000 16.9340000 0.5020000
C 28.4150000 14.1300000 2.3610000
C 27.2320000 13.7020000 1.7650000
C 27.4040000 18.7140000 1.0780000
C 26.2210000 18.2860000 0.4820000
H 29.6870000 15.7940000 2.8130000
H 25.4680000 14.2690000 0.6890000
H 29.1680000 18.1470000 2.1540000
H 24.9490000 16.6220000 0.0300000
H 29.0720000 13.4110000 2.8410000
H 26.9650000 12.6500000 1.7800000
H 27.6700000 19.7660000 1.0620000
H 25.5640000 19.0050000 0.0020000
O 12.6890000 43.7150000 45.7730000
C 13.0800000 44.9740000 46.3160000
C 14.4320000 45.3790000 45.7240000
C 13.1570000 44.8540000 47.8320000
C 14.3910000 45.4690000 44.2040000
H 12.3170000 45.7110000 46.0410000
H 14.7440000 46.3450000 46.1360000
H 15.1940000 44.6400000 45.9990000
H 13.8700000 44.0760000 48.1280000
H 13.4550000 45.8000000 48.2930000
H 12.1850000 44.5580000 48.2420000
H 13.6350000 46.1870000 43.8740000
H 14.1650000 44.4980000 43.7510000
H 15.3610000 45.7980000 43.8210000
H 11.8220000 43.4890000 46.1510000
O 30.3160000 39.8490000 24.0160000
C 30.1570000 40.6600000 25.1780000
C 31.4800000 40.7030000 25.9450000
C 29.0420000 40.0770000 26.0350000
C 32.6210000 41.2470000 25.0960000
H 29.8830000 41.6690000 24.8500000
H 31.3700000 41.3220000 26.8430000
H 31.7530000 39.6930000 26.2720000
H 29.2670000 39.0440000 26.3230000
H 28.8850000 40.6690000 26.9420000
H 28.1020000 40.0470000 25.4730000
H 32.3940000 42.2540000 24.7330000
H 32.8190000 40.6050000 24.2320000
H 33.5390000 41.3000000 25.6890000
H 29.4700000 39.8520000 23.5380000
O 33.7060000 37.6230000 47.0240000
C 33.8650000 36.6220000 48.0260000
C 34.2900000 35.3100000 47.3640000
C 32.5490000 36.4610000 48.7740000
C 35.5860000 35.4550000 46.5770000
H 34.6460000 36.9600000 48.7190000
H 34.4140000 34.5320000 48.1260000
H 33.5090000 34.9740000 46.6720000
H 31.7400000 36.1840000 48.0890000
H 32.6240000 35.6990000 49.5560000
H 32.2540000 37.4080000 49.2390000
H 36.3990000 35.8000000 47.2220000
H 35.4760000 36.1630000 45.7500000
H 35.8770000 34.4890000 46.1520000
H 33.4540000 38.4480000 47.4700000
O 42.5400000 45.4020000 30.3210000
C 43.4170000 45.0190000 29.2650000
C 44.7790000 45.6830000 29.4770000
C 42.8000000 45.4380000 27.9370000
C 45.3990000 45.3100000 30.8160000
H 43.5250000 43.9290000 29.2950000
H 45.4620000 45.3980000 28.6690000
H 44.6690000 46.7740000 29.4470000
H 42.6250000 46.5190000 27.9100000
H 43.4420000 45.1640000 27.0950000
H 41.8240000 44.9600000 27.8000000
H 45.5210000 44.2270000 30.9030000
H 44.7850000 45.6570000 31.6530000
H 46.3870000 45.7710000 30.9140000
H 41.6890000 44.9550000 30.1730000
O 2.3400000 41.9050000 46.1970000
C 3.2340000 42.1040000 47.2880000
C 4.1110000 43.3250000 47.0030000
C 4.0790000 40.8490000 47.4670000
C 3.2880000 44.5860000 46.7820000
H 2.6340000 42.2780000 48.1890000
H 4.8060000 43.4870000 47.8350000
H 4.7110000 43.1500000 46.1020000
H 4.6400000 40.6210000 46.5550000
H 4.7830000 40.9580000 48.2970000
H 3.4390000 39.9820000 47.6660000
H 2.6590000 44.8020000 47.6510000
H 2.6410000 44.4940000 45.9030000
H 3.9480000 45.4430000 46.6200000
H 1.7840000 41.1360000 46.4090000
O 14.2340000 23.2880000 39.2190000
C 15.6110000 23.4040000 38.8720000
C 16.4340000 22.4720000 39.7640000
C 16.0420000 24.8540000 39.0450000
C 15.9970000 21.0190000 39.6380000
H 15.7210000 23.1080000 37.8220000
H 17.4960000 22.5540000 39.5080000
H 16.3240000 22.7690000 40.8140000
H 15.8820000 25.1910000 40.0750000
H 17.0970000 24.9900000 38.7900000
H 15.4420000 25.5110000 38.4050000
H 16.0770000 20.6740000 38.6030000
H 14.9620000 20.8820000 39.9680000
H 16.6320000 20.3800000 40.2590000
H 13.7320000 23.8750000 38.6290000
O 45.4170000 14.5050000 13.6620000
C 45.3740000 14.4920000 15.0870000
C 43.9270000 14.3000000 15.5450000
C 45.9480000 15.8030000 15.6080000
C 43.3170000 13.0140000 15.0040000
H 45.9890000 13.6540000 15.4350000
H 43.8810000 14.2910000 16.6390000
H 43.3120000 15.1390000 15.1950000
H 45.3850000 16.6590000 15.2200000
H 45.9340000 15.8370000 16.7010000
H 46.9820000 15.9300000 15.2690000
H 43.9000000 12.1430000 15.3150000
H 43.2670000 13.0230000 13.9110000
H 42.2980000 12.8930000 15.3840000
H 46.3460000 14.6100000 13.3970000
O 48.2630000 26.1640000 45.0020000
C 48.5240000 25.6390000 46.3010000
C 49.8080000 26.2670000 46.8480000
C 48.6500000 24.1240000 46.2040000
C 49.7210000 27.7850000 46.9190000
H 47.6770000 25.8990000 46.9470000
H 50.0200000 25.8690000 47.8470000
H 50.6540000 26.0060000 46.2020000
H 49.4520000 23.8410000 45.5130000
H 48.8530000 23.6770000 47.1810000
H 47.7270000 23.6880000 45.8060000
H 48.8820000 28.1010000 47.5470000
H 49.5940000 28.2270000 45.9260000
H 50.6390000 28.1940000 47.3510000
H 47.4360000 25.7630000 44.6850000
O 41.9660000 47.0930000 23.8260000
C 41.4800000 45.7900000 23.5170000
C 39.9570000 45.7740000 23.6620000
C 42.1340000 44.7850000 24.4550000
C 39.2810000 46.7990000 22.7610000
H 41.7580000 45.5630000 22.4800000
H 39.5710000 44.7760000 23.4280000
H 39.6800000 46.0010000 24.6990000
H 41.9200000 45.0290000 25.5020000
H 41.7870000 43.7670000 24.2530000
H 43.2230000 44.8100000 24.3450000
H 39.5340000 46.6240000 21.7110000
H 39.5780000 47.8200000 23.0220000
H 38.1940000 46.7310000 22.8630000
H 42.9310000 47.0810000 23.7100000
O 11.7240000 18.1150000 31.8090000
C 13.0350000 17.8310000 32.2930000
C 13.8110000 19.1420000 32.4410000
C 13.7260000 16.8900000 31.3160000
C 13.1190000 20.1170000 33.3840000
H 12.9360000 17.3440000 33.2700000
H 14.8210000 18.9360000 32.8110000
H 13.9080000 19.6280000 31.4640000
H 13.7800000 17.3330000 30.3150000
H 14.7400000 16.6440000 31.6470000
H 13.1590000 15.9580000 31.2150000
H 12.9850000 19.6750000 34.3760000
H 12.1360000 20.4140000 33.0040000
H 13.7210000 21.0230000 33.4960000
H 11.2480000 17.2710000 31.7400000
O 10.4790000 44.0180000 27.1080000
C 10.9970000 45.3340000 26.9310000
C 12.1980000 45.5310000 27.8590000
C 9.8960000 46.3410000 27.2330000
C 13.2980000 44.5100000 27.6020000
H 11.3130000 45.4340000 25.8860000
H 12.6040000 46.5410000 27.7320000
H 11.8800000 45.4300000 28.9030000
H 9.5210000 46.2170000 28.2550000
H 10.2510000 47.3690000 27.1100000
H 9.0410000 46.1860000 26.5660000
H 13.6450000 44.5600000 26.5650000
H 12.9530000 43.4900000 27.8010000
H 14.1530000 44.7070000 28.2550000
H 9.7300000 43.9120000 26.4970000
O 30.0180000 16.1590000 30.8390000
C 30.3380000 17.3270000 31.5900000
C 29.7140000 18.5480000 30.9110000
C 31.8520000 17.4580000 31.6750000
C 28.2020000 18.4240000 30.7790000
H 29.9200000 17.2060000 32.5960000
H 29.9550000 19.4540000 31.4790000
H 30.1330000 18.6680000 29.9050000
H 32.2980000 17.5170000 30.6760000
H 32.1450000 18.3450000 32.2450000
H 32.2860000 16.5760000 32.1590000
H 27.7330000 18.2910000 31.7580000
H 27.9230000 17.5770000 30.1440000
H 27.7890000 19.3300000 30.3260000
H 30.4100000 15.3980000 31.2990000
O 42.1980000 29.3490000 28.3970000
C 41.4970000 28.1420000 28.6830000
C 42.1290000 26.9940000 27.8920000
C 40.0310000 28.3240000 28.3130000
C 43.6060000 26.8160000 28.2160000
H 41.5860000 27.9460000 29.7580000
H 41.5960000 26.0600000 28.1020000
H 42.0400000 27.1910000 26.8170000
H 39.9230000 28.5830000 27.2530000
H 39.4530000 27.4180000 28.5150000
H 39.5930000 29.1510000 28.8820000
H 43.7530000 26.6270000 29.2830000
H 44.1870000 27.7010000 27.9390000
H 44.0120000 25.9640000 27.6620000
H 41.7900000 30.0570000 28.9230000
O 15.5960000 32.2030000 24.3480000
C 15.5310000 33.1020000 25.4520000
C 16.7990000 33.9580000 25.4780000
C 15.3840000 32.2960000 26.7350000
C 16.9890000 34.7460000 24.1890000
H 14.6520000 33.7420000 25.3140000
H 16.7610000 34.6530000 26.3250000
H 17.6770000 33.3170000 25.6160000
H 16.2230000 31.6030000 26.8610000
H 15.3310000 32.9480000 27.6120000
H 14.4760000 31.6840000 26.7010000
H 16.1310000 35.3970000 23.9970000
H 17.1170000 34.0810000 23.3280000
H 17.8820000 35.3740000 24.2600000
H 14.7740000 31.6840000 24.3430000
O 17.8820000 30.4300000 30.1010000
C 17.6760000 29.2470000 30.8680000
C 16.3100000 29.3240000 31.5540000
C 18.7990000 29.1210000 31.8890000
C 15.1730000 29.4900000 30.5550000
H 17.7010000 28.3920000 30.1830000
H 16.1410000 28.4200000 32.1490000
H 16.2860000 30.1800000 32.2380000
H 18.8310000 29.9970000 32.5460000
H 18.6800000 28.2240000 32.5040000
H 19.7700000 29.0720000 31.3860000
H 15.1580000 28.6640000 29.8380000
H 15.2610000 30.4280000 29.9980000
H 14.2120000 29.5010000 31.0780000
H 18.7460000 30.3490000 29.6620000
O 46.8950000 6.1570000 35.1950000
C 46.0190000 5.7240000 34.1580000
C 44.6310000 6.3260000 34.3890000
C 45.9670000 4.2020000 34.1620000
C 44.6620000 7.8470000 34.4280000
H 46.4240000 6.0780000 33.2030000
H 43.9470000 5.9970000 33.5980000
H 44.2260000 5.9710000 35.3440000
H 45.6230000 3.8240000 35.1310000
H 45.3020000 3.8230000 33.3790000
H 46.9670000 3.7850000 34.0010000
H 45.0690000 8.2550000 33.4980000
H 45.2690000 8.2150000 35.2610000
H 43.6490000 8.2410000 34.5540000
H 47.7720000 5.7770000 35.0160000
O 29.9920000 37.4130000 44.1580000
C 30.3180000 36.8780000 42.8780000
C 29.5530000 35.5680000 42.6710000
C 31.8220000 36.6550000 42.8050000
C 28.0460000 35.7580000 42.7770000
H 30.0150000 37.6090000 42.1190000
H 29.7970000 35.1460000 41.6900000
H 29.8570000 34.8370000 43.4300000
H 32.1560000 35.9740000 43.5960000
H 32.1180000 36.2420000 41.8360000
H 32.3570000 37.5980000 42.9600000
H 27.6910000 36.4890000 42.0460000
H 27.7540000 36.0990000 43.7760000
H 27.5340000 34.8110000 42.5860000
H 30.4760000 38.2500000 44.2570000
O 21.1160000 50.8530000 46.2000000
C 22.3130000 51.2850000 45.5590000
C 22.3820000 50.6730000 44.1580000
C 23.5060000 50.8600000 46.4040000
C 21.1800000 51.0520000 43.3040000
H 22.2820000 52.3790000 45.4860000
H 23.3000000 50.9970000 43.6550000
H 22.4130000 49.5800000 44.2310000
H 23.5220000 49.7730000 46.5420000
H 24.4500000 51.1710000 45.9480000
H 23.4420000 51.3010000 47.4050000
H 21.0950000 52.1390000 43.2070000
H 20.2470000 50.6700000 43.7320000
H 21.2830000 50.6300000 42.3000000
H 21.0880000 51.2680000 47.0790000
O 17.7530000 17.8800000 49.5770000
C 17.8390000 17.5700000 48.1880000
C 18.8600000 16.4490000 47.9860000
C 18.2420000 18.8260000 47.4280000
C 18.4990000 15.1930000 48.7680000
H 16.8490000 17.2370000 47.8550000
H 18.9360000 16.2030000 46.9210000
H 19.8490000 16.7830000 48.3200000
H 19.2010000 19.2130000 47.7890000
H 18.3210000 18.6340000 46.3540000
H 17.5060000 19.6220000 47.5850000
H 17.5110000 14.8220000 48.4800000
H 18.4970000 15.3790000 49.8460000
H 19.2290000 14.4030000 48.5670000
H 17.0870000 18.5810000 49.6810000
O 26.6940000 4.2990000 33.5870000
C 27.1030000 2.9880000 33.2050000
C 26.1570000 1.9630000 33.8340000
C 28.5380000 2.7670000 33.6630000
C 24.7080000 2.1860000 33.4220000
H 27.0490000 2.9230000 32.1120000
H 26.4630000 0.9500000 33.5490000
H 26.2120000 2.0290000 34.9270000
H 28.6270000 2.8890000 34.7480000
H 28.8950000 1.7690000 33.3910000
H 29.2030000 3.5100000 33.2100000
H 24.5990000 2.1410000 32.3340000
H 24.3390000 3.1580000 33.7660000
H 24.0700000 1.4130000 33.8590000
H 27.2980000 4.9300000 33.1620000
O 52.4300000 42.4080000 17.9200000
C 53.0930000 41.5930000 18.8830000
C 52.4140000 40.2230000 18.9340000
C 53.0360000 42.2870000 20.2370000
C 52.4230000 39.5250000 17.5810000
H 54.1370000 41.4800000 18.5680000
H 52.9140000 39.5870000 19.6730000
H 51.3700000 40.3370000 19.2480000
H 52.0000000 42.4660000 20.5430000
H 53.5340000 41.6940000 21.0100000
H 53.5210000 43.2680000 20.1850000
H 53.4460000 39.3950000 17.2140000
H 51.8580000 40.0900000 16.8340000
H 51.9660000 38.5340000 17.6660000
H 52.8900000 43.2650000 17.8940000
O 17.5730000 49.2680000 5.9680000
C 18.8510000 49.4320000 6.5760000
C 18.9180000 50.8070000 7.2430000
C 19.9260000 49.2850000 5.5070000
C 17.8280000 50.9930000 8.2900000
H 18.9690000 48.6450000 7.3300000
H 19.8980000 50.9460000 7.7130000
H 18.7990000 51.5930000 6.4880000
H 19.7890000 50.0230000 4.7090000
H 20.9280000 49.4050000 5.9300000
H 19.8640000 48.2990000 5.0340000
H 17.8940000 50.2240000 9.0650000
H 16.8300000 50.9460000 7.8420000
H 17.9320000 51.9700000 8.7710000
H 17.5490000 48.3830000 5.5670000
O 45.6760000 31.8850000 27.4660000
C 46.7750000 32.2950000 28.2750000
C 47.7030000 31.1010000 28.5050000
C 46.2400000 32.8390000 29.5930000
C 48.2220000 30.5150000 27.1990000
H 47.3120000 33.0870000 27.7390000
H 48.5520000 31.4040000 29.1280000
H 47.1650000 30.3100000 29.0410000
H 45.6460000 32.0820000 30.1170000
H 47.0520000 33.1660000 30.2490000
H 45.5730000 33.6900000 29.4130000
H 48.7600000 31.2690000 26.6170000
H 47.4060000 30.1210000 26.5840000
H 48.9110000 29.6900000 27.4050000
H 45.1120000 32.6630000 27.3200000
O 52.6440000 8.4610000 24.0290000
C 51.8540000 9.1910000 23.0940000
C 52.1390000 10.6860000 23.2530000
C 50.3840000 8.8810000 23.3440000
C 53.6110000 11.0160000 23.0460000
H 52.1350000 8.8630000 22.0860000
H 51.5350000 11.2580000 22.5400000
H 51.8580000 11.0120000 24.2610000
H 50.0970000 9.1430000 24.3680000
H 49.7380000 9.4230000 22.6470000
H 50.1940000 7.8080000 23.2320000
H 53.9480000 10.7000000 22.0540000
H 54.2410000 10.5290000 23.7960000
H 53.7690000 12.0960000 23.1280000
H 52.4580000 7.5160000 23.8960000
O 38.6870000 49.8350000 31.3950000
C 39.8790000 49.0800000 31.1970000
C 40.0260000 48.7540000 29.7090000
C 39.8020000 47.8110000 32.0350000
C 40.0660000 50.0070000 28.8460000
H 40.7250000 49.6930000 31.5290000
H 40.9390000 48.1710000 29.5440000
H 39.1780000 48.1420000 29.3780000
H 38.9260000 47.2130000 31.7610000
H 40.7000000 47.1970000 31.9120000
H 39.6930000 48.0590000 33.0960000
H 40.8900000 50.6620000 29.1430000
H 39.1320000 50.5740000 28.9180000
H 40.2100000 49.7360000 27.7960000
H 38.6260000 50.0440000 32.3430000
O 34.8040000 51.2980000 19.2950000
C 35.7630000 52.3470000 19.3960000
C 37.1620000 51.7380000 19.5240000
C 35.4250000 53.2090000 20.6050000
C 37.5090000 50.8400000 18.3450000
H 35.7020000 52.9500000 18.4830000
H 37.9090000 52.5360000 19.6050000
H 37.2220000 51.1350000 20.4380000
H 35.4200000 52.6110000 21.5230000
H 36.1390000 54.0290000 20.7230000
H 34.4210000 53.6340000 20.5030000
H 37.4530000 51.3920000 17.4020000
H 36.8330000 49.9810000 18.2820000
H 38.5280000 50.4560000 18.4520000
H 33.9280000 51.7090000 19.1980000
O 6.3440000 40.9910000 53.0210000
C 6.4870000 40.2010000 51.8430000
C 7.0870000 41.0630000 50.7300000
C 5.1210000 39.6590000 51.4450000
C 8.4370000 41.6490000 51.1190000
H 7.1620000 39.3690000 52.0750000
H 7.2000000 40.4670000 49.8180000
H 6.4110000 41.8950000 50.5000000
H 4.4110000 40.4750000 51.2700000
H 5.1830000 39.0460000 50.5420000
H 4.7010000 39.0490000 52.2520000
H 9.1500000 40.8580000 51.3710000
H 8.3500000 42.3210000 51.9790000
H 8.8510000 42.2250000 50.2860000
H 5.9790000 40.4180000 53.7160000
O 43.1510000 52.2310000 33.8960000
C 42.3740000 53.3340000 34.3550000
C 40.8900000 53.0280000 34.1400000
C 42.7950000 54.5830000 33.5920000
C 40.4530000 51.7610000 34.8620000
H 42.5760000 53.4680000 35.4240000
H 40.2820000 53.8710000 34.4880000
H 40.6900000 52.8950000 33.0710000
H 42.6600000 54.4480000 32.5140000
H 42.2220000 55.4580000 33.9130000
H 43.8600000 54.7880000 33.7510000
H 40.6420000 51.8370000 35.9370000
H 40.9790000 50.8800000 34.4810000
H 39.3810000 51.5970000 34.7180000
H 44.0860000 52.4420000 34.0590000
O 28.8670000 54.6900000 48.2820000
C 28.5590000 53.3890000 47.7880000
C 27.2270000 52.9270000 48.3830000
C 29.6890000 52.4390000 48.1630000
C 26.0870000 53.8820000 48.0540000
H 28.4770000 53.4530000 46.6960000
H 26.9800000 51.9260000 48.0120000
H 27.3110000 52.8630000 49.4740000
H 29.8300000 52.4080000 49.2490000
H 29.4940000 51.4250000 47.8030000
H 30.6370000 52.7840000 47.7350000
H 25.9670000 53.9910000 46.9720000
H 26.2580000 54.8740000 48.4840000
H 25.1470000 53.4990000 48.4620000
H 29.7060000 54.9660000 47.8770000
O 5.2170000 52.4430000 12.6270000
C 4.0020000 52.0150000 12.0170000
C 2.8480000 52.8730000 12.5400000
C 3.7830000 50.5430000 12.3370000
C 3.0620000 54.3560000 12.2660000
H 4.1040000 52.1470000 10.9340000
H 1.9070000 52.5520000 12.0800000
H 2.7480000 52.7400000 13.6240000
H 3.7410000 50.3790000 13.4200000
H 2.8570000 50.1700000 11.8880000
H 4.6180000 49.9410000 11.9620000
H 3.1800000 54.5430000 11.1950000
H 3.9500000 54.7350000 12.7830000
H 2.2010000 54.9310000 12.6180000
H 5.9350000 51.8960000 12.2670000
O 26.1740000 44.3560000 28.7430000
C 25.5960000 44.5280000 27.4510000
C 24.3940000 45.4690000 27.5600000
C 25.1830000 43.1660000 26.9120000
C 24.7750000 46.8270000 28.1340000
H 26.3570000 44.9700000 26.7980000
H 23.9400000 45.6070000 26.5730000
H 23.6340000 45.0260000 28.2140000
H 24.4680000 42.6780000 27.5840000
H 24.7320000 43.2500000 25.9190000
H 26.0510000 42.5020000 26.8440000
H 25.5420000 47.3100000 27.5220000
H 25.1540000 46.7370000 29.1570000
H 23.9000000 47.4830000 28.1600000
H 26.9440000 43.7710000 28.6440000
O 46.4740000 47.0620000 20.5680000
C 47.3520000 46.6140000 21.5980000
C 48.3910000 45.6660000 20.9950000
C 46.5310000 45.9180000 22.6750000
C 49.2000000 46.3280000 19.8880000
H 47.8500000 47.4930000 22.0220000
H 49.0710000 45.3130000 21.7790000
H 47.8910000 44.7880000 20.5710000
H 45.9740000 45.0720000 22.2590000
H 47.1660000 45.5550000 23.4890000
H 45.7880000 46.6050000 23.0940000
H 49.7130000 47.2210000 20.2560000
H 48.5640000 46.6180000 19.0460000
H 49.9570000 45.6340000 19.5100000
H 45.8360000 47.6740000 20.9720000
O 44.3430000 20.4270000 16.4980000
C 43.3520000 20.9950000 17.3520000
C 43.2140000 20.1300000 18.6060000
C 42.0360000 21.0780000 16.5910000
C 44.5270000 20.0010000 19.3640000
H 43.6840000 22.0030000 17.6290000
H 42.4530000 20.5560000 19.2700000
H 42.8830000 19.1230000 18.3280000
H 41.7180000 20.0870000 16.2490000
H 41.2440000 21.5090000 17.2100000
H 42.1510000 21.6950000 15.6930000
H 44.9100000 20.9830000 19.6580000
H 45.2910000 19.4990000 18.7610000
H 44.3800000 19.4100000 20.2730000
H 44.4240000 21.0030000 15.7190000
O 32.2920000 9.6450000 26.3820000
C 30.8810000 9.8480000 26.3700000
C 30.1890000 8.5460000 25.9610000
C 30.5540000 10.9750000 25.4000000
C 30.5320000 7.3940000 26.8960000
H 30.5730000 10.1320000 27.3840000
H 29.1030000 8.6910000 25.9470000
H 30.4980000 8.2640000 24.9480000
H 30.9100000 10.7390000 24.3910000
H 29.4770000 11.1650000 25.3580000
H 31.0590000 11.8990000 25.7010000
H 30.2530000 7.6290000 27.9270000
H 31.6010000 7.1630000 26.8720000
H 29.9890000 6.4930000 26.5950000
H 32.7060000 10.4790000 26.6600000
O 46.8550000 22.4690000 42.1770000
C 46.7380000 21.7510000 40.9510000
C 47.6630000 20.5330000 40.9910000
C 47.1010000 22.6810000 39.8000000
C 47.3450000 19.6070000 42.1570000
H 45.6960000 21.4250000 40.8480000
H 47.5840000 19.9740000 40.0520000
H 48.7050000 20.8610000 41.0940000
H 48.1190000 23.0690000 39.9160000
H 47.0260000 22.1700000 38.8360000
H 46.4350000 23.5500000 39.7860000
H 46.3090000 19.2580000 42.1090000
H 47.4960000 20.1060000 43.1190000
H 47.9990000 18.7300000 42.1300000
H 46.2460000 23.2250000 42.1330000
O 16.5600000 15.4370000 41.1730000
O 17.3610000 14.4870000 40.8590000
O 34.9930000 43.0430000 8.7690000
O 35.5870000 42.0330000 8.2500000
O 12.0790000 30.1510000 40.5970000
O 12.8970000 29.1950000 40.8470000
O 46.6170000 40.2660000 43.4130000
O 47.2000000 39.1240000 43.4250000
O 13.2240000 8.1480000 35.7770000
O 13.9430000 7.3340000 36.4580000
O 53.9290000 49.3000000 4.4020000
O 55.0940000 49.0150000 4.8560000
O 38.9900000 16.4770000 49.6520000
O 38.4900000 17.6560000 49.7120000
O 36.3300000 4.7790000 31.7040000
1995
Step: 20000000 [55.47 55.47 55.47]
C 30.0818889 12.4165099 45.4355726
C 21.8957777 31.9585867 33.3518913
C 42.7055146 46.5457195 19.3546477
C 55.3200499 20.7821853 16.5465894
C 31.3200624 31.1505450 45.5285564
C 41.1021315 2.2135461 16.9930686
C 50.3054977 7.0960350 42.9723122
C 24.7469338 17.8350367 42.8027806
C 32.5943376 7.9481186 44.4383356
C 39.2830353 24.3866339 20.1885305
C 22.5528571 12.5120799 14.5615077
C 15.4650446 38.0150259 42.8187717
C 15.3728173 15.5756581 15.1733982
C 12.7014915 23.3808445 13.2565218
C 49.9558367 26.3027750 6.9459218
C 26.2391998 8.8968636 22.5372047
H 28.0861349 37.8157858 36.5302975
H 13.7878030 29.1821557 25.7237998
H 0.5014052 46.4787804 50.7781194
H 0.3164797 26.7065080 39.7541236
H 22.3626914 10.1020391 18.3099864
H 15.6486062 35.3769760 3.0704481
H 54.4893325 20.0086940 8.1799009
H 45.6981652 46.5218782 48.4496414
H 37.0622518 1.2274594 23.5576196
H 35.2243520 5.5631784 41.7413392
H 50.3741819 49.6888377 53.5685477
H 49.7733863 30.6161236 5.2805494
H 49.8289994 34.9312950 19.1537214
H 40.9330172 0.4343788 43.8419068
H 44.8208814 5.4677211 32.4947042
H 15.7272714 6.5771736 52.8261757
H 15.9433494 38.1961821 52.6687202
H 0.9434410 49.2877368 18.3010206
H 48.4450031 26.9758524 19.7401081
H 34.4916046 16.9029310 11.5349328
H 9.2998982 5.2635726 18.4471299
H 42.8665702 12.4226961 55.4436911
H 31.3161011 53.4290469 1.0217983
H 51.3427565 14.1509214 21.0536139
H 28.9472164 38.8208903 50.0777463
H 19.8040000 38.9539551 3.5502047
H 37.0042112 47.4628451 20.6424218
H 48.1469579 19.0155250 48.4045890
H 21.4717226 38.0051426 3.6318640
H 3.2012785 33.6649305 20.1313593
H 49.6984202 46.6307159 49.8196664
H 8.1432893 50.8347084 7.8219342
H 46.4126878 32.9544048 41.4481975
H 6.4416856 47.2387607 24.2215256
C 43.8246819 11.4305363 9.6295706
C 15.2839313 10.4878231 52.6496331
C 14.3880515 28.1749414 6.4508418
C 33.3236317 23.5099269 14.9190847
C 9.4924812 36.0821423 48.1835961
C 23.7233496 46.3413049 27.4848864
C 47.7147250 51.8747751 33.2458200
C 30.6314666 16.4821235 50.8710054
C 46.0156079 21.5844096 52.2566815
C 42.8997390 27.5323879 15.4413085
C 11.2000207 7.5119086 53.3616534
C 3.3361451 18.1583553 19.6347446
C 37.6426215 30.1690576 11.5904348
C 47.2388944 32.3727747 21.3489387
C 19.0034029 32.9832674 8.2825570
C 48.5926660 16.6745704 44.3889689
H 36.5203451 45.0123580 11.8942925
H 38.0489499 53.0684616 42.5927175
H 15.6360929 37.5429061 53.8558424
H 41.2188838 38.8105788 14.0631516
H 28.2174549 10.6421563 0.5151830
H 18.9973513 22.5754838 55.2072067
H 48.8544924 33.6429627 19.5289867
H 0.4243315 44.3514886 5.3504452
H 25.5011115 29.9020054 25.9735521
H 50.1275485 54.7194099 5.7596542
H 26.6259885 1.3849073 48.6675711
H 23.5462434 33.1094825 19.2578442
H 28.0179946 38.9466561 7.8651569
H 33.4465839 45.8016819 22.4032768
H 18.9947812 47.7763614 40.3150374
H 4.6940443 8.0642309 18.0212609
H 49.0325017 47.1251345 42.8904980
H 36.5446457 18.9187007 24.7500910
H 19.0304766 21.5688214 7.2554433
H 27.5641189 26.3964627 35.9425376
H 0.5817011 54.5469919 47.4695469
H 6.1643946 20.7871205 0.5152913
H 34.9648945 17.5365782 9.8309023
H 9.8465286 36.0834016 54.0559543
H 7.6106145 28.3463221 46.7990613
H 26.6403505 11.3751393 36.5518605
H 42.4415227 24.4520504 9.2470377
H 9.6160043 24.9706607 15.1293865
H 24.2962372 49.5649209 5.6419266
H 54.9016969 3.7579435 6.5542614
H 54.2595291 28.2160010 35.3377608
H 11.8122934 1.4582384 26.3287551
H 50.2757850 30.7241355 6.4200192
H 45.5103467 2.3504503 54.4048997
C 6.3586724 11.0521458 38.8845789
C 22.5121483 18.1400897 17.0120790
C 42.6737063 23.4838287 2.5495638
C 17.1453552 28.1675541 26.2481033
C 32.9646153 32.6657719 6.2939767
C 40.9227238 38.1028508 48.4754963
C 51.0182349 19.4722751 5.1331983
C 0.0276090 8.2848574 15.9382853
C 13.1482732 22.5327494 16.4514243
C 5.9927722 49.4496637 15.3805518
C 31.8591579 17.1183997 35.0965846
C 14.5911614 6.2570482 33.9329319
C 5.0800210 8.8366158 9.0914489
C 17.1159766 30.0792777 34.3599060
C 34.3352708 53.3704397 32.0996860
C 9.6347963 2.4299015 47.6956456
H 20.3512657 37.9639321 3.4185795
H 52.4351663 21.2329940 36.9686126
H 37.3017942 55.3518828 23.6980737
H 40.3116118 44.4412810 45.4895906
H 55.3945464 18.4832211 28.9089140
H 36.1356436 3.0966971 27.0457509
H 24.8247438 9.7191057 20.3377741
H 13.6577892 26.6107088 3.6562886
H 15.1080279 9.1835030 27.5834255
H 10.6697637 28.6403842 29.0435731
H 29.7959945 50.9216849 17.7690777
H 50.0224108 51.6716230 19.1329932
H 36.1588993 25.2930559 21.2447826
H 53.1494424 9.6589776 4.6534935
H 38.1493948 17.7746530 16.2497401
H 34.8595390 33.5919270 36.2565013
H 50.3837578 21.6305789 31.6587344
H 50.0132152 34.0315242 7.3851447
H 32.0333636 46.2846346 28.0409170
H 25.8746427 42.8447834 31.0129343
H 19.7346574 19.3515384 47.6122197
H 19.9475153 37.2108389 3.6296741
H 5.6597019 26.8202657 54.0482511
H 9.1361335 45.3451356 4.2621284
H 49.6620616 52.1726603 22.5536988
H 25.0900236 50.5778519 6.5138084
H 52.3904983 19.3131360 44.8556963
H 32.9381872 47.0888329 45.2964364
H 53.5806154 54.9720664 40.5687308
H 47.5796785 12.3022056 34.3491584
H 51.9444667 49.8006969 53.0229683
H 51.8759189 25.9761470 18.6952943
H 38.0868502 52.8589315 0.6412071
H 51.3906462 16.2083771 36.4020648
C 51.5610524 39.9236729 35.7475806
C 0.2103159 36.4036781 53.3566627
C 44.1045830 51.1424813 30.2201920
C 25.7733621 25.2609380 24.3938390
C 52.7213248 17.3050018 32.2182605
C 12.9258362 47.8137156 21.3318182
C 30.5531101 2.0282694 22.9366316
C 21.6532416 29.4070902 6.1087163
C 6.8975023 42.6211439 23.9877771
C 14.8948690 39.8350593 14.4462519
C 41.7061535 15.4061316 25.5229347
C 12.0547965 30.1150494 0.5281833
C 9.0220223 1.7407309 16.7719205
C 48.3501171 46.0168123 38.1471346
C 48.9519163 18.0408790 25.0190590
C 48.4165994 33.3298090 48.7720143
H 23.1358300 4.6893705 16.3398655
H 6.5674280 18.4387785 49.7009444
H 8.1871492 14.3559594 39.7388332
H 40.0976244 27.2335936 12.6066406
H 52.8281736 21.0593380 45.3894188
H 20.3842571 16.2896492 22.2840980
H 2.3900735 25.5870111 35.1459134
H 25.1639293 22.1567033 13.5310781
H 2.3494873 35.6003896 9.9379362
H 39.4831937 51.4484818 6.6166449
H 14.5824817 36.5030024 26.3132746
H 18.3483812 43.2211167 48.1899765
H 28.4374003 24.7334374 31.5714867
H 42.5966994 19.8440935 47.2510866
H 38.8998847 54.9745443 30.6817833
H 19.3186976 41.4126348 0.9737764
H 3.6335223 13.1889326 40.8926222
H 49.4771913 39.9200835 21.8943765
H 39.7322825 7.7449390 2.9634583
H 38.8490757 17.2993385 30.6119088
H 54.2664358 13.2160232 44.0782205
H 31.9060419 33.3169501 29.3538728
H 43.9362205 6.5781823 33.0159893
H 39.7680286 26.4152527 28.7607840
H 18.8970611 26.1116164 33.6914960
H 46.8795751 19.6340916 39.9048198
H 27.9583592 38.4923392 27.8813184
H 13.7991492 31.2020200 39.6724475
H 5.0712676 35.0884816 27.8978109
H 33.4141506 37.7507630 10.2891462
H 52.1500893 3.7657517 11.5445821
H 53.4264416 50.5597063 35.4732737
H 8.1072074 51.9047092 9.0937756
H 11.9741328 26.7269806 3.7286503
C 54.5239906 44.4360125 20.6031381
C 16.4012163 46.9451674 18.6260286
C 5.3142748 28.3023919 32.8800345
C 38.4501439 12.9204590 38.8676609
C 12.9724409 51.6896915 49.4865893
C 51.4171883 8.5300230 49.7574167
C 8.7737217 9.1809084 4.0916291
C 38.9390951 32.0464966 25.1280337
C 40.5093071 29.8079178 37.2737731
C 18.5800309 33.7097679 18.3991713
C 45.4824623 2.6927798 20.1147053
C 35.4196376 3.0389966 50.2068193
C 51.0925489 0.7312354 31.6810184
C 22.9073942 24.2731086 13.7705502
C 47.5572393 3.7190990 4.9478558
C 42.8323956 48.5703734 51.8964712
H 26.1338480 2.8564158 51.7425940
H 20.7362853 35.0016608 40.4414895
H 12.2280228 26.9698622 22.0082457
H 25.2258583 5.8977910 6.1720388
H 9.7417806 14.1621338 50.7957726
H 31.1447920 12.2448856 35.5026775
H 31.6333802 15.8915936 27.5856262
H 39.3560384 34.1861340 38.2661227
H 53.7492255 36.7216111 44.6559108
H 23.2206173 44.3357403 41.8595915
H 12.6083048 14.8985403 4.0837254
H 39.3018808 55.2280181 20.5718898
H 28.9604342 37.3375454 49.1017152
H 32.3676952 6.2394439 23.0186377
H 50.9088387 53.2840555 6.5237084
H 37.7413705 16.1431861 15.8518557
H 41.3527087 20.5242005 40.6161447
H 43.3597578 6.0313301 5.6271595
H 1.2369991 10.3568295 18.9977947
H 3.2908842 27.9250803 42.1643299
H 20.6303114 38.3018116 4.2971547
H 6.8859449 48.3962438 2.2456849
H 0.0625791 18.8613735 30.6809840
H 6.1292645 38.9516829 47.4298378
H 39.9488175 9.7043063 42.1744970
H 21.2907102 31.7844248 0.0683640
H 26.5004775 28.2976681 42.6722546
H 55.1120890 6.6220169 32.2203891
H 26.3615978 45.5322782 54.4040194
H 2.4914372 42.7990922 10.5607291
H 15.2217050 49.2787716 21.4176011
H 38.1996268 16.2528242 50.9537509
H 5.5083310 50.0538897 2.4227559
H 7.3754477 43.4580975 15.8268382
C 13.2218735 46.8185544 14.2383170
C 25.0408026 31.6880950 47.3869987
C 5.8697348 2.7715504 47.1369128
C 21.6980411 53.9997071 17.1519906
C 50.4214741 4.3145647 39.9269648
C 14.0990372 24.1919658 9.3717990
C 25.3108962 34.8062202 21.2638471
C 27.0775510 25.9624304 6.4372018
C 7.6828073 15.1839482 5.6695452
C 5.1275304 37.1253896 6.1119613
C 42.4258758 52.5978729 16.2871919
C 14.1628268 50.9322000 8.5391879
C 2.5606997 5.8254253 45.3916525
C 20.6867131 54.5967020 31.7223859
C 5.6268087 33.5577487 41.2304203
C 35.3492593 55.0012640 11.4012193
H 5.0997634 20.1796228 42.2444199
H 53.5275861 22.5900630 41.1488510
H 51.9004901 22.9210978 41.0726207
H 37.9445505 53.0971128 54.6778038
H 49.5228263 50.4227032 18.3649538
H 42.2904957 15.2015745 36.9550147
H 3.4802042 33.7579926 21.1240435
H 5.8034660 7.6307925 18.7834217
H 0.9617307 10.0136498 20.0867813
H 8.8342024 15.1489417 40.6051530
H 44.8453975 2.9369727 47.7210186
H 39.0412611 7.3663104 31.8738755
H 53.8004055 20.8144226 7.0928201
H 43.5028849 26.0588903 28.5483889
H 44.4520403 6.5037235 6.2447660
H 1.7068215 43.6036319 5.3491557
H 9.2774884 35.6293935 38.0810063
H 18.5816585 27.4667751 34.6542353
H 15.8922173 2.4021159 30.1848517
H 15.7078143 45.7135923 21.8287181
H 33.6529368 8.0017231 2.1367231
H 51.7197578 15.7234230 52.1334987
H 51.7229717 4.0541134 10.2010437
H 46.8522005 54.8158590 45.6323504
H 5.7379947 39.4086462 46.2584038
H 35.9582449 46.4559659 20.0204650
H 40.0730649 51.9969640 47.5313139
H 46.2836759 41.2904658 12.7577989
H 50.1638189 37.3322914 15.0841465
H 13.5811900 29.8857915 24.3353696
H 36.4439890 20.0271617 23.7307843
H 52.7359369 14.6780201 36.8075787
H 25.2196696 29.5999652 42.9504958
H 6.1191062 53.6083028 54.3013877
C 20.5103109 29.8840843 27.4064355
C 21.5139995 42.5002893 44.9461305
C 43.3215114 22.2487573 16.3540794
C 15.2875923 34.5744981 22.3527075
C 43.2310304 36.1281638 4.2198484
H 8.2856783 33.7082355 25.7304817
H 50.0001562 1.9497263 9.2349766
H 2.0559765 41.3050000 10.8720465
H 9.4386191 15.0956236 50.0331923
H 48.0683086 14.9930642 25.7431822
H 24.9891597 0.5456104 4.7451213
H 36.8115763 10.1892931 2.1524956
H 1.4582166 25.6100117 50.8758706
H 17.7630665 22.9411730 54.4609220
H 3.0186950 8.9642016 47.3068290
C 7.1315081 51.8921548 44.8810685
C 53.5328103 55.1045905 51.9980020
C 19.2538014 6.9283922 5.4446592
C 39.9371571 54.7135091 52.2369173
C 34.9412949 50.8559599 28.9383854
H 49.0906942 12.5033331 33.3575731
H 20.9179667 26.1033157 35.2102328
H 10.3891401 34.4826499 20.5770920
H 1.9931079 11.0165302 19.5481174
H 47.6761199 32.0487141 41.4860832
H 14.9765969 43.6437004 46.6991276
H 3.1663969 32.5241168 19.6221285
H 15.2093020 17.2021167 25.8316084
H 39.2756966 19.1468153 30.6095757
H 50.5974737 37.7442930 50.2879690
C 1.9832619 27.7855097 22.4290665
C 51.1381652 51.3332329 11.1880675
C 24.5679883 45.5825184 49.9724129
C 29.7970154 36.4862105 17.2040555
C 6.6090063 21.0891731 52.1686794
H 4.0996274 16.1826511 27.2219956
H 33.7342285 9.0051415 18.2386254
H 22.6378368 26.7936703 35.5324412
H 18.8883192 20.3061455 35.5468567
H 26.7849492 30.3066133 4.9324647
H 41.6649758 15.6349821 35.8503420
H 19.4092355 24.0151745 30.4158798
H 49.7272265 49.2017600 29.7267742
H 18.2772193 5.8684869 37.3245935
H 10.0101797 55.3023361 14.5627544
C 29.8018592 22.9937906 40.3105330
C 0.0491052 18.1340542 23.2775858
C 43.0711172 4.7212880 1.4348378
C 40.8183863 25.6313896 35.3806190
C 29.3591973 10.6839105 4.9122357
H 25.1924223 8.8430717 32.4757962
H 41.5587529 8.0770780 45.9054775
H 24.2621277 5.7097947 15.9200050
H 2.5707840 47.8295263 23.7179689
H 46.1534263 49.7565951 25.2205232
H 37.7280435 2.8357662 26.4576383
H 10.4545508 14.4858401 6.6514459
H 1.7977554 26.6980990 35.5386798
H 2.1311342 33.3718136 20.2749084
H 35.9306863 4.7454089 20.0247815
C 20.5621440 47.8544648 4.6110865
C 53.3116480 52.5665872 6.0574864
C 35.9809218 48.9304220 34.9851841
C 16.2280894 54.4772900 16.7190092
C 0.8770991 20.1425319 36.5236066
H 49.1372080 22.7925325 30.6204108
H 34.5035566 51.9230328 25.7957592
H 8.0540884 47.1555344 24.3500802
H 22.0096646 26.2909037 36.9337505
H 8.8815920 25.3818588 13.9911305
H 10.6287549 35.0818854 19.0769962
H 26.6431751 38.0618682 28.4516087
H 22.7838809 40.7568895 8.0506173
H 1.6414168 9.3911723 18.4221945
H 35.8135314 16.6061065 11.3042197
C 40.8648464 33.1097440 18.1268565
C 34.2769526 6.6713374 51.2933677
C 27.6530630 13.4764580 24.8992832
C 19.6768086 6.4363502 18.4598470
C 20.3754616 51.0904720 25.1922155
H 21.2080541 47.8880076 1.6933459
H 51.7519993 39.1087033 50.3098644
H 42.0990872 52.1070403 32.5911466
H 4.6032416 38.7929321 27.3499981
H 14.6290850 12.2430420 18.8875457
H 4.2264155 6.9172013 37.8966968
H 27.6273389 3.7239906 40.2317449
H 39.7355986 7.2504196 1.6827730
H 30.9687856 28.3888819 37.1696078
H 52.5364579 25.6959753 25.0494056
C 32.3311910 23.7565692 27.7179635
C 33.8345845 25.3102726 10.8644606
C 53.4708675 3.9906663 20.1569955
C 15.4814565 16.8471490 18.8976649
C 43.6812170 32.7429479 49.1654391
C 11.6639588 35.9337915 10.8700528
H 26.4316836 4.0744218 52.3399492
H 23.8538607 39.7090199 41.4408193
H 1.5294972 53.0928432 53.2535799
H 15.5311275 38.2092832 7.3166388
H 16.9162311 49.3777227 21.3020496
H 25.4462508 0.2935769 3.6587940
C 8.2293012 2.9276492 28.8201640
C 34.2885945 30.1482275 48.8413144
C 17.8045326 20.8543660 15.0554590
C 22.1851116 36.0545494 11.8085237
C 21.2415174 54.7292099 47.6181958
C 29.7300771 37.6357965 0.3099853
H 12.7558405 44.7795041 33.0390891
H 44.7025331 40.8458329 45.7057049
H 14.9783761 11.1974736 48.3371232
H 43.9961044 4.4096549 7.3101271
H 26.7501101 47.5404997 27.8398305
H 48.0030298 48.3503126 42.1787190
C 22.1761059 2.6882353 14.4468125
C 35.6142985 30.0874278 38.0122881
C 5.7705800 25.3232811 22.6412110
C 15.1765688 33.1603952 0.7223641
C 20.3501181 26.2785016 23.3587663
C 44.3884940 30.4634016 31.6285053
H 13.2421591 13.3008093 7.2146657
H 6.3424667 14.1357592 23.5605127
H 26.4425213 0.7128464 3.8865006
H 10.0024484 0.7436229 4.0256756
H 34.2522402 2.4971883 7.0124934
H 14.1234825 36.0829163 2.9528231
C 11.0706109 3.7265730 41.6482291
C 6.3118051 43.5380479 51.1890745
C 19.1295688 12.6847414 4.4171827
C 42.7781779 37.3968666 29.7272471
C 23.3953515 17.6744467 52.1415938
C 44.1113831 13.3117281 41.2591212
H 38.0220251 45.2834321 12.3841772
H 41.7221743 13.4248153 0.2762512
H 37.8319559 15.9128969 25.2507509
H 30.2087301 18.0224809 18.9896590
H 17.5438696 43.8638201 0.3471970
H 26.5059481 9.3235570 15.1435733
C 28.3282326 23.7215703 17.5635472
C 32.1539470 36.9492037 13.2507470
C 18.6310235 30.0465801 50.2477897
C 11.4833051 18.0818132 4.8088032
C 29.6462589 39.6122525 44.3149348
C 46.5238896 37.8099507 43.0114167
C 41.3921165 2.3706369 33.2233860
C 14.4548976 42.0187433 31.2639274
C 6.2872954 39.2826783 53.1126500
C 43.4853958 51.0510783 13.4871266
H 30.0608068 13.1163303 34.9750797
H 26.3326429 23.7130372 51.1319938
H 2.4838505 42.0034429 12.8005896
H 5.5223953 39.4480630 48.1782982
H 52.5596128 15.4840042 53.4685250
H 21.9494329 26.0807478 35.7936852
H 32.7052633 5.3259936 8.6986381
H 28.3765851 9.5780889 0.0978632
C 50.4029854 52.8505009 50.7787357
C 10.6782734 42.1800143 24.8054144
C 1.8455443 17.5629698 43.7206630
C 37.7991962 52.4479127 46.7909033
C 35.4259355 24.2993615 1.9194976
C 7.9453709 22.9869764 11.7003838
C 15.9364706 6.1059559 15.8748010
C 52.5491001 35.5805470 8.4750313
C 53.9922667 32.4327133 15.2092561
C 33.5626661 39.0421255 45.3524222
H 30.0673076 39.3513927 49.2719058
H 21.9743551 15.5422937 39.3544166
H 50.6842823 12.7493028 20.5636083
H 34.9719167 16.6776245 10.6579062
H 16.0441409 36.1252327 25.9986346
H 22.3823734 0.4740168 44.1930441
H 29.2121591 36.1528232 47.7333734
H 6.7089334 54.7280990 54.6632289
C 5.4814084 44.1334636 3.4309417
C 39.4752075 38.5284537 51.4054166
C 14.0551273 15.2188633 48.0101439
C 53.6901085 46.5216558 30.9180747
C 38.8990149 3.3241358 48.9608000
C 40.3228228 21.3449313 0.4750797
C 31.2014810 26.6246857 16.6678262
C 33.7206004 15.4577417 21.4813510
C 35.0100012 23.5469009 26.1812472
C 9.5412786 45.8911846 55.4567592
H 6.0888134 28.2409370 46.9699622
H 5.3025472 48.4445602 1.9382443
H 27.7538690 46.3564355 3.8846133
H 6.9428389 49.3408972 2.0152017
H 1.8497146 17.3847151 49.2951345
H 33.6847318 36.0227435 11.0562723
H 35.0742279 1.4716872 6.3246975
H 13.6165336 45.8998937 32.6671689
C 34.3071216 48.7621970 7.4479556
C 37.4970863 26.1778625 53.4468941
C 40.0751980 46.5354492 15.6482937
C 38.9969216 33.3091334 49.2514022
C 42.5773572 55.2574071 37.0578602
C 45.7745457 31.9821554 14.5990650
C 4.4743287 9.6208904 31.2817415
C 8.5329498 27.8417033 11.4533744
C 12.0638419 10.6063198 39.8514108
C 12.2518385 53.1280274 22.9977313
H 0.7593057 15.1337528 20.1585299
H 6.7763853 20.3594035 55.4152683
H 8.3431427 5.6264848 25.6433567
H 55.2572529 21.7862571 13.0414243
H 44.6842427 47.4809967 49.1417233
H 54.2796144 11.7092407 28.8953582
H 41.0751418 0.6485990 45.3423332
H 5.7067069 54.4351747 53.7272220
O 48.8104863 2.7110712 33.7174362
C 48.1649669 1.7196565 33.9577058
C 53.2386746 34.1092015 44.5749886
C 30.8294996 24.8399859 8.3002932
C 4.7006241 0.1096207 12.0414815
H 27.8936583 8.7817221 0.7448057
H 37.6477551 14.6492782 50.4409690
H 41.6503651 53.3304534 25.6854746
H 20.9006384 26.7275652 36.0050533
H 36.5429775 25.5616118 19.8645688
H 50.5013155 38.4640702 13.8473016
H 48.3096054 45.6901928 50.2509280
H 31.4870026 43.6617385 23.4468017
H 42.9510458 26.0259124 27.1166199
H 39.2327258 6.4763899 33.1270952
O 18.0867194 31.1600241 53.5865559
C 18.4233705 31.8226496 52.6576539
C 19.4810180 52.9001807 13.3459576
C 8.7385205 49.1039599 52.4787831
C 25.5136269 37.8268774 11.2322529
H 14.8542012 43.3151067 44.9404578
H 27.4507661 14.4691179 20.8359789
H 26.7197964 41.6535204 10.0920463
H 39.7458078 4.3253990 42.3924507
H 44.6969101 41.0227401 13.2060767
H 43.2397002 19.9143305 45.6815407
H 4.5537546 18.8628557 43.1744731
H 55.2523725 37.7143424 32.0524517
H 27.9346529 0.1110589 10.0726178
H 36.0792257 43.8442699 39.5929850
O 7.4575409 12.4127214 34.6493548
C 6.6456907 13.0924092 35.1982481
C 18.1489409 45.1465909 33.1988730
C 17.4751032 30.1799594 17.0699304
C 31.7160262 54.0870959 43.9343087
H 31.0913813 25.7574941 27.2626132
H 4.8284359 13.0315655 23.6890831
H 52.1064266 11.6072676 34.3523833
H 43.6558999 4.9283138 39.6699420
H 49.3082059 9.4002522 38.1172894
H 26.5138576 36.3360328 5.5428815
H 24.2012106 11.0508079 21.3187152
H 52.8183120 10.0394585 6.0965738
H 22.3234310 42.9474199 25.3590708
H 47.3024901 27.6987196 19.1670867
O 43.2255996 38.6577305 32.0698256
C 43.3918755 39.7407237 31.6696298
C 31.2327794 38.6215778 36.3928359
C 52.1157702 17.1250502 15.0902702
C 53.4463295 4.7229175 50.8185247
H 3.4190553 25.3294431 51.3210618
H 49.3590194 18.2091136 48.9745085
H 42.9887454 48.4574438 21.2149329
H 22.4657940 17.3053926 39.4750456
H 25.3760886 40.2978746 38.9949422
H 55.0853874 45.9365110 51.7865753
H 36.5552759 19.5725814 20.8438206
H 18.6927222 43.8658775 49.3145846
H 28.2790710 46.2739780 27.0607205
H 11.4670300 55.3494192 15.3504079
O 39.5591868 36.6859926 4.2326019
C 39.6765282 36.4067759 3.0024347
C 28.0313722 14.9470512 10.8358771
C 27.4754794 25.5338391 40.9763325
C 30.9713026 12.1331070 40.6888114
H 7.8266342 36.2568239 38.9543386
H 1.2835534 48.2726764 2.1081119
H 18.8945505 2.2995108 46.4539212
H 45.4702662 44.2416796 3.3482870
H 17.4336764 41.8053697 53.1756471
H 11.9728706 15.0886751 19.2985397
H 40.5788113 51.8723490 32.1031937
H 7.5531988 16.7848260 27.8667903
H 41.8167619 6.8980506 46.8339496
H 3.6425301 46.1911386 50.2111646
O 18.3441748 50.4701639 21.8616855
C 19.0269398 51.3026675 22.2362240
C 1.2165239 29.0724077 45.2815356
C 15.7998946 12.1676460 10.0900583
C 10.3090173 53.3939559 12.5099320
H 16.5775281 16.4232115 26.3822044
H 50.6835064 9.4266511 37.8304718
H 0.6793553 22.4209860 12.1100599
H 40.1338534 50.7702292 5.2882191
H 33.8535460 33.2816591 34.6575318
H 24.0095468 21.7903441 47.5368128
H 29.2793203 9.0414863 0.3603217
H 41.0954526 51.9198811 5.7443767
H 36.7173288 30.7265639 46.8084839
H 13.5709741 10.6131835 49.0621075
O 14.8265614 54.3100636 43.1692063
C 14.5092337 55.1577952 42.4098204
C 12.6241274 21.3776450 3.0121661
C 8.7063919 38.7110549 43.6081513
C 44.1637613 12.2021695 34.8247614
H 7.1199005 55.0670573 23.6038340
H 22.7990962 52.1632397 54.8612936
H 27.5345171 8.9295130 54.8940048
H 30.9182751 23.8148487 47.6589268
H 3.8616780 22.1828441 13.3172503
H 40.3014234 53.9509160 25.6794259
H 0.8327565 49.0329827 0.9326405
H 3.1486148 37.8354270 26.7782722
H 49.1113059 52.2365747 24.1238552
H 25.8127657 47.0803263 55.1478033
O 52.5851310 23.3759160 35.8656219
C 53.0564364 23.3525928 34.6889240
C 4.6355537 25.2233708 48.1168192
C 20.7762245 14.8404469 17.3707913
C 49.7459151 1.1151089 53.8670655
H 42.8392601 9.4969726 40.8988740
H 37.8395916 17.0774822 25.4216887
H 21.1765975 44.5815218 22.1617579
H 5.2374154 22.3951480 12.6801296
H 40.5599198 51.0352183 6.1579176
H 29.5260934 42.3304231 40.9656314
H 3.9006187 24.5187187 4.8899511
H 51.0650792 24.5614359 18.8391238
H 15.6805284 9.5356125 29.8203806
H 9.3678893 13.5803145 7.3688774
O 15.3634923 47.0273473 4.1370544
C 16.3300641 47.4613812 3.5000240
C 14.8855293 33.5812894 32.2858899
C 1.6738549 1.1147547 9.0912387
C 45.7784039 14.8752452 52.0839311
H 46.6166677 10.7869070 37.5945723
H 41.5592550 9.0857154 41.3166168
H 45.4115980 4.4563086 8.3340438
H 25.3249377 23.3294570 50.3335311
H 2.6476214 22.9111608 50.4085652
H 11.7004108 13.5458048 19.6221432
H 43.8499966 49.8894601 45.8614528
H 13.9365046 14.2751127 3.5647563
H 38.7872043 47.2987657 43.0994914
H 1.9080690 11.1205636 18.5354434
O 49.0460988 54.2833163 14.8795467
C 48.8557257 53.5177362 14.0651647
C 48.2721821 52.3464411 7.3635814
C 33.2305345 29.2318508 17.5619759
C 40.6267550 39.9439767 23.5049903
H 50.5421202 46.5062206 28.7987690
H 47.2196116 20.7146859 39.0669723
H 35.3233288 7.1809459 41.7530619
H 40.4972291 25.8201682 13.7167853
H 8.9934712 46.4576309 4.5513394
H 46.9141938 45.3214422 11.8584366
H 20.2565899 40.2999963 0.8065059
H 49.0047176 54.9224379 38.6558915
H 24.5765827 18.0681945 13.9014312
H 18.4160009 0.8104601 46.5221117
O 52.1572399 22.3811715 48.2453041
C 52.6399600 22.6585715 47.2516993
C 47.7874685 5.8377751 48.3975924
C 44.2929125 40.2719121 23.8749741
C 42.8982364 15.1394841 15.5051015
H 11.1784120 51.0220622 37.6374254
H 27.9355411 25.9384016 30.6166225
H 54.9499958 40.1896036 6.9923157
H 36.5812801 7.1151120 9.5104281
H 53.7700380 15.9104209 37.8807651
H 21.9577282 19.0502932 35.3938309
H 49.5766925 0.9011189 8.9782259
H 38.4414442 16.7810936 16.2953401
H 11.6618118 35.2149689 5.5161028
H 36.5932456 3.7131102 21.0124501
O 4.7240914 20.3614499 10.2111562
C 5.4400041 19.5703879 9.8962259
C 21.8386035 23.7774440 1.3645277
C 4.8997258 47.1684633 40.1364265
C 54.5804353 33.2536987 41.5458642
H 44.8721650 35.2512194 38.6293869
H 54.0661032 37.9302372 31.4025195
H 46.6499187 33.8609221 27.1642426
H 50.1860032 48.9760948 31.0778277
H 27.9988918 2.1530863 49.2672344
H 48.8853001 33.3666352 8.1943216
H 5.6593235 19.4555981 50.1160202
H 32.5896537 15.4350077 28.3278943
H 53.8358870 39.4322297 6.2907729
H 38.4968893 25.5612147 27.9767655
O 45.9955026 30.0203413 26.3283351
C 45.3327650 30.9068202 26.5783640
C 0.3472051 50.8423945 43.5873415
C 34.8606438 15.8553191 48.5179812
C 52.8145948 9.7618129 24.8913924
H 52.0392786 20.1789458 38.0682992
H 54.7545533 27.7372207 33.9911709
H 5.7514192 42.9661058 15.6086265
H 44.5664591 34.9327087 37.1420081
H 15.4696506 39.1557315 8.2340622
H 1.7202930 50.0907737 16.9437364
H 27.1468645 45.0285344 3.4339508
H 36.6362251 17.9955714 21.5195058
H 16.7492250 9.3623549 28.3509351
H 22.2506653 44.4984003 23.3841466
O 37.5109430 15.4810714 50.7817526
C 35.7797179 24.9436335 51.3860057
C 11.2379712 35.8738465 40.4245629
C 0.8679776 41.1025849 43.7912870
C 10.6116404 23.0006807 40.9518038
H 44.4261762 48.2745611 46.1334691
H 30.3279229 27.2901897 37.2278730
H 15.0426912 45.9834568 20.4518593
H 6.5424675 35.8834950 27.9075920
H 47.5267914 46.1806544 12.8394782
H 29.2226714 46.0889803 48.7207934
H 25.6348448 8.2054786 31.1058744
H 53.9511956 44.7190396 11.8115153
H 29.0796998 41.8273721 39.6081872
H 10.4447173 44.9573569 11.6061825
O 13.6231832 28.0939925 17.9081157
C 13.5247819 27.0389598 18.5500344
C 36.2051260 51.5126528 42.3257200
C 21.8080953 12.9737887 7.5682483
C 54.9866748 10.6705688 48.4212034
H 26.6021129 30.6382646 25.7970372
H 43.6398831 4.4205097 41.0545648
H 39.9395589 11.4226197 41.4329173
H 27.5398264 34.6455951 49.8177508
H 50.1066422 16.4628111 1.6801272
H 25.9967207 39.0774787 37.8485789
H 25.7012720 4.3921937 5.4778171
H 9.6624726 36.6614313 53.0686461
H 13.8054337 35.0050632 8.2604651
H 38.6502623 54.0366607 40.8861850
O 21.5794508 12.1764336 13.9311632
C 15.4069377 31.1748739 5.4391435
C 34.9354932 5.4620388 45.8814480
C 7.4605201 34.9863572 19.1995754
C 50.2712717 35.3144613 11.0787583
H 39.3997356 0.8786032 31.4695815
H 45.5136122 34.4268510 27.1966437
H 6.5535864 16.9125956 28.6513218
H 19.3184744 22.3651303 8.1288890
H 2.5435532 16.0880686 27.3359791
H 33.2189578 5.7653481 22.2680384
H 4.6851672 25.9071935 53.4719177
H 12.4980694 18.0355704 54.4268494
H 29.2028092 32.5683862 17.2169693
H 38.7215516 43.2557583 27.9897229
O 22.6899496 17.6161134 29.4827702
C 21.6285325 17.1372125 29.1332596
C 2.2141046 34.0056186 47.0050476
C 24.0325163 38.7117324 27.7783887
C 48.1693227 20.8804677 5.9279076
H 20.3434514 20.9180422 35.7464710
H 32.1731461 26.1680124 49.2426696
H 18.7580713 16.1375976 22.3869123
H 24.2787208 0.1581872 3.8377724
H 49.3500959 16.5624888 0.0278456
H 14.7828696 2.7900647 30.8654765
H 4.0418223 28.7174742 43.2517642
H 40.3757064 33.8584384 38.8277156
H 19.2503772 43.6795642 38.6299090
H 40.6239375 51.0569113 7.2439890
O 40.2333240 46.2674723 11.7769880
C 41.1063891 46.9451740 11.4681665
C 54.6482909 12.4533869 3.3797739
C 47.9570045 23.8276281 45.6590146
C 48.9457165 29.6495183 29.1334302
H 52.8336785 43.8081859 12.7127978
H 3.8747980 12.0815451 39.5450358
H 18.6541283 7.6088311 37.3900125
H 13.9317162 11.9347787 20.4980241
H 33.1563361 33.5613671 36.2890243
H 29.0589550 46.7430402 47.3970589
H 32.3148753 23.4086327 19.4307076
H 7.1598734 18.6312647 20.7542248
H 53.0570520 24.1701403 24.5845628
H 20.5564913 31.6197234 1.3016083
O 5.9721817 16.8149600 11.0882400
C 5.1607176 16.5744143 10.1943185
C 19.9219698 55.3415721 55.0007773
C 53.9541934 17.5223124 35.0519398
C 22.0609768 45.8652390 39.2306769
H 12.3337846 12.9894890 6.1618794
H 45.6548411 3.2549126 46.4530254
H 26.9238829 23.0487864 13.7670579
H 27.6744134 0.6645339 8.6946302
H 24.7016280 16.9810966 13.1143532
H 52.0588131 46.2010874 29.5146189
H 0.3900077 41.1822703 27.0135865
H 23.0771558 42.8286266 26.8728942
H 3.2786536 18.1564634 49.4704384
H 29.0121160 39.9844345 8.2638913
O 8.6736130 11.5017198 43.1345160
C 9.5612860 11.1210936 43.7534628
C 12.6197396 48.0171945 47.8288011
C 10.5856942 25.4845178 53.5269348
C 9.5563620 23.9686035 20.9200249
H 38.9397703 44.5664631 27.5825824
H 40.4638442 37.5180975 14.9163116
H 8.5618312 34.9469790 26.5816054
H 49.7850525 40.0412907 20.3878198
H 2.3792624 42.0420512 11.4386488
H 6.3947575 53.9290108 23.3979161
H 2.8482328 10.4588045 48.2074161
H 46.8781166 0.9776841 46.3823763
H 31.3547166 24.2579502 46.4479414
H 42.2639248 15.5832846 2.7353975
O 53.4906255 23.5412255 28.6800826
C 37.6000365 19.6119060 54.1501191
C 6.4282982 53.3947674 11.2278114
C 52.9052013 22.6220068 28.8262644
C 43.5246285 41.5874525 41.1740345
H 38.9759792 17.2496912 15.2930080
H 46.2855768 50.1235120 26.8428949
H 34.5229807 9.6034697 19.3158635
H 52.3202677 51.7010597 35.4240574
H 3.3564117 46.7925155 51.5043171
H 47.7847528 46.4556629 33.7143667
H 50.1894014 16.5707251 37.3523921
H 24.0057163 42.6545229 35.0114261
H 23.7860431 32.5491807 17.8874263
H 11.3435378 0.3579638 3.2385653
O 51.3247303 7.8534629 45.3710220
C 26.4406862 44.7530813 29.9481317
C 32.3686598 15.8043634 3.5333961
C 24.0536419 35.2251269 26.1649370
C 19.6712732 48.1066404 34.9271198
H 8.5673975 17.7387227 20.3803711
H 32.5507005 53.0142396 1.5067642
H 20.2312685 51.7540725 51.8325861
H 24.6003676 45.5136331 41.9019344
H 32.0270715 4.3239433 9.6369823
H 10.4889690 29.3833249 27.6076163
H 45.4391158 11.9253449 37.5206589
H 21.4599700 52.3334227 50.9295958
H 39.0534411 44.9890630 21.0125402
H 45.7143302 2.9249968 3.3151251
O 8.2765630 20.2671714 41.4955474
C 8.2227858 19.2991841 40.9743683
C 6.4087230 30.5046563 3.5711165
C 36.8273481 41.0362040 52.3804476
C 52.8390836 54.7054737 36.0292344
H 42.5072301 18.3717500 51.7241351
H 22.6102322 11.4559073 18.9681207
H 39.4156299 45.8397236 19.6182198
H 15.2182094 10.1285998 28.5032490
H 36.9877233 53.7964417 19.2617163
H 38.1631201 17.1675395 17.2114764
H 44.0500209 40.0576097 44.1283914
H 27.2667606 38.0785753 35.2849062
H 30.7490989 19.6596199 19.6083851
H 17.1713534 44.5452161 54.2473597
O 49.7750951 36.9794845 22.3356871
C 50.8398364 37.3645165 22.7429689
C 5.5131085 44.7727887 13.5065477
C 1.0290285 48.4236852 26.0690425
C 8.1822554 34.3074399 35.0571192
H 2.5579649 47.0274914 22.5539226
H 22.6322687 53.5450787 55.4096988
H 47.9713304 53.8265818 39.4847773
H 0.5210367 16.5159920 21.3492317
H 9.0763794 6.7677998 26.4547248
H 23.2535687 20.6826530 48.3767496
H 22.2401450 18.9082600 36.7461749
H 1.6463892 42.7648438 11.5191972
H 0.0521370 54.4785829 49.0061024
H 25.1725119 36.5310730 4.8330136
O 26.9537244 34.6510094 43.4309922
C 27.5903801 35.7381130 43.3998780
C 26.3672938 34.3755841 29.6520692
C 37.4730410 27.1692296 43.8389596
C 45.1547224 40.6076018 54.6716519
H 2.5279370 34.7307015 19.7669820
H 20.1179253 33.6608269 40.6721236
H 41.9113101 18.3136305 53.3585616
H 55.2625778 42.3952342 26.7780900
H 5.5717080 53.2029352 53.3656261
H 22.4752710 2.1471231 43.7484255
H 30.8560546 45.5898254 26.9958639
H 54.7125152 54.1908528 39.8711922
H 14.9072678 34.2220006 9.2089369
H 39.9594123 19.5049511 40.8856071
O 36.8805111 19.7043350 32.8660476
C 36.8040878 18.5264939 33.2257144
C 33.5027539 24.6749501 32.7997336
C 50.7000987 29.0826014 26.5660165
C 3.6050933 0.7124596 50.7254102
H 35.7931985 29.2147490 40.8400221
H 54.0577785 13.4640683 29.0369542
H 9.2227288 44.9466171 12.4879039
H 37.0730045 45.8563779 12.1157769
H 5.7823889 7.1591718 13.6480444
H 52.0670345 13.1302362 33.8525539
H 3.3054372 35.1999682 8.5764704
H 53.5536856 43.8138092 29.2878757
H 54.0734131 6.6506352 31.3269253
H 2.5875765 6.8653951 37.6801974
O 32.3617243 16.1321057 35.6311779
C 52.2362814 11.4272389 51.0849831
C 41.4896421 4.5287914 36.7120954
C 21.6569602 31.4192004 12.2178076
C 43.3581399 42.1931878 49.9749656
H 23.8108731 39.9874979 7.3805684
H 53.2638456 12.9401261 28.1913813
H 0.2292834 26.7380430 38.0498491
H 7.1363106 38.7464088 47.6862929
H 13.1857778 19.4908892 54.1163561
H 4.3542610 7.5690521 14.1154837
H 54.2888029 12.6228268 28.4800926
H 42.4062264 15.4204975 1.1376179
H 44.2595110 2.1904886 55.1795603
H 41.9057765 9.4613624 36.0016102
O 53.8692424 47.5365316 0.0769851
C 53.9351817 46.6297564 54.6922634
C 35.8248519 27.6121688 48.7601499
C 27.6979904 40.6125764 3.5732964
C 12.1463938 41.6016971 48.7698565
H 12.0150080 26.5519853 20.8408901
H 20.3723593 22.8592461 30.5171632
H 8.8108721 6.3806569 17.6316784
H 25.8221515 30.0264162 3.9376212
H 11.5280122 0.8746668 27.8412633
H 39.0989692 33.1704475 37.8570934
H 51.8613552 24.7314594 31.6086825
H 53.6946849 37.1726391 42.9642109
H 0.2473464 14.3084878 43.6110668
H 31.5761719 47.8920728 45.0731058
O 18.6205853 3.0011269 9.7523372
C 18.0112481 2.0246094 10.2219234
C 27.4611387 43.5438602 38.6264055
C 16.1503398 6.0105666 43.9179891
C 48.7020439 44.3190798 8.3935147
H 1.9140874 45.4248241 42.4872967
H 37.3252274 46.9297925 42.4645493
H 18.5822751 46.6817364 24.5686141
H 47.5196041 13.6397221 24.8922110
H 28.5073886 51.4643893 16.8656515
H 6.3050102 40.0812632 47.2360780
H 40.3462192 4.4087016 41.0171283
H 11.1931716 34.4195018 4.5313011
H 44.6744577 27.4092688 53.5352748
H 38.3557335 45.1883598 28.2887777
O 10.1281097 27.8327542 44.6928475
C 51.7365453 38.2624003 5.5228963
C 12.0431876 14.1871935 23.1550828
C 35.6043336 13.3939517 52.2173946
C 52.7953721 31.3579266 32.5723610
H 27.3577047 5.0279011 39.2994701
H 15.7257675 9.2550050 28.6640577
H 10.5386528 51.0091684 39.0846776
H 39.5144606 34.7745293 37.4518778
H 51.8311583 24.2500450 33.2326627
H 35.8556716 15.7215759 10.4966968
H 53.2942600 44.4211452 8.3149356
H 17.9320317 47.8265232 24.9422467
H 52.2620186 45.3492752 7.7861241
H 35.2267170 7.9749621 9.5109790
O 48.0196864 43.2349782 1.1822467
C 48.1591459 42.5189685 0.3109656
C 1.0583362 30.6179713 54.5026968
C 37.7460009 17.3540531 9.8633993
C 32.6918954 37.7558227 54.3595216
H 41.5292743 23.3362553 8.9433182
H 30.9978594 27.5772396 49.2167494
H 43.0515863 49.7903727 21.1274189
H 26.7575748 14.6218904 22.0386397
H 36.0908079 10.6462081 3.6241703
H 38.7915125 44.7709253 26.5107033
H 31.0906828 24.1409214 19.6048465
H 1.6493168 54.0302501 7.7612658
H 45.3437023 1.8486721 1.8707804
H 18.7081518 42.3100777 38.5869008
O 29.8108626 38.8611425 49.9909695
C 33.0331943 0.5848597 34.5068083
C 14.5838372 53.2949178 38.9347312
C 9.3101651 29.0861174 16.0496554
C 41.2279730 12.0826307 15.2556654
H 26.2440898 10.9157702 37.6409694
H 37.8201041 43.0938122 39.9760750
H 38.2842879 43.5377751 27.1592036
H 39.6566791 44.4325775 47.0428257
H 39.6542569 0.1881144 22.1471490
H 54.2488749 1.2922580 32.5492587
H 52.9788721 1.5989262 33.3345435
H 25.5433056 54.6830600 3.3451875
H 27.6552345 33.4893929 50.9495783
H 36.6422078 49.7140562 49.3954521
O 27.0165504 33.9732660 50.2955763
C 33.7244483 9.0359967 35.2745494
C 47.9996821 40.4886174 43.9488880
C 32.6036495 44.7246520 15.1961582
C 54.8569120 26.6119987 19.5021861
H 1.5313678 22.2156092 49.3643427
H 35.0901239 30.6134162 45.7705282
H 30.5640204 27.1376409 27.0220590
H 37.1964654 50.5280145 47.8725523
H 34.0494067 33.1587950 35.7212848
H 2.7005574 55.0788348 8.1773892
H 33.1317897 46.4528495 23.7839069
H 15.3853349 7.1909434 51.4012635
H 28.7372331 25.8726895 34.6408452
H 37.1392490 46.6908119 11.4055279
O 28.6419953 42.9284082 13.8055975
C 27.8793870 42.1004700 13.5615810
C 19.5807319 14.8242779 2.4938037
C 24.4494847 32.2629035 15.1833832
C 41.3125800 27.1450699 46.5735916
H 28.7895315 33.2307400 18.7449633
H 5.6655712 53.2374504 55.1582846
H 38.2188459 33.9775438 38.5870698
H 19.8429254 47.8673787 2.8588746
H 45.3060875 26.3281433 53.5388415
H 35.6538217 51.5080054 25.3327286
H 19.8180989 47.8629101 38.9707096
H 48.5317128 46.5159223 35.0594562
H 33.5042470 6.3191917 2.7594049
H 20.6440902 19.4436001 46.2552594
O 18.9698619 5.4091541 18.6131840
C 0.0284259 2.3847585 29.5550938
C 26.5693732 21.1646053 46.3245423
C 19.7996955 9.2924709 9.5139310
C 54.5390447 4.0694068 15.9512827
H 52.9982778 42.5685863 30.0529893
H 27.8094225 42.2654363 10.8778224
H 32.0772563 42.5661739 23.1222023
H 23.8250988 38.6503642 40.5389646
H 1.1838733 53.3621324 51.6488764
H 37.1875889 54.3347006 20.4306453
H 41.3735925 10.6448347 36.7742311
H 3.6475776 23.4821872 4.2418929
H 5.9449423 49.0575648 2.6295517
H 26.8280226 10.9508396 14.6561568
O 50.9281692 53.4726758 49.7975596
O 0.5772142 1.0299888 9.4504294
O 27.5724925 45.1356543 29.9669899
O 26.6545333 40.1935732 3.4165931
O 51.9447830 9.1402622 25.1803728
O 22.4018473 37.1466534 11.9061861
O 15.7666209 16.0710467 14.2406942
O 51.2832919 7.6828477 46.7385659
O 11.1150770 10.7136609 39.2628513
O 33.3741184 7.2346003 50.9388094
O 8.5694400 2.5323236 16.1299082
O 11.6038670 22.6710282 40.3295388
O 30.3921120 12.8223773 35.8924353
O 35.8687980 40.6411490 51.9187358
O 36.4511516 51.5495709 41.1984938
O 40.0703895 39.1737616 24.2713974
O 50.9285381 8.1452151 42.6863657
O 50.6078299 0.3907871 30.6434827
O 5.9627364 46.8259547 40.1874407
O 31.8001976 47.0135584 45.2660899
O 0.0856027 49.7667017 44.0140748
O 32.1546026 26.1858653 16.0884383
O 31.2555602 53.0260651 44.3598732
O 11.4353817 1.7042569 27.2783886
O 34.5169643 5.4792830 44.8480776
O 13.0988769 30.9369760 39.0667059
O 40.0181401 47.5340839 15.0464790
O 4.8108995 7.5958670 18.9971425
O 3.4972830 41.9663178 11.7677515
O 1.4777292 18.4578886 43.0212553
O 41.4933443 11.2232194 16.0761600
O 42.6502118 13.9845026 15.5685007
O 3.6506538 25.5434389 47.4306455
O 23.9257567 32.2115789 14.1057590
O 39.9051452 44.7663820 27.3505889
O 53.2406028 51.5509698 34.9948535
O 27.7801717 25.2171047 39.8149428
O 41.1353334 20.4487604 0.2306788
O 7.0338929 53.1498343 54.0588394
O 22.1024275 19.1943460 17.6409111
O 10.4991722 24.4015314 53.6251308
O 19.9317711 13.3806160 4.9982203
O 51.4593517 24.6888372 32.4549439
O 31.5857686 17.1077754 51.0674989
O 54.8319221 13.8078438 43.3546923
O 52.4094610 33.5399771 44.0255774
O 7.2410137 54.0755051 11.7649802
O 39.4837712 0.4304374 21.2912410
O 9.8974190 35.8377435 53.2613828
O 27.1848663 26.0957166 41.9532521
O 12.7258686 50.8150596 48.7205325
O 1.3159437 20.8828955 37.2341571
O 53.5916157 23.1547688 46.6236311
O 45.1851618 39.5401840 23.8416171
O 3.8307432 34.2582547 19.5907479
O 27.0138649 35.0762016 28.8033869
O 52.8869469 16.4760042 31.2826649
O 42.5379346 18.1205824 52.5459077
O 52.3663758 19.9886205 45.6167225
O 42.4172720 48.4912642 50.6857245
O 31.3845364 7.7633969 44.2748730
O 32.2551939 15.8013853 2.3907010
O 55.3386111 21.7055621 12.0227512
O 30.9893159 19.6864134 23.7398252
O 33.9645241 38.4132144 46.2519518
O 46.8642020 24.1391961 45.8782201
O 15.7278090 5.4284834 16.8260981
O 22.1473340 25.1661010 35.5399745
O 47.9342963 14.4677308 25.0021440
O 7.2873032 14.2335468 5.1107316
O 42.8862655 22.9350427 15.4586577
O 42.2844208 15.0048699 1.9171866
O 0.1868520 4.1872146 15.6382015
O 52.7214485 22.5656460 41.7662848
O 48.5177921 12.6997840 34.1415715
O 55.0296133 37.5173940 31.1338164
O 17.8993258 6.7350783 37.4649174
O 46.7781456 6.2875479 48.9138129
O 12.6013847 14.5647709 24.1224311
O 36.7289733 24.3859996 50.9199995
O 49.9685163 37.6839922 14.1609249
O 13.3058462 24.3416344 13.7496645
O 18.1067803 20.0298177 15.8825720
O 38.9323419 6.3608328 32.1872754
O 19.2710081 40.4557657 1.3218370
O 42.1340630 53.4159086 15.4961701
O 25.3634089 8.1410573 31.9608250
O 0.7852174 43.4227907 5.0195840
O 19.8450691 54.5954706 0.4465008
O 29.7879949 11.8996426 4.4625044
O 41.4461216 44.6301476 53.7718266
O 36.1414765 29.3796055 37.1053891
O 32.4195462 35.8758440 13.0726593
O 3.7517055 9.6573178 30.3309643
O 18.3522279 7.0597416 6.1711062
O 24.7213148 42.1584863 34.6659202
O 35.9892868 23.0643443 26.6402363
O 42.3288595 49.1329494 20.9041297
O 5.6822105 38.1874477 46.8121044
O 10.7998939 28.3666026 43.8446614
O 13.7825975 40.0958105 14.6291652
O 37.3017845 19.7724554 53.0218431
O 23.2032940 36.2462006 26.1121342
O 24.6394858 34.2231064 26.0729773
O 22.5416315 32.0754236 11.8834899
O 20.7637926 30.7853217 12.8141289
O 38.1663458 18.4483795 10.3448419
O 34.7735869 13.9872851 51.5864660
O 22.1975004 1.4933722 44.4473125
O 23.2530767 53.1536302 54.7230740
O 25.0187274 32.4637648 16.2450332
O 6.4059351 27.9848442 32.6413640
O 10.8580629 50.4536163 38.3495570
O 42.4516656 27.2441826 46.7604698
O 21.6227615 52.7983325 17.2303949
O 0.9025010 28.7082016 44.1242950
O 18.7655183 27.2459598 33.6672194
O 26.0555060 26.4088654 6.2167519
O 20.2385346 37.8681607 2.2453139
O 43.1454791 40.7877677 31.2892511
O 28.1979142 25.8593784 6.4067275
O 13.6264430 24.6264037 8.4000633
O 8.9751728 35.0940554 47.9995176
O 49.4591140 46.3467500 38.1629627
O 7.5346401 16.4765087 28.8729307
O 22.1331916 33.0281324 32.7789036
O 9.1884303 14.7612720 39.8685218
O 13.3138541 46.1781148 15.1529163
O 3.7289497 38.4538708 27.5237530
O 14.6529123 41.3424288 30.2888157
O 51.9755229 12.0964487 51.9893671
O 18.6441892 46.0864873 32.6069670
O 43.5842412 48.8554496 45.9544443
O 50.2051454 50.7465717 18.9900513
O 28.4101178 32.6537631 17.8738417
O 38.9120619 18.1590513 31.1200961
O 28.6163356 46.9640665 28.1319436
O 40.2121888 2.3380858 33.6643042
O 25.4158302 5.1834213 5.2002161
O 31.8348231 24.1620998 19.0153867
O 36.7163832 49.8860996 35.1565672
O 34.6559693 14.8438910 21.0389751
O 19.5081516 20.6619113 34.9272263
O 33.1564313 22.5277035 15.6389997
O 21.5309171 55.1471325 17.0243963
O 9.0054125 49.1147455 51.2511940
O 21.3949280 50.6861522 25.2992717
O 52.8039837 10.4825265 5.3333366
O 8.1982705 48.6936168 53.4744098
O 46.1847678 11.4653656 38.0710916
O 22.4740637 1.5289566 14.5312392
O 0.5611474 46.0534519 51.7703185
O 35.5803014 5.6169965 46.8549733
O 10.4553608 8.3964174 53.4820163
O 2.3056135 44.7037353 43.1755726
O 9.8236575 15.2104079 50.9665958
O 28.3897656 44.2022110 38.4419418
O 1.6745268 5.8101032 44.6518694
O 29.6280171 15.6668340 50.8639630
O 43.0391169 10.8340264 10.1641321
O 0.4586411 7.9771543 34.9905639
O 44.0535421 41.0691323 44.7871590
O 24.6696570 10.8269380 20.3455309
O 17.2240671 21.3892432 14.1166530
O 34.5879178 50.5947665 27.9118467
O 11.2162345 35.5587839 4.7014477
O 50.2231859 48.3721546 30.4115391
O 4.8132050 3.2299984 47.3254544
O 32.5278361 4.2987555 8.7362741
O 22.8964121 42.4071946 25.9610670
O 2.2484848 16.6927227 44.3198355
O 36.3008422 25.0285012 2.3322809
O 13.1711039 10.1970053 40.3702936
O 44.9600917 6.3817591 32.7979205
O 36.0338787 0.3285980 11.8894139
O 31.0643773 33.3919185 29.9210541
O 0.3331648 20.2299640 17.5276931
O 44.4660332 32.5536084 50.0084116
O 55.3926000 47.8170895 25.8290876
O 2.5166551 48.0852673 22.7255515
O 48.2149352 41.5750610 55.0624554
O 10.7159738 10.8856657 43.8992806
O 49.9449019 9.8346139 37.4854898
O 36.7801261 46.4809270 12.9905677
O 16.0112530 49.7885963 21.0925777
O 40.2771828 38.9086023 48.0682803
O 3.4286230 12.6389159 40.0658644
O 52.2705575 50.9083899 11.4973298
O 46.4679296 50.4610886 25.8407533
O 21.2112133 52.2236884 51.8829982
O 8.9817946 44.9446269 0.2644278
O 14.7342273 15.2346489 16.0995740
O 54.2364194 54.2955353 51.3553944
O 15.5537483 43.5587236 45.7827043
O 28.3930908 9.9567545 54.4900790
O 2.1482653 34.0463697 48.1230480
O 38.8331579 11.7899656 38.4349648
O 15.7468888 7.0024620 15.1812671
O 22.5291586 18.4536507 51.6727850
O 30.7438831 23.8348553 7.6191043
O 38.0185957 32.5564298 49.3575924
O 33.7698818 26.1407109 9.9022616
O 0.2352581 29.8048531 54.4546114
O 2.1595036 31.1626993 54.5710216
O 54.0551971 45.9581126 53.7799395
O 0.0328885 15.3836534 20.6970715
O 41.1188155 9.9579595 36.1376210
O 15.3541165 34.6041197 32.1771011
O 11.1878026 14.2202099 19.2983248
O 44.0085827 51.4976024 29.1490499
O 14.7669048 32.0375020 5.9477980
O 16.5245638 11.2209418 9.7731783
O 19.4350210 51.7710066 25.2050560
O 41.8918363 33.0128872 18.5797224
O 12.6454868 48.5586123 46.7372139
O 22.1614877 3.8523839 14.5411289
O 48.4694067 45.8494707 34.2672199
O 16.2725191 30.3533071 17.2103159
O 7.2900791 47.4165202 23.7809141
O 39.4732826 16.3616550 16.2221481
O 33.1956070 46.6806565 22.8581942
O 38.0303264 32.2312118 25.8492019
O 28.8321685 40.3222465 43.8906336
O 13.5734828 5.5756604 33.8040563
O 26.9797608 14.8709490 10.2802519
O 21.1892474 12.0693262 7.1790190
O 0.4501231 26.5653027 19.1145418
O 26.8091657 42.5924635 38.3369073
O 39.8573247 34.0214321 49.1833623
O 15.5273238 5.3096919 44.6341423
O 45.4611978 40.8491265 12.5402190
O 55.0758205 6.4498682 31.2702864
O 41.1639132 37.9750349 14.4529164
O 14.2579244 17.0368584 18.7819666
O 54.5578033 12.7613183 27.4395816
O 49.0333495 23.6553498 45.7889618
O 17.5101318 1.0313568 9.9410470
O 28.6045740 46.0280056 47.9028656
O 26.8097979 42.5659550 10.8809128
O 34.4754501 15.7742582 10.0997022
O 50.1771730 52.0944570 11.2184457
O 15.1945373 36.4378317 25.4810855
O 14.4934069 33.1768597 1.6209624
O 40.6116253 26.3652391 12.7372124
O 51.8403577 3.2251157 10.8418716
O 42.3696420 19.6820031 46.2089724
O 26.6684783 25.3252795 25.0555018
O 24.9625413 25.1572302 23.6485904
O 52.6716552 20.8874599 37.7739540
O 3.3397425 15.9379188 26.8128237
O 33.9775500 8.0377674 34.7245566
O 43.3711982 52.2203018 13.7561999
O 4.9325146 19.3328338 42.2082068
O 31.1381091 17.6359433 34.3893629
O 34.9368542 48.4395992 34.7468916
O 37.5017437 16.2125990 9.5412063
O 23.5927746 45.2208348 41.5966155
O 44.9074343 31.0404312 30.7236602
O 48.1642181 15.8818200 45.0615040
O 14.6976294 37.9423230 43.7835700
O 46.3665155 13.8558525 51.7411653
O 51.6957096 54.9561179 35.6484851
O 32.6804718 43.4817681 15.1619562
O 12.6887944 47.0093447 13.0742307
O 1.1105575 53.6460275 52.6285425
O 39.9996459 32.0408025 24.5718962
O 54.0031723 34.5331525 45.4311006
O 41.2991168 15.1294722 36.6478248
O 49.4853159 26.5126669 5.9013540
O 28.9268863 37.2846598 17.5104951
O 20.1110709 15.3075471 18.1700871
O 39.5781022 25.5125479 20.4275833
O 8.4824193 23.5337038 20.3443545
O 6.9340308 51.5752531 46.0533015
O 40.2689775 45.4223038 16.1785249
O 50.6753971 3.2272846 39.3886397
O 40.9127635 1.1728905 44.4535582
O 15.2325034 15.5504189 48.2808771
O 52.0051970 34.9651159 7.6204813
O 11.1719565 42.3422285 23.8460859
O 21.2709113 41.8603065 45.9526001
O 53.9497864 54.5180239 36.4112014
O 29.1891951 14.5291429 11.3804005
O 15.0482403 9.3881162 52.7454625
O 24.1859280 50.0248278 6.5737466
O 10.2628222 46.8006862 55.3280722
O 35.2135908 2.0127773 50.7320017
O 36.7154728 42.2130157 49.5794941
O 5.7088271 13.7255080 35.7010493
O 11.3839484 41.7097781 47.8679805
O 54.9491407 27.3517236 35.1236977
O 42.9188570 23.8230984 3.6792407
O 43.8157923 49.8233067 13.3451926
O 29.7359405 41.6072506 40.3022126
O 13.1971004 52.8467846 50.2547652
O 1.3420934 36.5110153 53.9447516
O 35.8668869 45.0286550 2.5532976
O 53.1450351 25.1136998 24.4831387
O 40.9770385 5.3661505 37.4530069
O 3.4343495 47.1133857 50.6871859
O 39.6824911 25.7221754 28.2174560
O 9.8143417 44.3769576 12.0084746
O 19.2190295 29.0975193 50.4307307
O 54.1749861 40.3945656 6.4043936
O 53.5356407 44.0326955 20.4858405
O 54.1382129 1.1295828 33.5098495
O 36.5247347 18.6500488 20.8118520
O 8.6153810 37.8168503 44.3817383
O 21.0185655 26.8811336 24.1626694
O 44.2045123 29.6735336 32.3402047
O 35.4672592 15.6216240 47.4751403
O 35.1619979 51.3261554 29.9635207
O 12.6310042 47.6398221 48.9877779
O 22.5592051 16.2774005 39.2838377
O 6.4347830 19.1396176 9.3783070
O 12.3141012 34.9657021 11.2525044
O 20.6389623 8.6284460 10.1910040
O 53.4066937 45.3247037 8.1541820
O 54.3620736 36.5599431 43.7625621
O 36.5413159 26.6595538 44.2692041
O 10.2047077 3.2993224 40.9077910
O 11.8370307 4.1710998 42.4950551
O 1.8103754 22.4145365 50.2510199
O 41.1524351 50.2590240 6.6225714
O 27.6436070 38.1192164 28.7797215
O 37.3757810 41.9210741 52.9751441
O 35.9181663 7.6834394 10.0788197
O 52.0089317 18.1481105 14.6747126
O 11.9623956 22.4519018 13.0993473
O 20.6284594 47.8010132 34.2316215
O 22.6231829 23.7283228 12.7375294
O 13.1675166 26.1099581 19.0631619
O 50.2508547 30.0313647 26.0361590
O 10.2872697 13.6458176 6.9060615
O 53.3324520 4.5601880 21.1851172
O 41.9404488 36.5505155 30.1970099
O 34.1743264 24.6079961 11.8351223
O 41.3413127 12.7057236 14.2821708
O 37.5138183 52.6059691 55.4602538
O 53.5144704 30.5595226 32.2517961
O 5.1973402 9.7598972 32.1969855
O 49.8738002 21.9413520 30.9486948
O 18.3685287 22.2686071 7.7111316
O 52.7165697 37.9031050 4.8174159
O 54.0995508 31.3730665 15.5748056
O 14.1536065 34.3232752 22.5936891
O 31.9554760 31.0723169 46.4981198
O 3.6470861 47.5379204 39.8075521
O 9.6604083 25.5606267 14.4193192
O 33.1855997 6.6440410 22.8521662
O 38.1342677 53.4606019 41.5494112
O 33.4796641 40.0683962 44.7517798
O 32.1403861 38.1265819 13.8099439
O 18.9670615 43.1985436 48.8720345
O 7.6983747 22.8110865 12.8956892
O 48.2694131 40.9422415 45.1362838
O 13.8358272 54.0756092 39.3989793
O 3.9343502 27.8065071 42.9041487
O 20.5640626 19.4792327 47.2908153
O 43.1595882 41.9757691 40.1183444
O 34.2489734 24.3324774 1.8186575
O 41.4933916 15.2335192 26.6771366
O 48.8283588 48.0094659 42.7233309
O 27.5300489 1.7664035 48.4146039
O 16.6669377 6.7073904 43.2566139
O 15.5859535 2.0377982 31.0687576
O 37.4401411 0.6598123 24.2575391
O 20.2224318 34.6217373 41.1144685
O 21.6477549 0.3567954 47.4271465
O 44.7817172 3.0763006 19.2639267
O 45.4062646 3.5443354 47.3543235
O 33.6095172 8.1659939 44.8604095
O 10.4621061 0.7830162 3.1927252
O 30.4461369 38.7900502 44.6325910
O 37.1892477 52.6393775 47.7789864
O 2.0591160 48.6109242 26.4816568
O 28.7737307 38.1564958 55.1925265
O 48.7129164 17.0897227 24.3640112
O 15.1772812 36.2236994 3.2368697
O 30.6322984 34.6316825 30.0117492
O 43.5794768 22.0035061 17.5187712
O 4.4504127 0.2518988 13.1924635
O 47.5542023 44.3785996 8.1920045
O 21.0673109 45.1367740 39.1407861
O 1.7921950 49.5657079 17.9756305
O 16.7844333 27.3339361 27.1280295
O 24.8916385 37.5949779 10.3524509
O 26.3068055 37.8746440 12.1871323
O 39.6352812 0.2150545 30.6989929
O 15.9193189 30.1140602 5.1533578
O 53.5026899 17.9158403 36.0078532
O 52.8299206 47.2440632 30.5672208
O 25.3619652 39.5785880 38.4281538
O 5.9879874 52.4001537 10.6410567
O 12.0011818 54.0744602 23.6778613
O 21.6120941 30.2927797 6.9240512
O 19.1419574 51.9789991 13.8110077
O 27.3249453 25.3107323 31.0332040
O 15.1797359 38.3263289 53.2041357
O 10.3349264 24.4136603 21.7668911
O 5.7931393 48.8963809 3.6252747
O 15.1534458 46.5557059 21.5006765
O 55.3504351 40.4368905 43.3387818
O 1.7574434 41.9600503 43.5744437
O 12.8765291 26.8654659 4.2048087
O 45.8148078 22.2922818 51.4272778
O 10.0932499 42.1612546 25.8195096
O 7.3110346 34.6631031 18.0667262
O 31.1761432 1.4884125 23.8653837
O 47.8114482 4.1294714 3.9561404
O 15.7965647 46.4594225 17.7889237
O 16.9484564 47.7661346 19.3730203
O 8.6239092 46.1420951 3.7453039
O 49.3493747 29.6960513 30.2551251
O 33.4361638 48.4188336 6.6330405
O 42.3845451 15.3937195 24.6297583
O 17.0875743 53.7092598 16.9549921
O 44.4238925 12.2776873 40.9031556
O 35.3895033 48.8111197 8.0012512
O 37.5349462 25.0559158 53.9377390
O 50.5728624 5.3661821 40.5165547
O 19.7960324 7.5511082 17.9875437
O 31.0237394 19.0770205 14.7859467
O 6.9712650 41.5780120 23.6778180
O 13.9229661 31.9785670 36.3152481
O 36.9329708 50.4724272 48.8997556
O 36.3402500 46.8604744 20.8215847
O 12.7140089 21.9536899 15.4975332
O 7.1064143 49.3604353 15.7571949
O 31.4092753 43.2415585 22.4844256
O 49.3284691 34.1752684 8.0350604
O 10.8330694 31.7162613 28.6287680
O 28.4036105 12.7703731 25.5584856
O 27.3602204 14.2836282 24.2433971
O 21.3507655 23.8074026 0.3586942
O 14.9698205 12.7556528 10.6416587
O 13.4725493 48.4708360 22.1097828
O 22.2711369 23.7931333 2.4607102
O 11.0436619 37.0358872 40.4280571
O 42.0757117 47.8716269 11.5758294
O 44.8193265 13.0312163 35.2871942
O 43.3886541 11.4950662 34.4398590
O 51.7682880 15.4161313 53.0863292
O 44.5247105 31.6540156 26.8085695
O 6.7155966 1.9803925 47.1142658
O 51.6137830 1.1975867 32.5495206
O 39.0103399 23.2010738 19.7785341
O 4.2043391 22.7553963 12.6682699
O 18.8881108 15.7474591 2.1589737
O 17.1938146 41.2602740 53.9082342
O 14.4940783 0.6814385 41.8986271
O 35.9560587 30.1314132 46.5197297
O 40.8781351 30.1092835 38.2518425
O 46.2131115 2.2929028 21.0175488
O 30.4828312 26.9949473 17.5313749
O 47.2456972 52.6343067 7.7712349
O 28.8885868 9.7205869 5.1834929
O 4.1282876 1.2339253 51.6974110
O 12.8354468 41.1600949 49.6008401
O 11.4131615 18.8822113 3.8802457
O 35.5149346 30.6704401 38.9868497
O 27.5548993 24.0498951 18.4284909
O 14.3221283 29.6668825 24.9478870
O 16.2514997 30.1160988 33.5977947
O 49.8696457 1.3019092 52.7791423
O 45.2674186 1.8857756 55.2653156
O 48.6327320 19.0437001 25.6571686
O 31.5911411 23.5723500 26.6546884
O 12.2365132 46.9898294 20.3680247
O 33.0730586 31.9586547 5.4403787
O 49.2318486 45.9586057 50.4041299
O 40.3872811 3.9076609 41.9513024
O 5.7070100 24.9280661 48.7328583
O 46.6632504 46.0113461 12.4814011
O 31.2874664 27.4930111 37.3026552
O 32.3389983 37.2195495 53.3655587
O 4.5213598 0.1393040 10.7512344
O 13.6176615 28.8531008 7.2591394
O 0.3188826 10.5495030 18.6069949
O 51.1467930 28.2447072 27.2378646
O 4.4133409 9.7570191 9.0163154
O 22.0329167 34.9176895 11.5482856
O 39.4091754 39.5597431 51.9817558
O 39.0281858 37.6476569 50.7420087
O 24.4359779 17.1620372 52.5597640
O 7.6766930 35.4540718 20.2930821
O 53.8011390 23.0244798 33.7254508
O 5.1920407 38.6421300 53.1152617
O 24.4698530 37.6965356 27.8103130
O 41.4226439 24.3593443 9.1997741
O 52.3775973 8.0323536 49.4761635
O 14.9514451 27.5307135 5.5917058
O 46.7215592 52.0963239 33.7794568
O 26.2802582 30.8147531 4.3153619
O 32.1321018 52.6888155 0.7570048
O 35.9029441 51.7146949 43.4831160
O 46.3554025 31.5534582 21.3770558
O 6.0033929 36.2589468 6.3941741
O 47.1294364 55.3893484 46.4551359
O 33.1281506 23.6993814 28.5402355
O 9.3288054 3.4448131 28.8079876
O 42.0667191 12.7901418 55.0854629
O 42.4207570 8.5888832 40.9574208
O 6.3629270 44.8705874 3.4214637
O 41.3540468 37.0107281 48.7818600
O 45.7105391 15.9350112 52.6024689
O 48.3503808 52.8320808 13.3328921
O 49.3907606 1.1736854 54.9261521
O 20.8116499 46.8237097 4.9792691
O 2.7788745 1.2834784 8.6706009
O 9.6958735 36.9633580 48.9069688
O 7.2315661 54.0795927 23.6025281
O 26.0140300 22.6520150 13.2605998
O 8.7673004 35.1149442 34.4441598
O 50.5730441 34.1726033 10.8522445
O 50.1466843 36.5089616 11.0420077
O 32.3309129 15.3024735 27.4244006
O 33.3444544 38.3699126 55.2592677
O 3.4077260 6.4850976 37.6281994
O 6.5627590 9.9317884 38.9819395
O 23.4399001 39.6609624 28.1450561
O 11.8945711 17.3938150 5.7137264
O 1.4953997 29.3383677 46.5158132
O 42.5510294 5.7318363 1.0089243
O 33.6532438 24.0001552 33.7815455
O 24.4958264 39.0231859 41.0099082
O 47.8002928 33.3795865 21.3437043
O 36.0419342 10.5366890 2.6047371
O 25.1167284 0.8322107 2.7720349
O 28.0292958 4.4500522 39.8519081
O 41.2670905 7.1349965 45.9971218
O 5.3418194 44.2498534 12.5109767
O 6.1814310 42.9728550 50.1124487
O 42.1733531 1.8578290 16.8002643
O 8.8277538 5.7348969 26.5693941
O 50.5378453 39.9748793 36.4149159
O 12.9446321 45.3964136 32.2748068
O 47.3365630 45.4295616 38.0809372
O 18.1804906 32.4804136 51.7729087
O 15.8064786 39.4561504 13.8261076
O 39.6561175 22.3226750 0.3591979
O 15.2678480 38.3063930 8.2607136
O 31.3338434 12.8242296 39.7851497
O 36.4570861 4.6168037 20.9099070
O 30.3491381 11.2773182 41.1778063
O 0.3009092 19.1823469 35.9556944
O 30.3866574 22.3180243 39.4003121
O 15.3070144 8.2576027 28.5247293
O 23.3835067 40.9024388 7.3237568
O 53.7906555 27.0659066 19.6693570
O 1.4748085 49.0631721 1.6377904
O 49.7450058 39.4979430 21.1808533
O 46.2803536 20.8436690 53.1560338
O 50.4282897 13.8877281 20.6651801
O 3.5452854 6.1386918 45.9378867
O 52.9245081 35.9763413 9.5501159
O 43.0680347 25.4306416 27.9497080
O 53.6901208 42.7994063 29.3570874
O 40.5209860 54.0929562 51.3862482
O 38.8298167 45.6685176 20.4488547
O 42.0581951 45.0007804 54.7082149
O 48.9280779 51.8684965 32.8532264
O 6.1979192 21.5731623 51.2399379
O 14.2218337 51.6597593 9.5844086
O 45.3124592 38.0724876 42.7636179
O 30.0467863 18.8757172 23.9179180
O 2.3093305 18.3819965 49.2647615
O 12.9435650 52.3048674 22.3378746
O 50.5400944 18.4381380 4.5610164
O 53.0072966 53.1547468 5.0991069
O 43.3009133 28.2168143 14.5075601
O 42.2381336 26.9052996 16.2143397
O 51.8523350 20.1455341 5.6015898
O 32.7902952 33.4698267 7.0822982
O 20.3712545 48.5463266 2.3615271
O 42.8707984 51.5116295 16.5740985
O 39.9926158 2.7106502 17.1993948
O 0.8112871 7.7757771 15.2608976
O 23.0322303 32.5628622 18.4741073
O 36.3988060 43.9269021 2.3163706
O 39.6749288 10.7176066 42.1053556
O 30.8562293 25.8530187 9.0387294
O 3.3237376 35.3758474 9.6973979
O 47.5307900 37.2683821 43.3495485
O 32.3138603 38.8765963 36.9327053
O 8.4504707 51.6453390 8.2681884
O 22.9804940 46.9741897 28.0501898
O 16.3182231 16.3245538 19.6620989
O 38.3527242 27.6961266 43.4474215
O 26.3123990 46.5934278 54.4188217
O 45.1161143 35.2205740 37.7302939
O 21.4058649 18.7277825 36.1410902
O 46.2755329 34.7680335 27.7338887
O 34.2532819 0.0726329 53.3024860
O 9.1847335 3.5270522 47.5334395
O 19.9661741 6.2837301 4.7994841
O 20.8958612 28.8100315 27.5342326
O 48.2815776 27.4435498 18.8918631
O 28.5547697 36.4835239 43.1045418
O 2.9641886 9.4103069 48.2449244
O 48.4742443 18.2059275 48.4880702
O 6.8133126 20.3352011 52.9872631
O 54.0666241 3.3338883 19.3417106
O 49.0275064 32.2438687 48.7587899
O 7.3305736 39.8637689 53.1090337
O 54.0507268 3.9196973 51.5857171
O 28.5172227 26.5429433 35.5278373
O 1.5515421 26.6577042 22.6889284
O 23.4003202 5.4924918 16.4218129
O 37.7344404 27.0805859 52.6317721
O 7.3474999 52.4257291 43.7700044
O 8.2217791 18.5222336 20.9348858
O 53.0640565 15.3702350 37.4946378
O 34.5990172 54.1616340 11.3426096
O 9.1894508 52.9840756 12.4899402
O 54.4256428 16.7393927 34.4097071
O 35.4183520 6.5173375 51.6358573
O 38.6345518 52.3104583 45.9537457
O 49.6420614 6.2574135 43.3096178
O 51.6067533 38.0739936 50.2972772
O 34.9270496 1.9038529 7.1270675
O 5.0604948 48.7866717 14.9035122
O 5.8216128 13.3100302 23.8128634
O 28.7955266 50.9203658 17.5808037
O 33.1041186 36.7810665 10.4435740
O 2.4628719 25.4571598 50.6769468
O 22.7514635 46.7339227 39.4383983
O 41.1047508 52.2047596 47.5852040
O 54.3798143 4.4676844 7.0619887
O 33.4940880 6.9492149 2.0169381
O 42.9180527 33.6826131 48.8017366
O 18.2029036 1.8655814 46.1909011
O 28.7024207 36.9176467 48.0451970
O 33.8094351 30.2218443 17.4006285
O 49.1680878 1.6851115 9.5868901
O 54.6557638 21.2468284 15.4848205
O 49.5398623 51.4314803 23.2966301
O 23.9732591 17.0717444 43.2578141
O 44.0374602 4.1654576 40.1204368
O 18.9885447 33.0972893 7.1737471
O 13.3220784 23.1520617 17.4097784
O 39.2836619 55.3346548 53.0869945
O 43.7436681 55.2764023 37.1884189
O 13.1877079 13.5377228 6.2068046
O 40.1411198 26.9038622 46.1710395
O 4.5683522 29.2112395 33.0598631
O 33.2837282 25.4905807 32.1020146
O 34.3286323 16.3363990 49.5526176
O 44.0455485 36.7018335 3.5435283
O 52.2895309 11.1623433 49.9568671
O 19.8959883 0.5675575 54.0016678
O 0.0928056 3.1326097 28.6521321
O 3.9687574 17.3083630 20.1424095
O 27.0139776 10.5032514 36.9045009
O 0.6528565 18.8191827 22.4058473
O 36.8442373 43.7070554 40.2836896
O 24.4701562 34.2224433 21.7577659
O 43.2812363 43.3450112 50.3050757
O 25.2191772 30.5267710 46.8455599
O 32.8559337 28.1790279 17.8099785
O 45.2477732 31.8425056 13.5586146
O 15.2681211 7.1857233 34.2738359
O 41.5352511 52.1416780 31.7443461
O 31.9045571 23.8635531 47.2529164
O 19.2461387 34.2878658 19.0701508
O 24.3642517 14.8708221 3.3239228
O 41.5431465 0.3019199 36.9319421
O 54.6639423 33.9211196 40.5630381
O 26.3410262 3.1513659 52.6586248
O 40.1022287 7.1472760 2.5174391
O 44.0486184 41.2039436 42.1500435
O 1.8740948 25.7411759 35.8880392
O 38.9632675 3.1122499 47.7830559
O 22.6033644 17.0317531 16.3617037
O 34.9281692 0.9342424 52.6987453
O 48.4300141 19.8547131 6.3801865
O 23.1111402 21.3530602 47.7745869
O 50.5591535 52.4372936 51.7038233
O 35.4495416 53.2659296 32.5046614
O 34.3993217 29.5877421 47.8008882
O 9.3282192 0.9432619 17.6510582
O 36.4177885 54.0069967 19.8739005
O 11.5299757 34.7385675 40.3067473
O 48.9973226 17.6792105 43.6651710
O 54.6016092 17.7752134 23.9239863
O 51.8000243 21.9910803 28.8085726
O 11.3334512 32.3313553 29.5148403
O 35.7323842 43.0337821 49.1058561
O 38.2275015 46.5719334 42.5297612
O 49.7922114 44.4598983 8.0128208
O 1.0190645 51.5572875 42.9551743
O 6.4389708 43.8397024 15.9246864
O 14.0316228 42.2952716 32.3238239
O 54.7400513 8.7381667 16.6072253
O 34.4391383 30.6640364 49.8824209
O 50.5749992 9.3072824 49.8771051
O 32.5793615 16.0023387 21.6856387
O 19.4884524 25.6174961 22.7002342
O 4.3619744 23.7098403 4.9697845
O 7.8856526 16.1657314 6.1007637
O 43.9732021 14.2498166 41.9557285
O 21.2511595 31.0711089 0.8492877
O 43.6095247 41.0024132 49.8943807
O 26.3267936 29.5850485 25.8804364
O 16.2188224 35.0466391 21.9352763
O 13.4268059 20.9644864 2.1769722
O 23.4788220 12.9317577 15.1610955
O 28.6660727 41.1038731 3.4061845
O 54.6080093 32.5973193 42.6062590
O 43.5299217 41.1373124 24.3010092
O 48.4732921 51.6535900 6.4423443
O 4.8647226 15.8834322 9.1237339
O 19.9412309 30.8922958 27.6393019
O 29.7773011 23.8142776 41.2657502
O 11.2118749 28.7813617 28.1596522
O 42.1614875 4.0322011 35.9792773
O 32.8981367 15.6906871 4.6361205
O 15.0752441 52.4904731 38.1726553
O 40.0331251 36.5020238 1.8747819
O 20.2904085 23.7912386 30.7966772
O 48.7373113 5.8243310 47.8874768
O 42.6484058 16.3046945 15.0690021
O 46.9531558 19.8509104 38.9079205
O 43.1472671 23.1992071 1.4882498
O 33.1411750 53.6059862 32.0110150
O 6.1247494 8.3411226 9.1146335
O 52.8108775 5.4791104 50.2725229
O 53.6205219 10.5717279 24.5799538
O 45.7989475 2.3477503 2.4681173
O 55.1492817 1.6547754 30.3756692
O 33.6951150 24.2784206 14.0866055
O 4.5673065 43.3981127 3.7242391
O 19.4199978 16.6372736 21.8494611
O 6.7085888 25.8977850 23.0718180
O 17.9036433 33.1523240 17.5486830
O 30.4739605 35.6343557 16.8154351
O 40.2354189 29.5096358 36.1874295
O 22.0801005 10.7511753 19.0594388
O 42.5940272 2.3181361 33.0116469
O 51.6385420 46.1000732 28.5559352
O 32.3240824 45.9019572 15.2592499
O 28.4954754 39.3019287 8.6241625
O 47.1041269 32.7074905 42.1442821
O 2.2849660 33.5050434 45.9199700
O 4.6754647 33.2453050 42.1159275
O 27.3895345 41.0331979 13.6693128
O 7.9204192 8.6357374 4.7564245
O 41.2096854 24.8319456 36.2643386
O 25.2254184 14.1834328 2.5714372
O 32.4832984 55.2945372 33.9225776
O 22.7006343 13.7400891 7.8222099
O 51.3677874 12.4790546 34.2652148
O 4.8226707 6.9152154 13.6368516
O 18.2056508 22.9397109 55.4242464
O 19.3998244 10.3558917 9.1837546
O 18.7242907 47.1607684 25.3597374
O 18.0342447 29.8737865 35.1538481
O 53.7150084 54.3855295 39.7968998
O 11.4120239 53.7005228 12.6208375
O 50.6393177 38.7596134 5.8744938
O 18.0948300 31.0638579 50.2004035
O 14.2938651 32.5624521 32.4395736
O 5.5982702 35.9740506 28.0674969
O 30.1783153 26.1956366 27.4982255
O 30.0759210 2.2204787 21.9353802
O 6.9297399 43.9552166 24.0312810
O 5.8462432 12.1287443 38.8117910
O 14.6147177 34.8681309 8.5928191
O 6.7660250 27.7421807 46.8465545
O 27.4431297 38.5221741 36.2187558
O 55.4109904 11.5642375 47.7803197
O 19.8220765 53.6996373 12.4382541
O 36.0129378 24.9262533 20.4279603
O 27.2984639 45.8952310 3.0435505
O 9.0249600 28.0598051 15.7689003
O 9.4344429 30.0943490 16.5239882
O 44.4037433 50.8097389 31.4520645
O 27.0252484 8.0773137 22.7147979
O 6.1135986 45.6487379 14.0718809
O 25.3564515 21.2125380 46.5389741
O 41.3006429 54.1000346 26.0826782
O 33.3996105 9.9127212 35.9211207
O 27.6914793 20.9789094 46.3236628
O 53.3906747 3.9463644 15.8729502
O 19.6664642 54.3235421 31.2797864
O 26.4744865 14.5673236 21.0713101
O 30.9506916 20.2816942 14.3996977
O 34.7197319 25.6155197 51.4099406
O 14.2640155 31.5427709 37.4219991
O 2.6335194 54.1368457 8.2134536
O 34.8445521 27.0043921 48.5828079
O 25.0091379 17.1889004 14.0469235
O 55.3455043 19.2025485 29.8294910
O 29.2928499 23.8160838 16.9002741
O 18.6692667 30.5527344 17.0620615
O 5.3555740 25.9754270 54.3409938
O 50.4979360 53.6250579 5.7000610
O 39.5568857 44.2937686 46.0038147
O 44.7940636 39.4976529 54.3425802
O 46.2761893 31.9956999 15.8131493
O 21.4540265 45.0448991 23.2487198
O 30.5005187 36.9162472 0.9323353
O 39.2267808 3.3181570 50.0050829
O 19.3593312 52.4127389 22.6183948
O 16.1796300 17.2036154 25.7936282
O 21.2206647 13.9094665 16.7077817
O 6.2749075 29.5665995 4.2003666
O 11.5461114 14.1381321 22.1022888
O 9.1183910 28.7856763 11.1262604
O 33.5010810 1.4034958 35.2299670
O 21.4862799 55.0397104 32.5985577
O 10.4195723 26.7041621 53.5775664
O 23.4133578 25.0752579 14.6067570
O 50.3469577 30.0032055 5.7697097
O 11.2531124 30.4981250 1.3946496
O 12.9170283 29.5546608 55.4464550
O 36.8380906 2.3730006 26.7231923
O 54.5426807 45.8025432 31.3551009
O 38.4849248 16.1869173 25.8207512
O 36.6016557 28.4405962 49.2946648
O 33.9150842 23.6237046 25.8123093
O 17.8135359 44.1021410 54.8852671
O 14.9680363 23.9765692 10.2753161
O 11.1199432 37.0278222 10.3068522
O 12.6055951 27.2362017 21.1973264
O 34.8301247 51.1641988 25.2870478
O 30.7857849 18.8300566 18.8275786
O 39.7046089 33.2768859 17.8409145
O 44.4693737 12.1466889 8.9389289
O 15.2599509 11.6978066 52.5027887
O 37.8870507 29.1226456 10.9148612
O 19.7278746 48.2614461 39.8088046
O 6.0513204 19.0537761 49.1461964
O 54.4017788 36.4124935 53.2766445
O 9.3883432 23.1831758 41.1993935
O 52.2686027 16.0070121 15.5984339
O 55.3403810 26.3431123 38.9043812
O 2.9861061 19.2350220 19.3077413
O 24.5739120 45.6098660 26.8829020
O 52.1937044 39.1348576 35.2435495
O 47.6705722 0.6540050 34.0489106
O 53.9225210 33.4851594 14.6749749
O 50.4829269 16.7947939 36.4235738
O 41.5068611 40.3994855 22.7406482
O 35.7529297 4.1540317 49.8933474
O 45.7265579 47.3473006 49.1657087
O 25.5485995 32.8008664 47.6299828
O 7.6510087 33.4283999 35.7652939
O 8.0507807 35.7360507 38.1229657
O 47.4721605 3.0971854 6.0009833
O 44.0078744 6.7960401 5.4899031
O 6.1217039 31.6098814 3.3818940
O 30.4532932 30.8301736 44.6540287
O 42.0362860 47.0394970 18.5202366
O 51.4022840 49.8619743 53.7809131
O 18.3251142 43.2867784 38.3357155
O 13.2411077 18.7709678 54.4986619
O 2.4468743 28.8564402 22.6324351
O 36.7477846 28.9323227 40.9215076
O 14.1312781 50.1745327 7.5806979
O 18.5814441 33.0986079 9.4722640
O 6.4321893 44.3287924 51.9680239
O 53.7670253 20.7116173 8.0820856
O 34.0130738 32.1340402 35.7821146
O 10.7267670 0.4970419 15.0813170
O 25.5400687 23.2997625 51.3379096
O 17.3496194 47.6841662 3.2085946
O 15.2894834 55.2034859 16.7822308
O 48.4570694 54.7034111 39.4762529
O 43.0595225 38.4064664 29.3287538
O 29.3199229 13.3221587 45.3238828
O 21.7645434 30.8924982 33.8628173
O 6.7548715 33.5650707 40.8822114
O 52.5672693 18.0905823 33.0580164
O 30.2100012 38.2265307 36.0019350
O 37.9430192 13.9916846 39.4633657
O 42.5148008 48.5275919 53.0516998
O 36.7041544 13.1555481 52.5389661
O 9.2806980 39.6235947 43.0968340
O 4.2001459 37.8796523 5.9378244
O 20.8052174 16.3762117 28.9699714
O 0.0608186 45.0642842 20.6095367
O 37.7270853 18.9989207 55.1296637
O 8.1878611 18.1619935 40.8573762
O 30.9063863 11.6141072 45.7204304
O 10.1989358 1.3322145 47.6575383
O 11.8886698 21.7887624 3.8445551
O 40.3804441 26.2619283 34.3995558
O 7.9386077 26.9683303 11.6525462
O 52.0142937 32.1034138 32.9559691
O 42.5910583 35.5085766 4.9573509
O 31.3257463 45.5725596 28.0227964
O 24.9559128 46.3389952 50.9404441
O 24.5464587 44.7748671 48.9806248
O 47.9478680 40.5447362 42.7899323
O 43.3358818 3.7163861 1.8865653
O 0.1420624 6.9414146 35.3775215
O 31.0495693 26.6127246 49.2631532
O 51.4560265 25.1664275 18.1863670
O 36.5850257 17.4843788 33.8093474
O 51.7872302 37.7630079 23.2908775
O 35.8768964 19.4573613 24.2087048
O 34.9755743 6.4283826 41.1390155
O 8.2679053 23.3158048 10.5885422
O 12.8804392 14.9749774 47.8463750
O 25.3586481 44.1250270 29.8149466
O 52.5625622 0.0103414 52.4708935
O 26.2975426 35.2322431 20.6073442
O 49.5561861 16.1389279 0.9925639
O 7.1311941 2.4775985 28.8328873
O 16.3579907 38.1432468 42.1436215
O 7.7180120 34.3865845 26.2388942
O 34.5904712 8.8418115 18.4890203
O 18.4035362 11.8053947 4.0582561
O 44.6117348 4.9043577 8.0172696
O 37.8401019 31.2199403 12.1356946
O 48.7784389 34.7135482 19.3041826
O 55.0563195 41.4066610 26.4363183
O 43.4063055 46.0859453 20.2419240
O 44.3525053 26.5191541 53.4476209
O 25.2518240 9.4691042 22.7990079
O 9.3925904 6.1600563 18.5153569
O 27.1311292 47.0893084 28.4800254
O 28.1332400 0.8541500 9.5021906
O 25.9545754 36.9745459 5.2290484
O 2.7962574 0.3600665 49.9356244
O 26.4026960 43.2295013 31.9399728
O 22.0498545 29.1563592 5.0818754
O 47.5375979 34.0186994 48.2378357
O 4.8506441 24.6678653 22.2162910
O 36.3022154 27.4804105 41.0893520
O 20.5877930 13.9753394 2.4863306
O 54.4865645 11.6118971 2.5171710
O 21.0860861 53.4640022 47.2659314
O 14.9407759 6.8481594 52.3360463
O 9.1048049 9.7838530 3.1714403
O 14.1279253 10.5910184 47.8930872
O 13.4684792 15.1302078 3.4884638
O 17.6167812 44.2825837 33.8885380
O 54.6736573 13.2218766 4.4193544
O 19.1988082 48.7221076 35.7302162
O 17.2894568 28.8464477 25.2479935
O 13.8639571 11.8125577 19.4291107
O 53.3645431 43.7825630 11.9134663
O 25.9841998 29.1267000 42.9569012
O 0.2425217 53.9839000 48.1828328
O 25.5258807 18.5565445 42.3962952
O 40.3510460 20.3696275 40.1600800
O 54.5139213 9.7266315 48.7494214
O 16.1184335 32.7344625 0.1930183
O 53.2598473 52.3754402 7.2813810
O 21.6930969 43.1819900 43.7919807
O 10.3404236 35.3832789 20.1256262
O 50.6272775 25.8273878 7.8436552
O 26.7649077 9.7429718 14.1947469
O 45.2897431 41.8054654 54.9136327
O 44.6425563 43.8045178 3.9228917
O 38.8447153 34.9077192 39.0578322
O 48.3801791 30.1142086 28.1053711
O 11.5110025 6.4262474 53.4283156
