# Supplementary material for: Exploring the frontiers of condensed-phase chemistry with a general reactive machine learning potential
Source: Nat Chem. 2024 Mar 7;16(5):727–34. doi: 10.1038/s41557-023-01427-3 (PMC11087274; doi:10.1038/s41557-023-01427-3)
Supplement: Supplementary file 2 — Initial and final Cartesian coordinates for simulations performed in each case study. [file 41557_2023_1427_MOESM2_ESM.zip › initial_final_xyz/biofuels/biofuel_ethanol.xyz]

1905
Step: 0 [54.35 54.35 54.35]
C 6.7090000 43.0340000 17.7630000
C 7.6750000 44.0560000 17.1560000
C 7.4140000 41.9230000 18.5460000
C 6.9750000 45.1240000 16.3110000
C 6.4100000 40.8940000 19.0700000
C 7.9450000 46.1100000 15.6540000
C 7.0560000 39.7730000 19.8900000
C 7.2450000 47.1940000 14.8300000
C 6.0960000 38.7240000 20.4620000
C 8.2620000 48.1560000 14.2080000
C 6.8070000 37.5990000 21.2180000
C 7.6160000 49.2830000 13.3950000
C 5.8400000 36.5970000 21.8540000
C 8.6320000 50.2020000 12.7140000
C 6.5380000 35.5180000 22.6680000
C 7.9410000 51.3080000 11.9320000
H 6.0030000 43.5550000 18.4240000
H 6.1150000 42.5850000 16.9580000
H 8.2410000 44.5420000 17.9600000
H 8.4060000 43.5280000 16.5290000
H 8.1450000 41.4230000 17.9000000
H 7.9680000 42.3620000 19.3850000
H 6.3810000 44.6340000 15.5290000
H 6.2700000 45.6770000 16.9440000
H 5.8680000 40.4500000 18.2260000
H 5.6620000 41.4010000 19.6930000
H 8.6380000 45.5550000 15.0080000
H 8.5520000 46.5860000 16.4350000
H 7.6170000 40.2230000 20.7190000
H 7.7950000 39.2630000 19.2590000
H 6.6480000 46.7270000 14.0380000
H 6.5540000 47.7540000 15.4710000
H 5.5070000 38.2920000 19.6440000
H 5.3870000 39.2240000 21.1340000
H 8.8770000 48.5990000 15.0020000
H 8.9410000 47.5910000 13.5590000
H 7.4800000 37.0690000 20.5320000
H 7.4360000 38.0380000 22.0030000
H 6.9620000 48.8420000 12.6320000
H 6.9730000 49.8770000 14.0570000
H 5.1410000 37.1320000 22.5080000
H 5.2420000 36.1210000 21.0690000
H 9.2640000 49.6170000 12.0360000
H 9.2910000 50.6490000 13.4680000
H 7.2220000 34.9380000 22.0410000
H 7.1140000 35.9580000 23.4890000
H 5.8030000 34.8300000 23.0970000
H 7.3260000 51.9290000 12.5910000
H 7.2970000 50.8920000 11.1500000
H 8.6840000 51.9530000 11.4530000
C 24.7410000 22.3520000 27.5280000
C 25.8030000 22.1110000 26.4510000
C 25.0080000 23.6010000 28.3740000
C 25.5770000 20.8220000 25.6560000
C 23.9580000 23.7550000 29.4770000
C 26.6720000 20.5490000 24.6200000
C 24.1560000 25.0070000 30.3370000
C 26.4330000 19.2740000 23.8060000
C 23.1190000 25.2280000 31.4440000
C 27.5490000 19.0590000 22.7800000
C 23.4060000 26.4590000 32.3070000
C 27.3480000 17.8120000 21.9130000
C 22.3270000 26.7210000 33.3610000
C 28.4980000 17.5560000 20.9380000
C 22.5680000 27.9850000 34.1720000
C 28.2440000 16.3160000 20.0940000
H 23.7570000 22.4380000 27.0500000
H 24.6970000 21.4760000 28.1860000
H 25.8210000 22.9640000 25.7630000
H 26.7920000 22.0670000 26.9270000
H 26.0050000 23.5350000 28.8250000
H 25.0010000 24.4880000 27.7280000
H 25.5230000 19.9740000 26.3500000
H 24.6050000 20.8790000 25.1500000
H 23.9780000 22.8710000 30.1260000
H 22.9590000 23.7920000 29.0250000
H 27.6400000 20.4760000 25.1310000
H 26.7370000 21.4060000 23.9380000
H 24.1590000 25.8870000 29.6810000
H 25.1520000 24.9600000 30.7950000
H 26.3800000 18.4110000 24.4790000
H 25.4680000 19.3430000 23.2900000
H 23.0850000 24.3400000 32.0860000
H 22.1280000 25.3270000 30.9850000
H 27.6180000 19.9380000 22.1260000
H 28.5090000 18.9780000 23.3050000
H 24.3770000 26.3380000 32.8030000
H 23.4920000 27.3390000 31.6560000
H 27.2310000 16.9380000 22.5670000
H 26.4110000 17.9140000 21.3520000
H 21.3510000 26.8020000 32.8690000
H 22.2710000 25.8650000 34.0420000
H 29.4350000 17.4310000 21.4940000
H 28.6250000 18.4220000 20.2790000
H 23.5220000 27.9280000 34.7070000
H 22.5900000 28.8670000 33.5240000
H 21.7710000 28.1220000 34.9090000
H 27.3300000 16.4250000 19.5030000
H 28.1430000 15.4260000 20.7250000
H 29.0780000 16.1500000 19.4050000
C 27.1480000 32.9200000 38.1450000
C 25.8490000 33.7310000 38.1150000
C 28.4080000 33.7900000 38.1240000
C 24.5920000 32.8600000 38.0600000
C 29.6730000 32.9300000 38.0840000
C 23.2950000 33.6700000 37.9690000
C 30.9680000 33.7470000 38.0930000
C 22.0360000 32.8010000 37.9410000
C 32.2700000 32.9380000 38.0800000
C 20.7730000 33.6630000 37.8620000
C 33.5260000 33.8110000 38.0270000
C 19.4770000 32.8470000 37.8610000
C 34.8250000 33.0020000 38.0920000
C 18.2180000 33.7020000 37.7090000
C 36.0750000 33.8680000 38.1140000
C 16.9600000 32.8470000 37.7270000
H 27.1570000 32.2880000 39.0430000
H 27.1650000 32.2430000 37.2820000
H 25.8060000 34.3780000 38.9990000
H 25.8620000 34.3930000 37.2380000
H 28.3870000 34.4480000 37.2470000
H 28.4240000 34.4330000 39.0120000
H 24.6540000 32.1880000 37.1950000
H 24.5590000 32.2230000 38.9530000
H 29.6570000 32.2980000 37.1870000
H 29.6780000 32.2520000 38.9470000
H 23.3260000 34.2940000 37.0660000
H 23.2430000 34.3550000 38.8250000
H 30.9690000 34.3950000 38.9790000
H 30.9630000 34.4160000 37.2230000
H 22.0740000 32.1230000 37.0800000
H 22.0000000 32.1780000 38.8430000
H 32.2640000 32.2630000 37.2150000
H 32.3020000 32.3060000 38.9760000
H 20.7530000 34.3600000 38.7090000
H 20.8110000 34.2730000 36.9510000
H 33.5160000 34.4070000 37.1060000
H 33.5040000 34.5200000 38.8630000
H 19.5150000 32.1160000 37.0430000
H 19.4160000 32.2730000 38.7950000
H 34.8170000 32.3750000 38.9910000
H 34.8740000 32.3250000 37.2320000
H 18.2620000 34.2620000 36.7670000
H 18.1680000 34.4370000 38.5210000
H 36.1370000 34.4860000 37.2140000
H 36.0770000 34.5300000 38.9860000
H 36.9710000 33.2410000 38.1600000
H 16.8730000 32.2990000 38.6700000
H 16.9680000 32.1210000 36.9060000
H 16.0730000 33.4770000 37.6160000
C 33.1590000 44.5360000 8.8510000
C 31.7870000 44.9430000 9.3970000
C 34.1440000 45.7040000 8.7540000
C 30.7800000 43.7910000 9.4230000
C 35.4720000 45.2570000 8.1380000
C 29.3890000 44.2110000 9.9120000
C 36.5100000 46.3800000 8.0440000
C 28.3880000 43.0530000 9.9650000
C 37.8700000 45.9850000 7.4580000
C 27.0230000 43.5290000 10.4700000
C 38.8410000 47.1610000 7.3340000
C 25.9870000 42.4060000 10.5720000
C 40.2240000 46.7490000 6.8210000
C 24.6030000 42.8910000 11.0080000
C 41.2160000 47.9010000 6.7650000
C 23.6160000 41.7380000 11.1060000
H 33.5830000 43.7530000 9.4930000
H 33.0280000 44.0930000 7.8570000
H 31.9050000 45.3460000 10.4100000
H 31.3830000 45.7550000 8.7780000
H 33.7090000 46.5040000 8.1420000
H 34.3190000 46.1190000 9.7540000
H 30.6900000 43.3650000 8.4160000
H 31.1650000 42.9930000 10.0710000
H 35.2920000 44.8550000 7.1340000
H 35.8910000 44.4380000 8.7360000
H 29.0000000 44.9970000 9.2530000
H 29.4830000 44.6530000 10.9120000
H 36.6700000 46.7950000 9.0480000
H 36.0900000 47.1920000 7.4380000
H 28.2790000 42.6150000 8.9650000
H 28.7710000 42.2660000 10.6240000
H 37.7180000 45.5380000 6.4690000
H 38.3160000 45.2090000 8.0930000
H 27.1420000 43.9940000 11.4570000
H 26.6420000 44.3070000 9.7980000
H 38.4150000 47.9160000 6.6610000
H 38.9510000 47.6390000 8.3150000
H 25.9020000 41.9080000 9.5980000
H 26.3480000 41.6500000 11.2820000
H 40.6330000 45.9660000 7.4700000
H 40.1250000 46.3140000 5.8200000
H 24.2270000 43.6310000 10.2910000
H 24.6750000 43.3900000 11.9820000
H 40.8570000 48.6920000 6.0980000
H 41.3690000 48.3340000 7.7590000
H 42.1830000 47.5520000 6.3920000
H 23.9500000 40.9980000 11.8390000
H 23.5010000 41.2380000 10.1390000
H 22.6340000 42.1060000 11.4180000
C 13.7080000 24.7910000 32.4190000
C 14.1920000 23.3370000 32.4460000
C 12.1830000 24.9220000 32.4050000
C 15.7160000 23.2060000 32.3840000
C 11.7550000 26.3880000 32.3060000
C 16.1980000 21.7520000 32.3500000
C 10.2360000 26.5840000 32.3200000
C 17.7230000 21.6180000 32.3150000
C 9.7480000 28.0350000 32.2490000
C 18.1470000 20.1460000 32.2950000
C 8.2240000 28.1610000 32.2040000
C 19.6660000 19.9500000 32.2890000
C 7.7380000 29.6130000 32.2120000
C 20.0900000 18.4830000 32.1950000
C 6.2230000 29.7440000 32.2420000
C 21.6040000 18.3420000 32.2060000
H 14.1120000 25.3210000 33.2910000
H 14.1190000 25.2850000 31.5300000
H 13.8210000 22.8500000 33.3550000
H 13.7530000 22.7990000 31.5960000
H 11.7720000 24.3640000 31.5550000
H 11.7690000 24.4750000 33.3170000
H 16.0880000 23.7260000 31.4920000
H 16.1550000 23.7130000 33.2520000
H 12.1620000 26.8260000 31.3860000
H 12.1910000 26.9500000 33.1420000
H 15.7700000 21.2530000 31.4720000
H 15.8100000 21.2280000 33.2330000
H 9.8310000 26.1230000 33.2300000
H 9.8070000 26.0280000 31.4770000
H 18.1180000 22.1270000 31.4270000
H 18.1550000 22.1130000 33.1920000
H 10.1750000 28.5140000 31.3590000
H 10.1340000 28.5800000 33.1190000
H 17.7250000 19.6340000 33.1680000
H 17.7200000 19.6620000 31.4070000
H 7.8430000 27.6550000 31.3070000
H 7.7960000 27.6360000 33.0680000
H 20.0940000 20.5020000 31.4430000
H 20.0860000 20.3930000 33.2010000
H 8.1520000 30.1290000 33.0860000
H 8.1240000 30.1280000 31.3250000
H 19.6900000 18.0400000 31.2760000
H 19.6680000 17.9210000 33.0360000
H 5.7740000 29.2680000 31.3640000
H 5.8080000 29.2730000 33.1380000
H 5.9330000 30.7980000 32.2440000
H 22.0290000 18.7480000 33.1290000
H 22.0530000 18.8700000 31.3580000
H 21.8860000 17.2870000 32.1380000
C 37.3290000 11.7090000 37.9750000
C 38.1140000 11.2180000 36.7540000
C 38.1250000 12.6720000 38.8600000
C 37.3450000 10.1970000 35.9110000
C 37.3220000 13.0750000 40.1000000
C 38.1510000 9.6610000 34.7240000
C 38.0570000 14.0650000 41.0080000
C 37.3750000 8.6600000 33.8650000
C 37.2920000 14.5240000 42.2540000
C 38.2240000 8.1680000 32.6890000
C 38.1010000 15.4630000 43.1520000
C 37.4870000 7.1840000 31.7750000
C 37.3070000 15.9810000 44.3540000
C 38.3570000 6.6360000 30.6420000
C 38.0820000 16.9710000 45.2090000
C 37.5760000 5.6760000 29.7580000
H 36.4080000 12.2000000 37.6370000
H 37.0250000 10.8410000 38.5730000
H 38.3830000 12.0770000 36.1290000
H 39.0550000 10.7650000 37.0930000
H 39.0640000 12.1990000 39.1710000
H 38.3890000 13.5670000 38.2820000
H 37.0450000 9.3550000 36.5480000
H 36.4210000 10.6600000 35.5420000
H 37.0730000 12.1780000 40.6800000
H 36.3710000 13.5230000 39.7860000
H 39.0660000 9.1840000 35.0980000
H 38.4670000 10.5050000 34.0980000
H 38.3260000 14.9500000 40.4180000
H 39.0030000 13.6080000 41.3270000
H 37.0680000 7.8050000 34.4800000
H 36.4610000 9.1320000 33.4860000
H 36.9890000 13.6440000 42.8340000
H 36.3700000 15.0270000 41.9370000
H 38.5540000 9.0280000 32.0930000
H 39.1300000 7.6860000 33.0770000
H 38.9990000 14.9420000 43.5070000
H 38.4470000 16.3170000 42.5560000
H 37.1150000 6.3460000 32.3780000
H 36.6070000 7.6820000 31.3500000
H 36.3890000 16.4650000 44.0010000
H 37.0000000 15.1330000 44.9780000
H 39.2280000 6.1180000 31.0610000
H 38.7350000 7.4650000 30.0310000
H 38.9910000 16.5120000 45.6090000
H 38.3700000 17.8510000 44.6250000
H 37.4700000 17.3070000 46.0520000
H 36.7170000 6.1750000 29.3010000
H 37.2100000 4.8210000 30.3360000
H 38.2160000 5.2960000 28.9560000
C 26.5740000 1.8530000 38.2380000
C 27.0810000 1.4830000 36.8560000
C 27.4900000 1.0670000 39.1630000
C 28.5940000 1.4920000 37.0210000
C 28.8490000 1.0580000 38.4640000
H 26.6910000 2.9280000 38.4120000
H 25.5200000 1.5940000 38.3790000
H 26.7390000 0.4780000 36.5810000
H 26.7430000 2.1820000 36.0850000
H 27.5430000 1.5060000 40.1640000
H 27.1230000 0.0400000 39.2680000
H 29.0900000 0.8380000 36.2990000
H 28.9800000 2.5080000 36.8700000
H 29.5470000 1.7480000 38.9510000
H 29.2960000 0.0580000 38.5060000
C 20.0930000 42.1270000 45.9060000
C 20.7670000 40.7830000 45.6950000
C 20.1820000 42.7760000 44.5340000
C 20.2480000 40.3390000 44.3340000
C 20.0380000 41.6270000 43.5380000
H 19.0450000 41.9870000 46.1920000
H 20.5850000 42.7240000 46.6810000
H 21.8570000 40.9050000 45.6610000
H 20.5270000 40.0650000 46.4850000
H 19.4180000 43.5460000 44.3910000
H 21.1620000 43.2510000 44.4080000
H 20.9390000 39.6540000 43.8350000
H 19.2900000 39.8190000 44.4510000
H 19.0440000 41.6280000 43.0760000
H 20.7730000 41.7220000 42.7320000
C 19.8180000 5.5140000 38.0180000
C 19.6390000 4.0550000 37.6380000
C 21.2250000 5.5510000 38.5930000
C 20.9850000 3.6810000 37.0330000
C 22.0160000 4.5300000 37.7770000
H 19.7550000 6.1500000 37.1270000
H 19.0660000 5.8540000 38.7360000
H 19.4470000 3.4500000 38.5320000
H 18.8130000 3.9030000 36.9370000
H 21.6660000 6.5510000 38.5430000
H 21.2060000 5.2460000 39.6460000
H 21.1910000 2.6110000 37.1210000
H 21.0000000 3.9370000 35.9670000
H 22.6830000 5.0270000 37.0640000
H 22.6400000 3.9140000 38.4340000
C 16.3250000 9.3150000 39.6190000
C 14.8590000 9.7050000 39.6770000
C 16.6880000 9.1200000 41.0830000
C 14.2900000 8.7770000 40.7420000
C 15.4300000 8.5450000 41.7330000
H 16.4480000 8.3750000 39.0690000
H 16.9410000 10.0790000 39.1360000
H 14.7550000 10.7500000 39.9940000
H 14.3550000 9.5880000 38.7130000
H 17.5550000 8.4650000 41.2100000
H 16.9300000 10.0860000 41.5400000
H 13.4040000 9.2000000 41.2240000
H 13.9980000 7.8220000 40.2880000
H 15.5450000 7.4750000 41.9350000
H 15.2320000 9.0400000 42.6910000
C 28.3050000 31.4540000 25.3140000
C 27.2980000 30.7450000 26.2010000
C 28.0220000 30.8720000 23.9380000
C 26.0330000 30.7280000 25.3540000
C 26.5130000 30.6380000 23.9060000
H 28.1200000 32.5340000 25.3140000
H 29.3370000 31.2830000 25.6340000
H 27.6270000 29.7190000 26.4060000
H 27.1500000 31.2550000 27.1580000
H 28.3560000 31.5340000 23.1320000
H 28.5460000 29.9160000 23.8220000
H 25.3710000 29.9000000 25.6220000
H 25.4740000 31.6610000 25.4990000
H 26.0100000 31.3940000 23.2920000
H 26.2850000 29.6580000 23.4710000
C 13.9980000 26.7690000 52.3420000
C 13.9670000 25.6140000 53.3270000
C 15.2530000 27.5280000 52.7400000
C 15.4240000 25.1810000 53.4070000
C 16.2410000 26.4560000 53.1960000
H 14.0900000 26.3940000 51.3170000
H 13.1000000 27.3910000 52.4000000
H 13.6230000 25.9600000 54.3090000
H 13.3100000 24.8020000 53.0010000
H 15.6490000 28.1330000 51.9190000
H 15.0320000 28.2040000 53.5750000
H 15.6570000 24.6940000 0.0080000
H 15.6460000 24.4660000 52.6050000
H 17.0170000 26.2880000 52.4410000
H 16.7440000 26.7640000 54.1200000
C 51.0320000 12.0500000 52.0050000
C 52.1770000 11.6900000 52.7140000
C 50.8960000 11.6820000 50.6660000
C 53.1880000 10.9620000 52.0850000
C 51.9060000 10.9530000 50.0370000
C 53.0510000 10.5940000 50.7460000
H 50.2460000 12.6170000 52.4960000
H 52.2840000 11.9770000 53.7560000
H 50.0030000 11.9620000 50.1140000
H 54.0800000 10.6820000 52.6370000
H 51.7990000 10.6670000 48.9960000
H 53.8370000 10.0270000 50.2560000
C 52.6290000 19.0080000 37.7190000
C 51.2490000 18.9840000 37.5230000
C 53.2730000 17.9050000 38.2810000
C 50.5110000 17.8590000 37.8890000
C 52.5350000 16.7790000 38.6470000
C 51.1550000 16.7560000 38.4510000
H 53.2030000 19.8850000 37.4340000
H 50.7480000 19.8420000 37.0860000
H 54.3480000 17.9230000 38.4340000
H 49.4360000 17.8400000 37.7360000
H 53.0360000 15.9210000 39.0850000
H 50.5810000 15.8790000 38.7360000
C 53.3520000 48.5570000 41.9280000
C 53.4160000 47.1700000 42.0550000
C 52.1170000 49.2050000 41.9610000
C 52.2450000 46.4290000 42.2170000
C 50.9450000 48.4640000 42.1230000
C 51.0090000 47.0770000 42.2500000
H 54.2640000 49.1330000 41.8020000
H 0.0270000 46.6660000 42.0290000
H 52.0670000 50.2850000 41.8620000
H 52.2940000 45.3490000 42.3160000
H 49.9840000 48.9680000 42.1490000
H 50.0970000 46.5010000 42.3760000
C 51.9210000 9.8520000 24.7230000
C 53.1310000 10.4210000 25.1180000
C 50.7200000 10.5140000 24.9860000
C 53.1430000 11.6510000 25.7750000
C 50.7320000 11.7440000 25.6440000
C 51.9430000 12.3120000 26.0380000
H 51.9120000 8.8940000 24.2110000
H 54.0650000 9.9060000 24.9130000
H 49.7770000 10.0710000 24.6790000
H 54.0860000 12.0940000 26.0820000
H 49.7990000 12.2590000 25.8480000
H 51.9510000 13.2710000 26.5500000
C 30.5720000 47.8320000 1.8110000
C 29.9760000 48.9980000 1.2740000
C 29.8330000 46.6390000 1.8510000
C 28.6580000 48.9350000 0.7920000
C 31.8900000 47.8950000 2.2930000
C 30.7150000 50.1910000 1.2340000
C 28.5250000 46.5940000 1.3680000
C 27.9380000 47.7410000 0.8390000
C 32.6100000 49.0890000 2.2450000
C 32.0230000 50.2360000 1.7170000
H 30.2720000 45.7310000 2.2600000
H 28.1800000 49.8190000 0.3750000
H 32.3680000 47.0110000 2.7100000
H 30.2770000 51.0990000 0.8250000
H 27.9650000 45.6650000 1.4050000
H 26.9210000 47.7060000 0.4640000
H 33.6280000 49.1240000 2.6210000
H 32.5830000 51.1650000 1.6800000
C 17.1000000 33.7820000 6.0190000
C 15.8230000 33.3000000 6.3970000
C 18.1110000 32.8650000 5.6930000
C 15.5980000 31.9140000 6.4370000
C 17.3250000 35.1670000 5.9780000
C 14.8120000 34.2170000 6.7230000
C 17.8700000 31.4910000 5.7380000
C 16.6150000 31.0170000 6.1100000
C 16.3080000 36.0650000 6.3060000
C 15.0540000 35.5900000 6.6770000
H 19.1000000 33.2130000 5.3990000
H 14.6250000 31.5210000 6.7250000
H 18.2980000 35.5610000 5.6910000
H 13.8240000 33.8690000 7.0160000
H 18.6610000 30.7930000 5.4840000
H 16.4270000 29.9480000 6.1450000
H 16.4960000 37.1330000 6.2700000
H 14.2630000 36.2890000 6.9320000
C 20.2470000 27.4770000 2.0020000
C 19.7450000 26.1770000 1.7510000
C 21.6260000 27.7150000 1.8830000
C 20.6380000 25.1550000 1.3890000
C 19.3550000 28.4990000 2.3640000
C 18.3670000 25.9390000 1.8690000
C 22.4980000 26.6870000 1.5220000
C 22.0050000 25.4090000 1.2750000
C 17.9880000 28.2440000 2.4770000
C 17.4940000 26.9660000 2.2300000
H 22.0340000 28.7060000 2.0710000
H 20.2740000 24.1480000 1.1910000
H 19.7180000 29.5050000 2.5610000
H 17.9590000 24.9480000 1.6810000
H 23.5620000 26.8850000 1.4340000
H 22.6830000 24.6100000 0.9940000
H 17.3090000 29.0440000 2.7580000
H 16.4310000 26.7680000 2.3190000
C 20.9410000 34.5360000 54.3400000
C 20.1260000 33.3780000 54.3410000
C 20.3350000 35.8020000 54.3180000
C 18.7290000 33.5230000 54.3190000
C 22.3370000 34.3910000 0.0120000
C 20.7320000 32.1120000 0.0130000
C 18.9460000 35.9270000 54.2960000
C 18.1440000 34.7890000 54.2970000
C 22.9230000 33.1250000 0.0340000
C 22.1210000 31.9870000 0.0350000
H 20.9420000 36.7050000 54.3170000
H 18.0830000 32.6470000 54.3190000
H 22.9840000 35.2670000 0.0120000
H 20.1250000 31.2090000 0.0140000
H 18.4900000 36.9120000 54.2790000
H 17.0630000 34.8870000 54.2800000
H 24.0040000 33.0280000 0.0510000
H 22.5770000 31.0020000 0.0520000
O 51.7470000 51.1790000 48.0430000
C 51.0740000 50.0040000 48.4700000
C 50.1520000 49.5360000 47.3630000
H 51.8160000 49.2400000 48.7170000
H 50.5030000 50.2420000 49.3720000
H 49.6030000 48.6400000 47.6670000
H 49.4330000 50.3190000 47.1020000
H 50.7200000 49.3090000 46.4540000
H 52.2670000 50.9500000 47.2550000
O 45.8410000 4.3220000 29.7020000
C 46.1890000 5.5610000 29.1010000
C 46.8820000 5.2910000 27.7820000
H 45.2810000 6.1530000 28.9590000
H 46.8540000 6.0990000 29.7840000
H 47.1800000 6.2260000 27.3010000
H 47.7720000 4.6710000 27.9320000
H 46.2220000 4.7410000 27.1030000
H 45.2330000 3.8630000 29.0980000
O 34.4950000 19.5780000 37.5250000
C 35.1590000 20.6190000 36.8220000
C 36.3650000 20.0410000 36.1100000
H 34.4590000 21.0710000 36.1140000
H 35.4660000 21.3810000 37.5450000
H 36.9090000 20.8220000 35.5730000
H 37.0430000 19.5640000 36.8250000
H 36.0600000 19.2690000 35.3960000
H 34.2080000 18.9190000 36.8710000
O 39.9580000 51.0650000 27.9210000
C 40.6840000 49.8450000 27.9650000
C 42.0090000 50.0860000 28.6590000
H 40.0890000 49.0970000 28.4960000
H 40.8430000 49.5020000 26.9390000
H 42.6020000 49.1680000 28.6940000
H 42.5830000 50.8590000 28.1380000
H 41.8520000 50.4420000 29.6830000
H 39.8030000 51.3480000 28.8390000
O 47.9650000 27.7800000 20.7400000
C 46.7660000 27.0240000 20.8400000
C 45.8220000 27.7240000 21.7950000
H 46.3240000 26.9270000 19.8440000
H 47.0190000 26.0260000 21.2090000
H 44.8940000 27.1570000 21.9090000
H 46.2860000 27.8430000 22.7790000
H 45.5780000 28.7280000 21.4330000
H 47.7310000 28.6560000 20.3900000
O 16.8200000 33.4290000 33.6060000
C 17.1380000 32.1760000 33.0190000
C 17.5160000 31.2010000 34.1150000
H 16.2730000 31.8200000 32.4530000
H 17.9730000 32.3220000 32.3270000
H 17.7850000 30.2280000 33.6940000
H 18.3630000 31.5810000 34.6950000
H 16.6860000 31.0640000 34.8160000
H 16.0630000 33.2920000 34.2010000
O 19.3880000 17.3880000 38.1450000
C 20.1560000 16.4190000 37.4460000
C 21.5590000 16.9530000 37.2480000
H 20.1630000 15.4900000 38.0230000
H 19.6750000 16.2290000 36.4820000
H 22.1730000 16.2370000 36.6950000
H 21.5380000 17.8990000 36.6970000
H 22.0370000 17.1570000 38.2120000
H 19.8110000 17.5320000 39.0080000
O 40.2530000 41.4830000 49.1490000
C 40.5240000 41.6090000 50.5370000
C 40.9100000 40.2530000 51.0880000
H 41.3290000 42.3370000 50.6760000
H 39.6230000 41.9850000 51.0310000
H 41.1090000 40.3120000 52.1620000
H 40.1110000 39.5240000 50.9170000
H 41.8040000 39.8690000 50.5860000
H 41.0660000 41.1700000 48.7170000
O 28.8810000 14.2410000 14.5110000
C 28.6480000 15.3620000 13.6710000
C 28.6670000 14.9060000 12.2270000
H 27.6850000 15.8080000 13.9340000
H 29.4360000 16.0980000 13.8530000
H 28.5080000 15.7510000 11.5500000
H 29.6240000 14.4330000 11.9830000
H 27.8870000 14.1590000 12.0450000
H 28.1630000 13.6040000 14.3570000
O 37.3900000 27.3250000 32.3750000
C 37.1950000 28.5980000 32.9740000
C 37.0860000 29.6440000 31.8850000
H 36.2890000 28.5670000 33.5860000
H 38.0500000 28.8060000 33.6250000
H 36.9540000 30.6410000 32.3150000
H 37.9850000 29.6460000 31.2590000
H 36.2390000 29.4300000 31.2250000
H 36.6150000 27.1420000 31.8170000
O 24.5110000 41.3490000 48.3560000
C 25.2140000 40.1180000 48.2720000
C 26.4870000 40.3310000 47.4820000
H 25.4290000 39.7640000 49.2850000
H 24.5690000 39.3870000 47.7760000
H 27.0450000 39.3960000 47.3830000
H 26.2620000 40.7150000 46.4820000
H 27.1280000 41.0730000 47.9710000
H 25.0840000 41.9840000 48.8190000
O 1.7150000 16.0870000 23.9210000
C 1.9100000 17.4560000 24.2440000
C 3.2130000 17.6020000 25.0010000
H 1.9210000 18.0400000 23.3190000
H 1.0680000 17.7880000 24.8580000
H 3.3850000 18.6450000 25.2810000
H 3.2040000 16.9890000 25.9090000
H 4.0560000 17.2570000 24.3930000
H 2.4570000 15.8090000 23.3580000
O 44.7660000 26.8530000 7.7310000
C 43.4320000 27.2070000 8.0660000
C 42.4820000 26.2350000 7.3980000
H 43.3220000 27.1850000 9.1540000
H 43.2490000 28.2280000 7.7170000
H 41.4430000 26.4920000 7.6220000
H 42.6220000 26.2430000 6.3120000
H 42.6730000 25.2120000 7.7370000
H 44.9240000 25.9540000 8.0660000
O 8.2930000 9.9570000 11.8510000
C 9.6250000 10.2000000 12.2790000
C 9.8920000 11.6900000 12.2370000
H 9.7500000 9.8020000 13.2910000
H 10.3040000 9.6660000 11.6080000
H 10.9180000 11.9090000 12.5450000
H 9.7340000 12.0820000 11.2280000
H 9.2040000 12.2260000 12.8990000
H 7.6980000 10.4170000 12.4680000
O 16.7980000 21.0640000 2.5590000
C 16.3450000 19.7180000 2.5680000
C 17.5460000 18.7950000 2.5500000
H 15.7340000 19.5560000 3.4610000
H 15.7220000 19.5580000 1.6840000
H 17.2310000 17.7480000 2.5380000
H 18.1670000 18.9870000 1.6690000
H 18.1780000 18.9630000 3.4280000
H 17.3320000 21.2000000 3.3600000
O 42.5140000 51.5670000 42.9840000
C 42.5590000 51.2370000 41.6030000
C 43.6940000 50.2630000 41.3660000
H 41.5980000 50.8050000 41.3100000
H 42.7160000 52.1580000 41.0340000
H 43.7670000 50.0010000 40.3070000
H 44.6470000 50.6930000 41.6910000
H 43.5440000 49.3450000 41.9450000
H 42.3520000 50.7450000 43.4770000
O 5.8850000 11.6830000 9.3270000
C 5.2200000 10.9370000 8.3180000
C 4.0660000 11.7570000 7.7800000
H 5.9360000 10.6930000 7.5280000
H 4.8580000 10.0050000 8.7620000
H 3.5210000 11.2020000 7.0120000
H 3.3720000 12.0220000 8.5840000
H 4.4260000 12.6960000 7.3470000
H 6.2220000 12.4980000 8.9160000
O 45.1410000 8.5960000 50.5920000
C 44.1480000 7.5930000 50.4310000
C 42.7800000 8.2380000 50.5140000
H 44.2960000 7.1000000 49.4660000
H 44.2750000 6.8530000 51.2260000
H 41.9910000 7.4880000 50.4110000
H 42.6540000 8.7550000 51.4700000
H 42.6560000 8.9890000 49.7270000
H 45.0330000 9.2360000 49.8680000
O 46.9060000 20.8070000 16.9330000
C 46.5250000 19.4390000 16.9200000
C 45.0130000 19.3490000 16.9330000
H 46.9430000 18.9630000 16.0280000
H 46.9480000 18.9560000 17.8050000
H 44.6870000 18.3060000 16.9420000
H 44.6040000 19.8550000 17.8130000
H 44.5870000 19.8440000 16.0540000
H 46.5430000 21.2210000 16.1310000
O 25.5490000 48.6080000 48.6710000
C 26.8370000 48.5530000 49.2670000
C 27.2970000 47.1100000 49.3130000
H 27.5250000 49.1700000 48.6820000
H 26.7670000 48.9680000 50.2760000
H 28.2800000 47.0310000 49.7840000
H 26.5850000 46.4960000 49.8740000
H 27.3550000 46.6890000 48.3030000
H 25.6280000 48.2570000 47.7670000
O 2.4690000 7.9760000 32.9760000
C 2.0500000 6.6500000 33.2650000
C 0.7940000 6.3470000 32.4750000
H 2.8580000 5.9590000 33.0060000
H 1.8580000 6.5760000 34.3390000
H 0.4340000 5.3370000 32.6890000
H 0.0020000 7.0630000 32.7190000
H 0.9810000 6.4340000 31.4000000
H 2.6580000 8.0240000 32.0240000
O 9.3250000 47.4530000 29.7600000
C 9.2240000 46.1010000 30.1830000
C 10.4560000 45.7430000 30.9870000
H 8.3140000 45.9840000 30.7790000
H 9.1440000 45.4670000 29.2950000
H 10.4180000 44.7010000 31.3140000
H 11.3630000 45.8940000 30.3920000
H 10.5440000 46.3860000 31.8700000
H 9.3720000 48.0080000 30.5570000
O 11.2590000 31.1340000 21.5650000
C 11.1860000 30.1130000 22.5500000
C 12.3900000 29.2050000 22.4080000
H 11.1540000 30.5780000 23.5390000
H 10.2590000 29.5530000 22.3960000
H 12.3550000 28.3960000 23.1420000
H 12.4300000 28.7700000 21.4040000
H 13.3190000 29.7680000 22.5480000
H 12.0750000 31.6390000 21.7240000
O 36.0610000 13.8780000 21.7230000
C 34.7700000 14.1780000 22.2350000
C 34.0880000 12.8870000 22.6350000
H 34.8770000 14.8520000 23.0890000
H 34.2010000 14.6900000 21.4540000
H 33.0820000 13.0820000 23.0170000
H 34.0150000 12.2070000 21.7790000
H 34.6640000 12.3660000 23.4070000
H 36.5650000 13.4440000 22.4310000
O 25.1060000 50.9030000 53.1130000
C 26.0520000 51.9610000 53.0620000
C 27.4240000 51.4110000 53.3870000
H 26.0290000 52.4080000 52.0640000
H 25.7570000 52.7210000 53.7920000
H 28.1750000 52.2060000 53.3740000
H 27.4270000 50.9380000 0.0250000
H 27.7150000 50.6400000 52.6650000
H 25.3640000 50.2450000 52.4460000
O 46.3040000 19.6040000 19.8070000
C 46.5590000 18.2490000 20.1500000
C 46.6350000 18.1290000 21.6580000
H 45.7600000 17.6240000 19.7420000
H 47.5060000 17.9510000 19.6910000
H 46.8490000 17.0990000 21.9550000
H 47.4170000 18.7820000 22.0590000
H 45.6920000 18.4400000 22.1200000
H 45.4500000 19.8510000 20.2020000
O 45.2880000 7.2260000 14.9920000
C 45.3380000 8.3470000 14.1210000
C 46.2670000 8.0320000 12.9670000
H 44.3260000 8.5660000 13.7670000
H 45.7050000 9.2070000 14.6880000
H 46.3420000 8.8840000 12.2850000
H 47.2680000 7.7840000 13.3330000
H 45.9080000 7.1630000 12.4060000
H 44.9400000 6.4740000 14.4830000
O 14.0720000 30.4860000 17.2230000
C 12.7900000 30.0090000 16.8400000
C 12.5970000 28.6150000 17.3990000
H 12.0290000 30.6970000 17.2170000
H 12.7410000 29.9970000 15.7470000
H 11.6240000 28.2110000 17.1070000
H 13.3820000 27.9420000 17.0410000
H 12.6600000 28.6240000 18.4930000
H 14.0970000 30.5140000 18.1940000
O 50.6000000 13.9980000 30.5680000
C 51.7380000 13.4340000 31.2030000
C 52.9540000 14.2740000 30.8700000
H 51.5620000 13.4020000 32.2820000
H 51.8640000 12.4110000 30.8380000
H 53.8530000 13.8560000 31.3300000
H 53.1030000 14.3250000 29.7860000
H 52.8230000 15.3020000 31.2220000
H 50.4850000 14.8980000 30.9160000
O 7.6770000 39.8010000 2.1400000
C 7.7330000 38.3820000 2.1160000
C 6.3220000 37.8340000 2.0780000
H 8.3060000 38.0650000 1.2390000
H 8.2560000 38.0420000 3.0150000
H 6.3300000 36.7400000 2.0760000
H 5.7490000 38.1820000 2.9430000
H 5.7940000 38.1830000 1.1850000
H 7.2320000 40.0910000 1.3270000
O 32.6410000 24.2850000 37.2480000
C 33.7400000 24.0310000 36.3840000
C 34.5800000 25.2860000 36.2750000
H 34.3220000 23.1970000 36.7880000
H 33.3480000 23.7420000 35.4050000
H 35.4270000 25.1290000 35.6020000
H 33.9800000 26.1210000 35.9000000
H 34.9620000 25.5840000 37.2570000
H 33.0000000 24.5190000 38.1200000
O 28.5960000 43.4760000 38.9770000
C 29.3440000 42.5500000 39.7520000
C 28.5370000 41.2780000 39.9110000
H 30.2960000 42.3550000 39.2510000
H 29.5470000 43.0020000 40.7270000
H 29.0780000 40.5490000 40.5200000
H 27.5730000 41.4890000 40.3860000
H 28.3200000 40.8310000 38.9350000
H 28.4410000 43.0730000 38.1060000
O 17.2660000 38.3250000 20.2880000
C 18.1580000 37.2490000 20.5440000
C 18.9830000 37.5760000 21.7710000
H 17.5760000 36.3340000 20.6890000
H 18.8010000 37.1200000 19.6690000
H 19.6940000 36.7730000 21.9850000
H 19.5370000 38.5090000 21.6270000
H 18.3400000 37.7190000 22.6450000
H 16.6860000 38.4160000 21.0620000
O 8.7880000 16.1400000 45.8210000
C 9.9940000 15.5560000 45.3500000
C 10.8820000 16.6460000 44.7880000
H 10.4820000 15.0340000 46.1780000
H 9.7420000 14.8250000 44.5760000
H 11.8140000 16.2250000 44.3990000
H 10.3730000 17.1820000 43.9810000
H 11.1250000 17.3850000 45.5580000
H 9.0230000 16.7710000 46.5240000
O 2.2810000 36.4400000 16.5670000
C 2.9390000 37.6420000 16.9420000
C 3.8730000 38.0610000 15.8270000
H 2.1860000 38.4110000 17.1390000
H 3.4970000 37.4550000 17.8640000
H 4.4090000 38.9760000 16.0920000
H 4.6030000 37.2720000 15.6170000
H 3.3170000 38.2350000 14.9000000
H 1.7710000 36.6240000 15.7600000
O 40.6160000 35.3730000 15.0380000
C 40.7510000 34.3490000 16.0140000
C 39.6180000 33.3580000 15.8470000
H 41.7240000 33.8660000 15.8870000
H 40.7170000 34.8110000 17.0040000
H 39.6830000 32.5640000 16.5960000
H 38.6490000 33.8580000 15.9440000
H 39.6440000 32.9040000 14.8500000
H 40.6700000 34.9540000 14.1630000
O 37.3040000 36.0910000 42.2360000
C 37.8860000 37.0840000 41.4040000
C 38.9940000 36.4530000 40.5870000
H 37.1100000 37.5070000 40.7600000
H 38.2820000 37.8790000 42.0420000
H 39.4770000 37.1970000 39.9470000
H 39.7500000 36.0070000 41.2410000
H 38.6020000 35.6480000 39.9570000
H 36.9360000 35.4020000 41.6580000
O 18.7270000 28.1620000 31.1950000
C 17.6090000 27.2880000 31.2620000
C 17.0210000 27.3480000 32.6560000
H 16.8760000 27.5920000 30.5090000
H 17.9500000 26.2750000 31.0300000
H 16.1670000 26.6710000 32.7470000
H 17.7720000 27.0720000 33.4040000
H 16.6920000 28.3650000 32.8950000
H 18.4090000 29.0610000 31.3800000
O 42.6930000 9.0940000 40.9300000
C 43.2220000 8.6160000 42.1590000
C 44.2250000 9.6200000 42.6870000
H 42.3990000 8.4680000 42.8640000
H 43.7020000 7.6500000 41.9750000
H 44.6640000 9.2730000 43.6260000
H 45.0270000 9.7840000 41.9610000
H 43.7480000 10.5910000 42.8600000
H 42.2500000 9.9400000 41.1100000
O 46.8020000 42.9750000 7.6050000
C 46.9660000 41.5760000 7.7870000
C 47.4410000 40.9640000 6.4860000
H 47.6860000 41.4060000 8.5920000
H 46.0020000 41.1530000 8.0840000
H 47.5610000 39.8810000 6.5870000
H 46.7290000 41.1670000 5.6800000
H 48.4000000 41.3960000 6.1800000
H 47.6690000 43.3440000 7.3640000
O 36.1300000 41.3380000 34.2150000
C 37.1560000 41.5460000 35.1750000
C 37.2830000 43.0310000 35.4440000
H 36.9040000 40.9980000 36.0870000
H 38.0900000 41.1450000 34.7720000
H 38.0790000 43.2280000 36.1680000
H 37.5040000 43.5740000 34.5190000
H 36.3440000 43.4370000 35.8350000
H 35.3010000 41.6770000 34.5920000
O 5.7000000 6.6680000 15.8550000
C 5.2900000 5.4000000 16.3450000
C 6.5160000 4.5430000 16.5820000
H 4.7230000 5.5440000 17.2690000
H 4.6350000 4.9380000 15.6010000
H 6.2340000 3.5510000 16.9440000
H 7.0940000 4.4310000 15.6580000
H 7.1800000 5.0100000 17.3170000
H 6.2630000 7.0770000 16.5340000
O 49.3720000 51.5680000 24.9460000
C 50.2160000 52.6540000 24.5910000
C 51.6550000 52.1810000 24.6000000
H 49.9250000 53.0200000 23.6020000
H 50.0690000 53.4560000 25.3190000
H 52.3340000 53.0000000 24.3470000
H 51.9270000 51.7880000 25.5840000
H 51.8010000 51.3690000 23.8800000
H 49.4950000 50.8700000 24.2800000
O 43.2800000 48.6460000 11.0560000
C 43.7490000 49.9860000 11.0450000
C 43.1500000 50.7070000 9.8550000
H 43.4660000 50.4680000 11.9850000
H 44.8410000 49.9680000 10.9760000
H 43.5070000 51.7400000 9.8070000
H 43.4140000 50.1990000 8.9220000
H 42.0570000 50.7150000 9.9160000
H 42.3120000 48.6740000 11.1400000
O 31.5820000 42.7290000 37.5040000
C 32.7670000 42.0600000 37.9100000
C 33.8050000 42.1890000 36.8140000
H 33.1200000 42.5030000 38.8460000
H 32.5240000 41.0090000 38.0910000
H 34.7260000 41.6680000 37.0890000
H 33.4290000 41.7710000 35.8750000
H 34.0390000 43.2410000 36.6240000
H 31.8040000 43.6650000 37.3680000
O 17.4370000 6.1110000 22.7780000
C 16.5740000 5.1910000 23.4290000
C 16.6140000 3.8700000 22.6890000
H 16.8990000 5.0740000 24.4670000
H 15.5620000 5.6060000 23.4240000
H 15.9440000 3.1430000 23.1560000
H 16.3170000 4.0040000 21.6430000
H 17.6290000 3.4600000 22.6820000
H 18.3370000 5.7430000 22.8080000
O 17.3620000 53.6070000 33.5940000
C 18.7440000 53.2830000 33.5420000
C 18.8920000 51.7810000 33.4110000
H 19.1980000 53.8020000 32.6930000
H 19.2150000 53.6390000 34.4630000
H 19.9470000 51.4960000 33.3870000
H 18.4070000 51.2700000 34.2490000
H 18.4090000 51.4220000 32.4960000
H 16.9580000 53.3060000 32.7620000
O 30.1230000 24.9860000 10.9720000
C 30.2590000 23.7070000 11.5730000
C 29.2250000 23.5670000 12.6710000
H 30.1290000 22.9390000 10.8060000
H 31.2700000 23.6250000 11.9820000
H 29.3150000 22.5980000 13.1680000
H 29.3450000 24.3590000 13.4180000
H 28.2130000 23.6630000 12.2650000
H 29.2300000 25.0390000 10.5920000
O 30.0050000 15.3370000 52.6430000
C 30.5110000 15.5970000 51.3410000
C 29.9060000 16.8850000 50.8250000
H 31.6020000 15.6630000 51.3920000
H 30.2420000 14.7570000 50.6940000
H 30.2620000 17.1050000 49.8150000
H 28.8130000 16.8190000 50.8080000
H 30.1640000 17.7250000 51.4800000
H 30.2690000 16.0780000 53.2140000
O 30.5070000 35.5290000 33.0200000
C 29.3140000 35.8690000 32.3290000
C 29.1160000 37.3690000 32.3990000
H 29.3960000 35.5280000 31.2930000
H 28.4800000 35.3460000 32.8050000
H 28.1940000 37.6630000 31.8900000
H 29.0670000 37.7040000 33.4400000
H 29.9570000 37.8940000 31.9350000
H 31.2440000 35.9810000 32.5750000
O 39.6720000 29.2360000 14.1680000
C 40.9880000 28.7690000 14.4250000
C 41.9670000 29.8990000 14.1840000
H 41.0410000 28.4120000 15.4580000
H 41.1930000 27.9300000 13.7540000
H 42.9940000 29.5670000 14.3560000
H 41.8830000 30.2700000 13.1570000
H 41.7550000 30.7450000 14.8460000
H 39.4930000 29.9660000 14.7850000
O 49.3080000 12.1090000 43.9910000
C 48.4080000 13.1960000 43.8300000
C 47.1580000 12.9250000 44.6400000
H 48.9020000 14.1160000 44.1570000
H 48.1670000 13.2890000 42.7670000
H 46.4360000 13.7370000 44.5230000
H 46.6890000 11.9870000 44.3250000
H 47.4000000 12.8190000 45.7030000
H 49.5320000 12.0500000 44.9350000
O 46.6950000 29.8260000 40.2880000
C 45.5910000 29.1970000 39.6540000
C 44.3480000 30.0290000 39.8900000
H 45.8050000 29.0970000 38.5860000
H 45.4730000 28.1970000 40.0820000
H 43.4740000 29.5610000 39.4290000
H 44.1610000 30.1490000 40.9620000
H 44.4700000 31.0350000 39.4730000
H 46.8040000 30.7040000 39.8840000
O 22.4870000 34.9510000 33.4650000
C 23.3180000 33.8110000 33.3050000
C 24.4970000 34.1800000 32.4290000
H 23.6470000 33.4720000 34.2910000
H 22.7260000 33.0160000 32.8410000
H 25.1490000 33.3170000 32.2710000
H 24.1560000 34.5480000 31.4560000
H 25.0830000 34.9850000 32.8860000
H 23.0160000 35.6430000 33.8970000
O 48.7750000 41.5660000 44.0950000
C 49.0810000 42.5410000 45.0820000
C 47.8250000 43.3210000 45.4080000
H 49.4770000 42.0360000 45.9680000
H 49.8550000 43.2030000 44.6820000
H 48.0310000 44.0940000 46.1540000
H 47.4210000 43.7960000 44.5090000
H 47.0460000 42.6570000 45.7960000
H 48.1040000 40.9700000 44.4690000
O 30.5400000 3.6970000 40.7520000
C 29.4660000 3.0520000 41.4210000
C 28.1670000 3.7220000 41.0260000
H 29.4660000 1.9930000 41.1500000
H 29.6320000 3.1370000 42.4990000
H 27.3190000 3.2590000 41.5390000
H 28.1900000 4.7880000 41.2730000
H 28.0060000 3.6490000 39.9450000
H 30.3940000 3.5960000 39.7960000
O 42.1090000 16.7380000 21.9810000
C 43.4270000 16.3210000 21.6540000
C 44.2050000 16.0990000 22.9350000
H 43.3720000 15.4050000 21.0590000
H 43.8950000 17.1040000 21.0490000
H 45.2320000 15.7940000 22.7180000
H 44.2270000 17.0130000 23.5370000
H 43.7300000 15.3260000 23.5480000
H 41.6960000 16.0260000 22.4990000
O 39.7930000 41.8730000 13.3750000
O 38.7260000 41.7210000 14.0680000
O 14.7660000 51.1970000 26.2150000
O 15.3050000 50.0330000 26.1970000
O 45.6090000 39.3600000 0.2530000
O 46.8740000 39.1580000 0.2720000
O 48.7750000 39.2120000 50.4810000
O 49.9410000 38.7800000 50.1670000
O 19.2510000 20.2360000 20.8450000
O 20.4710000 20.3420000 20.4640000
O 22.3370000 10.4610000 45.5550000
O 21.2940000 9.7390000 45.7370000
O 27.1080000 30.9180000 16.1560000
O 26.4340000 31.7820000 15.4900000
O 31.5420000 53.6570000 47.7020000
O 32.0460000 52.5460000 47.3090000
O 51.8070000 39.7720000 28.1210000
O 50.5820000 39.4380000 28.2970000
O 26.8170000 16.1460000 32.1160000
O 26.6980000 14.8690000 32.0940000
O 23.2040000 16.0340000 27.2760000
O 24.4060000 16.3830000 27.5500000
O 22.2440000 44.6070000 4.9110000
O 23.0000000 45.6360000 5.0170000
O 34.0930000 27.3620000 38.2270000
O 33.0260000 26.7130000 37.9380000
O 43.2220000 22.2720000 50.4870000
1905
Step: 20000000 [54.35 54.35 54.35]
C 13.5586504 21.2256980 33.8473470
C 9.1310142 50.7586593 27.3612925
C 49.0683911 15.0767010 5.2980383
C 16.0879496 34.9431699 35.0538880
C 52.4771843 31.8801569 29.9228108
C 44.1897392 39.7006915 4.2803529
C 23.9452166 48.2659227 1.4100145
C 17.9403398 28.1557838 14.9805768
C 44.0737130 51.6364538 24.5000479
C 9.2400108 18.1028206 5.7970802
C 50.2884148 17.1505484 27.3846407
C 13.7787180 32.8300681 53.5613746
C 25.0600300 51.8980672 28.9703005
C 18.0885009 42.7602338 21.0861761
C 27.2587304 45.9598379 21.5619447
C 27.2676913 15.9917904 2.5101741
H 41.9442610 8.9867971 32.1475983
H 47.0401141 29.6519153 11.6706715
H 11.2036731 21.0269620 36.7121486
H 16.8304028 38.1682336 52.0844549
H 38.8254319 20.3406002 47.4806646
H 48.8797938 29.3846680 0.6891495
H 14.6739855 9.9365062 45.5607875
H 21.5627825 32.5502679 1.7104963
H 17.0042195 0.5125372 23.4917499
H 45.3223782 6.3562240 4.8705088
H 7.5170806 35.5856544 33.6548225
H 0.6955994 21.4640280 42.8244956
H 20.9881648 5.3771569 21.5159344
H 0.0329945 4.6443719 43.9850486
H 42.9470864 2.2964189 50.3890454
H 2.3852116 48.4358508 19.6124660
H 10.6594693 49.8050856 37.3275927
H 15.0416372 14.4606884 49.6834709
H 35.6708196 26.8186020 33.0371140
H 0.5941782 2.9849588 10.3526394
H 35.2133885 27.2145152 50.7555563
H 29.3137988 2.4740973 13.7492182
H 47.2657182 50.7754729 36.3055590
H 39.0336613 20.3212512 32.2992672
H 39.0559571 44.6853119 37.4318380
H 9.8117849 21.1185245 35.9711645
H 20.4155564 33.0009135 0.8537780
H 30.6702818 51.1161490 5.4613910
H 41.7257971 26.8283674 7.4076106
H 46.7315058 21.3731566 17.0803082
H 49.8927707 28.2887955 0.3184822
H 53.5975959 17.5044113 26.2161787
H 25.2962434 26.2145865 26.6303848
H 44.1554580 14.6204642 45.5940161
C 33.1873346 24.0615342 25.9406667
C 51.6745992 26.1739476 41.7527078
C 32.4746084 7.4312377 44.6831668
C 19.8997529 15.4628954 12.5672608
C 49.6998834 33.9916299 21.2290471
C 49.4445878 5.8822003 8.3622126
C 45.5944039 42.3146879 7.4377889
C 52.0674577 53.3944948 9.9668560
C 19.0200845 9.8627250 54.1650839
C 21.1237182 40.4837706 47.2423604
C 34.4391808 35.8854855 52.3090081
C 1.5130896 32.0231423 35.4552846
C 38.9033760 11.1541883 23.1873575
C 53.3341577 25.5766551 20.5506798
C 42.1352875 12.5248672 0.4989062
C 15.6873114 24.3053037 3.3370370
H 41.7523771 47.1602297 35.9226286
H 44.2367415 16.2276235 28.0317042
H 42.3491216 3.6234831 50.2636553
H 33.3990127 37.1008150 6.1196429
H 13.0937557 20.7434697 40.8015497
H 1.8264532 7.6816755 15.4173846
H 15.2777260 13.3455211 0.7202994
H 5.8777859 31.0699192 25.8591720
H 7.0268217 4.5968219 44.1119026
H 31.8277529 36.6670535 12.1367528
H 26.1289433 7.8561547 52.3010694
H 7.8255296 23.0692946 39.7690876
H 16.2470161 14.3512215 50.7429316
H 51.8199090 37.0417486 45.1943196
H 16.4056481 13.4740264 38.4181596
H 29.6201127 30.2476527 46.0156433
H 7.8233056 36.8631818 34.5757078
H 53.7025833 43.4381757 4.9790156
H 20.4347291 49.2846595 27.5227549
H 32.5656990 37.1625014 26.4696973
H 34.2874157 16.9016243 30.6735854
H 29.7353445 13.7338134 10.2943158
H 17.3540482 38.0578096 53.7129951
H 17.8958332 0.4641840 47.8397184
H 50.1812133 31.9534136 0.0566933
H 22.0094128 28.1130781 47.8444012
H 17.2714422 9.4509579 28.9729899
H 40.6974156 15.8593271 28.2781872
H 3.3359133 31.3785628 46.5359171
H 46.9396591 45.3642713 37.0363062
H 43.4474121 9.1621258 2.8162815
H 19.4805188 21.1232009 46.0346514
H 40.4521946 30.5534614 8.0784964
H 47.6494848 30.1956571 37.9872229
C 48.1136684 50.3266857 54.0945939
C 16.7586133 11.6433948 8.8032929
C 25.0199016 43.4771433 8.9024339
C 1.3256953 35.6992077 16.8447813
C 11.2460186 9.8837306 12.6006833
C 24.6131983 7.5371479 3.1811249
C 40.6930407 35.3626017 8.4115173
C 53.9870605 22.4621176 17.3326461
C 3.4975563 45.8537429 14.1635460
C 16.9427172 24.0722450 45.6850438
C 23.8577524 5.2882557 40.0787333
C 29.2473604 52.0943225 32.1156852
C 29.8393034 21.1141956 35.9423440
C 6.3377885 53.3049374 23.1212828
C 30.6687321 19.3981168 54.2490204
C 9.4121978 42.5486481 37.5525920
H 10.7502928 49.5319962 10.7147014
H 53.7851575 22.0895700 43.7369193
H 26.1297630 25.8448574 27.4343746
H 41.7874116 15.1399284 3.6408432
H 20.3149428 31.3291975 19.9647941
H 26.8024706 13.1816035 44.1287028
H 11.7654576 22.8988761 30.7964685
H 22.3801563 54.2029870 9.3537298
H 15.0076706 50.1779542 44.0263375
H 33.4023844 15.4855630 19.0380989
H 27.8855301 1.0929585 13.1486954
H 7.0004736 47.8037584 21.9329799
H 4.8534081 26.3507780 20.2652584
H 11.2540721 14.3906043 0.2272674
H 15.5304967 48.0454468 25.5853293
H 15.2527068 47.1745477 8.1577661
H 33.1314171 36.5251553 22.0663114
H 54.0652067 21.1117546 44.4019163
H 18.6682286 42.0206405 35.0333818
H 13.6258037 32.7147330 37.3008120
H 15.7546243 28.6820664 53.0874582
H 49.3873517 33.9274866 54.0755678
H 39.2460726 39.3290068 49.9924197
H 27.3287555 12.1881632 26.0266193
H 13.5426091 10.6579463 44.4369849
H 22.0169285 16.0489240 22.7560871
H 27.0268503 25.3239806 27.0913368
H 13.4952134 6.7370298 43.7649424
H 14.5540144 13.0528326 19.8454783
H 51.1124695 53.0334025 4.0979274
H 8.9542839 21.5869984 18.2795205
H 27.3263324 47.9311619 9.7562084
H 15.7586664 35.3479048 40.9618524
H 28.8829964 31.9696219 13.0892503
C 32.3229387 5.1672296 27.3062793
C 44.0075905 26.2284394 4.6139645
C 27.5951205 16.4160680 41.7494816
C 5.6344290 47.4335377 37.2963801
C 15.1422048 39.0885151 45.2807408
C 16.7362803 47.5014735 17.0371735
C 44.4365773 1.6683238 6.7061799
C 4.7320244 10.4364143 38.6534129
C 18.3937820 44.8225799 30.7209538
C 16.6149064 13.0778352 15.7179772
C 2.6604302 46.4323199 28.2816544
C 12.7091247 20.0842821 10.6382386
C 27.1427219 49.9263025 25.2762509
C 5.9322831 15.6995437 45.6330168
C 13.0665760 7.5177000 24.7342812
C 29.5143415 11.5636276 51.1151161
H 25.3903052 27.8150100 15.2163035
H 1.1323591 2.1963281 36.2500620
H 31.9060477 26.9177681 5.9760994
H 40.6132285 27.3955004 12.3185972
H 20.2565875 5.9786914 20.1952453
H 47.9066768 15.1352289 32.8451755
H 53.9560132 2.3292357 36.3996348
H 46.5754890 16.4633996 8.1848712
H 7.8858461 22.4131763 6.5964598
H 2.7733448 20.9180357 10.3835063
H 22.5618023 29.5205909 29.7854334
H 44.5082340 5.2718717 44.7155954
H 23.2224257 39.5713857 42.4192083
H 53.0815587 8.0321638 1.3908381
H 20.7438898 49.8533094 42.5014218
H 11.6373537 24.0329381 31.0026717
H 10.5324952 36.8367726 6.7101492
H 22.1578689 40.7564448 52.4318798
H 50.6383561 3.6343915 40.2370637
H 49.3447797 49.6719730 16.6455885
H 30.0353529 26.4204497 44.0683329
H 37.2647117 17.1423809 12.0623974
H 44.5456197 42.6294796 50.0913436
H 46.9454330 23.8622957 50.0990456
H 8.4635435 29.7598665 38.6533196
H 40.1892724 27.1992756 46.8058199
H 11.0728085 34.5297854 51.8041647
H 6.1580191 12.8641764 3.1737195
H 35.2560757 42.9780235 21.1120698
H 4.8327033 50.8684609 46.2875383
H 0.6845640 33.8722281 42.4138251
H 50.3201064 53.4202968 38.7911120
H 34.4859662 45.1353992 29.3724722
H 39.7621938 41.7440212 22.9423193
C 34.8001077 38.3752253 30.0773096
C 34.4708372 28.1332847 1.9855011
C 19.5477840 3.0575784 27.5060662
C 3.9483212 31.1690455 54.3136708
C 8.2466933 39.9665533 31.6045657
C 3.0552139 50.4930705 28.7793846
C 32.4852201 43.0209903 13.4635847
C 15.8619463 25.4517210 33.4576506
C 14.8217172 47.5366315 38.7742362
C 42.5585493 26.6937602 20.7680699
C 54.1790945 42.2089522 36.3132889
C 24.8242572 27.1447018 11.1071286
C 49.3030929 13.4331554 15.7133855
C 51.7025755 17.8162755 23.1548348
C 49.7880626 43.8518954 5.3201877
C 33.9337739 9.0345331 18.5343508
H 8.6197783 44.4678944 2.9062864
H 5.9387980 47.3644473 22.2706802
H 29.2350278 1.3449202 12.9133610
H 28.5264957 7.1959589 27.3978986
H 15.9449444 7.8466475 52.6993116
H 6.2169101 38.7850450 47.6293704
H 45.3100823 22.8800978 50.3768368
H 29.3907871 8.2539535 30.6017814
H 37.7335215 18.0317516 37.6969210
H 21.2076700 13.5016549 7.6221598
H 46.7839146 22.3964456 51.3300425
H 34.8662760 37.9246409 42.2800081
H 0.7629185 47.1095453 3.6791155
H 49.5776702 38.0239462 41.1151743
H 16.8748890 14.3829107 36.7122102
H 10.2070787 50.8232431 11.9990903
H 24.6057086 31.1919972 53.8981904
H 49.4921584 32.8791140 54.2994286
H 41.0062303 13.6484766 38.6990350
H 39.1980564 19.6809068 12.9784111
H 40.7785667 0.9665973 11.9417160
H 40.6464796 16.5323705 54.2796176
H 41.1233794 10.0901925 37.9376299
H 49.1623268 23.0903070 10.6876360
H 19.1656904 2.0163448 35.9058184
H 49.1833758 8.6344461 37.4224745
H 17.3293486 29.5723411 52.8127269
H 42.1687057 26.5008997 8.9371341
H 7.2891500 31.3795408 25.6063609
H 24.4969229 17.2023499 29.4534110
H 40.2451916 44.8029626 36.3818897
H 40.0467436 21.8338058 9.8721550
H 6.4456876 21.0368504 48.0486107
H 15.3162144 6.4263306 52.2619075
C 16.8357392 46.0864463 2.0828085
C 47.9900688 52.2727304 31.9055642
C 22.2684894 13.5153552 31.6900466
C 53.7523277 46.4996718 47.3349068
C 16.4555123 17.4452996 32.7896963
C 14.0215465 43.1741404 46.7933476
C 38.7775278 16.3349903 22.9865778
C 13.9641638 27.5903679 16.3340377
C 6.2205719 2.9963311 14.8725569
C 27.9468744 29.1353414 27.8050642
C 29.1902388 26.0697651 25.0032032
C 11.2798547 50.0350726 32.1340854
C 2.9830808 45.7749709 46.8411446
C 9.1934170 16.6215887 18.6298359
C 48.7324349 27.9801499 6.0824321
C 13.2989401 52.4723355 20.3210203
H 47.4329673 22.6584339 16.0940451
H 28.8011193 5.5935977 27.4954829
H 21.3102289 6.3311747 14.9181671
H 27.7289926 31.9885155 12.1451956
H 37.2150497 3.5902674 38.0968697
H 15.5961324 49.2068037 29.0390292
H 16.8663909 17.3014192 46.9154472
H 22.2506535 12.6079973 8.4028565
H 24.5550194 19.1192910 23.5374003
H 13.0865892 51.4415150 16.8382704
H 23.1713104 2.8285672 38.5855696
H 35.3032285 38.2093848 43.7357198
H 39.8301866 39.4845420 51.3456795
H 45.7830170 14.9607627 49.3812686
H 39.9523456 32.9947700 33.0692729
H 52.1313969 19.9863669 30.3594779
H 23.5516460 53.9345475 10.1810948
H 16.1550645 54.3347388 47.5537952
H 40.2976358 17.3722682 28.4164663
H 21.5954660 13.3193059 2.8044479
H 19.3033354 47.1814806 27.9139608
H 24.8418191 7.6314145 21.0536073
H 9.0951558 25.7634982 18.6481000
H 31.8880029 16.6116709 6.6819913
H 48.5655947 7.5424094 36.1059663
H 30.4616085 40.4524313 20.0618608
H 17.4931934 31.6428792 8.7749671
H 24.6145898 26.6059750 39.1410692
H 28.0597889 26.5762318 2.3296149
H 29.8620749 12.1972743 10.0899850
H 44.0130446 6.4648283 12.7943317
H 53.5927734 10.2044379 1.5474276
H 47.0201507 33.7953022 41.6408677
H 23.3748870 30.7230462 0.0983690
C 17.8418632 14.0613309 4.2821695
C 19.0798793 40.8852569 42.1180516
C 6.1495481 26.3664358 27.1821110
C 20.6715329 38.3257298 20.8282352
C 28.1883443 4.6077093 10.7345902
H 40.0985459 12.9924280 6.3262520
H 37.5783190 38.9936920 11.9882812
H 0.3187867 5.6656034 44.9823582
H 1.2008750 2.4454244 13.6388025
H 44.2252515 33.4784479 18.5058692
H 26.7194892 13.7336824 26.4037575
H 32.2663149 41.2399703 19.7013231
H 1.5811142 20.0304568 9.4443599
H 22.3933698 2.4422653 22.3667406
H 15.8059512 49.1748086 30.0705571
C 2.7416116 6.2822750 29.9064053
C 38.1172008 4.3195512 36.2862520
C 1.2455759 50.8290479 9.4487230
C 14.4010434 0.1140283 39.2340786
C 20.7857867 18.7384051 40.1984960
H 27.7131716 32.8025814 10.2328695
H 53.9829466 4.7416195 40.3197075
H 51.0387543 41.3740678 15.3328376
H 6.7020301 38.0068999 47.0558948
H 2.1041084 20.9153345 6.6154263
H 6.0251696 52.0136457 46.4160956
H 27.5762285 36.2913409 35.8395695
H 7.3928790 39.0272109 7.5446899
H 38.5080399 13.5935865 47.3303204
H 8.4820196 34.2448252 3.2981742
C 48.7321967 49.3801778 41.8582169
C 47.2315278 39.8871227 15.5655602
C 43.7806638 53.5905766 45.0256336
C 38.8443600 39.7987869 8.7500796
C 37.4157227 45.1280724 0.8365465
H 48.5459845 32.3059499 53.9076561
H 6.4312868 38.1802286 46.0721725
H 44.8726989 22.3711074 23.0921841
H 13.3399840 4.6418428 34.0041730
H 31.6256291 25.7956923 51.8886463
H 50.2633241 23.4593662 10.2198502
H 39.8301950 19.1769171 45.6767758
H 14.9436511 33.2379120 36.9190137
H 47.2502731 1.8102266 50.2238328
H 35.4707705 51.7071435 52.3029376
C 27.9067561 43.0183909 14.5805308
C 26.6713721 47.6001899 39.1503836
C 30.4244055 50.7012809 39.3747802
C 37.2944262 37.6886481 35.9884867
C 0.9298054 51.1833665 26.1520726
H 29.3930332 38.3836604 53.2695306
H 31.7369525 40.4161944 20.1966582
H 48.2515666 20.4535606 26.1716297
H 23.8709261 17.2258871 30.9191900
H 14.7414867 5.6127271 33.6495785
H 30.2373989 32.8508500 53.0999495
H 28.4376974 45.1766343 9.2702965
H 38.8156506 19.8321135 45.3614214
H 33.8321810 24.5616475 28.5494089
H 45.2766409 31.5158945 6.2764147
C 0.6438354 0.8134863 18.9555277
C 30.9061226 34.0716364 5.7218068
C 21.6164446 5.2510480 1.7009767
C 53.5339849 7.6255618 8.1798666
C 18.7843543 7.5353017 41.1124389
H 34.4903733 36.5823037 1.6827777
H 45.5210267 13.7823368 22.7017937
H 34.1515015 52.2763007 29.1741824
H 41.7033790 27.8354454 11.2546042
H 40.1375472 17.9028460 32.0821370
H 13.5644010 29.3750315 34.3462489
H 6.2146469 24.8839293 9.3193511
H 16.4607968 46.1208115 50.4721154
H 7.7924291 39.2508049 27.9486555
H 0.8797534 6.4443333 14.8371396
C 26.9172299 42.9509598 51.2661618
C 0.3122171 8.7868165 27.6416184
C 3.8754665 37.5718068 24.6891616
C 41.3632132 8.7176053 42.2262655
C 36.7986216 29.0021489 36.6364820
H 53.1217992 27.3876591 49.1961636
H 52.7315584 26.4298447 47.9620614
H 47.2035697 17.0162468 16.9517351
H 10.8234189 48.1281301 25.1142226
H 26.0975546 53.5948787 8.8845631
H 8.7127738 9.8349865 30.8728811
H 37.1224099 42.1660974 8.6100300
H 52.6727069 27.0133747 44.2959387
H 37.1625651 39.7284461 27.0155231
H 23.5968936 25.7198815 39.9745302
C 31.4115186 24.7982425 36.2880832
C 33.4324179 13.2620483 50.2345312
C 20.4008485 3.2903530 5.4702001
C 50.2016890 32.0980362 44.6453270
C 12.6647645 35.2658325 47.6067337
C 33.8489207 6.3380605 32.4305176
H 1.5205352 20.4854824 0.7046432
H 35.2898758 22.0922821 7.4696488
H 29.6395876 27.6030675 43.2961953
H 30.5175243 8.4264219 29.5793583
H 38.4762589 1.2811598 28.1601446
H 23.2154863 49.9299173 38.9596154
C 32.8752372 7.7072968 8.5785545
C 45.8558541 11.2915293 18.4886971
C 13.3709101 9.6741631 4.2427082
C 13.7176671 9.4575070 17.9480329
C 17.3514264 24.5907787 48.7794403
C 17.7042869 8.7131767 16.8732424
H 7.6961692 39.8707668 17.2103209
H 38.6378217 17.6642825 11.6146159
H 0.1843064 4.6611325 41.5751938
H 5.4951555 0.5380820 42.7564395
H 15.4031578 26.1240337 51.7720957
H 26.7845056 35.0538050 35.4544008
C 24.5151018 43.1913570 20.1029119
C 7.7166244 18.2037514 36.7258148
C 42.5557024 47.2303847 43.6942141
C 30.8556015 13.2056869 3.5981240
C 7.1292344 36.5054842 22.1708953
C 11.1401015 7.8325091 51.6864857
H 7.6353540 48.9170094 0.9322550
H 31.3279985 45.5159637 22.5718888
H 51.6655163 37.8310874 43.7030356
H 53.4817452 18.9838869 16.9609999
H 36.0958505 33.1871049 33.2520873
H 38.4087535 47.1015895 25.5112771
C 42.7171113 39.2009045 31.4990927
C 23.8881971 1.6776965 25.4782020
C 40.6577191 32.1732461 12.7656662
C 10.5095981 13.0039821 36.3052720
C 18.4953220 38.6616325 38.9832593
C 0.4514820 51.2101995 39.6751803
H 27.4621502 7.5358956 53.1281120
H 40.7889488 11.2747039 36.9113425
H 24.2174695 39.3644229 41.6072511
H 35.2408891 33.9328411 13.4279468
H 26.5403286 18.6319964 33.7250809
H 21.6580715 0.7031749 22.1260826
C 23.5906484 53.7321697 6.8723902
C 42.0358676 39.5589353 21.6886600
C 47.9232697 9.9509960 30.2553769
C 31.9156946 22.0012646 23.9182672
C 12.8162962 32.8548651 10.5150983
C 47.5287115 6.4770628 32.7623556
C 2.9497137 30.5662526 20.6899393
C 28.0243715 39.9985129 4.3600305
C 41.2873773 42.3915553 34.1943165
C 35.4938201 12.7093814 42.0435851
H 44.6214241 9.1444333 1.8854883
H 46.6971577 14.2919769 21.8956019
H 46.2466223 15.5756553 8.0017850
H 13.4359418 21.7014777 41.8950746
H 49.9616790 44.0345594 24.2953811
H 0.4781110 1.6092873 7.4984517
H 37.6725476 19.6217943 31.6596165
H 41.2621673 16.5669977 3.5734489
C 17.5036879 0.0212864 43.6588996
C 29.3648280 5.6324427 31.9092559
C 10.8736259 30.4471468 1.8008645
C 29.8515703 22.8183149 9.1271520
C 21.3543425 51.8698708 26.5019611
C 0.8538767 25.8467200 5.6236947
C 45.9268534 45.0655964 5.2632539
C 49.7499650 12.4912186 51.9455035
C 7.3210682 48.8919795 45.8204296
C 7.7700643 42.2448765 46.8548767
H 34.1212532 37.7190173 26.4982780
H 40.0451918 25.8874341 47.7173089
H 2.5303867 10.1090843 42.8976175
H 15.6714049 9.4415751 28.9251764
H 13.7093610 5.1148986 40.5820375
H 5.3852277 20.2188758 8.2134291
H 15.3464413 14.1355616 36.8683706
H 17.6187719 38.0910447 52.6184572
C 21.5857969 28.0460584 20.3203346
C 3.6968023 27.1449195 10.8602640
C 31.7378828 47.1981333 52.3693925
C 41.3825279 40.1764271 25.3847551
C 11.3350041 29.7480422 23.8528590
C 15.5110871 18.1604259 53.3323936
C 40.7816597 5.9695938 25.9184074
C 8.3538703 4.4197917 19.0487004
C 17.5387881 20.2542187 25.0765962
C 34.5470402 26.6734991 10.1924328
H 6.0859048 38.0204718 7.5480210
H 42.5909060 14.9620918 35.6588071
H 6.2173267 1.0823130 43.7042460
H 49.5358155 40.8339942 15.9541340
H 42.5819376 17.5677827 24.0130623
H 19.0495185 45.7657788 28.3287073
H 33.7283116 17.2188107 19.3445253
H 6.4493229 34.4855114 6.9385468
C 41.0236256 8.1745991 16.4213098
C 54.1121075 51.3558860 6.0614507
C 28.3731676 46.3876338 4.3419782
C 23.7805156 19.0470047 38.5243203
C 19.2004871 31.1957791 45.4506436
C 42.7576844 44.7763067 30.5307445
C 22.6905852 26.6350767 51.2122169
C 1.4125001 7.1094499 12.7036353
C 17.8671089 53.8273644 33.1246044
C 22.0773331 19.8356408 26.5444016
H 41.0194977 6.3478523 5.4540746
H 34.3827773 35.8979559 2.8876638
H 51.3834985 1.3287103 47.6109393
H 3.7490802 52.7901262 36.7552629
H 8.1197301 18.7451086 0.6226357
H 34.3621713 32.7188658 14.0348016
H 26.4560343 14.6133621 44.6573968
H 33.7963686 36.9674351 4.6338878
O 53.9789063 17.0351934 26.9831110
C 52.0744506 11.9792118 47.4634270
C 53.7164685 43.4154695 31.9034480
H 22.3288231 20.5976614 29.6358500
H 31.5534456 22.0302425 51.7693289
H 47.6218699 21.3468102 30.4607541
H 25.0501056 48.5012612 48.7087486
H 1.1699805 21.0585584 44.5747175
H 47.1393117 50.0409455 37.1726255
O 30.5874719 10.7184779 36.8053371
C 29.5216748 51.2179522 43.6700558
C 31.9635396 30.1528634 44.0072070
H 22.9995123 16.6877367 8.8113223
H 20.0824008 32.4518976 20.6240677
H 45.2387161 23.3895096 22.2802339
H 14.2882225 9.1084450 43.6948999
H 6.4418763 21.6946326 6.1027538
H 29.4975217 50.0884866 4.8573954
O 53.6111612 53.9491142 24.5350196
C 52.7340251 53.2329670 24.2539553
C 2.7349214 44.6820135 11.2410062
H 17.0245879 50.3807921 29.7357631
H 21.9567767 48.5439832 27.0584464
H 25.0460201 9.1299992 21.0445887
H 46.5997375 20.7447419 31.1133450
H 49.5588486 53.4490387 4.1219398
H 24.9141143 20.0415638 22.1086744
O 7.0970380 35.2261840 54.1815118
C 7.3799593 34.1611741 53.7813643
C 21.1785016 41.7894934 17.2797206
H 0.6975766 11.0058286 1.9238627
H 5.9560046 37.0703733 47.3961168
H 15.3450828 48.6060878 44.1148762
H 15.0080979 9.6122971 44.3560939
H 23.6193027 19.8886103 29.8924541
H 14.4946042 28.3431382 34.8068552
O 2.8434281 8.9873322 42.8428385
C 15.0917631 20.9359989 28.7257202
C 18.7917134 29.3359099 39.5951666
H 24.0005811 19.6052339 22.6141807
H 39.6663677 50.7193597 14.7163559
H 35.4588310 49.6269136 45.5706881
H 21.4465246 31.6738054 7.7498161
H 7.9471500 45.2369114 1.7792733
H 8.2325768 1.9458301 16.1608870
O 22.4014619 12.3291940 44.3732166
C 23.4428584 12.4479951 44.9687151
C 52.4200999 0.1942022 1.3001056
H 34.0752024 48.8264636 52.9381988
H 43.6580940 34.0615982 19.9964063
H 19.5941221 7.0319838 15.1722872
H 40.2283356 44.7402839 37.5044150
H 40.0397296 48.7381159 26.0691639
H 42.0029850 48.8521385 35.4369903
O 27.1636922 16.2261141 16.9176144
C 39.5655697 3.5580404 46.5244199
C 4.8346804 49.6445480 16.7893399
H 27.5898445 17.0813138 17.0247220
H 22.1461133 3.6681505 38.7018830
H 2.6156375 30.6836226 45.3453765
H 22.4128562 29.8970832 47.9370207
H 7.2231764 48.8174006 21.3209942
H 26.3592324 47.1428316 8.9974606
O 32.6269638 18.9050456 38.7072455
C 32.7232232 19.8319128 39.4273753
C 6.9997011 41.2228250 53.5425071
H 21.9301852 50.4818506 38.3642344
H 32.0233698 27.5626856 4.8375402
H 39.9685700 47.0351402 25.0457801
H 50.0876100 52.7119642 37.4805198
H 37.9788504 19.6483978 36.7318983
H 37.6098805 42.4755507 7.2311483
O 33.4442895 36.1434622 23.0512598
C 52.5635170 52.6512378 32.0986908
C 0.5812277 32.7552321 39.8055622
H 7.2526971 30.7074034 39.4164704
H 22.9444092 12.6705352 52.7230040
H 7.5609635 46.8108817 45.1860082
H 2.2659617 20.3134056 53.5163296
H 10.0498555 11.0051037 30.7752240
H 13.9773422 46.7077379 7.6469700
O 22.5652484 44.6198286 16.8510891
C 22.6817291 44.4231170 17.9965569
C 32.9387337 51.7348837 41.6139100
H 1.9713388 48.6925972 45.2579334
H 0.4569143 21.6988878 43.9066365
H 53.3567214 1.0826794 7.8292281
H 43.8990741 2.1777034 43.3864187
H 39.6896768 21.1945106 12.7485090
H 10.4989195 33.6038882 36.1410734
O 18.4534871 0.0690115 44.4640113
C 7.0169453 54.2746843 38.0216613
C 4.3941410 49.4968074 48.9549830
H 32.2427615 22.5634687 50.4845450
H 34.4225493 15.5410983 30.8452885
H 16.2805987 14.2181760 37.5282736
H 16.3472661 44.3478077 50.7822115
H 7.1987020 39.1425551 47.3589544
H 1.9931877 36.1627735 44.1496690
O 1.5023492 3.8319285 0.5625027
C 0.8785777 4.7890768 0.5140322
C 10.6670361 8.9556467 25.9252558
H 49.2727153 47.5384038 24.0433583
H 44.6256143 2.6646367 47.4599081
H 26.7064078 52.9614530 9.9322997
H 43.7181964 14.7404138 34.1746678
H 44.5816871 6.1084474 11.4270715
H 19.3336522 22.1775831 47.3055208
O 50.5182700 50.1526137 8.5109196
C 44.8698875 16.1140977 13.4265207
C 45.6932573 51.9889129 49.4081355
H 13.9027847 3.9089389 41.4411625
H 43.7583152 6.8511641 4.7751265
H 23.0365904 12.8020860 3.9458482
H 44.4638237 3.7927410 44.0593499
H 41.7736147 17.6493000 31.7732827
H 5.8534803 27.5791472 20.2116456
O 48.5102187 12.6723572 51.9327741
C 51.6224207 3.8215943 33.4065914
C 43.2342673 47.5748752 22.3178883
H 13.7173948 3.8022812 2.9682576
H 40.7363249 8.2925566 29.0463868
H 30.1936387 20.9766565 45.3555550
H 19.7070689 36.4772926 41.6155119
H 28.9012559 16.4578521 32.8430357
H 15.9347046 50.0969673 29.5965013
O 12.6225657 26.5710004 14.1044802
C 12.2220954 25.6723955 13.2672229
C 0.4778947 7.2916953 33.7536660
H 37.5734203 40.8610633 26.0855578
H 26.5287813 26.9019569 27.2043334
H 8.7159103 47.1542285 44.2432099
H 25.1763318 34.9703214 32.9061429
H 50.3746613 33.3059136 53.6854267
H 37.6408586 4.7635921 24.9042473
O 3.6899037 43.8046361 11.3089521
C 13.5629946 53.9685422 13.4361764
C 40.4375387 28.2537418 16.3550280
H 37.3201804 41.4972221 34.5372906
H 31.3133476 40.3794867 21.2332319
H 6.4943862 40.7236808 18.1927851
H 18.2499228 31.1816274 7.2897834
H 6.2140830 5.3922019 44.8491533
H 5.6545388 20.6260235 46.6769186
O 5.3256483 22.3071945 28.8608564
C 5.4972738 21.1044366 28.7026865
C 50.7521476 46.7577115 6.5730682
H 40.9786918 14.2296550 5.6329979
H 40.8918047 45.7636737 26.0020625
H 46.3175869 23.0586840 50.4846756
H 15.8584224 41.6614142 26.5648157
H 31.0599025 37.4957968 52.7859394
H 9.8723284 48.9252606 36.1008740
O 8.9312156 52.5717684 16.6172513
C 9.2971510 52.2513521 17.7373238
C 21.6160597 47.6816664 14.1379013
H 2.4549827 8.6370686 41.8578779
H 1.8953062 47.2547317 19.5089837
H 51.2607710 27.3886959 44.4603939
H 32.3945839 18.1307039 51.2474467
H 14.1270076 50.8914027 17.8242707
H 35.5982299 48.5590265 53.0249611
O 41.0838517 36.3316457 7.7731735
C 25.8295030 43.2902437 37.8996915
C 25.7114389 12.6571372 36.1840415
H 22.6943729 8.7979394 54.1618526
H 12.7823209 14.8563348 0.4885676
H 45.0099142 15.5704036 45.6143322
H 10.2771606 25.5498936 48.3539554
H 13.8978205 23.7174442 36.1668935
H 20.5903038 15.4260655 6.3336626
O 16.8816243 2.0239059 11.6106885
C 16.1589775 1.1833346 11.2132840
C 29.3204780 47.1935160 27.9421431
H 15.7459047 26.8448675 50.5667546
H 27.3324127 19.7443849 34.5539549
H 11.3425457 35.0017726 50.3019090
H 18.1352231 11.1138284 30.9660765
H 41.7127605 7.7107376 28.1917192
H 24.9877176 0.1347673 50.3218056
O 10.3689363 28.9438895 44.2384820
C 9.5166693 28.3233466 44.8317501
C 47.5787468 32.4756382 13.7289235
H 22.7336455 6.0941864 51.5304198
H 26.3323515 26.3330401 28.5683619
H 30.6755836 7.0373007 47.7880653
H 5.6099028 9.3538304 26.9232326
H 39.0744081 12.8753083 45.5307524
H 32.2330069 39.7866136 20.8321893
O 23.5255530 33.2736760 26.4955698
C 24.2269945 34.1801467 26.3258930
C 52.7792678 0.0582329 14.9139241
H 13.8067257 24.3510945 20.0911385
H 41.1376382 45.3401758 36.8575890
H 27.5402321 50.1420658 6.5839090
H 42.5627976 17.7738106 25.6553083
H 9.5316384 34.3402033 2.1875743
H 14.5180284 49.0633131 46.7935759
O 36.6336167 34.3330584 27.5809193
C 36.0506566 35.2826681 27.2133710
C 2.4420803 18.1296868 3.7307648
H 34.1793989 53.8555939 28.8183138
H 54.1028852 47.4784384 5.2170475
H 36.2591508 51.2189139 51.0653020
H 38.6836360 19.7595236 28.7571005
H 8.0946465 21.6711088 17.1760771
H 16.1210589 53.8406683 22.4292959
O 15.5407947 18.3179030 11.9823895
C 16.2763398 17.9183374 11.2141836
C 31.2943587 51.2965385 53.6079820
H 4.7849454 18.5470197 8.6523929
H 15.0222754 6.3615265 44.1833364
H 23.7677104 27.6681197 15.8123739
H 34.4699068 25.9908105 28.2313127
H 22.4382274 9.5058499 52.7597844
H 10.7804159 41.0707655 35.7479194
O 4.3095019 45.0692043 43.5201974
C 4.0371915 46.1773148 43.8453760
C 38.8517191 47.3793784 13.4783329
H 15.4588939 33.7121131 41.0738530
H 7.0879246 48.6777966 22.5430480
H 33.3273196 23.8262143 45.0935066
H 51.5847350 34.0608458 7.0607427
H 28.8483188 33.7247765 8.9907502
H 23.6245035 28.8325696 29.2510194
O 3.5670579 5.4805651 42.3159053
C 3.4789764 6.2945901 43.1589104
C 19.1025779 53.1227622 5.9906266
H 37.3661735 20.3895319 28.7963686
H 51.5794822 33.5099091 5.6352487
H 9.3282345 17.0305715 42.1918398
H 0.6513839 35.6844752 41.7732881
H 44.5269078 34.1621080 19.4455396
H 42.4648397 52.1977013 51.8039122
O 44.8103975 3.3907665 28.6438407
C 45.0127490 4.4446647 28.9693209
C 49.3045838 46.7686843 32.6189259
H 45.5992405 15.8646290 48.2990636
H 39.9139643 10.3950083 52.1446390
H 22.2289653 12.4486863 46.7216612
H 45.3494005 29.1852496 11.3455677
H 7.4388217 38.4218251 27.5968578
H 33.1578110 23.5221901 46.6919861
O 53.7077834 25.2081035 45.9346570
C 53.7412186 25.0332358 44.8289350
C 36.3703089 1.6434165 43.3434655
H 49.9243122 4.5714946 41.4171829
H 44.9379793 2.1191289 49.1465754
H 7.4179580 26.0767085 19.2444485
H 18.9715155 50.1980081 42.1476190
H 14.6173221 4.9133279 2.8220419
H 46.8567953 2.6682457 48.5175561
O 48.4672909 28.4953523 22.3190988
C 49.0326016 28.0698633 23.2099441
C 1.6931244 26.3124926 0.0768726
H 34.7799432 33.6192643 34.0657783
H 30.0443847 4.1863032 13.5526912
H 19.4845345 10.6513198 30.7296822
H 22.2813296 52.6821821 0.7276796
H 8.1646715 48.1077380 0.8597311
H 19.1283960 3.6837435 36.3997895
O 43.9695442 23.0606136 33.0730506
C 42.7008144 22.5953524 33.2062957
C 9.5708205 4.8600386 10.1726137
H 34.4111636 21.3101773 6.9449671
H 26.6360733 35.4042672 33.0546873
H 48.4689285 39.7327106 9.6273227
H 15.3702855 48.3894661 23.7820130
H 50.7029206 47.0594274 23.4829638
H 24.8774727 52.7370456 50.1561528
O 38.7200855 7.0549142 32.5828996
C 37.8218854 6.2953036 32.3034655
C 27.5289603 7.0171263 17.1096917
H 48.4716317 33.9249709 41.6033103
H 29.4599448 8.0200835 47.9001495
H 17.7375823 41.1566074 35.6225955
H 28.8532527 32.0419915 53.6655846
H 39.1779774 16.7521396 53.8970333
H 9.2436610 37.9651045 52.5286057
O 26.6124262 15.9213927 30.3252457
C 26.3325515 15.8139377 31.4170859
C 46.0714640 39.3689509 40.0825256
H 39.3012519 13.1977580 46.6749156
H 11.3547371 39.9869970 34.8980031
H 16.7509669 24.7807267 25.0867350
H 33.0000901 44.0662425 30.0877668
H 46.6907963 33.7901743 49.7284906
H 47.6641047 34.4376692 49.4314341
O 1.3734926 45.9626125 45.1700041
C 0.4546174 46.8371468 45.0168588
C 54.0046245 42.2423961 42.7010547
H 41.6776463 32.9957248 33.0401842
H 23.1050331 12.9941455 50.8829883
H 39.8708736 21.5274604 47.3633669
H 49.8725828 39.5771548 9.4934218
H 9.3651930 34.0412664 36.8056726
H 46.6167295 31.6154885 7.1380981
O 3.5887447 50.3687157 33.1306662
C 4.7680229 50.0272426 33.8437158
C 16.8566127 9.5495514 20.6363825
H 31.4455963 40.3312314 6.1015280
H 36.7806347 3.5994445 25.3630087
H 3.4645877 52.9663187 38.2156459
H 2.3367852 37.1594745 43.0140003
H 2.2046138 29.5500985 30.8540758
H 6.1330067 34.7373741 8.4110364
O 53.9110153 45.9014577 29.7288047
C 53.5208220 44.9144403 30.0424181
C 41.9303034 52.5420713 30.2366365
H 17.7647074 37.0092670 53.3311816
H 9.4217701 48.6172138 24.8432821
H 18.1984358 30.8395037 52.4671682
H 47.6739492 45.5697290 35.6580051
H 7.3679926 0.3415028 31.1225985
H 11.4842964 25.2382490 48.7368616
O 37.6596960 7.1497620 40.7663062
C 37.0544053 6.2437541 41.2856433
C 27.1521053 28.0887437 36.4133513
H 10.0730364 37.5857526 53.9526498
H 33.1425710 25.0930490 51.8931133
H 12.4062230 39.8598309 37.3046032
H 34.9339598 25.9661685 34.3400033
H 52.2684284 43.2884026 4.1037283
H 43.6739588 51.3714786 51.5603158
O 30.4891987 2.2843602 35.2980585
C 30.5962217 2.1229872 34.1520762
C 9.5386163 25.0877355 15.9289657
H 15.4032314 16.9217602 47.1251987
H 41.3622168 52.0470575 0.1228033
H 3.2393014 7.9691628 39.7234260
H 3.9317484 8.1294805 38.6352797
H 9.4475065 16.1076824 40.8036049
H 48.0187850 19.9152940 27.6313490
O 43.3253182 28.9596707 12.4067857
C 43.6162931 29.1789163 13.6473094
C 47.4319140 53.2039841 9.2645311
H 20.6751927 3.1956380 35.9258630
H 43.6293950 8.2328488 33.3550358
H 50.3683709 41.3210186 41.2560102
H 27.3074356 31.4656403 19.7453887
H 8.3269637 50.2186969 0.5604745
H 38.3073449 2.6529253 28.4946283
O 24.0321885 50.4927317 9.1430734
C 23.1357473 50.2362086 9.8281884
C 46.8953657 40.7386898 36.6634714
H 15.7527051 12.9159173 2.1693903
H 17.4403669 25.8660230 24.1633452
H 47.0665864 12.4267421 1.3274072
H 20.1614240 35.3151838 34.3579133
H 8.6943905 49.2388863 0.8381984
H 14.6926717 14.2289763 18.8757648
O 26.3756497 13.1855482 6.8271464
C 26.2972298 12.0606156 6.0648378
C 12.6845881 8.3931386 38.6697916
H 40.4937222 27.6325800 39.6668899
H 40.4305174 45.6001827 38.0160181
H 44.4190399 1.6511907 41.9114229
H 34.6790514 43.3282854 19.6532700
H 40.4192691 11.4464916 52.8204104
H 30.5268469 16.0647075 6.5466504
O 19.5705213 35.2450801 35.0198802
C 14.1458810 44.3662454 9.3905370
C 22.5833403 47.9780854 32.3172479
H 39.7238363 52.1597173 0.7361619
H 48.9670387 42.0802949 40.5791674
H 2.0990228 48.3664104 46.8934397
H 12.7842727 23.4269687 35.1905107
H 32.4970739 41.1100570 7.0530327
H 33.9524886 17.5714933 50.9336780
O 6.9427556 24.2692589 9.1239598
C 23.4979746 38.4155591 6.3461892
C 30.4194986 9.8690387 37.5395008
H 41.9772842 6.5805731 3.7972582
H 6.3830067 23.4488756 8.6805568
H 41.1541284 22.2500075 8.9311912
H 6.6839493 12.9053589 4.7199432
H 40.4424124 30.1316768 9.4719737
H 21.9246786 32.9441668 7.6696451
O 53.5866085 22.9097308 0.6614630
C 52.8140906 23.7160320 1.0186237
C 42.5243602 4.2032554 32.0115698
H 20.2224955 31.6463241 27.4503630
H 9.0512273 49.2234752 54.0958180
H 1.1785882 19.8576290 5.8733860
H 11.8300653 29.0410361 4.1596531
H 39.7864187 13.9823724 46.2337986
H 28.3575995 15.3918377 33.6607106
O 5.8308793 25.6250987 3.7627983
C 5.1253439 24.7292364 4.4117216
C 2.7954984 42.7203872 51.5426566
H 40.9910586 50.8929989 14.8973439
H 21.9240249 13.5358319 46.2540135
H 34.1124673 35.5834881 22.5795908
H 10.5730747 37.9608491 5.9782173
H 30.5583865 45.9592739 23.7995722
H 15.5720449 50.6039690 28.7957044
O 37.4528561 28.4528156 0.3167053
C 37.9122081 27.5804317 0.9785163
C 42.1273549 40.0568969 50.8279873
H 18.0673117 39.1717402 52.7707925
H 44.5396663 35.1664591 19.6095016
H 4.1146940 13.1198548 40.9288635
H 34.6527243 50.3927775 44.5027180
H 51.1183191 20.7418185 31.3795092
H 16.9936941 27.5402559 52.4167917
O 27.0789533 35.4392054 36.1970500
C 34.1273639 39.8653874 38.4420939
C 3.3720815 15.7282016 48.5271135
H 0.6641397 37.2845443 48.1940614
H 17.0472692 13.1957059 37.4006638
H 21.8091630 40.9018428 53.9256319
H 39.1529600 42.7632471 23.4788795
H 27.4087237 27.4048768 3.7600767
H 8.5723266 3.1842343 17.1400211
O 5.3395467 10.0109087 51.1276781
C 5.3286673 10.5290265 50.0015267
C 37.3842162 21.3356658 0.1967934
H 42.0339139 45.6602596 24.9789329
H 23.1244855 19.7621804 21.9890393
H 38.9814500 27.8073132 39.6276437
H 42.2552390 15.1978636 31.2381497
H 40.1622710 14.6619771 38.1387825
H 2.5387495 2.0850898 13.3285208
O 41.5928492 27.0882090 8.4768977
C 11.1459960 53.6814707 4.0661560
C 43.6882448 35.2810921 42.3276457
H 30.0384461 22.4306006 45.5702713
H 22.0867318 17.9533577 8.1981854
H 8.9285491 17.9184960 53.9115088
H 0.0484560 8.0461956 2.0344821
H 44.4993513 41.0121489 49.0014870
H 20.6831062 53.4365118 0.1127421
O 39.6041815 48.0682428 8.2004504
C 39.4838163 49.1638616 7.8648602
C 31.3803678 45.8308960 41.9099551
H 53.5760567 16.4454848 27.6273812
H 3.4396856 13.5375657 42.1438387
H 19.5478361 3.0574959 35.6927508
H 50.9938127 38.0609412 47.0011019
H 40.9359740 52.6896443 34.2547852
H 30.8917300 30.9913192 46.3470653
O 25.1063817 1.7278934 3.4163851
C 25.0079375 0.7646723 2.7547205
C 45.2438194 47.7704421 50.1972671
H 11.7127295 27.4726631 4.2150386
H 26.1342019 16.2542456 17.2593376
H 39.9821548 53.4471409 35.2048164
H 26.0892095 47.4373404 48.1088754
H 49.3078368 38.6298403 47.7171842
H 37.1315776 37.6058091 12.0014643
O 30.4658215 46.5607663 17.3029819
C 29.2895538 46.4360398 17.3076093
C 23.0048714 34.7926526 14.8782728
H 21.4919930 31.9597118 26.9707532
H 40.9887855 10.2225830 32.0990685
H 41.0118340 54.3305808 10.3034201
H 41.9656225 15.9417364 32.3408191
H 47.3838436 28.8104236 37.0224207
H 6.5717679 53.5004221 30.6212366
O 37.0806486 42.9956170 7.9558205
C 24.5496163 4.8814164 21.4308937
C 16.4505484 17.0966605 48.8724155
H 20.1671910 38.0770792 41.5359489
H 12.5566694 24.4871050 19.4238677
H 49.6563246 43.6516885 22.7634174
H 46.2423302 23.9729741 50.9588589
H 54.1161962 19.3854761 15.5931630
H 30.3621982 35.9203328 11.3680976
O 1.5554138 30.3093407 27.9697536
C 2.0786830 30.6758875 26.9413018
C 5.4697329 25.2245426 31.1160394
H 42.8408640 17.0535320 27.9270711
H 53.6068153 37.5360704 48.4920065
H 43.7680468 9.6417512 34.0523370
H 15.4130345 41.8295764 28.1898712
H 21.2906869 6.0066164 50.6769707
H 2.4928124 2.3388994 42.1267619
O 51.3758357 27.1299300 25.8282645
C 51.3083959 26.1031969 25.2352838
C 7.9529852 1.0767692 21.4077242
H 34.2675878 26.5074196 51.9622987
H 13.8202500 47.8219969 47.6359444
H 28.3459153 31.2762247 20.6419191
H 22.0590162 15.8854595 21.2725339
H 44.5226648 34.9689466 18.6847082
H 5.7013454 8.8254980 25.2737841
O 16.1608838 40.7741586 8.7062829
C 15.1624573 40.3665239 8.3285097
C 27.7797096 12.6581621 39.0451254
H 46.4800079 13.0336896 54.2056733
H 1.7210191 4.0077747 9.6058583
H 2.3946147 28.5161086 32.2391601
H 49.2386406 14.0206565 32.6599135
H 48.0547211 48.3595839 16.5697864
H 50.4725496 2.4788368 46.8259574
O 50.9828367 17.2305532 10.5994337
C 51.6313840 16.5213954 9.9011858
C 33.5432127 39.7080650 15.0171918
H 40.5008794 50.3048672 25.2634870
H 37.1674542 2.1209217 37.8920796
H 48.5344057 37.2163895 42.2181964
H 23.7759943 18.6743622 22.2377086
H 2.4855314 3.6583796 40.8498703
H 7.0180239 47.7010542 20.8708973
O 32.3413567 43.7818389 48.0873010
C 32.6301540 44.3287741 47.0182659
C 49.8386134 49.5610168 9.1749005
H 27.1807751 51.2050824 5.7771916
H 29.1117269 45.2089835 8.1016514
H 8.7755165 24.2228381 40.5078338
H 46.2719197 17.4478772 15.6387500
H 13.9427839 9.8417952 44.5880272
H 35.7716597 41.5437282 35.6345463
O 51.1362316 17.6846531 24.2830014
O 22.5075113 16.9420296 7.8896767
O 41.4067841 40.7491170 26.2702526
O 30.6315050 47.8614443 51.9242162
O 26.4282923 10.9623083 6.0444255
O 16.2172987 16.5324824 46.6542607
O 12.9502588 6.5020491 25.4586174
O 1.0864855 22.3827564 44.4919911
O 51.8989717 20.9183740 30.8502190
O 28.2521948 52.4826243 31.3318468
O 0.9585578 1.6819532 18.3039204
O 16.6974570 34.0052244 34.8875117
O 50.6854568 3.5868221 41.2337584
O 49.6184415 32.8267156 1.0521066
O 28.3238763 45.3957051 21.6668402
O 43.2964798 47.4443738 44.5693412
O 28.0838923 16.9820896 40.9408087
O 25.7651091 35.4744316 33.5559119
O 9.7225815 9.9843897 30.6194002
O 15.6175718 34.6774347 41.6682116
O 28.0142805 41.1399098 4.0666384
O 31.7660682 21.4867343 24.9619349
O 14.2561559 20.3122771 28.1695956
O 24.4536406 28.2537436 15.3478626
O 3.5257323 36.4129663 24.7743389
O 14.5176509 7.0543342 44.0086878
O 49.5983702 44.5073893 4.3601800
O 40.5193806 29.3454468 16.5641273
O 45.5400414 41.5467162 6.3979461
O 1.3351019 26.7482325 6.3377052
O 53.3562853 8.3281127 2.2217776
O 22.4679782 12.9932541 51.7729247
O 28.5265270 1.2835438 12.3686729
O 23.1984777 53.3778422 40.1248024
O 17.4158808 12.3287854 15.3858683
O 21.9723700 15.5651872 10.5804117
O 0.1362091 39.7956865 53.5246361
O 54.2791681 38.8882780 52.6204667
O 0.2529772 1.8059281 35.8887883
O 39.9394910 47.5196436 13.8112166
O 33.9028251 7.0849402 8.4498297
O 40.8282885 0.1606775 11.2181131
O 41.7860434 41.1784421 50.3672106
O 9.3408928 39.9245448 31.7306568
O 14.3365860 32.4408482 36.8573634
O 39.5725221 6.1709079 26.2119382
O 6.2477415 33.9842614 7.8188679
O 38.4442650 20.3015735 31.3903047
O 6.9785862 12.4157765 3.7261367
O 36.9200887 4.5024908 36.5838110
O 41.3972392 10.5198601 37.1249103
O 0.0363962 51.0665822 26.9130807
O 20.2898167 51.7190615 26.7252045
O 13.1551540 0.5629083 13.9694368
O 41.7440433 47.9021449 35.2479396
O 30.8399512 52.1158557 54.1896738
O 0.5272703 21.5905294 17.3841777
O 9.2506734 33.6171002 2.8848590
O 10.5998664 20.5351348 36.0564639
O 31.0144059 16.8090845 7.0514371
O 22.1686242 13.3898619 7.9497082
O 38.4013191 20.5511592 0.2770503
O 48.4373204 21.2196282 49.3692723
O 39.4754633 20.6992372 46.7364670
O 35.6807705 26.3191956 33.9201471
O 36.6191243 4.5420758 25.0694530
O 0.0330528 52.2943180 39.5898808
O 1.9683332 20.9488743 9.8003293
O 23.1030784 20.0088991 26.2425345
O 0.0514555 34.9734730 42.0999384
O 34.5660317 39.6891708 37.3367526
O 40.8297627 16.7942503 28.0802453
O 23.0171394 6.1854849 40.2332238
O 18.6940001 29.2987099 38.3734273
O 9.0990058 5.2645837 19.2136168
O 20.1595571 3.6087576 6.5369766
O 21.6715845 37.4501037 20.9317733
O 9.4368508 42.6582603 38.7265818
O 22.4620088 52.2686366 40.2833748
O 45.9736789 31.0858869 6.6501000
O 0.9217849 51.3140314 6.6006947
O 40.0656499 14.0301019 6.1789988
O 5.4716418 51.4611478 46.9679295
O 25.2871977 7.7956236 2.3600831
O 47.5028195 2.1793575 49.3963265
O 22.8500829 50.2320804 38.1546850
O 29.6050401 47.7902657 26.9234330
O 38.5545351 26.5909928 1.1335969
O 44.5913209 50.7288231 34.1076739
O 52.2735632 53.2424262 11.0224133
O 3.2926741 47.2711309 28.6809363
O 18.9189603 39.7611204 38.6511704
O 7.8817629 35.9702620 34.5326067
O 17.0259627 0.1803423 47.4181521
O 2.2356577 49.9240926 29.4875387
O 3.2770440 49.3469821 49.0037211
O 27.3503475 7.4804757 52.2606400
O 6.6744215 16.0209579 46.6656388
O 11.0668071 26.1173592 48.5787538
O 17.8744728 47.9301621 17.1217587
O 0.2762386 7.3181298 8.1237739
O 24.9923629 48.6121328 1.9739662
O 17.1509781 14.1701652 5.2313807
O 47.8624118 53.1137384 31.0521349
O 3.8352595 14.0202898 41.4176246
O 14.2415562 48.7648898 47.6774978
O 5.7450750 50.2872057 34.5438176
O 16.1464988 41.5517720 27.6317708
O 2.4849066 47.5013268 20.1643296
O 52.0703377 32.8653275 30.3840629
O 6.7985144 18.8950859 36.2986643
O 22.9132797 19.4017340 37.7740943
O 39.4412125 50.8275915 52.3479190
O 26.8473578 50.3533095 5.9403560
O 51.4635799 52.9359435 32.0195050
O 53.7011666 52.1659816 32.3790191
O 51.1788689 17.8954218 27.4541871
O 21.3409317 49.3450515 27.4534192
O 24.7672614 54.2132801 2.0784374
O 16.3655779 15.1563397 37.9434750
O 31.0593007 34.6905908 6.7014382
O 32.5837238 44.0315279 14.0646936
O 27.0274214 53.3282514 9.1867058
O 40.8934984 39.7243463 24.2246672
O 6.7822042 48.1181763 46.5458725
O 17.2287476 17.9617389 48.5921253
O 28.9873448 6.1818037 30.8851778
O 18.2486467 23.9129946 48.9126085
O 5.7713301 46.3071563 36.9654782
O 37.1230731 5.3690721 32.2287237
O 23.1552876 39.4247963 5.6991474
O 37.3995609 18.8975619 37.1600373
O 21.9197849 41.1101788 18.0555132
O 15.8477705 49.5633473 43.8589429
O 31.6585111 46.6264390 42.7721472
O 48.9697523 48.5785854 16.2699118
O 4.1045867 32.3086179 0.3351973
O 14.6581553 14.0504921 19.8676060
O 41.5422810 9.7331887 31.5056720
O 18.4316089 0.3723378 32.5151560
O 38.3771495 11.7442150 24.1209669
O 41.0119422 12.6829380 0.0162408
O 32.4239573 25.7979749 52.4070402
O 51.3074904 24.9855309 24.6004132
O 21.3197066 4.9252087 0.5091047
O 39.8178896 26.1364543 46.7539553
O 22.8739880 8.7673726 53.3012376
O 20.1075651 52.9913224 5.3886512
O 22.0157123 25.7677134 51.7218074
O 0.4216431 35.7820093 17.6085710
O 5.3421038 48.2965641 37.9519469
O 33.0606101 17.6451140 50.5346143
O 24.8427467 18.6228474 38.8281406
O 13.3909372 9.3047420 38.9337563
O 32.9766861 6.0978827 26.8990565
O 13.4115995 0.3408790 39.8826806
O 39.8608338 42.3585742 23.5926502
O 40.4680881 52.4490927 0.0122459
O 43.6167580 47.9836316 21.2723833
O 43.1087377 17.2943511 24.8937006
O 28.0446118 15.9162824 3.3841239
O 34.8583777 48.9219647 53.5944811
O 16.4022580 9.9541122 28.6117339
O 27.3062528 13.0438857 26.4564791
O 18.4278270 9.4253739 53.0363052
O 50.5561053 42.9578260 5.6110258
O 41.6883322 44.0858427 30.4317066
O 30.1068128 3.1358759 13.6974357
O 10.8451892 9.2921926 24.7367096
O 25.4373071 8.3059361 20.9407709
O 21.3777755 46.4711202 14.2048515
O 34.9550096 49.4962737 44.9055724
O 28.6210255 32.2429825 12.1622454
O 32.6659264 44.8950633 46.0477714
O 15.5133130 47.6010394 16.8755880
O 4.5612903 11.1743284 39.4929910
O 20.9008798 19.7966486 26.7824150
O 12.0029203 15.1889514 0.2986492
O 11.4174958 8.6239178 50.8696160
O 3.9650757 47.2414126 43.6923933
O 2.8767525 31.1649390 26.1592714
O 3.6871716 52.1677647 37.4686871
O 0.3487304 9.9506768 27.5791347
O 47.0403047 38.9404199 14.7866537
O 40.1811385 7.2840553 16.2382837
O 24.1721246 1.7017407 24.4268310
O 30.1333251 12.2944563 3.4430402
O 39.6222830 27.6732218 38.8996192
O 40.6472276 18.7640861 32.4806561
O 18.2116443 25.7358933 17.2906151
O 46.2658804 16.7223216 16.3937327
O 25.4294365 50.8989778 29.5296089
O 47.0002326 34.0610029 48.8734999
O 52.0544136 53.3549929 8.6667524
O 11.7135892 25.1324179 12.4208762
O 47.7103635 49.5050534 42.3618622
O 5.5004648 53.9944131 22.5546255
O 16.7348880 24.7831969 3.7785234
O 27.2664607 42.8043031 15.4450776
O 33.4441560 37.2177911 26.1590677
O 19.1187458 29.2408875 40.7182908
O 20.3635434 42.4491888 16.7125881
O 4.9523273 26.3549668 27.2074710
O 18.5228235 10.2050339 31.0427154
O 39.3268474 4.2186191 36.3953839
O 14.4289578 4.7743027 34.1289842
O 27.6352225 13.1920736 37.8212061
O 10.8022968 7.0783650 52.6577037
O 6.8755658 37.1142656 21.2587793
O 4.8177058 26.7945747 10.6662303
O 18.9473147 13.6236496 3.7174459
O 1.7595601 6.9241244 29.9122726
O 36.9185997 44.8685971 1.8451984
O 7.1438463 1.5835848 22.1008233
O 14.3361651 38.3787941 45.7902666
O 40.0654898 39.5653401 50.3783799
O 50.4059526 53.5150966 3.5247753
O 8.9145061 16.2579442 41.7473697
O 49.8345844 29.3902683 0.4336235
O 19.6374125 31.6109146 44.4543992
O 49.2946535 45.9154549 33.4277266
O 38.9304457 2.0404542 28.5516254
O 9.9607717 49.9185520 11.2883263
O 42.0920703 52.5800536 29.0727930
O 32.4391631 26.8242163 5.1740055
O 46.3291574 50.5245699 36.6583288
O 29.5937191 4.9568644 33.0389968
O 10.0878093 25.7050780 16.8572639
O 29.2864892 6.4666893 27.6495280
O 41.9306700 38.4609842 21.9371121
O 10.3210274 10.2445511 13.3484393
O 7.2817816 26.0034990 27.2810468
O 5.4951210 2.3480135 14.1935855
O 13.9497365 20.8389524 10.5127056
O 47.4292868 31.9013015 14.7129598
O 40.4795787 27.1645036 16.0870607
O 23.1440980 15.5771178 10.4759787
O 24.2834474 42.1699957 19.5775300
O 4.4757950 23.8567505 5.0026605
O 51.2484932 37.4928487 44.4153782
O 11.6690465 28.3057621 4.7765635
O 24.6778238 13.0380594 36.7185909
O 34.6300864 29.0603746 2.8033798
O 21.7936029 12.4114908 31.5890557
O 31.3573051 14.2774510 3.6679906
O 33.9234489 39.0446864 29.5429808
O 24.2634567 5.6585461 20.5720164
O 13.2142030 53.6209254 20.5277740
O 10.4906864 8.3452677 26.9012468
O 48.3401278 14.4091219 33.2460555
O 40.7550293 49.4668181 25.7820243
O 21.8576205 40.5184783 46.2942357
O 16.1513819 0.3868448 22.9630179
O 41.3440116 6.1283361 4.4805354
O 15.8498566 13.9268708 15.9265610
O 17.7018902 52.9447187 33.8830344
O 19.7221236 40.4638071 43.0349951
O 41.3134221 31.5850239 12.0521649
O 33.9897261 25.4551035 28.8769303
O 52.9876604 51.4614817 6.0418477
O 40.0561979 16.5984061 53.5342376
O 28.7587751 44.5910364 8.7053668
O 4.3310316 48.5577306 16.7271370
O 18.0042745 45.3576119 29.7766785
O 31.6027149 4.1442579 27.5800740
O 7.0330016 52.4909439 23.6354024
O 0.2449566 25.7335598 20.7799595
O 53.2869916 43.4373911 4.1453672
O 40.9569004 9.0759255 43.3351874
O 43.4701519 52.3088175 51.5015395
O 48.7777756 15.2570561 4.0692570
O 48.8499650 20.0887662 48.9625161
O 20.0768942 15.1506097 5.5677818
O 49.0581175 28.2587410 5.0162455
O 44.3118093 50.2122188 35.1686859
O 14.6853265 27.3036763 15.3984157
O 23.6007978 37.6139679 7.2587008
O 8.1405696 21.9429674 18.0237857
O 16.6044175 26.2425981 33.2512497
O 53.1020233 23.1868599 17.4224578
O 49.7403517 47.1430017 23.2492323
O 13.6139130 51.2893436 20.1689025
O 29.6088635 32.1820428 52.8823847
O 43.1967213 3.3198787 50.0228211
O 20.5491277 6.7612532 15.5041585
O 16.8203703 10.8234015 9.5481998
O 21.0518051 33.5431519 1.3530407
O 27.9744640 3.3811636 10.6124869
O 21.6321417 15.6298511 22.0046931
O 9.6384126 3.7270095 10.1647894
O 3.6740469 5.6602095 30.2368581
O 34.3592595 53.1645407 29.3953526
O 27.8689718 30.3921281 27.5964112
O 33.7637646 36.1410181 2.1592096
O 14.6486700 46.6829282 8.4778293
O 45.6822951 48.7498831 50.5916601
O 52.2615203 24.4228163 1.7328877
O 3.6316942 42.3158549 50.8362049
O 0.4420915 49.8819830 9.5003671
O 51.9439933 46.8735760 7.0096750
O 42.5245251 40.5906292 21.5490244
O 44.8860464 11.4374572 17.7957296
O 6.0923040 4.6625868 44.3161285
O 27.9822778 28.2109400 28.4659570
O 48.2791792 27.8278224 7.2435048
O 35.7512802 0.8998781 42.5739822
O 29.5637992 21.5077882 45.8652396
O 27.1620240 5.9205598 16.7609715
O 33.4940815 24.9133576 25.1411121
O 49.8602331 49.1232935 41.1752920
O 31.2143082 24.3020062 0.1907010
O 15.3541052 0.5364530 10.6970421
O 53.6273970 4.2936377 41.0038181
O 39.6498409 50.2433156 7.3312961
O 30.9586742 23.8193966 36.8043026
O 18.1706719 52.9570386 6.7140082
O 42.8461328 39.2670209 51.2564225
O 30.5886169 50.7780025 43.8525982
O 18.4384374 37.4852550 52.0987024
O 41.0726767 30.7644037 9.1054773
O 46.6849730 10.9706530 19.3448740
O 2.3789580 28.4447748 31.3183501
O 31.3472857 7.2086664 44.3659057
O 8.0816509 30.0883669 39.5439367
O 43.2261555 12.1985585 0.6829620
O 6.8930869 3.6666133 15.8273153
O 37.3057700 40.0180027 26.1203124
O 0.3296161 10.2526131 1.6730681
O 16.0862713 16.2708679 49.6270703
O 12.7387374 10.7284913 4.3078906
O 2.1629561 35.6339218 16.0841824
O 4.5049459 38.4672564 24.4025722
O 40.6701886 43.6828230 37.8574433
O 9.9237478 37.5423637 52.9567010
O 42.9117738 15.5156798 31.9658388
O 22.0423563 5.5773190 51.1257680
O 9.5952820 5.9500434 9.9173866
O 52.2906542 25.2211128 20.9599212
O 30.2735766 51.4339903 32.4060710
O 18.0035605 41.6733300 20.7985009
O 45.6639097 14.4219516 21.8861736
O 9.5507195 18.5514350 6.7812139
O 6.9980863 22.1671893 6.8627048
O 16.8151893 45.1688736 50.3115281
O 31.9895483 51.3690439 42.1040635
O 48.8587835 48.8571770 9.4633563
O 27.6684424 42.0437550 50.8727530
O 28.9356703 42.9659314 13.8265220
O 22.3627817 27.7371362 21.1149765
O 17.2083110 31.4760497 7.7252584
O 46.7397947 21.5956872 30.7892333
O 13.3692166 21.7114847 40.9048590
O 47.2285537 39.7412135 40.5606022
O 41.1843057 42.6035455 32.9735761
O 19.7387072 4.0005375 28.3998487
O 19.7467729 21.3151388 47.0468303
O 24.7657827 4.5626443 40.3409487
O 13.3817104 44.1496590 8.5162860
O 32.5564590 53.8747900 25.9936771
O 7.0135540 41.5708375 47.2732445
O 42.9918279 26.4223550 5.1888932
O 46.0548493 22.6575917 49.3939658
O 52.0847574 12.5900700 48.4904108
O 10.6875623 37.0321039 5.8802838
O 40.0965175 39.5401160 8.6707305
O 37.6879383 40.1962685 8.8406692
O 44.7433595 50.6912422 24.6415614
O 43.4921864 52.6876251 24.1323011
O 10.4962621 52.8306876 4.7848546
O 44.9538128 46.8351587 49.4325243
O 17.9412091 37.8763214 39.6268190
O 16.9093941 47.1250471 1.7893950
O 9.1286588 42.8329819 36.4552748
O 5.7710741 26.6283739 19.9660327
O 29.8663184 7.2160805 47.1535103
O 34.4063716 12.9507710 50.7267646
O 34.3780577 26.6054908 50.8786730
O 24.3868627 44.0956565 20.7374273
O 2.1277992 2.8864275 41.1300983
O 12.9764499 35.2018347 46.4653786
O 42.8337519 14.7650746 34.7562253
O 11.9718402 30.8082925 2.2525967
O 20.1389334 16.4516885 13.1466125
O 19.1584863 14.5247336 12.1191114
O 31.5565246 39.6442349 19.4286443
O 30.4698111 33.2772556 5.0082286
O 9.9918093 30.6382141 1.2882448
O 45.3928999 33.5434110 20.0028265
O 8.0988843 40.8369585 53.1418699
O 5.9408731 41.3827927 53.9272491
O 39.1160453 18.9562004 44.8256108
O 17.7149667 7.8448837 17.6461128
O 28.7617930 52.0838623 43.3430922
O 32.6802941 20.7249304 40.0984981
O 26.7238681 16.2923628 1.5564959
O 40.8315462 32.7667626 32.9384171
O 36.3919366 21.8871470 0.6914683
O 0.0700320 37.9435413 48.8665393
O 33.7313979 26.0836216 9.6511881
O 17.5904847 41.9133024 34.9858546
O 19.0368585 3.5811054 34.9400835
O 33.2337314 40.1556129 39.1789323
O 18.0157620 6.8121709 40.6759076
O 18.8619934 41.1002743 41.0384750
O 14.7482825 21.4316312 33.2820054
O 28.0011116 46.3820388 17.6403998
O 3.0407532 16.9473823 48.4491197
O 7.6789925 35.8746218 22.9239966
O 37.8716085 29.3850882 36.8988557
O 2.9519010 8.0560598 38.8041613
O 54.2961589 46.9312033 4.2841983
O 23.2623126 20.6310374 29.2197432
O 54.0058857 47.5111377 45.3520791
O 43.2610227 36.3119171 42.6985985
O 37.0760435 2.3658480 43.9969095
O 49.0085351 33.1168362 21.7619854
O 6.1513849 9.1924189 26.0715218
O 3.2104474 46.9100317 46.9385113
O 20.1415317 5.5179002 20.9868368
O 30.5625454 45.1372729 23.0908844
O 52.0445334 1.3144492 1.7719283
O 52.5480660 53.3192864 1.1326994
O 40.2778019 51.5314317 14.5668554
O 28.0440330 45.5181034 3.6678090
O 29.0747502 13.2016470 17.3090751
O 37.9337291 44.8201892 54.1361232
O 49.5957645 9.7982767 7.3696278
O 48.4254592 9.5319139 7.6840307
O 54.1497169 41.7821387 41.6801078
O 49.2286744 44.0496846 23.5587548
O 2.2421762 51.2450167 8.9542527
O 12.8575804 23.2799616 36.1450643
O 1.4433485 50.3919817 39.6443332
O 12.5680871 35.7780714 48.6510492
O 1.9518395 8.1804405 12.7765852
O 16.9756798 17.7926730 10.2642211
O 8.9719149 0.7513113 20.8805364
O 15.9492517 12.7421230 1.3063809
O 36.6860846 41.1867626 35.4641134
O 29.2070375 46.7458020 29.1264161
O 30.3409795 8.0135990 30.5047715
O 22.1809708 34.4680194 15.6442318
O 8.6263071 24.7775711 15.2289929
O 12.1098517 7.3075833 38.5870161
O 22.3963221 52.1610881 26.2583109
O 6.8925685 39.3080642 27.9767847
O 7.7932725 0.3926713 38.7772177
O 2.3550956 27.3526018 54.0012545
O 47.0400606 29.7307519 37.3037481
O 22.4502550 44.4393089 19.1967523
O 49.5947888 32.9896755 44.4784879
O 17.1467135 17.2163124 33.8242534
O 30.9835482 20.6926647 35.8141310
O 2.0085996 49.0757447 46.2236660
O 2.3472919 30.3422909 19.6089761
O 43.2795313 39.6589263 5.0169996
O 41.8617399 18.3350165 32.4184816
O 31.4733159 54.0480430 25.3697742
O 45.5019452 52.5771754 50.4569881
O 31.1026467 20.5351035 54.3260394
O 23.4196597 20.4312058 23.0938334
O 8.5361968 43.0214106 46.3641043
O 24.6625563 35.2077621 25.9928631
O 20.5810465 2.7836979 4.3616051
O 45.3476397 45.8670598 5.9723428
O 46.6505432 44.2795795 4.5557001
O 43.2317403 16.1529532 28.3980438
O 16.6470346 12.4096798 7.9290044
O 13.4755293 8.3160118 17.9620804
O 54.3274608 8.2910849 33.1665284
O 47.8413942 7.5555426 33.0548936
O 48.6804910 14.3751758 15.6453668
O 12.5796151 40.6003914 38.0626778
O 11.7433902 41.4884731 37.6896807
O 51.9903266 52.4981555 23.7624274
O 34.0925077 44.4806277 29.8907906
O 19.1844071 2.3119866 26.5952320
O 6.3400486 25.3845862 31.8725996
O 42.7780727 4.6888396 33.0404651
O 14.4194091 33.2674326 0.0277184
O 43.8046929 15.5829268 13.3432860
O 28.9163316 21.5387794 36.5633524
O 51.8306479 26.8646680 40.8135321
O 31.8991021 50.5422254 53.0530939
O 21.0226517 28.8646096 19.6349738
O 10.2210489 29.4138168 24.0223372
O 24.4522634 12.6553021 45.5669039
O 48.9187303 14.5182277 6.4655258
O 26.1788005 48.3292775 38.3489233
O 27.4087637 46.9942743 39.8892532
O 38.9020951 20.3978754 12.4720910
O 30.1643861 21.8664093 9.6382542
O 41.1035932 45.1415209 25.1833744
O 30.8512054 45.0995194 41.1435335
O 21.1841170 32.4363939 7.3698745
O 30.4154805 2.3824324 32.9189876
O 1.4764173 25.1855250 0.3653121
O 14.6283966 44.2719749 10.4429371
O 31.6200217 40.6139773 54.0598935
O 31.4284886 39.5194486 0.3083855
O 27.8694960 12.1109261 39.9786550
O 37.9578748 36.7520753 35.9364616
O 3.6304762 7.1689949 43.9178094
O 29.5953573 50.5727506 5.6869539
O 2.4618449 19.1971755 2.9221172
O 41.1313183 14.6195849 38.1931572
O 18.6370863 44.6420647 31.8974357
O 0.9075198 3.8939589 10.2408985
O 16.5642366 44.9218365 2.2932057
O 23.1056552 3.7274883 38.5914502
O 47.2121779 40.9103285 16.1947012
O 41.7868338 46.8304125 42.7610679
O 40.3717458 21.6719039 9.0855344
O 19.0072061 27.6407195 14.9675591
O 40.6038385 10.9962299 52.0588255
O 25.5978983 15.5875904 32.3941151
O 47.9485969 8.7269985 30.2983482
O 54.0961972 0.9623480 7.2507002
O 24.0028298 27.5759780 10.4525210
O 25.7126013 26.7391339 11.8393176
O 45.8598739 51.1284065 48.6370253
O 38.4357407 16.5854879 24.0857741
O 52.1566960 15.9568696 8.9629120
O 18.4502616 19.6502248 24.7581125
O 48.9063916 37.3131322 41.3316778
O 44.9579177 39.2669490 3.3864945
O 5.3826293 0.7547585 43.7517502
O 4.7578537 19.3597920 8.0410706
O 17.5436433 9.4516665 15.9780700
O 13.5907305 8.6280986 24.6326322
O 34.7270032 42.6427167 20.2417459
O 29.9633686 13.2088460 18.3342217
O 6.5245751 31.1494952 25.0852561
O 50.4417451 38.4575081 47.7261070
O 50.0788483 35.1666479 21.1359516
O 31.4103858 23.2181043 0.8601980
O 45.7548127 42.8541588 8.5779176
O 1.6945298 45.2847200 11.4369178
O 49.7557383 46.3498304 6.0884294
O 10.0806033 33.4420018 37.0631635
O 52.5518008 8.0356189 7.7582263
O 19.4836179 31.9800127 19.9272534
O 49.3830724 47.6992798 31.8875687
O 37.7285737 17.8734709 11.7692629
O 19.6166142 10.3471786 0.7277363
O 48.0653656 11.0856792 30.5069532
O 24.6945605 4.0438740 22.0864402
O 45.9854736 16.3791622 13.5160490
O 15.2761169 17.3016739 52.5536231
O 2.5413295 27.2717700 10.8442329
O 29.1404905 15.9873703 33.6800422
O 12.1385331 9.7544383 11.7461876
O 0.8280449 33.8212741 39.8963656
O 9.1648687 17.9823796 4.6442903
O 54.0874487 42.9119204 43.7111037
O 9.6466785 51.8559068 18.8411591
O 13.3362652 27.8270959 17.2575798
O 46.3371063 53.6763505 9.3871035
O 11.6185269 20.2797525 10.6136022
O 45.9875741 16.2581713 7.4118314
O 47.7412040 45.1363474 36.4996924
O 21.3131240 52.9311867 1.0720219
O 37.7317583 38.1678715 12.4737056
O 29.5304432 25.7706351 26.1175086
O 46.2201115 41.1623293 35.7413277
O 38.4723211 3.5487759 47.0193514
O 12.3956602 30.0223231 23.6448217
O 32.3996120 22.4115120 22.9245579
O 15.6165246 36.0652664 35.2562688
O 15.4061931 54.0461993 38.9846207
O 41.5696383 8.5809468 41.0854125
O 16.2816361 18.6160638 54.0796386
O 16.3998947 9.4281264 21.7119357
O 33.9904972 16.1805306 18.8669340
O 28.0976821 28.1235517 37.0432006
O 47.7068213 40.1742180 37.3810316
O 32.9993298 23.0964553 26.9237330
O 8.6748578 26.3452840 19.2378566
O 52.8251756 31.1116940 29.1262045
O 50.8772828 12.8614155 51.9396228
O 30.9170396 49.7125648 38.8468018
O 40.6277099 53.5989207 34.3886383
O 19.4631280 8.5928431 41.4503449
O 3.0921517 31.4201865 21.4830850
O 27.7002231 30.6815110 20.1107572
O 24.4627088 0.1656914 6.6987069
O 32.1610942 8.5632353 8.9043994
O 45.0415887 4.4848977 44.1512036
O 25.7286465 25.1487025 28.2052097
O 27.2860260 8.0159770 17.8098332
O 12.1210061 23.6312519 30.1444641
O 51.2602334 1.8688682 46.7890309
O 40.0215244 12.6840312 47.1784229
O 4.9695524 24.8773870 30.2414461
O 52.6372511 46.5564835 47.6484021
O 22.4061922 54.0257479 10.3085457
O 18.8266095 46.3857184 27.6932136
O 13.6619734 51.6610741 17.5452281
O 42.2231829 40.1359784 31.7646366
O 43.0095167 38.0381189 31.3061456
O 39.8750829 32.9380090 13.2758320
O 1.7266883 51.6196544 25.3921320
O 34.0190646 35.3593451 51.3026483
O 53.6134945 26.8012371 48.4713165
O 49.6253288 53.2893612 38.1429089
O 46.3516192 15.6548522 49.1872470
O 11.6613955 34.7127943 51.0366445
O 5.6506677 49.7276250 49.0107006
O 25.0973214 52.8256235 28.2343251
O 32.5506121 13.1920193 49.4776564
O 5.3403238 10.6462393 48.8623311
O 0.3952449 46.0890103 47.8198731
O 24.1655474 30.2316432 54.0431398
O 50.0579446 12.5435151 15.4388273
O 9.3597127 49.5215564 1.5378916
O 32.3423054 47.0071024 53.2029110
O 29.8966683 30.9498544 46.5669321
O 0.7510111 5.8987195 0.2338493
O 50.0588186 4.9141940 8.2984294
O 49.0217070 7.0660857 8.3330073
O 26.1779387 28.0945290 35.7058915
O 8.9606239 27.8255761 45.7892043
O 35.6697128 37.7400208 30.5868223
O 28.4758792 38.9232048 4.7963153
O 32.0746834 25.7902330 36.1875161
O 21.9052104 13.2275380 47.1879020
O 15.5298903 17.6227835 32.0910789
O 44.6914018 6.9494479 11.9969334
O 43.1211246 47.4217013 23.4216661
O 10.2214579 48.8041688 25.3224069
O 15.3908520 50.6675544 30.2469842
O 11.0988820 12.6773954 35.3887690
O 20.5009810 17.6224914 40.2780700
O 48.6674515 50.1774019 0.8058583
O 48.4476759 51.7550918 32.8608945
O 33.4554219 7.5448397 45.2479917
O 46.7479987 22.0223783 16.2874274
O 13.2265405 4.6242217 41.3074839
O 15.8695073 21.6588862 29.1716119
O 44.7071394 14.9266030 44.8357469
O 37.8502149 46.9246940 13.2905267
O 7.9948694 46.2503288 44.5068966
O 8.3262969 17.7174201 37.4729258
O 27.4822607 48.9930366 25.8262958
O 9.9533416 15.8178854 18.8806036
O 3.7250113 14.5722719 48.4409249
O 42.3656391 4.1879206 30.8825531
O 8.4873005 17.3961239 18.0038589
O 13.2202933 9.2566576 45.2256811
O 16.4366742 28.0667547 53.0036889
O 41.8262443 5.9839984 25.3611115
O 16.6704519 20.9639419 25.1135814
O 40.5203596 34.5633873 9.3014949
O 1.1709407 5.9675181 12.6315158
O 40.7901979 3.8671134 46.2059071
O 22.3086971 41.3032417 53.2013915
O 1.8911504 42.9419166 52.2280230
O 39.5131885 10.6027959 22.3542979
O 45.3032147 2.1160015 48.2083231
O 0.9484759 7.3843941 14.9349594
O 45.2846453 5.5036666 29.2325506
O 34.5394955 12.2600122 41.5765504
O 52.8566926 42.5466593 32.0064188
O 20.6692212 32.4242394 26.8331185
O 23.0373165 48.4484370 33.4473870
O 50.0695184 41.6828610 15.4560482
O 48.7612774 20.0812012 26.8732925
O 31.7883042 41.2449683 6.3490055
O 0.6102842 25.0692837 4.7424077
O 39.2066126 16.0079161 21.9272507
O 41.6039031 7.7583738 29.2618057
O 4.2718874 46.5195174 13.3698370
O 14.1269713 39.8759010 8.0064996
O 35.4702034 33.9267019 33.6029002
O 0.4098761 31.6363748 39.9228698
O 26.2089256 46.2572502 21.1266448
O 51.1902237 4.9606108 33.5770916
O 52.0232157 2.6064053 33.4259361
O 29.7368414 51.3857831 40.3047855
O 47.0008547 5.5319606 32.3402830
O 41.8953515 8.9551766 16.6191574
O 37.1804291 2.6822685 38.5883229
O 52.9397717 0.7903238 13.9493805
O 43.5769051 8.8422439 34.3585078
O 44.6072488 42.0216946 49.1628818
O 15.9865128 39.7896201 44.8803287
O 3.2491193 44.7586141 47.1864081
O 14.5117878 24.1909547 2.8261861
O 9.8762935 50.7685380 28.3331963
O 46.3586507 29.2764588 11.2051889
O 10.4137863 48.8768954 37.0021678
O 44.6562040 52.7374288 45.0335635
O 13.9429427 4.3103283 2.1810928
O 15.9557692 23.4323214 45.5990649
O 20.3953096 40.1968293 48.1978840
O 44.6831504 6.2928415 4.2421715
O 43.9894495 28.8179963 14.7145744
O 19.9317405 37.3306573 42.2481549
O 41.2865361 42.4566199 35.3471355
O 32.6101035 39.5883083 14.1533107
O 49.3892351 23.4490998 9.8186185
O 37.5733795 19.4348935 28.9449747
O 7.6574975 37.5457723 47.3146292
O 36.1074828 5.6691219 41.6459728
O 23.1347890 47.3979589 0.9700924
O 41.8956669 52.4091450 31.4482407
O 15.7934298 14.0154658 50.0368347
O 45.0758995 25.9028328 4.1705619
O 22.3600824 49.5644818 10.4579250
O 3.6426844 29.9313740 54.0296177
O 13.7966293 42.0785669 46.4449689
O 6.9310202 38.2102923 7.2211095
O 51.3739414 25.5263817 42.6799658
O 16.4923442 0.0979434 42.9720269
O 17.6103378 9.6157009 19.8273563
O 35.6650798 28.8181889 36.7026411
O 6.6528716 53.8344823 36.9160463
O 7.5963929 3.4902156 18.9932559
O 13.8280700 10.7204773 18.0848615
O 1.1831353 6.3703426 33.8968457
O 21.9375766 29.0738083 47.9871015
O 17.3496051 25.0062110 16.8062213
O 2.0004056 1.9103453 14.0404258
O 22.0605586 12.5873705 3.4556662
O 31.3227005 35.8276684 11.9597098
O 35.6949090 50.8689167 51.8521463
O 35.5445258 36.3192807 26.9759031
O 15.3054354 24.4733996 33.5949322
O 26.2714782 14.0325408 43.8733865
O 13.2127000 32.6204031 52.4460045
O 14.1935180 44.3153836 46.7414956
O 43.7215972 45.2587743 30.9789301
O 5.2428458 9.5704366 38.0157858
O 26.0070478 48.2348498 48.4534696
O 7.8811464 49.8473542 45.2925684
O 54.0179749 25.0422014 43.6738636
O 33.8584987 23.6497872 46.0441932
O 17.9251432 29.9272564 51.9688910
O 2.2065279 17.1695759 4.5102372
O 33.8810475 52.3321053 40.9743523
O 8.1539673 23.4526668 40.5281852
O 11.9260753 0.1050006 3.7392005
O 27.4266917 27.2724520 2.7596013
O 19.6619875 49.7107570 42.4870162
O 49.0656694 27.1316840 24.2519686
O 9.0317228 2.3858922 16.7817829
O 17.6510005 24.9120310 45.6534469
O 52.1975923 11.0900894 46.6731291
O 32.3570059 30.9733392 43.2737716
O 26.6130171 12.2385504 35.7030769
O 49.1500982 39.9749661 9.0558983
O 50.9101699 31.0363760 45.0374679
O 8.4061230 44.4018750 1.7910292
O 44.9176187 2.7012055 6.3227507
O 33.5156762 9.7493004 19.5344105
O 45.5812051 23.0357398 23.2213542
O 30.0973098 12.8894411 10.5727041
O 32.4706962 22.3910284 51.4713837
O 32.4900891 42.4454750 12.3168146
O 33.6032555 36.4820173 5.3029062
O 0.0428215 54.1559241 19.2706967
O 1.4911445 20.7701451 5.8086026
O 12.0954225 49.2690856 31.7513186
O 10.8339323 50.9940506 32.7386415
O 12.7256954 20.6701407 34.5155843
O 8.5218925 51.2948980 26.5354386
O 23.1749822 1.7330649 26.4078475
O 9.4029613 13.5181938 36.8553092
O 26.6057758 47.9932112 8.9237875
O 48.3619824 52.6986836 8.7710833
O 47.8033304 34.5263179 41.7793572
O 49.2016016 8.2680952 36.4676900
O 21.9043432 48.8255083 14.1480176
O 12.6263484 32.9917396 11.6060623
O 34.3942996 27.0876975 1.5259902
O 3.7944619 51.1188402 28.0425913
O 26.0827432 43.7607454 51.5636336
O 16.0548156 26.1963870 50.9722782
O 21.9383229 5.4474828 2.8528618
O 7.7916001 33.0547469 53.2714870
O 30.0531216 18.3239718 0.0013271
O 35.5026679 27.2295200 10.6303117
O 40.8587773 15.6639936 3.7765857
O 28.2270511 5.6974914 11.0529471
O 24.0046616 44.0665981 9.2002852
O 30.4202713 11.5141081 51.8057934
O 29.4305391 23.8135493 8.5720699
O 34.7959595 36.3163068 53.4887717
O 42.5403415 25.5230330 20.7689549
O 52.6238842 53.9473720 15.9748931
O 23.9249921 7.6565157 4.1382722
O 0.3870317 4.5868027 44.8176711
O 26.6019479 50.9086800 24.8851592
O 53.9995250 18.5764152 16.1657612
O 47.7724785 50.3232795 52.9511404
O 29.8041179 26.7578811 43.0714637
O 38.9572819 47.3712277 24.7185693
O 49.2133982 16.5982710 27.5704637
O 0.7848528 42.0135881 36.9429563
O 53.1025053 42.2919858 35.7679053
O 27.3829852 18.9783824 34.0585062
O 25.2470094 53.4830934 50.4726967
O 13.5116058 28.5767477 34.9308940
O 26.4998385 16.2309773 42.2853103
O 28.5890191 11.8174437 50.3441443
O 47.9826443 32.8372344 12.6107399
O 34.9788353 16.3578112 31.0870673
O 44.3463896 0.5463922 6.7591190
O 0.6752534 32.4400647 34.6881139
O 2.2696022 31.6876354 36.5026121
O 23.5228208 29.5720597 29.9355388
O 1.5855410 19.9422605 54.2104051
O 30.4830580 8.8657507 38.1231326
O 22.4650103 1.1999008 22.2935303
O 2.2255596 37.2071650 43.9482707
O 22.5907881 14.5768942 31.7373941
O 34.4900077 6.4635779 33.6017499
O 44.8781589 39.1875214 39.8192379
O 25.8348801 44.4204840 37.5442033
O 2.9279374 45.0575784 14.8543982
O 14.2389904 53.0831152 12.8248322
O 16.6612026 25.2616074 24.3763538
O 5.8220932 21.4783577 47.4276942
O 33.1790063 6.0772308 31.4519730
O 22.7515526 52.7833903 6.7988231
O 13.3880728 33.0754794 9.4244126
O 23.7382741 16.7833992 29.9613496
O 52.0984804 27.5428709 44.8511701
O 7.0919848 53.7243113 31.2984801
O 14.1411207 48.3752425 38.4903478
O 15.4406219 7.3806431 52.0534808
O 43.7859527 1.5193325 42.6007901
O 39.6205389 52.0360057 52.3824816
O 13.6598084 8.5689646 3.9139923
O 26.0650835 42.1667439 38.1745112
O 42.9516376 0.1351461 44.8837936
O 11.5752722 40.5121157 35.6216360
O 34.6261498 40.2492618 15.2633973
O 35.1304651 32.8760238 13.3622457
O 15.5303330 46.6823325 39.1270869
O 7.8978807 18.2227405 54.1078045
O 4.8836156 15.9432052 45.0024305
O 41.6123256 22.5271193 32.6888456
O 35.6964080 37.8644997 42.8969778
O 36.7238470 38.6028320 36.2314217
O 13.6208099 24.4280809 19.1304748
O 0.4901835 43.9514842 31.6930784
O 5.4100982 20.1212808 28.1395359
O 24.1682243 39.9982665 42.2856057
O 42.9368686 27.8866526 20.6649298
O 18.4334467 31.0407403 46.3045721
O 28.5895957 47.5087970 4.9380436
O 52.0404222 18.0899992 21.9347637
O 34.0047079 8.1362875 17.7787746
O 25.8063188 42.8471780 8.4688754
O 5.3549215 50.6183051 16.5728422
O 7.0492629 39.9061399 31.3118282
O 30.2336683 37.8043023 53.3371921
O 44.2552650 34.2972977 42.2167219
O 54.3488933 7.7170595 28.0570067
O 46.7020415 12.2334559 0.5454738
O 16.8897662 28.6287804 14.9710366
O 23.0787513 27.5095667 50.6438192
O 19.9325007 39.1873205 21.3388101
O 7.3829948 39.9697354 18.2267255
O 3.2062160 31.3460192 45.6044037
O 51.3619243 33.1529627 6.4903080
O 34.3168855 22.1236293 7.4708641
O 29.1356629 26.3835546 23.8614372
O 21.2184784 19.7782224 40.5264453
O 36.0427960 13.6748695 42.5019511
O 15.8642199 47.9503339 24.5378479
O 7.6855957 47.3050568 22.3092680
O 43.8612931 9.7062409 1.9335743
O 24.1376327 35.0772135 14.5193483
O 24.5919227 25.8193555 39.7623471
O 1.9283256 45.8987777 27.5545285
O 49.7955873 41.5448508 40.4188715
O 28.5919004 33.3133043 9.9399267
O 31.6903247 29.2152679 44.7354896
O 22.5072975 47.3116159 31.4020345
O 41.4541597 27.2317899 12.0347243
