# Supplementary material for: Exploring the frontiers of condensed-phase chemistry with a general reactive machine learning potential
Source: Nat Chem. 2024 Mar 7;16(5):727–34. doi: 10.1038/s41557-023-01427-3 (PMC11087274; doi:10.1038/s41557-023-01427-3)
Supplement: Supplementary file 2 — Initial and final Cartesian coordinates for simulations performed in each case study. [file 41557_2023_1427_MOESM2_ESM.zip › initial_final_xyz/biofuels/biofuel_MTBE.xyz]

2130
Step: 0 [56.33 56.33 56.33]
C 10.3930000 43.7590000 35.1130000
C 10.1350000 44.9270000 36.0700000
C 9.8070000 42.4320000 35.6030000
C 10.7850000 46.2360000 35.6170000
C 10.1530000 41.2880000 34.6460000
C 10.5780000 47.3900000 36.6040000
C 9.5660000 39.9390000 35.0700000
C 11.2050000 48.7070000 36.1390000
C 9.8590000 38.7590000 34.1360000
C 10.9570000 49.8240000 37.1570000
C 9.2990000 37.4290000 34.6450000
C 11.5370000 51.1760000 36.7300000
C 9.5260000 36.2690000 33.6720000
C 11.3540000 52.2750000 37.7780000
C 8.9070000 34.9600000 34.1380000
C 11.9340000 53.5980000 37.3020000
H 9.9730000 44.0020000 34.1280000
H 11.4750000 43.6450000 34.9760000
H 9.0540000 45.0750000 36.1770000
H 10.5180000 44.6640000 37.0650000
H 10.1970000 42.2030000 36.6020000
H 8.7170000 42.5240000 35.6930000
H 11.8610000 46.0770000 35.4760000
H 10.3760000 46.5200000 34.6390000
H 11.2440000 41.1940000 34.5710000
H 9.7870000 41.5330000 33.6410000
H 11.0030000 47.1100000 37.5760000
H 9.5020000 47.5370000 36.7590000
H 8.4780000 40.0440000 35.1680000
H 9.9430000 39.6950000 36.0710000
H 12.2840000 48.5720000 35.9960000
H 10.7820000 48.9930000 35.1690000
H 10.9440000 38.6660000 34.0060000
H 9.4380000 38.9790000 33.1470000
H 9.8780000 49.9360000 37.3200000
H 11.3950000 49.5360000 38.1210000
H 9.7570000 37.1870000 35.6120000
H 8.2220000 37.5400000 34.8240000
H 12.6080000 51.0560000 36.5210000
H 11.0640000 51.4870000 35.7900000
H 9.1040000 36.5270000 32.6940000
H 10.6020000 36.1230000 33.5270000
H 11.8430000 51.9810000 38.7140000
H 10.2870000 52.4060000 37.9960000
H 9.3290000 34.6500000 35.0990000
H 7.8230000 35.0590000 34.2550000
H 9.1000000 34.1670000 33.4090000
H 11.4420000 53.9340000 36.3840000
H 13.0080000 53.5070000 37.1040000
H 11.7940000 54.3690000 38.0650000
C 11.8370000 33.1330000 29.2090000
C 11.2390000 34.5430000 29.2090000
C 10.7920000 32.0300000 29.0190000
C 12.2730000 35.6400000 29.4740000
C 11.4330000 30.6420000 29.0970000
C 11.6650000 37.0450000 29.5340000
C 10.4390000 29.4980000 28.8830000
C 12.7020000 38.1460000 29.7720000
C 11.0280000 28.0830000 28.9250000
C 12.0410000 39.5270000 29.8110000
C 9.9770000 26.9830000 28.7660000
C 13.0350000 40.6730000 30.0170000
C 10.5780000 25.5750000 28.7310000
C 12.3690000 42.0450000 30.1290000
C 9.5450000 24.4820000 28.4990000
C 13.3990000 43.1480000 30.3200000
H 12.5910000 33.0620000 28.4130000
H 12.3630000 32.9700000 30.1570000
H 10.7500000 34.7280000 28.2450000
H 10.4560000 34.5980000 29.9770000
H 10.0180000 32.1180000 29.7910000
H 10.2990000 32.1570000 28.0480000
H 12.7860000 35.4320000 30.4210000
H 13.0370000 35.6100000 28.6870000
H 11.9140000 30.5170000 30.0750000
H 12.2270000 30.5660000 28.3430000
H 10.9140000 37.0760000 30.3330000
H 11.1360000 37.2440000 28.5940000
H 9.9430000 29.6400000 27.9140000
H 9.6530000 29.5720000 29.6450000
H 13.2250000 37.9610000 30.7180000
H 13.4540000 38.1210000 28.9750000
H 11.5550000 27.9420000 29.8770000
H 11.7780000 27.9890000 28.1300000
H 11.4930000 39.6950000 28.8750000
H 11.2990000 39.5470000 30.6190000
H 9.2540000 27.0480000 29.5890000
H 9.4160000 27.1550000 27.8390000
H 13.6170000 40.4820000 30.9280000
H 13.7480000 40.6810000 29.1830000
H 11.3290000 25.5220000 27.9350000
H 11.0990000 25.3800000 29.6750000
H 11.6710000 42.0510000 30.9740000
H 11.7850000 42.2480000 29.2240000
H 8.7940000 24.4820000 29.2950000
H 9.0330000 24.6250000 27.5430000
H 10.0280000 23.5000000 28.4850000
H 14.0920000 43.1870000 29.4740000
H 13.9800000 42.9880000 31.2340000
H 12.9020000 44.1200000 30.3980000
C 38.4060000 18.0240000 24.5080000
C 39.8880000 18.4130000 24.5300000
C 38.1760000 16.5110000 24.5540000
C 40.1190000 19.9220000 24.4080000
C 36.6850000 16.1760000 24.4580000
C 41.6020000 20.3070000 24.3690000
C 36.3910000 14.6750000 24.5310000
C 41.8350000 21.8170000 24.2740000
C 34.9120000 14.2790000 24.4650000
C 43.3310000 22.1420000 24.2520000
C 34.6870000 12.7660000 24.4810000
C 43.6270000 23.6440000 24.1870000
C 33.2060000 12.3770000 24.4930000
C 45.1190000 23.9680000 24.0910000
C 32.9760000 10.8760000 24.5830000
C 45.3590000 25.4690000 24.0420000
H 37.8970000 18.4970000 25.3580000
H 37.9470000 18.4290000 23.5980000
H 40.3430000 18.0490000 25.4590000
H 40.4030000 17.9060000 23.7040000
H 38.7120000 16.0300000 23.7270000
H 38.5880000 16.1070000 25.4870000
H 39.6320000 20.2900000 23.4970000
H 39.6360000 20.4280000 25.2530000
H 36.2820000 16.5720000 23.5180000
H 36.1470000 16.6820000 25.2700000
H 42.0790000 19.8110000 23.5140000
H 42.0920000 19.9220000 25.2720000
H 36.8170000 14.2780000 25.4620000
H 36.9240000 14.1760000 23.7120000
H 41.3600000 22.2070000 23.3660000
H 41.3630000 22.3160000 25.1280000
H 34.4680000 14.7000000 23.5540000
H 34.3860000 14.7350000 25.3140000
H 43.8090000 21.7250000 25.1470000
H 43.7930000 21.6500000 23.3870000
H 35.1730000 12.3170000 23.6050000
H 35.1760000 12.3410000 25.3660000
H 43.1110000 24.0730000 23.3180000
H 43.2060000 24.1290000 25.0760000
H 32.7120000 12.8590000 25.3450000
H 32.7230000 12.7590000 23.5870000
H 45.5420000 23.5030000 23.1920000
H 45.6460000 23.5450000 24.9540000
H 33.4280000 10.3610000 23.7300000
H 33.4120000 10.4680000 25.5010000
H 31.9050000 10.6550000 24.5870000
H 44.9740000 25.9560000 24.9430000
H 44.8680000 25.9160000 23.1710000
H 46.4300000 25.6780000 23.9730000
C 44.2260000 17.7580000 19.9480000
C 43.1630000 16.7180000 20.3130000
C 43.9070000 18.5250000 18.6610000
C 43.5190000 15.9000000 21.5570000
C 45.0320000 19.5000000 18.3050000
C 42.4860000 14.8180000 21.8890000
C 44.7530000 20.3190000 17.0420000
C 42.8280000 14.0170000 23.1480000
C 45.8350000 21.3310000 16.6490000
C 41.7560000 12.9610000 23.4360000
C 45.5280000 22.0730000 15.3470000
C 42.0300000 12.1460000 24.7040000
C 46.5720000 23.1380000 14.9990000
C 41.0000000 11.0440000 24.9530000
C 46.2340000 23.9300000 13.7450000
C 41.3090000 10.2740000 26.2280000
H 44.3350000 18.4680000 20.7780000
H 45.1930000 17.2530000 19.8340000
H 42.2020000 17.2220000 20.4720000
H 43.0250000 16.0340000 19.4650000
H 43.7620000 17.8180000 17.8360000
H 42.9660000 19.0750000 18.7870000
H 44.4980000 15.4250000 21.4100000
H 43.6220000 16.5770000 22.4140000
H 45.9670000 18.9420000 18.1690000
H 45.1950000 20.1880000 19.1440000
H 42.3980000 14.1330000 21.0360000
H 41.5050000 15.2920000 22.0170000
H 43.8050000 20.8560000 17.1730000
H 44.6010000 19.6270000 16.2050000
H 43.8010000 13.5280000 23.0210000
H 42.9140000 14.6970000 24.0030000
H 46.7950000 20.8090000 16.5470000
H 45.9530000 22.0560000 17.4640000
H 40.7790000 13.4500000 23.5320000
H 41.6860000 12.2780000 22.5800000
H 45.4580000 21.3510000 14.5240000
H 44.5440000 22.5520000 15.4320000
H 43.0280000 11.6950000 24.6300000
H 42.0530000 12.8250000 25.5660000
H 46.6720000 23.8360000 15.8380000
H 47.5480000 22.6580000 14.8660000
H 40.9870000 10.3490000 24.1050000
H 39.9980000 11.4820000 25.0300000
H 46.1580000 23.2690000 12.8760000
H 45.2800000 24.4550000 13.8600000
H 47.0110000 24.6720000 13.5430000
H 41.2980000 10.9370000 27.0990000
H 42.2940000 9.7980000 26.1700000
H 40.5620000 9.4910000 26.3880000
C 45.7730000 11.0090000 13.7740000
C 46.7520000 9.8520000 14.0020000
C 44.4540000 10.5700000 13.1340000
C 48.0990000 10.3020000 14.5720000
C 43.5440000 11.7710000 12.8640000
C 49.1000000 9.1550000 14.7440000
C 42.1930000 11.3880000 12.2520000
C 50.4380000 9.5990000 15.3390000
C 41.2290000 12.5480000 11.9820000
C 51.3920000 8.4110000 15.4980000
C 39.9240000 12.1100000 11.3140000
C 52.7400000 8.7910000 16.1180000
C 38.9320000 13.2590000 11.1180000
C 53.7190000 7.6200000 16.2110000
C 37.6040000 12.8170000 10.5220000
C 55.0350000 8.0460000 16.8450000
H 45.5680000 11.5000000 14.7340000
H 46.2520000 11.7570000 13.1320000
H 46.2960000 9.1210000 14.6800000
H 46.9230000 9.3360000 13.0480000
H 44.6560000 10.0470000 12.1920000
H 43.9440000 9.8590000 13.7970000
H 48.5370000 11.0610000 13.9110000
H 47.9340000 10.7860000 15.5430000
H 44.0540000 12.4710000 12.1910000
H 43.3660000 12.3090000 13.8040000
H 49.2750000 8.6830000 13.7680000
H 48.6540000 8.3880000 15.3900000
H 41.6970000 10.6690000 12.9160000
H 42.3770000 10.8590000 11.3080000
H 50.8970000 10.3550000 14.6910000
H 50.2690000 10.0680000 16.3150000
H 41.7280000 13.2890000 11.3450000
H 41.0030000 13.0480000 12.9330000
H 50.9170000 7.6440000 16.1230000
H 51.5660000 7.9560000 14.5150000
H 40.1480000 11.6540000 10.3420000
H 39.4530000 11.3310000 11.9270000
H 53.1940000 9.5920000 15.5220000
H 52.5680000 9.2030000 17.1210000
H 38.7390000 13.7410000 12.0830000
H 39.3800000 14.0180000 10.4670000
H 53.9120000 7.2170000 15.2100000
H 53.2760000 6.8130000 16.8060000
H 37.7520000 12.3590000 9.5390000
H 37.1090000 12.0860000 11.1690000
H 36.9360000 13.6750000 10.4020000
H 54.8770000 8.4240000 17.8590000
H 55.5170000 8.8330000 16.2550000
H 55.7200000 7.1960000 16.9010000
C 16.4630000 29.4760000 13.7570000
C 17.9940000 29.5340000 13.7760000
C 15.8010000 30.8330000 14.0080000
C 18.6540000 28.1650000 13.6000000
C 14.2760000 30.7050000 14.0490000
C 20.1830000 28.2140000 13.6790000
C 13.5570000 32.0400000 14.2660000
C 20.8460000 26.8490000 13.4760000
C 12.0260000 31.9780000 14.2920000
C 22.3720000 26.9610000 13.5530000
C 11.3680000 33.3310000 14.5730000
C 23.0930000 25.6280000 13.3280000
C 9.8390000 33.2800000 14.5210000
C 24.6120000 25.7250000 13.4760000
C 9.1810000 34.6360000 14.7270000
C 25.2800000 24.3800000 13.2310000
H 16.1300000 29.0800000 12.7890000
H 16.1260000 28.7660000 14.5220000
H 18.3390000 30.2090000 12.9830000
H 18.3230000 29.9700000 14.7280000
H 16.1580000 31.2490000 14.9580000
H 16.0930000 31.5350000 13.2160000
H 18.2790000 27.4810000 14.3720000
H 18.3550000 27.7440000 12.6320000
H 13.9900000 30.0130000 14.8510000
H 13.9240000 30.2630000 13.1090000
H 20.4790000 28.6200000 14.6540000
H 20.5560000 28.9130000 12.9180000
H 13.8640000 32.7370000 13.4760000
H 13.9060000 32.4730000 15.2120000
H 20.4900000 26.1490000 14.2420000
H 20.5560000 26.4400000 12.5020000
H 11.7090000 31.2580000 15.0560000
H 11.6710000 31.5930000 13.3270000
H 22.7220000 27.6850000 12.8060000
H 22.6540000 27.3590000 14.5360000
H 11.6860000 33.6920000 15.5590000
H 11.7270000 34.0620000 13.8380000
H 22.7090000 24.8890000 14.0430000
H 22.8480000 25.2550000 12.3260000
H 9.5220000 32.8810000 13.5500000
H 9.4730000 32.5860000 15.2860000
H 24.8650000 26.0770000 14.4830000
H 25.0080000 26.4600000 12.7660000
H 9.4480000 35.0540000 15.7030000
H 9.4950000 35.3440000 13.9530000
H 8.0920000 34.5420000 14.6820000
H 25.0700000 24.0180000 12.2200000
H 24.9260000 23.6310000 13.9470000
H 26.3640000 24.4710000 13.3420000
C 51.3310000 18.5280000 38.3390000
C 51.9760000 18.6230000 39.7100000
C 51.9170000 17.2450000 37.7710000
C 51.9410000 17.1880000 40.2170000
C 52.0750000 16.3120000 38.9710000
H 50.2430000 18.4380000 38.4350000
H 51.5500000 19.3980000 37.7130000
H 53.0140000 18.9650000 39.6200000
H 51.4470000 19.3110000 40.3760000
H 51.2850000 16.8110000 36.9910000
H 52.9000000 17.4460000 37.3300000
H 52.7310000 16.9910000 40.9470000
H 50.9790000 16.9870000 40.7050000
H 51.3040000 15.5340000 38.9700000
H 53.0480000 15.8080000 38.9410000
C 4.7920000 41.0990000 24.6060000
C 3.5920000 41.9770000 24.2960000
C 5.7130000 41.3430000 23.4210000
C 4.2210000 43.2530000 23.7530000
C 5.5000000 42.8090000 23.0440000
H 5.2740000 41.4270000 25.5350000
H 4.5210000 40.0450000 24.7130000
H 2.9670000 41.5090000 23.5260000
H 2.9700000 42.1630000 25.1760000
H 6.7580000 41.1240000 23.6580000
H 5.4200000 40.7010000 22.5820000
H 3.5440000 43.7910000 23.0840000
H 4.4750000 43.9260000 24.5810000
H 6.3460000 43.4250000 23.3680000
H 5.4120000 42.9170000 21.9580000
C 34.7550000 25.6900000 50.5910000
C 35.9500000 25.1430000 51.3510000
C 35.3200000 26.9220000 49.9010000
C 37.0990000 25.3090000 50.3670000
C 36.7630000 26.5590000 49.5530000
H 34.4110000 24.9630000 49.8470000
H 33.9160000 25.9310000 51.2500000
H 36.1360000 25.7420000 52.2510000
H 35.8120000 24.1010000 51.6550000
H 34.7390000 27.2040000 49.0180000
H 35.3110000 27.7740000 50.5920000
H 38.0650000 25.3950000 50.8730000
H 37.1500000 24.4400000 49.7000000
H 36.8700000 26.3540000 48.4820000
H 37.4370000 27.3870000 49.7970000
C 33.7610000 40.2570000 45.9490000
C 33.8630000 41.2910000 47.0560000
C 32.2620000 40.0270000 45.8300000
C 32.7180000 42.2460000 46.7530000
C 31.6250000 41.3860000 46.1180000
H 34.1580000 40.6620000 45.0120000
H 34.3050000 39.3380000 46.1840000
H 33.7090000 40.8180000 48.0340000
H 34.8330000 41.7960000 47.0690000
H 31.9810000 39.6380000 44.8470000
H 31.9350000 39.3000000 46.5830000
H 32.3660000 42.7630000 47.6500000
H 33.0470000 43.0090000 46.0370000
H 31.2620000 41.8540000 45.1960000
H 30.7660000 41.2730000 46.7880000
C 19.7910000 40.1090000 37.0800000
C 19.6460000 38.7950000 36.3330000
C 18.7600000 39.9890000 38.1910000
C 19.4800000 37.7730000 37.4480000
C 18.7550000 38.5100000 38.5730000
H 20.7980000 40.1970000 37.5050000
H 19.6120000 40.9770000 36.4380000
H 18.7500000 38.8130000 35.7020000
H 20.5090000 38.5780000 35.6960000
H 18.9920000 40.6360000 39.0420000
H 17.7710000 40.2750000 37.8150000
H 18.9320000 36.8870000 37.1140000
H 20.4640000 37.4410000 37.8010000
H 19.2700000 38.3480000 39.5270000
H 17.7280000 38.1460000 38.6910000
C 11.5550000 15.6370000 50.2340000
C 11.2460000 16.5230000 51.4280000
C 12.2120000 14.4210000 50.8670000
C 10.7460000 15.5380000 52.4760000
C 11.5040000 14.2380000 52.2090000
H 10.6290000 15.3460000 49.7250000
H 12.2070000 16.1300000 49.5060000
H 12.1590000 17.0180000 51.7810000
H 10.5060000 17.2940000 51.1970000
H 12.1350000 13.5330000 50.2340000
H 13.2770000 14.6190000 51.0380000
H 10.9050000 15.9060000 53.4940000
H 9.6700000 15.3690000 52.3470000
H 10.8070000 13.3930000 52.1740000
H 12.2310000 14.0300000 53.0020000
C 49.7110000 52.5500000 10.4970000
C 50.6220000 53.5800000 10.7270000
C 50.1690000 51.2650000 10.2060000
C 51.9930000 53.3260000 10.6650000
C 51.5400000 51.0110000 10.1450000
C 52.4510000 52.0410000 10.3750000
H 48.6440000 52.7490000 10.5450000
H 50.2660000 54.5800000 10.9530000
H 49.4600000 50.4620000 10.0280000
H 52.7020000 54.1280000 10.8440000
H 51.8960000 50.0100000 9.9190000
H 53.5180000 51.8420000 10.3270000
C 55.2400000 23.7160000 22.4310000
C 55.2230000 23.8650000 23.8170000
C 55.4120000 22.4520000 21.8660000
C 55.3780000 22.7500000 24.6400000
C 55.5680000 21.3360000 22.6900000
C 55.5500000 21.4850000 24.0760000
H 55.1190000 24.5850000 21.7900000
H 55.0880000 24.8490000 24.2560000
H 55.4260000 22.3360000 20.7870000
H 55.3640000 22.8650000 25.7200000
H 55.7020000 20.3530000 22.2510000
H 55.6710000 20.6160000 24.7160000
C 55.3650000 38.4020000 42.4480000
C 55.3730000 37.4790000 41.4030000
C 54.1600000 38.7670000 43.0480000
C 54.1750000 36.9200000 40.9570000
C 52.9620000 38.2080000 42.6020000
C 52.9700000 37.2850000 41.5570000
H 56.2980000 38.8370000 42.7950000
H 56.3110000 37.1950000 40.9360000
H 54.1540000 39.4860000 43.8620000
H 54.1810000 36.2010000 40.1430000
H 52.0240000 38.4920000 43.0690000
H 52.0370000 36.8510000 41.2100000
C 55.2860000 28.0000000 32.4350000
C 54.9440000 26.9410000 31.5960000
C 54.3330000 28.5450000 33.2960000
C 53.6480000 26.4250000 31.6170000
C 53.0370000 28.0290000 33.3160000
C 52.6950000 26.9700000 32.4770000
H 56.2960000 28.4020000 32.4190000
H 55.6860000 26.5170000 30.9260000
H 54.6000000 29.3700000 33.9500000
H 53.3820000 25.6000000 30.9630000
H 52.2950000 28.4530000 33.9860000
H 51.6850000 26.5690000 32.4940000
C 44.1430000 12.7570000 2.5880000
C 43.7650000 11.6490000 1.7900000
C 43.4500000 13.9700000 2.4480000
C 42.7070000 11.7900000 0.8780000
C 45.2010000 12.6160000 3.5000000
C 44.4580000 10.4360000 1.9290000
C 42.4010000 14.0920000 1.5370000
C 42.0300000 13.0030000 0.7530000
C 45.8780000 11.4030000 3.6250000
C 45.5070000 10.3140000 2.8410000
H 43.7230000 14.8340000 3.0510000
H 42.4000000 10.9520000 0.2540000
H 45.5080000 13.4540000 4.1230000
H 44.1850000 9.5720000 1.3260000
H 41.8740000 15.0360000 1.4390000
H 41.2140000 13.0980000 0.0430000
H 46.6940000 11.3080000 4.3340000
H 46.0330000 9.3700000 2.9380000
C 29.2160000 17.4810000 1.8060000
C 29.2650000 18.4130000 2.8700000
C 28.0530000 17.3920000 1.0250000
C 28.1480000 19.2270000 3.1210000
C 30.3330000 16.6670000 1.5550000
C 30.4280000 18.5020000 3.6520000
C 26.9530000 18.2080000 1.2880000
C 27.0010000 19.1250000 2.3350000
C 31.4800000 16.7690000 2.3420000
C 31.5280000 17.6860000 3.3880000
H 27.9930000 16.6830000 0.2010000
H 28.1630000 19.9500000 3.9340000
H 30.3180000 15.9440000 0.7420000
H 30.4870000 19.2120000 4.4750000
H 26.0600000 18.1290000 0.6760000
H 26.1450000 19.7600000 2.5390000
H 32.3360000 16.1340000 2.1370000
H 32.4210000 17.7650000 4.0000000
C 52.0310000 12.9500000 1.6730000
C 51.2330000 13.6050000 2.6430000
C 53.4150000 13.1860000 1.6510000
C 51.8440000 14.4730000 3.5610000
C 51.4200000 12.0820000 0.7550000
C 49.8490000 13.3690000 2.6640000
C 54.0050000 14.0520000 2.5710000
C 53.2210000 14.6950000 3.5250000
C 50.0430000 11.8600000 0.7910000
C 49.2590000 12.5030000 1.7440000
H 54.0470000 12.6940000 0.9150000
H 51.2500000 14.9870000 4.3150000
H 52.0130000 11.5680000 0.0010000
H 49.2160000 13.8610000 3.4010000
H 55.0770000 14.2250000 2.5430000
H 53.6800000 15.3700000 4.2410000
H 49.5830000 11.1850000 0.0750000
H 48.1870000 12.3300000 1.7720000
C 40.5370000 28.8110000 1.1100000
C 39.8320000 30.0390000 1.0940000
C 39.8270000 27.6110000 0.9500000
C 38.4400000 30.0280000 0.9180000
C 41.9300000 28.8220000 1.2870000
C 40.5420000 31.2400000 1.2550000
C 38.4430000 27.6190000 0.7760000
C 37.7500000 28.8260000 0.7600000
C 42.6190000 30.0250000 1.4450000
C 41.9260000 31.2320000 1.4290000
H 40.3480000 26.6550000 0.9590000
H 37.8770000 30.9600000 0.9020000
H 42.4920000 27.8910000 1.3030000
H 40.0210000 32.1950000 1.2460000
H 37.9070000 26.6830000 0.6530000
H 36.6730000 28.8320000 0.6240000
H 43.6960000 30.0190000 1.5800000
H 42.4630000 32.1680000 1.5520000
O 42.7370000 11.5060000 51.1030000
C 41.5570000 12.2810000 51.3230000
C 41.4140000 13.2850000 50.1800000
C 40.3720000 11.3200000 51.3450000
C 41.6910000 13.0000000 52.6650000
C 43.8920000 12.3290000 51.0610000
H 41.5750000 12.8060000 49.2080000
H 40.4120000 13.7280000 50.1780000
H 42.1160000 14.1230000 50.2530000
H 40.4950000 10.5690000 52.1350000
H 40.3020000 10.7670000 50.4000000
H 39.4240000 11.8440000 51.5110000
H 42.3790000 13.8520000 52.6300000
H 40.7240000 13.4040000 52.9850000
H 42.0500000 12.3190000 53.4460000
H 44.0980000 12.8390000 52.0040000
H 43.9010000 13.0220000 50.2160000
H 44.7430000 11.6560000 50.8980000
O 47.1890000 30.3080000 41.8570000
C 46.1480000 30.7060000 40.9630000
C 46.7490000 30.8880000 39.5690000
C 45.0990000 29.5980000 40.9550000
C 45.5450000 32.0150000 41.4690000
C 48.2160000 31.2850000 41.9180000
H 47.4000000 30.0470000 39.3050000
H 45.9580000 30.9540000 38.8140000
H 47.3390000 31.8040000 39.4710000
H 44.7000000 29.4330000 41.9630000
H 45.5400000 28.6460000 40.6370000
H 44.2630000 29.8310000 40.2870000
H 46.1860000 32.8840000 41.2870000
H 44.5970000 32.2250000 40.9610000
H 45.3490000 31.9710000 42.5470000
H 47.8830000 32.2420000 42.3280000
H 48.7500000 31.4130000 40.9740000
H 48.9600000 30.9050000 42.6280000
O 24.0560000 35.2130000 35.6060000
C 24.8220000 35.8960000 34.6120000
C 24.0080000 35.9450000 33.3200000
C 25.0960000 37.3060000 35.1300000
C 26.1320000 35.1370000 34.4010000
C 23.7500000 33.8890000 35.2000000
H 22.9740000 36.2520000 33.5140000
H 24.4460000 36.6600000 32.6140000
H 23.9730000 34.9840000 32.7960000
H 25.6390000 37.2720000 36.0810000
H 24.1570000 37.8360000 35.3270000
H 25.6820000 37.8950000 34.4170000
H 26.0060000 34.2120000 33.8280000
H 26.8460000 35.7480000 33.8380000
H 26.5950000 34.8710000 35.3580000
H 24.6320000 33.2550000 35.0820000
H 23.0990000 33.8430000 34.3240000
H 23.1740000 33.4410000 36.0190000
O 50.7120000 45.2130000 47.2960000
C 50.5760000 44.5860000 46.0190000
C 51.4100000 45.3660000 45.0040000
C 51.0910000 43.1550000 46.1520000
C 49.0990000 44.5920000 45.6290000
C 50.2600000 46.5570000 47.2590000
H 52.4090000 45.5870000 45.3960000
H 51.5290000 44.7900000 44.0790000
H 50.9540000 46.3170000 44.7110000
H 50.5240000 42.6080000 46.9140000
H 52.1380000 43.1470000 46.4780000
H 51.0190000 42.6060000 45.2070000
H 48.7420000 45.5770000 45.3080000
H 48.9190000 43.9140000 44.7870000
H 48.4660000 44.2700000 46.4650000
H 49.1940000 46.6530000 47.0440000
H 50.8620000 47.2000000 46.6130000
H 50.3920000 46.9540000 48.2730000
O 28.5300000 3.3360000 41.9560000
C 29.8830000 3.6760000 42.2610000
C 30.3170000 4.8160000 41.3410000
C 29.9300000 4.1160000 43.7210000
C 30.7560000 2.4400000 42.0430000
C 28.3950000 2.9210000 40.6060000
H 29.5560000 5.6040000 41.2990000
H 31.2510000 5.2660000 41.6980000
H 30.5110000 4.4910000 40.3140000
H 29.5740000 3.3150000 44.3800000
H 29.2680000 4.9730000 43.8910000
H 30.9430000 4.3940000 44.0320000
H 30.9320000 2.2190000 40.9850000
H 31.7440000 2.5820000 42.4930000
H 30.3020000 1.5500000 42.4940000
H 28.9430000 2.0040000 40.3760000
H 28.6100000 3.7120000 39.8850000
H 27.3360000 2.6740000 40.4640000
O 51.5880000 16.3020000 28.8940000
C 50.8790000 17.5400000 28.8240000
C 50.7730000 17.9570000 27.3580000
C 49.4930000 17.3110000 29.4200000
C 51.6460000 18.5860000 29.6320000
C 52.8930000 16.4240000 28.3510000
H 50.4610000 17.1150000 26.7280000
H 50.0390000 18.7610000 27.2370000
H 51.7140000 18.3410000 26.9500000
H 49.5680000 16.9670000 30.4580000
H 48.9580000 16.5270000 28.8710000
H 48.8850000 18.2220000 29.4010000
H 52.5480000 18.9460000 29.1250000
H 51.0240000 19.4710000 29.8080000
H 51.9530000 18.1880000 30.6070000
H 53.5330000 17.1130000 28.9070000
H 52.8990000 16.6420000 27.2810000
H 53.3630000 15.4390000 28.4540000
O 38.5370000 45.0600000 14.7210000
C 38.2860000 45.6440000 13.4410000
C 37.6010000 46.9940000 13.6490000
C 39.6330000 45.8260000 12.7470000
C 37.3920000 44.6990000 12.6410000
C 37.3310000 44.8620000 15.4410000
H 38.1070000 47.5810000 14.4250000
H 37.6100000 47.5790000 12.7230000
H 36.5500000 46.9030000 13.9400000
H 40.1480000 44.8650000 12.6380000
H 40.2950000 46.4670000 13.3420000
H 39.5230000 46.2730000 11.7530000
H 36.3480000 44.7080000 12.9740000
H 37.3760000 44.9850000 11.5840000
H 37.7490000 43.6640000 12.7070000
H 36.6520000 44.1490000 14.9660000
H 36.8220000 45.7930000 15.7000000
H 37.6140000 44.4060000 16.3970000
O 16.8510000 50.2790000 25.1910000
C 17.6760000 50.2520000 26.3570000
C 18.8620000 49.3250000 26.0930000
C 18.1550000 51.6780000 26.6150000
C 16.8410000 49.7440000 27.5320000
C 16.3660000 48.9840000 24.8740000
H 19.3120000 49.5260000 25.1140000
H 19.6360000 49.4610000 26.8560000
H 18.5930000 48.2640000 26.1190000
H 17.3050000 52.3540000 26.7590000
H 18.7150000 52.0620000 25.7540000
H 18.7980000 51.7380000 27.5000000
H 16.6610000 48.6650000 27.4980000
H 17.3520000 49.9370000 28.4810000
H 15.8630000 50.2400000 27.5660000
H 15.7070000 48.5660000 25.6380000
H 17.1540000 48.2820000 24.5920000
H 15.7420000 49.1000000 23.9800000
O 48.0470000 40.5180000 1.9750000
C 46.6260000 40.3800000 2.0350000
C 46.2450000 39.8890000 3.4310000
C 46.0180000 41.7530000 1.7630000
C 46.1890000 39.3770000 0.9690000
C 48.6950000 39.2810000 2.2250000
H 46.7690000 40.4570000 4.2090000
H 45.1680000 40.0000000 3.5990000
H 46.4690000 38.8290000 3.5920000
H 46.3290000 42.1280000 0.7810000
H 46.3670000 42.4860000 2.5000000
H 44.9230000 41.7270000 1.7940000
H 46.4140000 38.3390000 1.2360000
H 45.1060000 39.4240000 0.8150000
H 46.6770000 39.5820000 0.0080000
H 48.4840000 38.5190000 1.4720000
H 48.5360000 38.9050000 3.2380000
H 49.7720000 39.4770000 2.1510000
O 47.5970000 39.6840000 47.0240000
C 48.2450000 38.4680000 46.6490000
C 47.2010000 37.3520000 46.6130000
C 48.8540000 38.6780000 45.2660000
C 49.3340000 38.1600000 47.6750000
C 46.9930000 39.5720000 48.3030000
H 46.2960000 37.6710000 46.0830000
H 47.5980000 36.4680000 46.1030000
H 46.8960000 37.0150000 47.6090000
H 49.5690000 39.5090000 45.2780000
H 48.0800000 38.9460000 44.5360000
H 49.3720000 37.7820000 44.9070000
H 48.9380000 37.7860000 48.6250000
H 50.0090000 37.3820000 47.3010000
H 49.9330000 39.0510000 47.8970000
H 47.7110000 39.4090000 49.1110000
H 46.1770000 38.8480000 48.3360000
H 46.5320000 40.5450000 48.5120000
O 22.8950000 20.5570000 14.3280000
C 21.9750000 19.6450000 14.9290000
C 22.2110000 19.6390000 16.4390000
C 20.5650000 20.1330000 14.6070000
C 22.2110000 18.2560000 14.3370000
C 24.2380000 20.1790000 14.5870000
H 22.2980000 20.6590000 16.8300000
H 21.3810000 19.1470000 16.9580000
H 23.1160000 19.0970000 16.7310000
H 20.4090000 20.1830000 13.5230000
H 20.4090000 21.1490000 14.9890000
H 19.7990000 19.4800000 15.0370000
H 23.1150000 17.7720000 14.7220000
H 21.3800000 17.5850000 14.5820000
H 22.3010000 18.3000000 13.2450000
H 24.5120000 19.2180000 14.1460000
H 24.5070000 20.2300000 15.6440000
H 24.8690000 20.9230000 14.0860000
O 18.1270000 13.6750000 47.8200000
C 19.1130000 14.0390000 48.7870000
C 18.4720000 14.9810000 49.8050000
C 19.5890000 12.7570000 49.4650000
C 20.2710000 14.7270000 48.0650000
C 17.6230000 14.8150000 47.1430000
H 17.4990000 14.6020000 50.1380000
H 19.1120000 15.0910000 50.6860000
H 18.3140000 15.9930000 49.4160000
H 20.0070000 12.0600000 48.7300000
H 18.7510000 12.2370000 49.9440000
H 20.3520000 12.9570000 50.2250000
H 20.0370000 15.7500000 47.7530000
H 21.1460000 14.8010000 48.7200000
H 20.5660000 14.1690000 47.1670000
H 18.3770000 15.3380000 46.5500000
H 17.0760000 15.5000000 47.7950000
H 16.8860000 14.4450000 46.4210000
O 26.9970000 32.6890000 18.0710000
C 28.0050000 32.0510000 17.2860000
C 29.0360000 33.1010000 16.8720000
C 28.6520000 30.9750000 18.1530000
C 27.3430000 31.4270000 16.0580000
C 26.3460000 33.7150000 17.3390000
H 29.3260000 33.7280000 17.7220000
H 29.9400000 32.6210000 16.4800000
H 28.6790000 33.7660000 16.0790000
H 27.9060000 30.2460000 18.4900000
H 29.0870000 31.4140000 19.0580000
H 29.4410000 30.4380000 17.6160000
H 27.0600000 32.1640000 15.2990000
H 28.0260000 30.7290000 15.5640000
H 26.4360000 30.8760000 16.3340000
H 25.7940000 33.3480000 16.4710000
H 27.0050000 34.5460000 17.0760000
H 25.5900000 34.1400000 18.0100000
O 31.4720000 55.7180000 48.7970000
C 32.5930000 54.8340000 48.8550000
C 33.5950000 55.2480000 47.7780000
C 33.2110000 54.9660000 50.2440000
C 32.1000000 53.4070000 48.6190000
C 30.8390000 55.6640000 47.5280000
H 33.7580000 0.0020000 47.7830000
H 34.5620000 54.7600000 47.9420000
H 33.2820000 54.9670000 46.7670000
H 32.4800000 54.7150000 51.0210000
H 33.5230000 56.0000000 50.4350000
H 34.0830000 54.3140000 50.3660000
H 31.8530000 53.2050000 47.5710000
H 32.8720000 52.6810000 48.8950000
H 31.2050000 53.1930000 49.2150000
H 30.4030000 54.6880000 47.3010000
H 31.4700000 56.0240000 46.7120000
H 29.9940000 0.0300000 47.5760000
O 50.3970000 41.8330000 29.4490000
C 51.0350000 41.7970000 28.1720000
C 50.0980000 42.4290000 27.1430000
C 52.3310000 42.5960000 28.2810000
C 51.3290000 40.3410000 27.8150000
C 49.1730000 41.1160000 29.4340000
H 49.6790000 43.3720000 27.5140000
H 50.6340000 42.6410000 26.2110000
H 49.2590000 41.7820000 26.8690000
H 52.9850000 42.1720000 29.0510000
H 52.1260000 43.6300000 28.5820000
H 52.8800000 42.6140000 27.3330000
H 50.4370000 39.7830000 27.5110000
H 52.0260000 40.2820000 26.9730000
H 51.7760000 39.8070000 28.6630000
H 49.2970000 40.0480000 29.2440000
H 48.4190000 41.5590000 28.7800000
H 48.7620000 41.1890000 30.4480000
O 27.9220000 17.0050000 34.0040000
C 27.4960000 17.6770000 32.8180000
C 26.9660000 19.0570000 33.2050000
C 28.7080000 17.8050000 31.9000000
C 26.4020000 16.8430000 32.1510000
C 26.8500000 16.8500000 34.9210000
H 27.6460000 19.5620000 33.9020000
H 26.8570000 19.6920000 32.3190000
H 25.9790000 19.0230000 33.6770000
H 29.1190000 16.8180000 31.6580000
H 29.5130000 18.3630000 32.3940000
H 28.4590000 18.3150000 30.9630000
H 25.4380000 16.9060000 32.6670000
H 26.2220000 17.1900000 31.1280000
H 26.6830000 15.7840000 32.1060000
H 26.0450000 16.2140000 34.5460000
H 26.4700000 17.7970000 35.3080000
H 27.2620000 16.3210000 35.7890000
O 27.5960000 11.6080000 27.6830000
C 27.3750000 10.2020000 27.8100000
C 26.6130000 9.9450000 29.1090000
C 26.5510000 9.7550000 26.6060000
C 28.7310000 9.4960000 27.8260000
C 28.3540000 12.1100000 28.7720000
H 25.7720000 10.6390000 29.2200000
H 26.2150000 8.9250000 29.1280000
H 27.2390000 10.0430000 30.0020000
H 27.0760000 9.9810000 25.6700000
H 25.5980000 10.2950000 26.5650000
H 26.3390000 8.6800000 26.6330000
H 29.2650000 9.6110000 28.7760000
H 28.6060000 8.4180000 27.6760000
H 29.3850000 9.8760000 27.0330000
H 29.3650000 11.7000000 28.8260000
H 27.8370000 12.0360000 29.7320000
H 28.4820000 13.1840000 28.5890000
O 23.6610000 44.6510000 5.5470000
C 22.9280000 44.7670000 6.7680000
C 21.9890000 45.9670000 6.6590000
C 22.1330000 43.4770000 6.9520000
C 23.9200000 44.9550000 7.9150000
C 24.4270000 45.8180000 5.2940000
H 21.4540000 45.9670000 5.7020000
H 21.2450000 45.9500000 7.4630000
H 22.5060000 46.9280000 6.7460000
H 22.8020000 42.6090000 6.9830000
H 21.4540000 43.3150000 6.1060000
H 21.5410000 43.4900000 7.8730000
H 24.3530000 45.9610000 7.9490000
H 23.4270000 44.8040000 8.8810000
H 24.7500000 44.2420000 7.8420000
H 25.2050000 45.9980000 6.0390000
H 23.8180000 46.7080000 5.1230000
H 24.9580000 45.6400000 4.3520000
O 31.3790000 29.3360000 36.5260000
C 32.3680000 28.4500000 37.0540000
C 32.5510000 27.2890000 36.0780000
C 33.6650000 29.2410000 37.1980000
C 31.8920000 27.9450000 38.4160000
C 30.1360000 28.6750000 36.3530000
H 32.6390000 27.6480000 35.0460000
H 33.4570000 26.7220000 36.3170000
H 31.7270000 26.5690000 36.1060000
H 33.5230000 30.1020000 37.8620000
H 33.9840000 29.6450000 36.2300000
H 34.4760000 28.6250000 37.6000000
H 31.0970000 27.1950000 38.3430000
H 32.7130000 27.4660000 38.9590000
H 31.5110000 28.7680000 39.0330000
H 29.6910000 28.3310000 37.2900000
H 30.1670000 27.8800000 35.6040000
H 29.4410000 29.4250000 35.9570000
O 42.4410000 24.2390000 50.1300000
C 42.3160000 24.6740000 51.4850000
C 43.5280000 25.5380000 51.8310000
C 41.0290000 25.4860000 51.5920000
C 42.2520000 23.4420000 52.3870000
C 43.6230000 23.4780000 49.9390000
H 43.7310000 26.2710000 51.0420000
H 43.3590000 26.0840000 52.7660000
H 44.4430000 24.9560000 51.9820000
H 40.1620000 24.8820000 51.2980000
H 41.0530000 26.3450000 50.9100000
H 40.8630000 25.8570000 52.6090000
H 43.2220000 22.9510000 52.5160000
H 41.9140000 23.7160000 53.3920000
H 41.5560000 22.6940000 51.9880000
H 43.6350000 22.5440000 50.5060000
H 44.5380000 24.0540000 50.0900000
H 43.6320000 23.1820000 48.8840000
O 45.2230000 18.4700000 12.2980000
C 46.6070000 18.1300000 12.3930000
C 47.3040000 18.5630000 11.1040000
C 47.1830000 18.8770000 13.5930000
C 46.7240000 16.6200000 12.5930000
C 44.6080000 17.8200000 11.1970000
H 47.0130000 19.5810000 10.8180000
H 48.3920000 18.5450000 11.2280000
H 47.0840000 17.9080000 10.2550000
H 46.6530000 18.6030000 14.5120000
H 47.0570000 19.9600000 13.4740000
H 48.2480000 18.6660000 13.7320000
H 46.5320000 16.0480000 11.6780000
H 47.7360000 16.3500000 12.9120000
H 46.0210000 16.2650000 13.3560000
H 44.5940000 16.7310000 11.2860000
H 44.9990000 18.1420000 10.2290000
H 43.5550000 18.1280000 11.2050000
O 51.9380000 26.3010000 3.8460000
C 53.2220000 26.5320000 3.2640000
C 53.2410000 27.9390000 2.6700000
C 54.2600000 26.4030000 4.3750000
C 53.4610000 25.4810000 2.1810000
C 50.9070000 26.4100000 2.8770000
H 52.8230000 28.6720000 3.3710000
H 54.2660000 28.2450000 2.4330000
H 52.6770000 28.0200000 1.7350000
H 54.2170000 25.4090000 4.8350000
H 54.0630000 27.1240000 5.1770000
H 55.2780000 26.5680000 4.0040000
H 52.8890000 25.6690000 1.2650000
H 54.5140000 25.4670000 1.8820000
H 53.1940000 24.4780000 2.5350000
H 50.9670000 25.6540000 2.0910000
H 50.8040000 27.4160000 2.4640000
H 49.9660000 26.2110000 3.4050000
O 37.3800000 55.2350000 37.0740000
C 37.9210000 53.9360000 37.3210000
C 38.9040000 53.5980000 36.2020000
C 38.6360000 53.9840000 38.6690000
C 36.7720000 52.9290000 37.3580000
C 36.7000000 55.2810000 35.8300000
H 39.5790000 54.4370000 35.9990000
H 39.5150000 52.7300000 36.4730000
H 38.4110000 53.3380000 35.2590000
H 37.9430000 54.2720000 39.4670000
H 39.4310000 54.7390000 38.6600000
H 39.0810000 53.0170000 38.9290000
H 36.3720000 52.6960000 36.3650000
H 37.1070000 51.9760000 37.7820000
H 35.9400000 53.2990000 37.9690000
H 35.8230000 54.6300000 35.7890000
H 37.3560000 55.1290000 34.9700000
H 36.3130000 56.3020000 35.7280000
O 21.8170000 20.2810000 50.9720000
C 21.1400000 19.1630000 50.3960000
C 19.8280000 18.9480000 51.1500000
C 20.8690000 19.4940000 48.9310000
C 22.0410000 17.9350000 50.5120000
C 22.1020000 20.0580000 52.3440000
H 19.2920000 19.8940000 51.2920000
H 19.1720000 18.2670000 50.5970000
H 19.9680000 18.4980000 52.1380000
H 21.8060000 19.6950000 48.3980000
H 20.2620000 20.4030000 48.8430000
H 20.3480000 18.6790000 48.4180000
H 22.0840000 17.5270000 51.5280000
H 21.6730000 17.1240000 49.8750000
H 23.0690000 18.1660000 50.2070000
H 22.7920000 19.2290000 52.5170000
H 21.2080000 19.9760000 52.9650000
H 22.6250000 20.9540000 52.6990000
O 5.4270000 48.1910000 31.4670000
C 6.1870000 48.3710000 32.6630000
C 7.6500000 48.0480000 32.3620000
C 6.0350000 49.8280000 33.0910000
C 5.6340000 47.4340000 33.7360000
C 5.5190000 46.8570000 30.9930000
H 7.9790000 48.5260000 31.4320000
H 8.2980000 48.4000000 33.1720000
H 7.8430000 46.9740000 32.2650000
H 4.9810000 50.0750000 33.2620000
H 6.3880000 50.5030000 32.3030000
H 6.5950000 50.0440000 34.0070000
H 5.9150000 46.3870000 33.5810000
H 6.0180000 47.7090000 34.7240000
H 4.5380000 47.4780000 33.7740000
H 5.0900000 46.1220000 31.6770000
H 6.5270000 46.5770000 30.6790000
H 4.9040000 46.8090000 30.0870000
O 28.8840000 49.6160000 10.2930000
C 28.0390000 50.4700000 9.5200000
C 26.8940000 49.6350000 8.9490000
C 27.5030000 51.5530000 10.4520000
C 28.8710000 51.0910000 8.3980000
C 29.4220000 48.5700000 9.4990000
H 26.4540000 48.9870000 9.7170000
H 26.1010000 50.2830000 8.5590000
H 27.2010000 48.9950000 8.1160000
H 28.3250000 52.1240000 10.8990000
H 26.9450000 51.1080000 11.2850000
H 26.8420000 52.2520000 9.9280000
H 29.0910000 50.3880000 7.5860000
H 28.3350000 51.9280000 7.9370000
H 29.8290000 51.4670000 8.7750000
H 30.0820000 48.9230000 8.7030000
H 28.6660000 47.8790000 9.1210000
H 30.0580000 47.9750000 10.1650000
O 25.8740000 40.5160000 43.4080000
C 27.0960000 41.1960000 43.6990000
C 27.9410000 41.2440000 42.4260000
C 26.7400000 42.6060000 44.1610000
C 27.8250000 40.4350000 44.8060000
C 26.1160000 39.1920000 42.9610000
H 27.3400000 41.5530000 41.5630000
H 28.7660000 41.9560000 42.5370000
H 28.4020000 40.2820000 42.1780000
H 26.0960000 42.5730000 45.0470000
H 26.1760000 43.1390000 43.3870000
H 27.6330000 43.1930000 44.4040000
H 28.2930000 39.5090000 44.4550000
H 28.6330000 41.0430000 45.2260000
H 27.1410000 40.1690000 45.6210000
H 26.5840000 38.5560000 43.7160000
H 26.6470000 39.1450000 42.0070000
H 25.1320000 38.7460000 42.7710000
O 32.5770000 35.9980000 52.3960000
C 32.5230000 37.4250000 52.4340000
C 32.6080000 37.8760000 53.8920000
C 33.7140000 37.9530000 51.6380000
C 31.2090000 37.8800000 51.8010000
C 31.5030000 35.4230000 53.1230000
H 33.4080000 37.3480000 54.4250000
H 32.8130000 38.9510000 53.9530000
H 31.6800000 37.7130000 54.4480000
H 33.6800000 37.5920000 50.6040000
H 34.6570000 37.5890000 52.0630000
H 33.7410000 39.0480000 51.6220000
H 30.3400000 37.7180000 52.4480000
H 31.2340000 38.9540000 51.5880000
H 31.0190000 37.3520000 50.8590000
H 30.5210000 35.6500000 52.7020000
H 31.5420000 35.6340000 54.1940000
H 31.6180000 34.3360000 53.0330000
O 19.3720000 6.3610000 41.3190000
C 20.7140000 6.2340000 41.7900000
C 20.6990000 6.2670000 43.3180000
C 21.2550000 4.8990000 41.2860000
C 21.5380000 7.3930000 41.2300000
C 18.7880000 7.5790000 41.7510000
H 19.9180000 5.6120000 43.7210000
H 21.6610000 5.9340000 43.7210000
H 20.5300000 7.2690000 43.7250000
H 21.2240000 4.8540000 40.1920000
H 20.6380000 4.0680000 41.6480000
H 22.2880000 4.7280000 41.6100000
H 21.3340000 8.3470000 41.7290000
H 22.6090000 7.2050000 41.3610000
H 21.3460000 7.5350000 40.1600000
H 19.2810000 8.4660000 41.3470000
H 18.6670000 7.6420000 42.8340000
H 17.7710000 7.5960000 41.3400000
O 51.7800000 41.9440000 53.7200000
C 51.2530000 41.0760000 54.7240000
C 50.1840000 41.8350000 55.5100000
C 50.6430000 39.8690000 54.0170000
C 52.3960000 40.6420000 55.6410000
C 52.3620000 43.1030000 54.2940000
H 49.5000000 42.3670000 54.8390000
H 49.5910000 41.1460000 56.1210000
H 50.6020000 42.5720000 56.2040000
H 51.3980000 39.3500000 53.4150000
H 49.8540000 40.1820000 53.3230000
H 50.2150000 39.1530000 54.7270000
H 52.7170000 41.4300000 0.0010000
H 52.0890000 39.7970000 56.2660000
H 53.2740000 40.3350000 55.0610000
H 53.2300000 42.8880000 54.9220000
H 51.6410000 43.7430000 54.8070000
H 52.7450000 43.7010000 53.4590000
2130
Step: 20000000 [56.33 56.33 56.33]
C 42.4695838 26.3918001 12.3347944
C 51.7466251 12.0110929 34.9107521
C 35.4266198 44.1357914 26.7888044
C 28.7218298 39.8101595 14.2104639
C 40.8283777 54.1937650 16.6376632
C 33.1727562 7.8759155 27.8252254
C 37.1091869 6.5667264 16.5303314
C 37.4164623 16.0480382 42.9493752
C 17.5483937 7.6284182 34.2182264
C 7.3401109 34.6552806 27.1432397
C 8.6153612 28.7763995 35.5478187
C 30.9668821 24.0268694 17.2379252
C 11.9433863 46.7848731 21.7126854
C 51.5933841 32.3048597 13.2063727
C 4.9793785 4.8356153 55.6096280
C 18.7825051 7.5995652 39.4648328
H 4.9591591 10.8964667 47.4743499
H 8.0645482 28.7032961 43.1925005
H 24.5375051 13.4885755 48.0300313
H 24.5432666 39.3493589 48.1146320
H 10.0141515 21.2581760 37.1039603
H 40.2402648 20.6341296 56.2753567
H 14.9017797 16.8135527 3.2599548
H 48.9401763 25.2441941 36.6791335
H 23.5360931 2.2182744 13.8714813
H 4.5329099 40.4862937 33.8271613
H 43.1489042 8.6571066 1.8786541
H 29.1838703 22.1423028 36.5051446
H 24.4546570 16.0692523 38.9503212
H 1.2476909 30.4088005 50.3725337
H 29.3416687 9.7275522 38.5385457
H 38.1144611 51.7393601 55.4177942
H 23.1333471 38.8421135 1.0311992
H 20.2035872 36.0362823 31.2941589
H 0.4523327 3.8036307 25.6747905
H 51.3110990 50.1303396 0.4739238
H 30.5211130 27.6900520 42.1955001
H 7.0730772 10.7359097 13.9116635
H 21.4104271 55.6798839 22.7717754
H 25.9257272 55.7920682 36.7522507
H 24.7820978 39.7916527 40.9747918
H 1.0330911 27.1690236 26.2232843
H 13.4297226 55.1642174 25.3903084
H 10.7430278 36.5003271 54.9413612
H 52.9316954 46.1079799 17.2911911
H 30.9776472 27.3108986 40.5724780
H 55.8400146 33.8529565 18.5946896
H 12.4197582 27.3219583 56.2889333
H 46.4260832 22.4230549 24.8430968
H 6.3358423 13.2171484 4.4074306
C 25.6688399 34.8115929 51.6053021
C 18.3292627 11.8734114 2.0210661
C 16.9483598 44.1941042 4.1175631
C 31.1994767 13.3381996 32.8841849
C 19.2637315 4.6622348 28.4134555
C 54.5606256 28.3123722 37.2426070
C 40.3054600 48.8564058 9.9003302
C 48.8601952 2.1806066 4.1648335
C 53.8892819 35.3382067 32.5650108
C 33.5397543 38.1380901 32.4656970
C 25.3545044 43.5156223 33.1146256
C 51.9932552 9.4882732 23.7680934
C 35.9663008 24.1684177 19.6223864
C 1.3142557 34.4290215 21.6131252
C 27.3780480 25.9140631 23.5185892
C 20.1931886 14.8635806 45.7937586
H 28.4973381 42.4329242 25.4856424
H 45.7815120 34.1401988 7.6470293
H 21.3530035 26.6942365 18.0989149
H 35.2515412 9.9293601 7.3811996
H 40.9085810 24.2094354 52.2808431
H 50.3815342 8.0653637 49.3221665
H 29.7585398 33.3172147 38.6785884
H 49.3565190 31.7272292 54.9291739
H 47.9937000 32.3681190 55.3314807
H 8.5982119 43.7283931 6.3353471
H 31.0314240 34.0010804 39.1185432
H 39.2119191 40.7292650 24.0137984
H 1.8871065 52.3204186 40.8085704
H 28.4139269 37.5022730 52.0814842
H 46.0042500 16.7662240 28.2231471
H 9.2758630 51.7636544 25.8781814
H 1.6279586 30.5709032 33.3907028
H 27.1541572 45.0906878 21.1459935
H 54.3547190 6.1202442 0.9939525
H 25.1872949 16.2478213 48.5351369
H 53.6308608 29.2065423 53.5210336
H 21.5485815 35.1536562 31.0971424
H 36.8418371 43.1270667 48.5139942
H 44.1134767 26.3156899 41.9920157
H 52.4296720 2.6541347 32.1030475
H 37.6575723 46.5585118 50.8254725
H 26.6914468 0.5739012 37.4469729
H 43.0383627 5.2601355 41.6142257
H 26.7471412 8.9872029 34.1783642
H 10.7849204 26.9706591 43.2250018
H 2.6214146 38.1225706 10.4663070
H 19.9597502 26.1352266 51.8440938
H 0.1915014 55.1696363 19.1098837
H 37.0196707 44.3542192 47.5653934
C 31.4002790 16.0495255 28.8004054
C 9.6004575 52.3140797 20.5792129
C 8.9397179 47.3128415 43.6032376
C 12.1718789 9.2239882 26.8282591
C 51.0375154 31.6795241 26.7974792
C 10.6164858 12.1978064 17.9955814
C 35.2767012 2.2318697 12.9503151
C 12.3815404 56.0439873 22.1091403
C 29.4311223 11.9890824 0.7070612
C 42.2645986 17.0706195 35.9277578
C 33.4251191 42.5236571 17.9021758
C 18.2481758 54.6228972 21.4434861
C 27.1391640 15.0037893 9.9711083
C 9.7333213 51.7540628 3.9287650
C 19.0391193 23.5842858 55.7703979
C 25.0838452 13.9574666 41.6734534
H 5.3159789 3.0859953 48.8102968
H 13.7887982 6.1536658 16.3602095
H 35.7654768 41.4268088 41.3757294
H 34.6041489 15.7867038 47.6167528
H 37.5807316 13.3369903 36.2220535
H 12.5603311 24.5911201 29.4710171
H 55.8036372 32.3895817 27.5968687
H 54.8062889 49.3475961 2.6376514
H 3.9762389 40.2667779 11.8549258
H 38.3930098 14.1797116 15.7257404
H 24.6075771 1.9198831 14.1109510
H 39.9023033 31.0530403 52.5062902
H 22.2257053 21.4636881 8.2890558
H 53.6141820 43.6677826 2.0551101
H 14.5120810 17.5980914 43.0770502
H 2.3309162 26.5445750 25.7984440
H 48.2504507 44.8798325 32.0724569
H 51.7602583 19.2626791 45.9094276
H 38.4511159 12.1136293 22.6847273
H 28.4266175 4.3012968 17.6155559
H 21.8361590 50.7295266 21.7273796
H 7.8824021 54.5957458 17.1360152
H 10.0199419 42.9508954 6.1815137
H 12.9421698 12.5346759 33.0383509
H 10.0445800 13.2106538 7.0745803
H 45.3095104 1.9821120 0.5766912
H 53.9752502 26.6088979 4.2057748
H 7.9172559 33.5698450 45.9209222
H 47.6238602 3.4963377 9.6308630
H 18.2740468 44.0273782 43.0281561
H 42.0213162 15.5333410 49.9134709
H 11.4110261 23.9959228 8.9494937
H 9.2844899 30.3318955 31.9922282
H 47.4377244 3.7212842 13.9087802
C 49.8841010 3.7410584 39.2896027
C 41.7157959 42.0813664 48.7086891
C 18.2357785 0.5518752 55.6036728
C 41.4614770 23.5032221 10.2339834
C 54.8001070 43.1419275 24.7958327
C 14.8537247 1.4508402 47.6626463
C 26.1824242 1.1500803 8.4484020
C 37.4330541 37.6759556 45.8412049
C 8.5365781 6.6098987 27.7743323
C 16.7653421 8.7474326 55.8298223
C 31.7520853 51.6477535 40.0520425
C 24.6510754 1.1474620 23.4277236
C 51.8723454 6.5314793 15.0413708
C 52.7622913 28.2031764 18.9687674
C 15.1760338 26.7071519 33.9458251
C 40.4683779 53.4599360 25.4290656
H 10.4357650 47.4944636 10.5904751
H 35.0524265 19.7048869 24.2311666
H 41.0814509 29.4668684 36.6275244
H 6.2331099 11.1710310 48.2584220
H 53.5902513 5.9744971 56.2256868
H 8.7127332 14.3449994 55.3204451
H 11.1890655 26.3161928 41.7998708
H 15.1543827 14.1145587 3.5944234
H 39.3283618 6.9927630 13.5000848
H 35.4807191 53.1470541 20.9248939
H 22.9945691 10.1183148 0.2397151
H 5.5513418 2.1227362 45.8399435
H 50.8273594 30.5663675 15.8386058
H 30.7357025 38.1764060 40.1508856
H 31.8956016 37.0080799 38.8959642
H 14.3278227 4.3105617 5.9781861
H 29.9773082 26.9557940 51.6478948
H 53.5986468 2.9028707 30.5313878
H 6.9141969 50.5474367 44.6065984
H 11.7015153 10.0393863 45.9586014
H 8.6139529 44.9210147 31.7940244
H 14.6609346 5.5674773 17.7644368
H 54.8908286 12.5818501 27.4203198
H 5.3160458 47.6763704 50.0191402
H 13.4424269 7.0041198 16.7767788
H 28.5440766 48.5815756 7.5968164
H 28.0582408 21.9794367 36.2555424
H 6.4146127 39.2076700 9.2391269
H 12.7672699 5.6947653 17.8771876
H 9.4255317 3.1312704 39.5238179
H 44.6689776 54.0234557 20.1011184
H 32.7321395 16.9974637 19.8863554
H 44.5231064 21.6212976 1.1872916
H 12.4437587 13.6082735 32.5332287
C 33.5342960 26.9659731 16.4940910
C 44.8914875 38.6375854 54.9402500
C 34.6162330 20.2824885 53.0146684
C 26.5196591 29.7765655 27.3852147
C 24.2406367 0.6274620 40.2829870
C 26.5451288 17.6306409 19.3914339
C 5.7779592 45.4021090 37.9543276
C 21.4032285 40.1353589 2.6432867
C 38.2127008 38.9601334 9.6990361
C 1.4009680 34.5082188 53.8243798
C 47.5682822 45.6778601 10.8635430
C 23.7800459 39.3454980 27.9077138
C 38.3872870 29.4749092 1.3165769
C 9.8098688 15.5895703 32.5335467
C 33.6226878 11.6519750 13.6821221
C 40.8536400 36.5976588 31.0116567
H 32.6355406 15.4935265 4.2481541
H 25.7565494 33.0269872 9.3805530
H 28.1230325 12.0493745 40.7103272
H 40.0741955 7.9114850 8.5050383
H 37.0800465 3.2457844 37.6621464
H 38.4532403 10.9281885 18.2011335
H 48.9416081 43.8310328 9.8559328
H 34.4018761 35.3549170 25.2257884
H 41.4073295 51.8288937 18.6231125
H 8.3764275 30.1629523 42.3572693
H 37.8416761 44.1042302 35.1705141
H 17.2429667 38.6877389 23.6198211
H 28.8632579 48.2801679 15.6288659
H 14.1463812 39.4510839 31.6439902
H 36.5964191 28.0193479 12.7828804
H 39.5272851 7.5812294 25.0142705
H 26.1705536 45.6720496 19.9510462
H 45.1540539 36.3427092 50.1940876
H 31.7041644 53.4207334 29.1273569
H 50.1677449 3.6477687 49.8283625
H 34.5827106 8.0916043 41.9288694
H 16.5354212 7.6945956 9.2408951
H 25.2060102 45.0583209 10.6469592
H 46.6803003 40.6754681 23.1273293
H 41.6798585 20.7179650 54.0983200
H 15.8499173 39.7233430 29.7158586
H 56.1117574 32.1235003 29.1461762
H 34.6219197 25.1248690 10.8411964
H 31.9091112 22.9569010 39.1553378
H 31.8693111 12.4834222 55.8530093
H 33.2897419 22.6719431 26.8887797
H 50.2930472 50.9345803 35.9334387
H 42.4622716 15.9681578 23.8615801
H 44.8455228 40.5123029 45.8259616
C 34.5933422 29.7051901 4.0237383
C 30.0816724 43.0090052 20.8838540
C 23.3343864 4.6172332 45.8618404
C 18.8666054 39.9511940 19.7053397
C 37.1939186 19.5245160 23.4254795
C 30.7485187 32.1403267 26.3491181
C 54.4890784 33.1435814 54.2933636
C 41.3434497 14.0490945 54.6344788
C 38.1337876 29.4651823 34.6708120
C 36.5455065 18.5345620 44.6744077
C 25.6689746 51.4055131 14.0135910
C 18.4744709 19.8553103 28.4901750
C 11.9689738 8.8116301 41.3090927
C 11.9111406 22.9091793 26.4553240
C 32.6214370 55.1581526 50.1627917
C 26.5089007 35.0941890 1.3268582
H 47.8224762 31.6251776 52.6725382
H 55.1107981 2.2673216 33.8196340
H 45.2522913 40.1152272 4.3836192
H 12.5242700 18.8490392 22.9552588
H 41.5423795 47.0400045 5.7160817
H 48.5739408 6.4596859 53.1347377
H 2.2223927 8.4103462 19.9767085
H 6.9980714 52.3864509 15.9438587
H 54.1886593 47.0194636 17.5967989
H 44.1250387 14.9862472 23.9628267
H 7.6066683 51.7899757 45.0194694
H 49.1575177 39.3045223 1.4255421
H 0.5375549 30.4219557 24.0032569
H 7.8435429 53.7922859 18.1837474
H 19.1806736 41.9962159 47.8046939
H 2.8879580 7.0616365 20.6701179
H 9.7052584 44.0226142 6.7062582
H 24.1302189 34.9635785 28.4494191
H 18.1328803 9.7373566 13.9229683
H 16.5332371 13.6515761 3.5650790
H 55.0406659 20.3293224 24.1889686
H 54.7597224 2.5774077 44.2348902
H 40.7166853 8.7614723 8.0914397
H 17.2162133 7.8011544 50.7785789
H 15.9763723 41.1556617 29.1915606
H 21.4106479 45.2796151 11.3400131
H 25.8004342 37.2307523 10.7847425
H 23.0907131 22.0065516 7.8103985
H 27.6828132 21.8505806 37.3721175
H 50.8102142 10.8817793 20.4000193
H 55.6013191 13.6343883 44.1683986
H 49.4190013 31.0133946 15.5445732
H 10.4387738 33.0229702 15.4653245
H 44.1733319 17.5044505 11.0372050
C 21.3513879 32.8284568 14.0266323
C 45.5443637 47.7616174 38.5754658
C 24.6464997 26.3510791 34.6961488
C 52.0777123 54.4061223 30.5225732
C 3.4340829 33.9723757 39.9657019
H 29.9128871 44.4140765 35.6217932
H 43.4964291 28.4394297 31.1652455
H 53.9431180 39.0230495 12.8239019
H 12.1914805 15.3037225 39.5142691
H 10.2452619 21.7985450 2.6748002
H 1.3100141 28.8733510 50.2407074
H 6.3470019 39.4314460 36.6521836
H 56.0133460 56.2846896 19.6080473
H 37.2628271 51.5199335 12.6004164
H 9.4930482 46.4784212 32.3158309
C 55.9343366 50.5810166 15.7690541
C 22.8293197 34.6585908 48.2207729
C 19.5634095 50.9190861 17.4469161
C 1.9875237 4.9315065 30.9082031
C 33.3519222 1.2427779 25.3276131
H 18.2573648 43.3044458 47.9174792
H 33.6349751 16.8832950 8.1779937
H 31.6965550 17.3064566 20.8554713
H 12.7022589 49.2791429 37.9529049
H 33.7213546 22.3127778 25.8436843
H 40.7583209 26.6664849 53.1090162
H 16.4911783 25.9719463 18.6293360
H 37.7656038 1.7634991 49.2652551
H 45.9737687 16.5567812 29.3536382
H 47.8730171 3.2819152 15.1082823
C 20.3279616 3.0449197 40.9758756
C 5.3258743 30.8351032 0.3919020
C 38.2809893 28.4368420 19.1018922
C 34.2947835 0.8558018 39.4406390
C 26.6747571 44.5284281 26.9061237
H 44.8033319 16.6341788 9.9533237
H 16.1562972 32.4792281 48.4785557
H 34.1444994 25.8415855 11.8787234
H 25.1238959 35.8011864 32.8908352
H 31.4453173 56.2665817 43.5517836
H 18.1849189 38.9963156 40.7755497
H 21.9504587 22.3835622 7.6819118
H 6.5826013 52.7569977 15.4516308
H 33.4622812 11.8681745 55.2593672
H 25.5897646 41.0827763 40.3256506
C 26.6518788 40.5450228 55.7422773
C 14.9223521 21.0205552 49.7942368
C 1.9289795 30.6390019 37.9049040
C 50.8141559 23.4408526 24.4559302
C 49.0706067 38.3873887 18.3475862
H 55.0518009 4.3244972 26.3534757
H 52.2854063 22.7629448 36.6238921
H 39.8021411 29.5307031 44.8795085
H 45.3360674 45.5084367 12.9036609
H 11.5041216 13.8478567 51.7513217
H 8.3530029 34.2230117 47.3766645
H 44.2051410 54.5147338 18.5016012
H 52.0791379 41.6730070 34.2533343
H 18.9852093 14.4851081 4.5099436
H 42.5693240 37.1068167 41.7656588
C 37.7436229 4.2118259 33.3538471
C 35.4560309 44.5564744 8.6466077
C 13.2361499 27.5678876 6.4904336
C 29.3781101 1.7077486 8.3278191
C 37.9694967 5.7549797 20.2183698
H 55.8978983 31.6799680 23.5143260
H 55.6369906 0.5465775 48.2142700
H 47.2732740 4.8172640 44.7326730
H 9.3461666 21.6521330 36.3815462
H 44.3784043 31.8418483 6.7895174
H 14.9305595 49.8734606 4.8236758
H 2.4225213 30.1070484 48.9722608
H 33.5903851 30.8759870 22.2110297
H 19.5709324 38.3820218 41.1330444
H 52.8384357 3.1634782 31.2079807
C 36.9262025 47.5949013 54.3371091
C 45.5668856 50.4230685 54.3174606
C 29.2208320 0.5665371 20.8205677
C 2.2406505 39.8094032 15.0545680
C 51.0862718 39.3639699 4.2764754
H 34.7464169 20.3221096 47.6838839
H 8.1113849 13.6663139 8.9417617
H 25.6421509 7.9970314 11.0902692
H 27.3548697 49.6972804 34.2729717
H 18.0119170 36.6805380 23.4030798
H 11.7949023 8.6839618 0.9301439
H 56.2222745 47.9193041 33.6871624
H 14.6071970 49.0252169 5.4316171
H 5.3837104 46.0685445 50.1107026
H 52.7477138 45.5246780 48.6330683
C 37.2969565 6.1098358 56.1211840
C 49.0939946 41.7341977 33.8450494
C 3.3708329 47.7086301 28.3765593
C 35.2405786 0.9078773 6.5562361
C 49.5570580 18.9087968 14.7548414
C 46.4358988 5.2490965 12.0457553
H 55.7079590 1.7754160 43.4860590
H 45.6492184 37.6035706 18.0663081
H 45.4963691 35.3654103 8.1972482
H 24.9973832 1.5147367 13.3532699
H 31.9275339 50.1462273 18.8089113
H 37.8610503 47.6975946 51.8640529
C 6.0452429 41.4379693 21.0312849
C 45.4619998 17.2276808 44.4912459
C 30.6525275 16.1127080 10.9859126
C 41.8377175 51.2458222 1.4213081
C 53.3730764 33.2698967 16.0338842
C 0.2916811 25.7636068 10.7675156
H 45.0426117 26.8615412 2.5454138
H 24.0100840 9.8561834 1.3753131
H 53.8991628 43.0144351 3.7675137
H 45.0477922 2.9223266 55.6656706
H 34.0116187 9.9725242 6.0375828
H 29.8319002 30.9893794 39.8386029
C 44.7855316 49.0010836 42.2708335
C 55.6524986 20.0045284 50.9263251
C 43.3754206 33.5832674 10.3738377
C 24.7975592 23.5869927 26.0912601
C 55.1948182 55.5348965 23.2936613
C 31.1892448 12.8080749 51.7924579
H 54.0315566 25.0317720 4.3967512
H 0.5456617 49.2015977 33.5391644
H 7.9904038 39.5525317 8.6299500
H 45.3214769 42.6574426 50.7663112
H 43.5799142 40.6459424 23.6262203
H 27.1154543 51.3497796 19.8242760
C 54.9846692 5.6716356 16.2538852
C 4.2574204 39.9662283 45.3393160
C 3.4852394 13.9345300 24.1270714
C 10.7702887 24.2205989 19.2433777
C 8.1004990 0.1040337 33.8685202
C 18.8605331 37.7556430 46.8454596
H 36.0898093 51.7018898 21.1367238
H 42.3475350 51.0208990 17.5973799
H 31.4121140 47.2711182 31.1584087
H 40.8050768 8.8527580 6.9432341
H 17.6675552 8.7720339 50.3593045
H 25.3843303 37.3467535 9.1555057
C 0.3821399 8.9365444 11.8273358
C 20.4413516 33.4439852 23.0891248
C 0.1072067 25.7550005 16.0042662
C 21.9646043 13.3787456 10.3852456
C 35.8277356 32.3736132 2.5919259
C 36.9333879 18.7426102 30.7628251
C 25.0877059 1.9105053 51.6419133
C 31.6333371 17.7882795 38.9661335
C 32.0087152 40.9481454 15.4157178
C 4.2436836 33.7994964 17.0391978
H 52.2485848 17.2997815 22.1819482
H 30.4919886 24.9818513 33.1207211
H 6.0719206 48.3444376 25.4546675
H 2.7648754 32.0644089 19.6425486
H 55.1910973 49.3694702 33.6275097
H 7.4079293 47.7700189 25.9811004
H 30.0079706 48.3508225 31.1794650
H 35.6032673 21.7256328 47.8995845
C 28.3107157 14.1515664 31.6237962
C 50.6675479 11.0293818 31.4685054
C 43.8790857 46.4890117 29.8591298
C 27.5815535 43.8688375 17.1934902
C 28.2305130 54.6644731 50.2877523
C 15.2243712 51.4902094 21.5342712
C 35.3471358 8.8022930 44.2216357
C 14.6302055 6.4075638 7.8618838
C 53.1073687 17.3041763 18.6671805
C 38.4394338 19.7192937 6.2845171
H 6.9266663 9.7533387 12.5376829
H 43.5056408 22.9661753 23.2864849
H 20.7661451 53.5847150 46.9819544
H 33.4674159 7.4846148 41.0701323
H 45.6722338 55.4702293 41.6216290
H 3.3499252 35.3895745 8.2422872
H 55.0559009 47.9796663 2.4110922
H 19.0749188 18.5011910 47.9491961
C 38.5326972 18.8524920 18.6151590
C 3.2775828 55.1239121 9.3331938
C 31.0727251 50.8419042 52.7559848
C 24.8313951 9.2889843 43.2945076
C 36.8448278 31.3364283 8.6282587
C 49.3602250 14.9899024 15.9132503
C 23.2546338 8.3184752 22.4890284
C 54.0010227 0.6919985 41.2770276
C 21.9719703 44.1172822 52.4892450
C 23.8106186 30.0388125 52.2485406
H 42.2293141 22.2187997 22.6526691
H 31.4475184 37.3316975 39.9537064
H 45.3727445 41.5121864 51.5341965
H 34.8005570 4.4901283 27.4180473
H 8.0048510 9.4565414 13.4209683
H 56.1864933 0.1999935 48.3374540
H 17.5477894 31.9781982 48.2695355
H 10.6096872 30.1170680 31.4329567
C 38.0070487 23.4649503 35.8723756
C 0.6523471 7.9089308 22.7157805
C 33.9888162 21.4977911 41.7366469
C 16.4826099 17.2556793 46.2661117
C 25.7681832 34.7115805 37.6405552
C 11.1783199 20.9955100 4.9741360
C 5.0566626 55.1544039 3.2868996
C 43.9334199 43.5428409 33.0527169
C 0.7087098 37.6934991 38.3185888
C 53.3430788 3.1496107 7.0065960
H 11.2253030 2.8651399 29.8164391
H 53.9713292 55.6197588 26.1163670
H 44.8225525 16.6899725 28.4873185
H 17.9048380 6.9277290 50.6364452
H 17.2750031 24.2896871 41.9665378
H 19.8923874 26.0359909 18.3438609
H 18.7569846 11.2096288 51.2711659
H 30.3250237 37.4698082 51.9831823
O 23.7355509 55.2319478 4.8502777
C 12.5434370 37.4399907 6.2257529
C 27.1050979 18.6908144 10.9128100
C 49.2234515 24.7088275 34.7031854
C 36.0857856 6.0769571 12.1693179
C 22.6017059 54.8900633 5.2701772
H 42.2549898 28.8502905 9.3317185
H 19.7280720 11.6964373 26.1662808
H 32.3205453 49.4848275 6.3836361
H 22.3534956 43.8584025 11.3377774
H 43.8556096 8.9652149 2.8292823
H 44.4177368 51.8393820 25.8821193
H 48.6620295 26.5943901 25.1520895
H 33.8681946 23.9149887 2.1503559
H 7.5795421 38.7111925 36.5200312
H 23.3097272 34.2412509 28.9180121
H 26.3058762 52.2528261 21.1224329
H 11.2144996 3.8610305 28.6614401
O 13.6127101 41.4124568 24.1077992
C 34.1768012 3.2599861 21.8787270
C 45.2305950 10.1407404 17.8415318
C 2.6047894 23.8564754 36.6734783
C 40.2260323 33.3097926 12.0458990
C 13.3023206 42.4016280 23.4304230
H 53.3368708 27.8254805 54.1217083
H 47.6661242 55.4656545 2.0336235
H 38.3493486 44.7023857 37.0208546
H 49.5440903 22.2262575 30.1500988
H 24.6636773 34.6172686 27.5169755
H 55.9625444 3.5250474 26.2655783
H 43.0503051 9.8346176 32.8647081
H 43.8604270 41.1759573 4.1316319
H 21.5069556 12.4483624 25.9394386
H 35.3110722 24.4789968 1.8886682
H 33.9429067 36.4815634 24.4253040
H 13.6741721 9.1694625 46.6603484
O 45.8567084 2.1537800 10.9306581
C 1.3585719 18.0518936 2.4353027
C 18.8063674 1.6937235 7.5704459
C 31.1538398 14.7832109 38.9708906
C 52.5874372 29.3605143 9.0588136
C 44.8938010 2.3313042 10.3346091
H 44.2961888 10.7446468 32.6880659
H 1.4052505 31.6771573 34.0041395
H 10.1629878 44.2511503 32.3339730
H 56.2171640 47.6487841 40.0038781
H 29.9676590 10.1091129 39.3584186
H 11.2431154 22.3118875 1.4229188
H 12.6064449 50.9776036 38.0367222
H 19.8428197 29.6402015 51.3102937
H 44.8934003 46.5730722 13.9778760
H 14.0520744 50.3858837 4.0285132
H 48.4820121 44.6852126 47.1141364
H 51.4488155 21.5718293 16.4527067
O 28.4422647 0.9712092 27.2100461
C 9.9027859 8.1441018 34.1000296
C 34.0888402 26.5566252 25.1546177
C 14.1301242 1.5607510 36.4644625
C 23.4119710 51.7352237 36.4037925
C 27.8460972 0.5439775 28.1249276
H 25.2089573 45.4595006 9.1880704
H 17.7306693 25.1863623 18.5330588
H 43.5857559 13.9066846 5.2733991
H 42.3743663 26.0289909 42.1523189
H 23.9977416 16.6840691 41.7165278
H 7.1374757 12.0374176 4.0659419
H 16.5345222 22.7884279 40.5381683
H 24.1307057 36.0551725 28.4210973
H 22.7429739 54.8940560 22.8743298
H 0.1390472 12.7252958 27.5066978
H 25.2465871 0.7270223 0.1068284
H 25.6033442 36.2644623 34.6586219
O 3.4958372 11.1281913 38.0439186
C 52.7709951 7.3510224 45.9098478
C 47.2263209 1.6980755 19.9018386
C 23.6622837 5.2286185 42.0305195
C 32.1181814 29.8065277 52.6446151
C 2.9871799 12.1637747 38.2850563
H 55.2349986 48.4272052 34.8726727
H 7.9149644 15.0842704 56.3030489
H 10.5720083 14.9328306 52.1471647
H 42.6938026 15.0744750 51.4752557
H 38.7401129 47.7386829 24.9615769
H 10.6418609 7.9400290 20.0619668
H 42.4831152 52.4187070 37.4147840
H 44.3075941 28.4486542 2.2772333
H 51.0064275 43.7633099 38.0762495
H 54.9998037 21.6654927 14.7297104
H 29.1390478 34.7195671 17.8916458
H 49.2403205 4.2877690 26.5986330
O 16.7876256 19.3531631 53.9027425
C 46.5601302 41.9623319 16.1085836
C 18.5962594 46.6688317 52.4104270
C 16.2407294 11.8728113 41.4426919
C 19.7136169 45.5125381 35.0253173
C 17.7661924 18.7043163 54.0023492
H 24.8104315 39.3149392 46.1052125
H 32.4995111 39.4771531 22.0888942
H 52.8576244 38.9276164 11.6558988
H 39.1853372 15.5593789 2.8737584
H 47.5949738 25.4137058 24.5380900
H 29.9464538 28.7904643 25.2974135
H 10.1521562 21.7046435 17.5694089
H 39.5476026 30.2542267 27.9333480
H 27.8754282 15.2412771 23.8053859
H 52.7735445 20.3758252 46.5177912
H 18.1686066 56.2832877 38.9095980
H 2.7330099 37.9997356 39.9613961
O 12.6620026 8.6212343 1.3813102
C 2.5436579 11.9787793 8.2863104
C 16.4116377 6.4959271 43.0497745
C 29.7625134 21.2826501 29.4791568
C 33.1991188 16.6479028 54.2032000
C 11.9428981 51.0437157 44.4096001
H 47.5466985 53.7989089 20.6862986
H 2.4099838 31.1399389 33.9625911
H 38.5017598 42.8267862 36.9354072
H 17.8675620 8.5824808 9.2405390
H 4.6523374 46.3587529 44.1148368
H 52.1725730 48.8777545 55.9051161
H 18.3936676 42.3154859 42.9083231
H 28.8416257 11.4076062 41.0089725
H 37.6922351 19.7256980 33.5710728
H 47.1944905 30.4876707 53.8478233
H 5.8811494 1.4033114 11.7050434
H 37.2300435 32.0576956 55.4358475
O 6.9659598 0.4318494 25.5414256
C 4.6911870 7.5699041 28.4372089
C 40.3287504 56.1117978 28.6614140
C 38.1349804 37.3932430 24.4496956
C 23.6222177 26.3721396 21.5972018
C 7.9732068 0.0752109 24.8717457
H 50.7897681 7.7523490 50.9278702
H 29.0675196 21.4486042 35.8216278
H 50.6007535 44.5821715 19.1994445
H 38.2385477 46.3135051 24.9607352
H 10.8742835 24.8579647 7.9388586
H 29.7199141 11.7468135 41.4481469
H 20.1762561 28.8858166 50.3586491
H 24.6139137 16.4383527 50.0654068
H 31.6444462 24.1118878 33.8908442
H 38.5924334 6.7035178 41.9691775
H 5.1314848 2.4199627 44.5441822
H 31.0018568 18.8161060 33.2857562
O 37.9701629 45.0822287 30.6578574
C 5.5165393 5.5044653 35.3047499
C 10.6029713 1.4098316 52.2982716
C 51.7153626 8.9678964 37.5432876
C 25.1170025 23.5930152 2.3387023
C 37.4772888 44.1531115 31.1548489
H 29.4772376 10.8409204 40.1555307
H 29.3126126 26.7127211 50.2184756
H 4.1597906 35.9721686 7.7012236
H 50.3036294 1.8016974 12.5141986
H 9.5226023 45.2610569 32.0727605
H 31.3065943 24.1294833 38.4857319
H 1.9819694 8.7762519 36.0578715
H 29.7740207 22.6507584 12.7723085
H 23.5816044 1.5014039 14.6863779
H 51.4452965 48.9977602 25.8117342
H 14.3012009 50.7337221 5.0721713
H 15.6995410 50.4376764 5.2275543
O 15.9602818 3.4221687 24.3214631
C 19.7134213 25.3214936 25.1664290
C 5.1438497 4.9457363 41.0430487
C 19.3515657 49.6330185 21.6492979
C 46.4250827 16.7892936 3.7757211
C 16.6719506 3.0307929 23.4279801
H 39.6401698 30.3184648 53.9646541
H 51.7665832 11.4864609 19.6659711
H 2.4987555 43.5444673 37.5710980
H 21.3856064 26.4821429 51.6863103
H 33.8313300 16.1220879 3.2935220
H 13.4108268 37.9722588 32.2552772
H 18.0957128 38.2899984 23.2215607
H 53.2090334 12.4164378 42.6764889
H 41.5019842 26.6530155 54.5712146
H 39.2010772 39.4393817 22.8941420
H 14.5729629 30.7341702 8.1035846
H 1.9528153 12.4007774 43.8456119
O 51.9645373 53.4041129 15.5774604
C 19.5391541 4.6631790 38.9272233
C 53.9943031 50.4365811 27.0781580
C 33.7589292 0.1034809 1.3305247
C 17.0441374 0.8594821 53.4750477
C 51.2864151 53.4369265 14.4684167
H 55.1728599 1.5450493 35.2801881
H 4.0074270 37.0228886 7.5500141
H 40.1090716 9.5445388 7.5881924
H 2.3034840 28.8687149 49.5559793
H 54.1155833 54.0660097 25.3579025
H 49.4610338 39.1442614 56.1273613
H 17.2895903 37.6045593 23.5297526
H 8.7868629 21.2644292 42.1726648
H 38.2813718 1.7672896 27.2297814
H 55.0821777 14.1351669 52.6616816
H 1.3590145 55.6723841 6.0929641
H 37.2394650 27.4889628 28.4686658
O 18.9750636 28.1056617 54.1994173
C 4.1849344 17.9407037 55.7061387
C 53.6780260 45.2923638 35.7012450
C 46.4865036 51.5008225 5.4189270
C 37.2453167 22.6889866 48.5632646
C 18.7204357 27.9151581 53.1025706
H 38.2265066 11.6716470 48.0322335
H 41.0180553 21.6156535 53.1696286
H 10.2747934 34.1399386 43.8528708
H 50.3789991 8.9472679 5.9054282
H 0.3006098 23.2773594 30.3194015
H 16.9098726 12.3794036 47.5378682
H 26.7328473 50.0270788 35.8349825
H 48.1042438 54.8857871 0.4053839
H 17.4749481 8.2888170 51.7153184
H 55.8982058 34.4688311 18.4538072
H 30.3361355 29.8229353 41.0191019
H 28.8661869 49.0178481 5.9793479
O 3.8448846 23.7443685 42.0004443
C 14.5972237 16.4773826 50.4278585
C 7.3620371 49.3887335 13.9574471
C 19.5060908 38.1260397 5.4441014
C 14.9401279 21.7729989 1.8383382
C 3.8263546 24.1860940 43.0988771
H 54.3823629 20.2648956 15.3935968
H 9.8888887 2.0035607 10.4051827
H 9.7916334 21.0230237 42.3784548
H 47.2630401 4.5896022 8.8862363
H 54.4390044 44.5490538 3.3269424
H 48.7583487 25.9859257 44.4655491
H 13.6196630 25.3937630 30.2584358
H 9.7258031 20.3266402 37.6075336
H 28.5713116 50.5969250 1.1227686
H 47.4364959 38.1783358 3.4686296
H 7.3298173 18.2139397 40.1406145
H 11.6205410 34.0238488 42.9568151
O 3.2563224 13.8035041 15.5729939
C 5.1312028 25.9594402 6.5401549
C 14.6087976 27.2835471 55.8890047
C 16.5461126 26.1303782 38.5866694
C 53.6927976 17.0706651 32.7181885
C 3.5444848 13.7733846 14.4072310
H 8.6905725 13.4575124 10.2147291
H 28.4086710 10.6382160 41.5346360
H 3.4013141 41.6027456 34.6810921
H 18.1478355 3.0690650 17.4392768
H 17.1608071 0.8645591 38.2633404
H 0.3395560 14.6033085 45.0898905
H 30.8168152 37.1493520 39.1098713
H 56.2986256 2.6206989 27.0481413
H 56.0275345 48.7649759 34.1019032
H 41.9131876 27.1062968 8.8515019
H 17.2936402 37.3121389 24.6441943
H 46.4559395 45.2842865 34.6671178
O 33.6295923 35.5017872 20.2646699
C 46.2263409 32.8431610 33.8357170
C 30.9720032 4.8983110 53.8359811
C 5.1770520 43.8525420 48.9097455
C 43.3349876 32.3001615 23.9107580
C 33.9822298 34.9396097 19.2991474
H 26.2578745 5.4456009 7.6919429
H 7.7941019 53.6216584 15.2535690
H 13.6833403 19.6744723 22.5308604
H 37.9504226 33.0645843 2.4197107
H 24.2716669 8.7146219 11.4061655
H 41.4413727 20.6460630 0.7999743
H 43.4031936 32.2425723 5.4960740
H 21.2853974 21.0274124 7.7503237
H 49.0041301 44.1777726 8.2385169
H 30.5115613 44.0859024 34.1180193
H 33.8887015 40.1593071 21.3253551
H 13.1393145 4.5196765 5.2027482
O 12.7714614 25.4884988 29.7648065
C 5.7851419 14.6379515 50.7137571
C 19.9818405 33.3287192 2.4462645
C 33.5788605 10.9125724 23.8063522
C 14.9683917 47.7708955 31.2527619
C 53.6322714 49.0448897 46.0397643
H 37.3355891 15.1740444 14.9209942
H 49.2121847 9.4004517 6.5672750
H 6.5402185 33.2023346 32.5174824
H 36.2858993 27.7863699 27.1635506
H 13.6292367 6.1933949 17.6177921
H 50.5467134 52.0925734 17.7229993
H 20.1575218 7.3090951 2.8024345
H 39.0364014 11.3792839 16.7730324
H 36.1467980 30.8937571 55.0918435
H 25.1956678 8.8566140 34.6921382
H 14.8009373 50.6590978 33.5334794
H 10.5861660 51.9165234 26.6027508
O 36.9130680 29.7185016 42.1112145
C 34.2402704 18.0510919 41.0158231
C 23.8357865 52.6275488 1.2867350
C 51.6083889 55.3844707 54.5228567
C 3.9689913 48.2447632 13.7835705
C 37.9823548 30.2281484 42.1066256
H 2.4355727 52.1835723 41.7690655
H 16.9938732 10.7901562 14.3908078
H 48.0654508 36.9835061 4.0948460
H 13.2650298 50.7105723 33.2015436
H 14.4600064 18.1028611 24.6795734
H 6.1052014 1.1845454 12.6832477
H 11.4823850 34.1280835 15.3969391
H 49.2590703 43.1771148 38.4312779
H 11.1576876 16.0215967 38.4288980
H 49.1140571 42.9199275 15.2973430
H 20.1640814 19.4356141 48.5815410
H 37.6894110 11.0452421 22.8775709
O 43.1236192 4.6863889 19.0199249
C 19.2222126 0.1229498 45.0590815
C 28.6861943 35.3636461 8.6692358
C 25.8851227 19.5104552 45.8282461
C 2.3634289 26.2291574 3.8879251
C 43.4027201 3.8047043 18.1660844
H 20.8508260 11.5519539 25.7019154
H 4.1916535 46.6662761 45.4877054
H 51.3472494 49.7169695 24.9388458
H 37.6524611 18.8147901 34.7381754
H 21.4789951 11.5397146 26.5306601
H 27.3751002 49.7192313 2.4245235
H 49.4279222 37.9379614 30.0433494
H 31.4426749 54.5294985 54.9012753
H 23.1552203 13.7430977 48.7950708
H 53.4490927 42.3248577 33.4462937
H 46.8720672 55.6292583 42.6566728
H 6.9025958 48.0626306 30.9182143
O 45.8594584 49.2118462 28.0316426
C 12.5071723 40.3363384 44.2626405
C 15.4200223 52.7285242 45.6709064
C 38.7240153 0.5768361 12.4574331
C 33.6936047 18.3622023 32.9831321
C 46.0843602 48.8058358 26.9150888
H 51.0039538 2.7612148 11.3364982
H 37.9384755 2.8341655 26.3955031
H 22.3354442 21.5953113 9.2372373
H 39.2027413 28.2362825 44.3279177
H 29.3874508 51.4816418 37.3323827
H 28.8302908 51.2704328 37.7810559
H 47.5299524 12.4212523 5.0417163
H 0.0223313 23.3908818 28.2365068
H 53.3726585 29.1979536 24.6395825
H 43.1170528 22.0030988 2.3883666
H 27.7564646 34.5277377 16.5968054
H 9.5554266 2.1254786 11.7004395
O 3.4952187 4.6751604 5.9818152
C 3.9360428 34.9580715 28.1844100
C 14.0564086 45.5488737 51.7379748
C 14.7580464 40.1010772 49.6204063
C 13.9455049 12.6214266 26.1595845
C 2.5431414 3.9905644 6.2961264
H 26.8958305 44.1663344 4.2862857
H 43.2659654 43.0480595 13.7894046
H 36.4599811 26.5316834 12.7157393
H 25.2097853 17.0517871 39.5661860
H 50.2759013 21.5412811 15.7071966
H 20.9540134 12.3680102 24.8942228
H 35.5105222 40.1027822 41.8100341
H 5.3191291 36.9599419 49.1273674
H 41.6157078 43.9437150 54.1169483
H 29.4065638 43.3079836 24.6042154
H 54.8084843 19.9030333 22.9984745
H 14.2402025 15.4506258 4.0541077
O 22.9639712 55.3592624 15.4077544
C 5.4571303 11.1349361 30.1819639
C 32.6959557 18.7955956 45.0928936
C 31.6556578 25.0065066 27.8953260
C 45.5267323 29.5765682 24.8131857
C 23.1310886 54.3932379 16.2614186
H 35.2963646 17.2223287 15.4120325
H 43.1869216 14.9314034 6.1700789
H 40.1558713 6.4237181 14.5765106
H 44.3161717 44.1981029 14.2857181
H 38.6340540 50.3751046 55.7949714
H 49.1077236 5.1360015 25.1465435
H 28.7205512 50.2027499 2.8305198
H 23.0379004 34.9567507 28.0570551
H 31.0644254 36.3851152 40.3442587
H 19.1555649 12.6761916 50.9852179
H 52.1594316 15.1025841 41.9119152
H 31.7407096 52.9752059 30.7383190
O 18.2481785 17.2058909 24.9838707
C 18.6254901 17.2339015 18.3249955
C 3.7247350 19.9716354 45.5112651
C 44.4358348 31.6137306 37.3089744
C 54.7497922 15.6493883 8.7101891
C 17.2973336 16.7074538 25.5172882
H 2.7631988 8.1337004 36.9668166
H 13.4779317 9.6950610 48.2134481
H 27.7460488 21.1839940 35.7061936
H 11.3358020 26.2188344 42.8678221
H 1.4391575 37.8137892 40.7506262
H 2.4166086 30.6673723 20.3576454
H 36.3258990 4.4388801 27.2588075
H 53.0829748 11.1660061 43.8728346
H 44.6502396 39.4618448 44.9447721
H 43.7458182 6.3601227 40.8571590
H 47.8351232 24.4675396 17.4110321
H 11.6599773 21.7115155 17.3260089
O 45.9603263 37.0843880 50.1779355
C 33.2779813 46.7020963 24.1322344
C 55.3805216 53.6127018 10.5066645
C 37.1798534 53.7168063 49.1923331
C 29.1768729 45.1658044 5.8038985
C 19.9946054 43.0228891 24.9288106
H 42.9128029 50.8879682 37.1916439
H 10.9362760 14.0492623 6.0656300
H 9.6900532 49.2175087 55.4176311
H 48.8562206 50.8873856 36.4841624
H 19.9816244 5.7934700 3.2736847
H 47.2396706 45.1693959 46.0647815
H 15.0552150 23.1690591 40.4400927
H 46.8146713 54.5643468 1.6604877
H 15.6787913 16.8404878 43.6411520
H 13.1067240 17.8617591 25.6750228
H 9.7771762 45.3330086 33.1697073
H 41.7818675 30.1336575 37.6449214
O 27.6148245 13.5619246 49.0866885
C 23.6567640 55.9588202 44.4109658
C 50.6721665 19.8411408 2.7144959
C 10.9931276 30.8530083 3.8986042
C 6.8459269 10.6135162 8.1790871
C 8.9852858 23.8560513 50.0485413
H 29.3838273 22.6811786 14.3504395
H 35.7724045 3.6195775 22.1500963
H 33.3501716 46.5336377 7.5413495
H 39.6185088 8.0685349 23.6620825
H 37.3257433 43.7665117 36.2103998
H 4.8081911 35.9096267 48.3219060
H 50.5027823 55.6824613 17.3152896
H 3.5570707 35.3968338 6.9230307
H 47.9200101 54.5823739 1.5082034
H 29.4582566 18.4050789 33.5247140
H 24.2465350 37.7754132 0.1235419
H 51.3589058 0.4027585 17.9871514
O 43.0305043 17.0093895 5.4528632
C 16.5945487 14.7431672 11.2629466
C 32.8432688 49.1436043 55.2244437
C 20.5150254 11.6449856 29.8306082
C 5.2912266 48.8329730 34.4512935
C 42.5189315 16.4733171 4.5378622
H 52.8931753 2.0903895 30.8331978
H 47.6976796 22.9477142 16.8199419
H 1.1909580 54.3130367 5.4731417
H 32.7374347 45.5562093 8.3940666
H 8.6360036 49.0900699 54.8651971
H 9.1603784 8.2797428 20.2004350
H 37.8768760 12.4237020 35.0530670
H 33.6867145 19.8826276 23.9502092
H 37.1406677 11.3196214 17.8608303
H 40.2266192 11.7547216 17.6030456
H 40.1274069 31.4148633 26.9480531
H 33.2956298 16.2037435 47.2902166
O 30.2272598 5.8863108 48.1146743
C 28.5702652 14.1489498 48.4995345
C 49.3849836 48.4282517 43.7783014
C 8.0768341 24.8128384 13.9365902
C 4.7038769 51.3347743 54.3807302
C 29.5630180 5.4059872 48.9802814
H 10.8591791 10.1556531 44.5764216
H 27.7122678 5.1602329 18.3333837
H 46.8255197 5.3438717 46.0362625
H 23.8423743 49.4377516 26.1547385
H 5.5636877 32.5722549 31.3466675
H 37.7534195 7.6923447 42.9311705
H 11.6847867 25.9969723 0.9256805
H 45.7863059 40.7745603 21.8163216
H 3.3068430 37.8461323 11.6634782
H 18.4184525 12.8754416 4.9276946
H 30.1549949 27.3072697 25.5263648
H 10.9662058 25.2468496 43.0420587
O 39.2639753 7.7363192 37.6547660
C 47.0067936 55.7915815 36.8507520
C 19.5976613 29.4819827 32.2655951
C 7.0885991 34.6140381 35.2827558
C 42.7160730 42.7385531 41.7884662
C 40.4817189 7.9373359 37.1178838
H 42.8407472 36.4857853 41.1322665
H 55.9582951 12.1281310 27.4324263
H 10.2236262 44.8532492 6.2255047
H 22.4754850 49.1264791 21.3546895
H 49.1126119 26.6213882 45.7724566
H 53.7134754 43.9588351 3.1889236
H 53.6132759 14.2917743 52.2233651
H 20.8268095 27.8855587 25.1903489
H 42.3455132 28.9466565 30.2827054
H 25.0357953 1.3908138 15.0419061
H 53.1646968 15.2605724 42.2270968
H 48.3363686 25.1595617 38.0883667
O 43.3773649 33.9069856 38.7852740
C 27.8342469 54.2751181 33.1794583
C 31.8313542 5.0637238 1.7856786
C 13.4726204 35.7094204 25.5777236
C 47.1485589 48.3500640 31.3961230
C 43.3905438 33.1185448 39.6120913
H 31.4276817 51.4955561 18.4495728
H 5.6388714 25.1333692 51.4932378
H 28.4843646 49.7095617 1.8892572
H 37.5715918 16.8003734 7.9012234
H 25.9615706 4.1733715 7.1401898
H 2.0664433 29.8594585 50.0664715
H 37.3391540 11.1517104 49.2454423
H 52.3725448 41.9789829 10.1693590
H 46.6687289 53.7818624 21.7663080
H 6.0739711 18.3891128 40.7202500
H 48.6631171 43.9852784 14.6083804
H 45.7865722 16.3258366 27.1235864
O 20.7060508 13.5642231 42.5575148
C 21.4041639 21.1916530 52.6696931
C 14.0840021 48.2966462 36.5497901
C 23.8654793 6.6558555 49.4460565
C 24.8408981 25.2398944 40.9946006
C 21.3504988 14.4151790 43.0616370
H 49.4591644 38.9274459 30.8506019
H 46.0509489 37.0328297 17.7950488
H 50.2953056 51.1983285 16.7287182
H 40.9025835 43.3635453 53.0541645
H 51.2914647 23.2684722 38.0815299
H 2.9173251 31.3432342 33.0329891
H 52.2992765 45.0364085 49.9783531
H 25.3842323 55.9243395 1.3362476
H 30.7807782 10.6008975 39.1430020
H 27.7381416 49.2124789 1.3206588
H 48.9493688 54.8323450 1.4079342
H 45.5291360 46.1362390 35.4877586
O 31.3564172 21.5767462 11.9308434
C 53.3223114 19.4066586 55.1187776
C 35.7094856 49.8149074 29.5875266
C 52.4443761 31.1829538 3.1497619
C 39.3104531 55.5274939 7.1368169
C 32.2936552 22.3148867 11.5376902
H 41.9860936 23.3081414 52.5793076
H 14.1346297 29.5541778 7.2039786
H 22.4878843 49.7501135 27.2332123
H 40.5947035 9.6962516 8.6644808
H 26.5744499 42.6560187 5.3537969
H 42.2953662 41.7128343 23.4711427
H 41.0832878 52.6438828 28.8144856
H 49.0268341 23.4069627 29.6535582
H 55.9616840 11.5224877 28.3396185
H 37.2715908 52.7783015 13.2140461
H 2.7303417 11.8770848 42.7694971
H 40.0410284 5.6243637 37.8348445
O 53.5279112 2.6894047 52.9980720
C 33.7299715 50.8688916 35.9402810
C 40.8558935 14.6960452 18.4690452
C 26.6160554 48.2394683 39.6320887
C 14.8270062 53.8964531 39.4269878
C 54.6474176 2.5404805 53.0736863
H 40.5685530 51.5348149 27.9354078
H 0.8470940 43.6322853 36.7965088
H 49.4336227 4.9243056 50.2795914
H 55.3881752 2.7115966 25.6266014
H 38.6568935 2.8508362 49.4279884
H 29.8068847 55.7281726 43.5521531
H 28.2976236 15.4909727 25.3628333
H 29.7040174 48.9203654 16.5660829
H 22.6349804 17.2396344 41.1480194
H 34.1606040 32.2935493 22.9024834
H 50.6741591 12.0538152 27.1560578
H 32.2874725 6.3572194 41.3930897
O 56.0576508 24.1476258 46.4315880
C 42.2207128 27.6589710 16.8462507
C 17.2383671 35.1483085 35.3730810
C 31.3349098 34.3919282 2.7569504
C 4.4646233 6.7468329 4.3209500
C 0.1722504 24.2717802 47.6040462
H 47.8495027 7.2144031 52.2191620
H 8.5633419 2.0650951 40.7557524
H 48.2419732 44.2242069 31.4355446
H 20.0255980 54.0346160 48.4972556
H 4.9718247 23.8909998 51.1831384
H 9.3631425 8.1021502 13.8448069
H 41.3883166 46.2379113 4.4425922
H 10.0316960 21.7541945 38.0858891
H 32.4342978 15.9118645 7.4386936
H 37.0599180 4.4214768 38.8590689
H 52.1688678 43.5423145 9.4072225
H 49.0944452 43.7734483 19.1681218
O 37.2890078 13.8189295 12.2240812
C 47.8644320 31.5565397 2.5345094
C 0.0745017 20.2348631 36.9534997
C 1.5381138 41.9875840 55.7387688
C 5.3063533 30.3482390 12.6507859
C 38.0105455 12.9936699 12.7002024
H 51.1229862 18.4525410 22.6257394
H 21.0662620 28.7902292 25.5618265
H 39.3435617 4.9768222 36.8662113
H 53.6847855 3.6500815 31.8099794
H 48.1406402 11.4711914 5.7225657
H 9.8692526 47.7541336 10.2430236
H 46.7110880 23.6458484 25.9572164
H 13.0706676 7.8804612 1.3652546
H 4.1514090 36.1116008 8.7996480
H 30.5502475 55.1076909 54.2713842
H 38.9993592 15.9141932 8.4966804
H 35.9834188 17.4072579 16.7780833
O 54.0907770 17.6797754 19.1405984
C 17.7097599 51.5899394 9.3502693
C 45.3704319 30.5572183 19.5936459
C 45.9874115 13.9054516 48.5620772
C 13.7456196 32.2708164 43.1387985
C 4.7850612 33.2386823 3.6713504
H 51.0937344 12.8830919 26.2831980
H 7.4773378 47.5596121 29.4595241
H 16.8651484 8.1915042 49.7371162
H 31.8306094 6.0700656 42.9259781
H 32.1832182 48.2202881 7.6369704
H 46.3122284 37.5414268 50.8898208
H 10.2135127 35.7243247 0.0714027
H 39.2417442 17.1090002 2.9819091
H 12.9874337 54.6849522 26.7427739
H 45.8154426 17.7634085 28.1315577
H 26.0258042 31.3719303 9.0669562
H 33.3579887 47.1108848 20.6481605
O 11.2005364 33.7754879 43.9140227
C 8.2957874 47.7817484 16.4280145
C 5.0612532 21.5306707 20.4935739
C 20.1037514 45.9043349 17.1599028
C 46.2871616 19.6225609 9.7412383
C 35.1548839 43.1157646 51.0655358
H 53.1371871 27.8581355 24.4604533
H 8.8273753 44.8927139 6.5478731
H 5.4949685 40.8396635 11.5281536
H 6.1754291 3.5676598 50.2171301
H 18.8966162 2.1254783 16.4457499
H 38.3449002 43.8825959 36.2902973
H 8.8010764 54.3838380 14.3625289
H 3.2723949 31.8677784 34.1144690
H 17.4139677 12.3374525 49.1180884
H 18.8020523 23.2792679 41.8048817
H 45.9011743 52.6754288 25.9924600
H 1.2796461 47.9382535 40.0794880
O 17.3810520 10.2319205 13.6514581
O 22.4482455 5.2836641 42.3295519
O 11.1725012 46.3400503 20.8929026
O 36.3972929 18.9278161 43.5946882
O 29.4162514 42.5371530 25.1128235
O 3.0938118 48.8641698 13.1510652
O 24.8093093 5.2556162 41.9416608
O 53.8520217 55.8554262 41.8158633
O 41.3668059 15.0752077 17.5113841
O 52.7895591 53.9449816 31.3888015
O 42.2369929 31.8127266 23.5616058
O 16.5933496 40.2702628 29.3714696
O 12.1179275 50.1361993 38.1460218
O 43.9948852 31.3831571 5.9432767
O 38.6558594 56.1201002 7.8609390
O 17.9650624 0.4186909 38.0017707
O 26.9093739 54.0576122 33.8005613
O 14.6903507 35.3276905 25.5241512
O 5.3767630 31.7419001 55.9179817
O 2.7985579 52.4860626 41.0257717
O 54.4072625 6.4937148 0.0798098
O 14.9383404 50.4573180 21.7660426
O 4.6724182 36.0959621 49.1851692
O 44.3905868 33.9055226 10.1808490
O 0.0886690 9.0840715 10.7408227
O 37.2435785 46.4164276 54.2709975
O 35.3064259 52.1545466 20.9067783
O 5.7714627 29.7642003 0.5653235
O 52.1930173 3.7458744 30.5693822
O 31.6919412 16.6741169 20.1031772
O 40.9074743 49.6378921 10.4537960
O 52.0577944 7.3182716 15.9142631
O 29.8943171 45.2862397 4.8702708
O 5.9635948 33.4685502 31.6456073
O 53.8132038 7.7906043 45.5499008
O 46.8826652 54.3804963 20.8797202
O 55.7058799 14.6411758 44.5171511
O 3.3640097 33.9890667 38.8321883
O 12.2462602 13.0176052 33.2807944
O 45.4132730 20.2355622 10.2434639
O 36.8298327 3.6591164 33.6614187
O 51.5788434 5.7134608 14.3057553
O 20.3796788 15.8686326 45.6390943
O 25.3384874 34.2049457 52.5506705
O 19.8077765 50.1596854 22.5253612
O 14.1816483 48.1016041 30.2123783
O 47.5354562 47.3330363 32.2246083
O 7.0637910 47.3554912 30.2237635
O 44.6854436 46.4992716 30.8971525
O 40.7512045 52.3873585 25.7992703
O 15.7944779 44.4749601 4.1607168
O 1.6054819 27.1908510 25.3851497
O 39.1375983 56.2007112 11.5370772
O 6.6830426 1.7593761 12.0392529
O 7.8435221 47.6558591 17.4737091
O 0.7759590 42.8796443 55.9691595
O 54.6195605 17.5166653 33.1704855
O 9.9608573 45.8743193 31.3020722
O 39.2315494 16.5297433 2.3895612
O 23.9911392 14.0792954 48.6489637
O 2.6198601 30.2625556 34.6428677
O 32.4647720 39.9974046 14.7095946
O 36.7180546 43.3056045 31.4863262
O 44.9590074 9.6732125 16.8245948
O 32.7280261 45.7728350 7.4424008
O 47.5101126 4.6645138 45.6085635
O 48.6365772 19.0538033 15.4540438
O 24.0026960 34.3841753 47.9541988
O 26.0823302 9.6823746 43.0609867
O 16.4324810 37.4407976 23.0331868
O 31.8059567 14.9985231 28.2549486
O 48.6994968 22.6136050 29.8750128
O 26.2773776 20.1939927 46.6644158
O 35.9076318 18.2844491 31.1572260
O 1.5597251 25.8509279 4.6067978
O 37.6085453 20.5182882 22.9371852
O 48.3038279 37.8902595 3.7286987
O 5.1291497 35.5744767 7.6077895
O 37.8159928 24.1970854 36.7782785
O 44.5990312 2.3669279 56.2468241
O 24.1793912 39.4325608 29.0087514
O 2.3619404 35.1407533 54.2087700
O 41.4076643 8.1842389 36.5285394
O 6.8289345 10.7883322 12.9556641
O 32.3999360 37.7572160 40.3412386
O 4.8596887 40.0201944 11.8708696
O 18.2963543 40.9127157 19.4902492
O 53.1230396 45.9897442 34.9216259
O 4.7908981 45.2901402 38.5544235
O 20.3256840 32.2316416 13.7576698
O 18.5070143 42.5441383 47.4373108
O 38.3688278 18.5939458 6.0175761
O 43.2015044 42.3870408 33.2823897
O 31.0809497 23.4288332 39.1138719
O 37.1109252 37.5149287 25.0076828
O 53.5673942 12.0145866 43.3940416
O 46.8431370 49.1206940 30.5444855
O 40.8682212 46.8100180 5.0500033
O 39.8681938 7.2212390 24.3006260
O 3.5636228 24.1655767 44.2742488
O 7.5470159 24.9507895 12.8980526
O 10.8712899 19.9170012 4.4683342
O 44.4353436 27.4905044 2.3065937
O 54.6663379 16.2345902 9.8934336
O 16.6516543 31.7234574 48.6786603
O 27.7377119 4.0773466 18.3568913
O 32.1250576 30.8129861 53.1951776
O 22.6518930 43.7181850 53.4062320
O 38.1735199 13.0718819 35.5882732
O 32.9408486 3.0827697 21.8222674
O 15.7975308 16.9233284 47.1973330
O 7.2411701 11.2798058 7.2008046
O 45.6347484 45.2408690 35.1166187
O 36.6004985 25.1974105 19.3771608
O 12.1091034 36.8375647 5.2892363
O 51.8194295 30.8654613 27.1279507
O 10.3499726 22.4352158 1.8632796
O 25.6542316 40.2632834 40.9326377
O 25.3960045 35.6707864 33.7717919
O 32.0933224 23.8116954 17.2710724
O 6.7992851 38.7175595 37.0112919
O 10.3545748 51.8016064 25.6097559
O 31.4658428 55.1494420 54.2820236
O 38.7706158 51.3537399 56.0351309
O 45.6720696 46.3360322 13.3855742
O 21.0305890 10.6059541 25.4552323
O 43.7858616 5.8556044 41.7089593
O 41.3051064 51.5437129 17.6934633
O 27.6480177 55.2951917 51.0564109
O 38.6681165 6.4426957 19.5110114
O 51.2100356 23.3022544 23.4032719
O 16.2325781 7.4223973 50.9946711
O 38.0090811 29.3365613 2.3849041
O 22.4114232 26.5105084 21.5871816
O 30.9192024 11.6633978 51.7829785
O 6.0295982 20.7295518 19.7985613
O 8.9280320 55.9750194 24.2044572
O 4.9290538 46.8770054 49.6102284
O 45.6528487 50.6649696 53.1316145
O 33.6648141 47.0555086 25.1094654
O 5.0712518 45.0005201 48.5481723
O 38.2491033 39.2742395 8.6231081
O 26.0430073 16.5943712 19.2608414
O 54.8223195 53.3880760 9.4574931
O 44.9929230 40.9774327 4.2121469
O 38.7484870 4.8502219 33.2124966
O 17.1006160 9.7254115 55.2118479
O 17.7982160 23.4696484 42.0677757
O 32.7444013 50.7258672 35.2096386
O 24.9633991 2.6988888 14.2986238
O 8.8933854 13.8815298 9.3009904
O 18.4771706 18.0122513 19.1177262
O 18.7330388 18.0403454 54.0151396
O 48.9087386 40.7972826 33.1356605
O 13.2668541 9.0521624 26.3467691
O 11.1635733 9.6136006 27.1954065
O 2.8676208 47.1633276 27.4874871
O 23.1665948 52.4999894 37.3305398
O 54.6433542 1.5584650 34.4694489
O 44.8278249 52.7289933 26.0744182
O 26.4957836 0.0972340 36.5835023
O 55.7101084 3.9514964 27.2082727
O 49.6197728 11.5501215 31.2922844
O 24.6586936 26.0877238 21.3902693
O 51.2838931 2.5834913 12.2035538
O 52.1322423 49.6896047 0.1890112
O 14.5734199 1.8679562 35.3867873
O 35.0931707 1.7172014 5.7593050
O 40.4208289 34.4225387 11.6557700
O 46.2134257 0.9196174 19.7426018
O 50.1200640 12.4447105 26.4103517
O 12.5084328 36.1764306 25.2682659
O 19.0607368 3.0264297 17.0676742
O 44.9024647 17.3964329 10.6977397
O 53.4424878 32.4386265 16.7689003
O 34.6668602 25.7544457 24.4453497
O 26.7291300 1.8139933 9.2162834
O 24.8330616 45.8372206 10.1008864
O 41.8651591 43.3409944 48.6366727
O 42.2237381 40.9560627 48.8423321
O 50.2167869 2.9421579 40.1248012
O 53.2346682 28.6028384 17.9326536
O 31.1013533 14.9144663 37.8451431
O 19.3217578 28.4719789 32.8336141
O 6.0935211 4.1289159 55.5251190
O 4.0386607 5.4416979 55.7417592
O 36.9586777 36.9837939 45.0763883
O 31.2059021 14.8689656 40.1813767
O 8.7540629 46.9775527 44.7401432
O 38.3323550 0.8351637 13.4838779
O 19.1871670 4.1317219 29.6149579
O 7.0042485 33.4346487 27.2419875
O 26.0174833 9.5978200 34.1945536
O 10.9748366 13.2205060 6.7490158
O 6.2025603 34.9459388 34.6838065
O 51.6155211 6.8653330 46.3460991
O 3.4677810 24.6339645 36.3173955
O 33.5537725 28.0627462 16.2609467
O 16.3110989 7.7562166 56.2694164
O 52.3839117 15.5772848 42.7312708
O 43.4046387 21.8502193 1.4256630
O 12.1995843 15.7290507 38.4825974
O 6.8755847 40.7993645 20.5665234
O 4.6117902 48.2686638 35.1862873
O 46.6256110 48.4390449 25.9346225
O 37.1819337 30.1634637 34.9612984
O 39.2664480 37.6398910 24.2852070
O 48.1604110 6.3143233 52.2666716
O 35.4152186 0.0591128 7.3539518
O 45.8964725 6.4257590 11.8280851
O 35.5144846 4.7471430 26.7178822
O 23.8542784 50.8116691 35.6518174
O 32.3487544 25.9549539 28.5007995
O 8.9147332 7.9926168 33.4050065
O 2.5656861 40.8810565 15.4185847
O 49.0567324 49.5359127 43.8212978
O 9.9857127 30.4026165 3.7706900
O 12.0978870 31.0924244 3.6603366
O 2.6663944 19.8121441 45.0701778
O 4.8539497 19.9342496 45.9460885
O 35.8464046 18.0735209 15.7749340
O 2.8361116 8.9378494 36.6087836
O 54.2876093 25.8810386 4.6777560
O 14.1073313 1.8199825 48.4786988
O 42.7782098 27.3726659 11.7724404
O 42.2246543 25.6197223 13.2763628
O 52.7081421 28.3215107 20.1992585
O 28.9369397 54.2941175 32.4827619
O 52.7750129 17.0603448 31.9506307
O 31.1367452 51.7096032 51.8611067
O 14.8101014 51.7868710 45.9624794
O 44.0865090 14.5356658 5.9167973
O 4.4839095 5.5863508 41.8931706
O 16.2433693 53.5086543 45.5540869
O 38.8338839 38.5983385 10.6420613
O 50.7494870 39.5901400 5.3749683
O 24.9442294 35.1002301 38.2726264
O 1.4255240 8.8021188 23.0580083
O 14.7050094 39.8581870 50.9495435
O 14.8702559 12.2182056 25.6027753
O 29.1704949 48.9219162 1.6481608
O 25.5835099 45.0043159 27.2289182
O 43.4239820 9.4995872 2.1955167
O 35.6285075 21.0104893 52.7370556
O 37.7353966 5.7008586 55.1233338
O 35.2651973 3.6243936 21.2595013
O 24.9853939 17.0808065 49.1235887
O 21.0671144 11.9142013 30.9119930
O 32.8985446 15.7100314 3.2670996
O 23.6318579 17.5002201 41.2848582
O 32.7603212 53.9759154 49.9858713
O 25.7414042 13.1806162 41.0228016
O 33.6531575 8.9300407 27.8296787
O 15.9481375 21.6327959 49.4021078
O 54.8489494 5.3960742 15.0687178
O 49.9266852 9.6385845 5.8417914
O 49.4992005 47.2463536 43.7135856
O 9.3014784 21.2369308 43.2209987
O 14.0128682 29.9891199 8.0544517
O 25.2775717 22.9346844 1.3796686
O 48.8907807 1.1263989 4.0344048
O 34.7146637 37.5469621 32.2829094
O 34.5568281 34.3330189 18.5034337
O 32.7173676 22.9945688 10.7616124
O 42.7049841 51.8229574 36.6494954
O 5.6967660 12.2353920 30.0214352
O 38.7016803 17.8129179 17.8480596
O 48.9668916 32.3433933 55.4426081
O 31.0864243 24.2276816 27.2380427
O 8.2091651 34.3400879 35.8032787
O 44.4216361 47.6158847 38.9607569
O 13.9434289 3.9054488 5.1557901
O 15.9249883 48.1023958 31.8688831
O 5.7973021 11.2392976 47.2456701
O 8.7118273 51.8356015 19.9146843
O 19.1054935 26.1925371 24.5421991
O 37.2443251 7.0991774 0.6222682
O 53.8551044 46.2206099 17.1249928
O 45.1693863 16.3262368 45.2733125
O 12.6283259 41.5088954 44.4380185
O 20.6298961 26.5356033 51.1232210
O 1.7523766 38.6406454 15.2766231
O 27.3003593 0.1467808 29.1138799
O 30.5754770 28.0183055 41.2579777
O 50.8720399 54.2092649 13.6255049
O 39.4988097 31.0467676 53.3027981
O 4.1494439 52.0322393 55.2490653
O 21.3124957 33.9496523 22.5239350
O 52.7937862 4.2440853 6.6778290
O 37.5683395 14.1807021 14.8367748
O 4.2714605 22.2448699 20.9888016
O 54.3819284 20.7400048 23.5576071
O 0.6129105 56.0003058 19.4298487
O 33.7843421 7.4307523 41.8857895
O 18.5154332 12.1219816 51.4849249
O 15.3833831 25.4969333 33.6996338
O 27.5830246 35.0871870 8.3203480
O 33.8034735 21.9382468 26.6202699
O 27.1585509 43.3945846 4.7481982
O 19.1002197 12.7801209 2.0059310
O 54.5658019 29.2543703 36.5371734
O 29.1776780 23.1549016 13.4817585
O 28.4624423 48.6367087 6.6646588
O 32.3817092 49.4364077 56.2494242
O 40.1707521 4.6388340 37.4492374
O 15.2630898 40.3469529 48.6351317
O 31.2262578 33.3479283 2.1628315
O 19.2449005 19.2257774 48.6959169
O 49.9081738 39.3879663 0.7441724
O 28.6111305 15.2546785 24.5621561
O 9.9211930 15.1134121 33.5573871
O 42.9819105 41.1756141 24.1397009
O 42.0645518 14.7699435 50.7004456
O 22.4378733 55.4731217 22.1395810
O 47.5979018 44.5531576 46.6821934
O 20.9059892 25.8587525 17.7769856
O 54.4139746 48.5849900 2.0717182
O 50.9909606 8.7806010 23.4269106
O 35.1047074 17.1023761 41.3673860
O 15.9036704 13.9019743 11.7361521
O 30.9399618 3.8330493 53.4358534
O 31.4387586 13.9443758 51.9752585
O 8.0367700 54.5029828 14.8362865
O 46.1397949 56.1642046 37.6428403
O 46.6430358 55.7430894 41.7089729
O 18.3586293 47.3856867 51.5425655
O 20.6895321 46.6858797 16.4096808
O 53.8184966 49.5023443 26.4355758
O 25.7240187 29.0235605 26.7342651
O 20.6434068 42.0442604 25.1293093
O 11.0796719 35.9439200 55.8904663
O 39.0079904 29.9198584 0.2701754
O 24.8602376 6.2088856 49.4443205
O 33.3403541 18.6919830 40.8917423
O 49.9620561 7.7265304 50.2190617
O 19.9837269 54.2448885 47.4755612
O 46.5528778 16.0956361 2.8833177
O 19.2069490 7.6231066 38.3543993
O 18.6681958 38.1151226 40.7174142
O 19.1121191 37.8811979 4.3575518
O 37.9543052 18.8038061 30.3104943
O 2.0755784 12.6545736 42.9888514
O 6.8663360 45.4325192 37.4231767
O 19.4331921 38.8609408 19.8191223
O 20.2824462 24.3610467 25.6251352
O 52.9258694 48.3867778 45.2836688
O 48.3684029 25.6685443 24.9085324
O 44.2038617 49.2032884 43.1861201
O 49.3691803 15.1207156 14.7568766
O 6.0333481 26.5604746 6.2015710
O 24.5668823 51.6959950 0.9501310
O 34.1970909 0.9215969 24.3191228
O 25.3981430 25.8383740 33.9818347
O 55.9117595 11.4338699 26.3832564
O 43.1117251 26.6304572 41.9557434
O 10.6673896 3.3191181 29.1864923
O 19.2493333 0.2476092 55.0286339
O 54.4361255 42.7561851 25.8639237
O 13.2180836 37.7739222 7.1082657
O 33.7546177 15.4165018 47.9540772
O 48.2140686 23.7235467 16.9914236
O 27.5981393 22.8521681 35.7412861
O 2.7249622 14.6049889 23.5462775
O 50.0183074 43.8242872 18.8174510
O 10.6763311 14.0938629 52.4187123
O 48.3684262 37.3992069 18.2876302
O 4.2953894 48.3255159 28.8895887
O 12.5939995 27.0614201 7.3421113
O 53.4622538 35.9664420 31.6747065
O 29.7564263 16.0693635 11.8260067
O 40.9341726 44.1126521 53.4013589
O 10.3623701 52.6417180 3.4377058
O 32.6919594 56.3246458 50.5060916
O 33.2683971 55.2783706 1.6110800
O 30.5098161 0.0354535 43.1588640
O 49.3978930 4.1680528 25.3753595
O 38.4079017 11.7970225 13.0233783
O 19.6247087 32.8117961 23.6644602
O 47.2330807 30.8934047 53.0017878
O 17.5539761 43.2612200 3.8586048
O 41.9289522 28.6681286 17.2582423
O 15.6089780 0.8152480 46.9205814
O 52.2920316 42.9982451 10.2175047
O 52.0323715 23.4793128 37.3685068
O 33.4584726 41.8977001 18.9566316
O 12.4457707 23.4077982 25.6327248
O 53.7020396 28.2669326 24.9021505
O 28.5356659 35.2118071 17.0949303
O 5.1587372 41.9753328 21.3657879
O 29.4002246 0.8747977 9.1593295
O 28.1732324 15.5905990 9.9576542
O 10.9013622 24.7506481 8.8537705
O 47.0648125 19.1834723 9.0067245
O 32.2511765 17.3097225 54.0711083
O 49.3826153 4.4863959 38.3807402
O 26.5834026 49.6258486 34.8881236
O 45.4591589 18.2237373 43.9589839
O 36.5248228 48.7139391 54.3718357
O 15.7292693 22.5453622 40.1142194
O 8.7256203 47.6614201 42.5022801
O 34.8878148 44.4795565 9.6760075
O 34.8551220 41.0639611 41.6946173
O 5.5388374 6.9681496 4.7345954
O 35.5098102 23.1367885 19.9217521
O 36.5228098 48.9429246 29.3414078
O 52.3652564 30.2789419 2.3124410
O 22.3482288 21.0693695 53.3460116
O 24.6549674 25.9430431 41.9035774
O 8.6009982 8.3422134 13.1328818
O 3.1004540 37.2924373 10.9427491
O 24.0415582 26.7824051 35.5844147
O 37.3437389 11.2807878 48.2362767
O 10.0638571 23.5017175 49.5927023
O 0.8837699 31.1125591 37.5829925
O 9.1714638 50.8056068 4.3646273
O 28.6494220 14.6493216 30.6080567
O 17.3901864 7.2403367 43.1236575
O 54.3826892 44.4634020 36.1100452
O 18.2218867 37.0354900 46.1845517
O 19.4254903 38.1777813 47.7467261
O 26.9339307 46.0295900 20.5957443
O 30.6079782 12.1962159 0.6033514
O 54.7873864 21.2017574 15.7726285
O 10.2786882 0.4965053 53.0508919
O 15.5030792 49.3446480 4.0206374
O 36.8260481 23.6571805 47.9881946
O 9.5397137 49.1469528 54.4975248
O 4.9833292 55.5245532 2.0437921
O 48.4169542 53.6776903 1.9948280
O 15.5775822 17.6815555 43.1513349
O 33.5202599 0.7137056 38.6249026
O 13.3698647 17.0302259 50.1740783
O 2.2984726 12.8070769 9.0815165
O 36.5751798 18.3845190 23.7504960
O 17.3673130 26.0972066 39.4212786
O 46.1808498 17.8019730 4.2059770
O 30.9942286 5.8268640 1.8744398
O 49.2971200 25.6765470 34.0744934
O 16.6183413 7.3371861 33.5583408
O 51.8815879 11.3085966 35.8935827
O 38.5091833 46.9748766 24.2840966
O 6.8895464 48.8209488 13.1083684
O 34.3660283 9.4740188 44.2714602
O 4.7624439 33.1668066 17.8835385
O 17.5396273 2.8617804 22.6644139
O 28.6917213 53.8184182 49.6532737
O 5.4060869 9.9914610 30.5725287
O 30.6140337 24.3474509 33.9447187
O 18.6121181 24.2304632 0.3965827
O 5.3393767 39.9010173 44.6051309
O 3.3636074 34.4673238 16.6555829
O 46.3007396 41.4523938 22.4834810
O 25.5651489 19.0160306 44.8289762
O 25.7557310 35.3004835 50.5518014
O 40.7649098 22.9914165 11.0608731
O 19.7676844 22.7847270 55.0681363
O 19.2099391 43.7723092 24.8001952
O 24.5111417 14.8341101 42.3570948
O 2.1778489 37.3699915 40.4655045
O 41.5450062 42.5043402 41.7782765
O 55.9845169 22.9288215 29.4925546
O 24.9382708 24.5411726 40.0338082
O 26.6594525 51.1493727 13.6275170
O 24.4692828 51.5023196 14.3915037
O 25.1195117 24.2089668 3.2969892
O 0.7573551 47.3479652 39.5358866
O 31.0164689 33.2850330 26.1932595
O 52.9115886 10.0969864 24.0431027
O 2.6666076 30.0695658 50.6708957
O 6.5930729 48.1745988 26.2982969
O 18.4226372 28.2526039 52.0969983
O 23.1186932 55.8933479 45.3555085
O 21.0067744 3.9133863 41.4619313
O 50.3021387 23.3909294 25.5306202
O 39.6923845 36.7099434 30.6857704
O 19.5032923 19.3397888 28.0310873
O 55.6995395 19.5655619 49.8334144
O 52.1846491 30.2659910 8.6218561
O 44.7974230 54.8445713 19.3450580
O 27.1183418 25.8618152 22.2807771
O 2.9695701 30.1999181 38.1426584
O 49.9035272 24.0093687 35.3171466
O 34.0382489 12.7020387 13.6144417
O 13.5535771 27.8353281 5.4177555
O 7.7426146 50.2005603 14.6987042
O 17.2248805 11.7461458 42.1022778
O 30.8782868 13.7560102 34.0364969
O 7.4948038 53.6879836 17.2946255
O 21.3033989 44.6950235 51.7303020
O 55.8733506 2.5716575 52.7831660
O 5.5676764 31.4673971 12.5010740
O 3.0255653 26.6163047 3.0356170
O 27.4541328 18.3449890 19.7130295
O 40.1281074 54.3110810 24.5935872
O 41.5245005 56.1985232 28.8477552
O 39.2731182 56.0040589 28.3291664
O 50.4025786 32.4242794 13.3313021
O 19.5251332 32.6411160 3.2583981
O 30.9256735 16.9493747 29.3497349
O 41.3240427 23.8318537 53.0968123
O 4.9168130 14.1326004 49.9543088
O 34.0282231 19.3929748 53.3749045
O 13.2771225 31.5124641 42.4571290
O 44.3422069 32.7907712 23.7214128
O 31.6652960 41.7022097 16.3307768
O 36.9736549 32.9548445 2.7302128
O 18.4003393 7.5549754 35.0146784
O 22.3030248 33.2502876 14.5872050
O 28.2551355 11.8107867 0.7065114
O 36.2519983 1.6452002 13.1863971
O 46.9413939 3.1802095 14.7736814
O 18.2236221 7.6383715 40.4868778
O 19.8250555 2.3343711 7.2306107
O 18.0505932 0.7485371 7.8272678
O 46.4451215 23.4432409 24.9921616
O 40.3656125 13.7885784 54.1748465
O 1.8569819 2.9916971 6.5488859
O 20.6564198 20.8891598 51.8671348
O 42.7984880 22.8478802 22.5890091
O 35.1380370 20.5542666 48.3724365
O 17.7961734 20.6144095 29.0737487
O 6.7283819 15.0510979 51.4028849
O 35.0940203 5.4394364 12.3009353
O 19.8097568 11.4585015 28.8532763
O 22.1785654 20.3950633 7.8254273
O 56.1247786 36.8742437 38.1378607
O 51.6553841 56.1467363 55.4326300
O 5.5265572 7.4550220 27.5993256
O 49.7204336 51.1614914 36.5162759
O 45.0730786 10.2550619 19.1030022
O 44.4114039 39.0059201 53.8303844
O 32.8689176 11.3349239 24.5808525
O 29.5463886 22.4574602 29.2834562
O 13.9739847 16.4848434 3.8277329
O 25.6192335 34.5768365 0.7808154
O 27.3804219 35.3846345 2.0866342
O 22.4296831 39.8188411 3.1950716
O 36.3787965 8.2078308 44.4620038
O 6.0160157 2.9204528 49.4855904
O 9.1807201 7.3866188 28.4512698
O 30.5891629 42.3500082 19.9586050
O 11.8251003 8.0459139 40.4348709
O 54.9912466 15.5291680 7.6246100
O 54.3980938 33.0468074 53.1328633
O 4.4466067 32.9040247 4.6917656
O 4.9381177 33.7018878 2.5363808
O 38.0396174 20.7380985 6.6617992
O 37.7735424 4.5818071 20.7089356
O 3.1335265 31.4044013 20.3316662
O 24.2106987 1.5812289 50.9510163
O 45.3061255 29.5902116 23.6117234
O 13.0212080 47.8551090 36.3833340
O 20.6396391 4.6554423 39.1450707
O 18.3629070 4.7000802 38.9669316
O 36.7025390 5.6677485 15.8977641
O 8.7866555 14.5796119 56.3133135
O 12.2598799 26.3099707 0.1437950
O 17.2079550 56.2568890 52.6090029
O 9.7992124 23.9091225 19.5406562
O 28.5863267 39.3042598 13.0940439
O 17.3140208 11.3173882 1.7700079
O 10.1613012 53.0520993 21.2069781
O 52.9342291 44.4949131 3.6208461
O 39.4141263 40.3742968 22.9828355
O 32.8904445 39.7462625 21.2638639
O 9.4658141 29.2546394 36.1828708
O 26.9275314 30.4246794 28.4236659
O 15.6427252 13.3976530 3.8153808
O 15.6346376 5.5870075 43.1872938
O 50.1523487 43.0998011 37.9331965
O 11.5562721 21.8261919 5.7755781
O 34.4676659 50.7632983 36.8376617
O 54.8185003 1.6459678 43.8918766
O 54.3671016 27.5263851 38.0369852
O 10.8206975 12.0191414 19.1134532
O 13.2511427 56.2189249 21.3106888
O 23.2739348 29.0801026 52.5584018
O 29.7998569 48.2118835 16.1026173
O 36.2891824 16.0003139 20.0476640
O 36.8797209 15.0712035 20.6197950
O 37.6926978 6.8148339 42.4922048
O 41.6290483 8.7130108 8.4726716
O 17.0135038 17.4747246 45.1927507
O 1.3758980 43.9137458 37.7938792
O 25.4500635 32.1920761 9.0084321
O 39.9359192 7.2879171 14.1260832
O 2.6375204 11.2496437 7.3865909
O 16.9721913 15.6512953 10.7759010
O 43.3413738 10.7191968 32.3862111
O 23.8685157 24.4180132 25.8669423
O 13.2682418 18.9877072 22.1878877
O 18.5554818 5.0084833 27.4405451
O 50.6590689 9.1071315 37.8859363
O 40.5960960 14.1681614 19.4489907
O 33.4555006 27.2042704 25.8708129
O 51.4564061 10.0944388 31.3871218
O 18.3602157 56.0605306 45.8714251
O 12.5716205 55.0423485 26.0965913
O 9.0110359 24.2168003 14.5984607
O 35.3026124 31.3507482 2.1327456
O 29.1159630 26.6891157 51.1500277
O 3.2682423 40.0678095 46.0452521
O 8.7466316 5.7836375 26.9785848
O 47.7993758 2.5901419 19.6744330
O 32.7699964 17.4557959 38.7017831
O 30.4745787 17.9656587 39.1984419
O 12.6091212 47.6327328 22.2075085
O 7.4809559 35.7780370 26.9953129
O 0.4906555 49.1163548 34.8459582
O 53.1759954 28.2110976 53.1686305
O 34.3902370 2.9279953 13.2671950
O 43.8733259 2.4123630 9.8495695
O 5.5200790 42.8719189 49.4250199
O 41.4841291 51.6192835 28.4605247
O 14.2031646 51.1667994 33.0219127
O 45.5856810 13.6278386 47.5001716
O 8.6350689 2.8744964 40.0854576
O 43.6121041 45.9370876 28.9067435
O 18.3140902 43.1989279 43.4740768
O 11.8066098 9.8225681 42.0055227
O 31.0450063 52.3180345 40.7322157
O 45.4373589 32.0183445 37.6932888
O 42.3314009 15.4834434 3.7846295
O 29.9238145 20.2525232 30.0009822
O 36.7588771 18.3503143 45.8085845
O 54.4889199 49.2908003 46.6753006
O 29.5329903 14.8149154 48.2737386
O 49.1900912 14.7849142 17.1186762
O 15.2604440 15.9740707 51.1406761
O 45.6764626 50.4738244 5.3646650
O 42.2489675 14.3534051 55.2480489
O 33.8330862 25.8185469 16.8386399
O 26.6915910 40.1754123 0.5025330
O 56.0347448 7.2094722 22.5404702
O 21.6980401 34.6220799 48.4633300
O 16.2235175 16.4638066 26.2139230
O 34.3327427 31.3597125 22.6342978
O 36.2539852 43.5690206 50.6704566
O 46.0306106 32.5299200 34.9786155
O 41.4652228 50.2568001 1.7854095
O 25.3558122 16.0350610 39.3216033
O 27.9569530 13.6926180 32.6545324
O 34.6019136 19.9494355 23.4683622
O 3.6404847 33.6760556 41.1630088
O 36.3773612 15.5282399 43.1953297
O 48.9517772 42.6978341 34.4203551
O 7.9626609 28.2811120 34.6677361
O 42.1462847 23.6099225 9.2101524
O 33.1377157 46.8961153 19.7526397
O 14.2923136 5.6285038 8.6881247
O 27.5981731 26.1797623 24.6529353
O 32.1225089 29.0284558 51.7436585
O 30.5317707 28.1190763 25.1045799
O 20.6039262 6.7163043 3.4458177
O 37.9974977 1.7959579 26.3765612
O 42.7029193 28.0170842 8.9765552
O 34.0838777 1.1795677 0.8992113
O 14.0775572 20.5126295 50.5341064
O 35.2789071 43.1460102 27.2546322
O 1.6369211 18.7898462 3.2278280
O 47.1631769 11.7642601 5.7464827
O 36.3435166 31.9530321 55.3592567
O 6.1951607 9.6263318 8.4484973
O 4.0268728 40.8685897 34.5576151
O 34.9593839 23.6090659 1.9768199
O 50.3035221 18.7868013 2.6664320
O 19.0871280 44.6072351 35.4816706
O 35.6746165 44.4414788 7.5676100
O 26.3092472 40.7969660 54.6229895
O 7.2081960 38.9536723 8.7248280
O 7.8555707 33.7243581 46.7974631
O 52.2829857 45.7512948 49.3049187
O 19.9638957 0.9871712 44.7191069
O 23.3049161 37.9640298 0.6094438
O 3.7989105 13.6540162 13.3649297
O 26.7446795 44.3285094 16.5723854
O 44.7031753 30.8816287 18.7564437
O 46.1481372 30.0541704 20.3737854
O 33.5959752 19.0930473 33.9529352
O 4.5106093 25.0519787 7.0789490
O 22.9076998 7.2635666 22.9145384
O 51.5840634 17.7392171 22.5937712
O 28.0734438 0.7056972 20.6716985
O 28.4533904 43.3415196 18.1600874
O 8.7934265 0.8047791 33.1423453
O 37.0428339 6.7454431 12.4596065
O 15.1183419 7.0629040 7.0125591
O 51.1816869 48.6886139 24.8947036
O 25.6721559 48.7063974 40.1303506
O 27.5725303 47.5864539 39.5291547
O 20.0441740 13.6739482 46.0202423
O 2.2721096 5.2430923 29.6834392
O 23.1051411 49.9187761 26.4722579
O 40.9298707 20.7283712 53.3937188
O 28.9063712 5.1465600 49.9259651
O 53.6733916 38.4378050 12.1424662
O 56.1524613 55.4453420 22.6434640
O 39.9858436 54.8258112 6.5049834
O 17.3936100 7.9018412 9.4369235
O 26.8059910 34.3070185 37.2091967
O 37.5970160 12.0395107 22.3462155
O 3.7679441 55.9752481 8.7105700
O 5.7594539 2.6276283 45.1345703
O 31.5098571 6.4184615 42.0695371
O 34.6375229 24.9358431 11.7466595
O 43.5483376 3.1689471 17.2144713
O 10.6322363 12.0263038 16.8110661
O 32.8616815 12.6209796 55.3385263
O 27.7362313 44.1373847 26.9126638
O 39.8802583 32.2081291 11.7291631
O 34.6597496 9.4226111 6.6708837
O 55.0865034 43.5112152 23.7447142
O 30.3891029 9.3321887 39.9011771
O 46.5651170 42.5130834 15.0272561
O 32.8627287 6.5747534 27.9077953
O 23.8999301 9.1661869 22.0491891
O 25.8627384 42.7066408 32.2061308
O 22.0171410 54.0345804 6.0286953
O 39.1528693 28.8842616 34.4797170
O 25.2022457 22.4992851 26.1281890
O 42.1250312 18.0132679 35.1020901
O 18.3942730 52.6062696 9.5911503
O 2.1570559 7.3687187 20.0864560
O 25.1880770 2.1556584 23.0898361
O 31.3445343 12.9683464 31.7997619
O 37.0199642 30.7713697 7.5842838
O 56.0237498 24.7278639 10.5248695
O 46.4552461 41.3638291 17.0683606
O 20.1171796 51.7708998 17.9344721
O 19.2613741 50.1982307 16.5794153
O 31.8699670 35.2397280 3.2676798
O 26.7252000 51.3783409 20.9365806
O 14.2424264 9.5933420 47.5028768
O 54.0159518 35.0663756 33.7215947
O 33.0334230 22.1248404 41.5953144
O 10.3500925 2.1977846 11.1033044
O 50.5545312 21.2950599 16.4917033
O 36.7821080 27.2944218 12.1397470
O 43.4960034 32.4187546 40.5244620
O 40.6027272 54.4135988 15.5113068
O 0.7602460 9.1718252 12.9154395
O 39.2895477 31.0555559 27.4083998
O 49.7739811 30.0546176 15.7958788
O 16.7083197 1.9156351 53.9330724
O 22.8484382 53.5313468 16.8649675
O 11.0667136 21.4618826 36.9264169
O 38.2846521 29.5732093 19.1809699
O 52.1275618 16.7767411 18.1622920
O 55.7483059 19.3493364 36.5408606
O 9.9591649 16.2750760 31.5816016
O 54.3100665 19.9038713 55.3820061
O 18.8887715 45.9033029 53.3796579
O 47.1216867 16.6029007 28.5650156
O 29.7393528 35.7654098 9.1711761
O 38.1994007 54.0875810 48.6629299
O 42.2646397 52.1675221 0.9382612
O 33.2353249 43.0932383 16.8935110
O 56.0184571 20.7116134 51.9451758
O 35.7752768 29.5419452 4.0720946
O 38.6619693 27.2258946 19.2501275
O 14.3043213 33.2577571 43.7427712
O 35.1581843 21.1376618 41.8806145
O 23.1777042 3.5723264 46.3880972
O 14.8972606 45.4721509 50.9315357
O 31.5204423 18.7842252 44.7635588
O 52.5272832 8.3222978 37.1576285
O 1.0261036 20.8151688 37.3068557
O 13.4096368 39.0043828 31.8894463
O 29.6967433 24.3022210 16.8038781
O 20.4420256 29.8048057 50.5624158
O 11.8373570 24.5820250 19.0086817
O 48.6115418 3.1780291 4.6422656
O 55.9571264 53.6463392 11.4319079
O 2.3757527 13.0862137 37.9747228
O 0.4821238 26.7479991 11.3839428
O 34.8320292 50.6065132 29.5881465
O 47.2576398 52.3526619 5.3827158
O 12.3733430 39.3289588 43.7958263
O 22.3181687 49.9397244 21.9807045
O 3.3998911 6.5956198 3.7852922
O 23.5954964 39.3165403 26.8167394
O 34.0124448 42.8620641 51.5504456
O 55.8964554 30.8101652 23.6619669
O 51.8319330 19.9820626 46.6890106
O 53.8916338 1.8353548 41.0269085
O 45.7136714 30.1057717 25.9871996
O 39.7427415 10.9657314 17.3206700
O 4.9877865 24.4819483 51.9577335
O 24.8230573 44.1145578 34.0191318
O 39.7896730 48.1150235 8.9872006
O 29.5426476 37.9453146 52.0999281
O 30.4793990 30.9482047 26.5947028
O 33.4939233 49.0531547 54.2213995
O 19.1594264 2.5422502 40.9533918
O 37.2411382 19.5293203 34.3616565
O 5.2888773 54.8558196 4.5001780
O 32.7416074 16.8343388 7.3854708
O 49.9424349 4.6151659 49.4238551
O 10.2832073 30.1248309 32.2768572
O 38.2082074 22.9779096 34.7545987
O 28.5418231 40.2263834 15.2467783
O 31.8141791 50.8387120 18.0537133
O 30.8696435 5.7458259 54.7329995
O 52.6156558 31.8218112 12.8999034
O 7.0989761 13.1435302 3.7208755
O 30.3083642 30.8018475 40.6064204
O 36.9319129 15.3631758 35.6072099
O 36.8369042 16.5624581 35.7317865
O 26.0655721 2.1820601 52.2747517
O 1.1360516 25.5128988 16.0267845
O 45.3837973 38.3186755 55.8800480
O 22.0044742 44.6175649 11.7108287
O 50.9132962 11.7055069 19.8674487
O 20.5782498 40.3801577 1.9026117
O 6.9318959 51.2037081 45.2453035
O 1.5695699 38.5802393 38.3647537
O 47.3143299 46.1848081 9.8356101
O 38.0171236 52.1600022 12.8844239
O 37.9825397 2.4292276 50.0196978
O 46.5966346 33.2902305 32.7895648
O 37.5765224 10.7674981 18.6506933
O 4.1919442 47.3092639 14.5287152
O 52.5116736 31.9159513 4.0483763
O 51.8913509 38.8838321 3.4290658
O 36.2935789 27.7177439 28.0856535
O 33.6565004 18.6012082 45.6104091
O 24.0957880 56.1396259 43.2296318
O 45.9262365 50.3674045 55.4118227
O 6.6412365 17.5389648 40.5764580
O 32.3072584 53.2570458 29.9789724
O 4.0626976 45.9909861 44.8247903
O 20.4149328 46.4500516 34.5915863
O 49.6684194 44.1432459 9.2226536
O 23.6873053 5.6744330 45.2761148
O 38.1910585 38.2004023 46.6346715
O 33.3969404 29.6015638 3.9879057
O 33.8573004 35.4229890 24.5228289
O 51.0949607 20.9339921 3.1519423
O 0.4898906 33.5439057 21.5193430
O 19.8889587 45.1972351 18.0942276
O 24.5859956 7.7404694 11.3321348
O 24.3985373 30.9662277 51.7783939
O 49.7113354 39.4301521 18.3659099
O 49.4173636 38.8720980 29.9719562
O 53.2194847 41.9501207 34.1974842
O 23.7145625 1.5626069 40.0102021
O 56.2328444 32.7052296 28.4576557
O 2.5588238 54.4948781 10.1501214
O 15.2163651 48.6221124 36.8563847
O 26.2412137 14.4325453 10.3485025
O 53.0624730 34.0003293 15.3480873
O 31.4056378 15.8404473 10.2052589
O 41.8857700 36.1840677 31.3536662
O 43.2786298 15.2352841 24.2425851
O 10.9730338 21.2790165 17.8104957
O 39.2720791 28.8514625 45.0864717
O 3.7774768 34.7556398 29.3213384
O 19.0080253 16.7192554 17.2796649
O 40.8301981 29.9708131 37.3785951
O 7.8700102 24.4717662 49.9645945
O 46.3043006 3.9973976 12.3666964
O 15.2815539 12.2399251 40.9361308
O 49.5209245 43.7893620 15.2217892
O 35.2678152 0.6646585 40.0722780
O 32.2922127 50.6521383 39.5656504
O 54.5285879 14.7403037 52.2109524
O 42.7420125 29.1738049 31.1448927
O 46.4894889 47.8155071 37.9565276
O 42.3913812 16.4014682 36.8869670
O 6.0134923 48.9980955 33.6133067
O 11.5552776 56.1864955 23.0167019
O 25.2097815 39.3538254 47.2087287
O 5.2945092 6.3544787 36.1332755
O 5.6061071 50.7500235 53.8043110
O 5.8326533 4.1952569 40.4766836
O 24.3453784 56.2364594 23.6109199
O 45.6587970 48.8985568 41.4500393
O 42.4578910 32.9612718 10.5542080
O 38.0114138 21.8027053 48.8125555
O 40.2359228 54.0181629 17.6734938
O 36.8458965 43.2951900 47.5530726
O 50.6536419 18.6036715 14.5194766
O 49.6877460 26.2548484 45.0586899
O 26.0779794 37.2005671 9.8354507
O 26.2394295 18.0053617 10.9560787
O 49.9708928 51.3187757 17.6073453
O 39.0207141 43.9133995 35.5094305
O 4.3537630 13.4165663 24.5910297
O 14.9632725 27.1734501 54.7540379
O 14.1434668 28.0153456 0.3636954
O 17.0429755 25.4885245 19.2493191
O 10.4928188 33.9377282 15.2623112
O 13.1202594 43.5184835 23.1563963
O 42.3586903 26.4464279 16.3585136
O 44.0927246 43.5120671 13.6803036
O 4.7422837 18.8242235 0.1006711
O 31.7979306 48.9039454 6.9014431
O 30.0314544 34.0205462 39.4311752
O 23.7075789 9.2504465 43.0091763
O 0.4594731 50.4341060 14.8798674
O 28.5989188 2.3642000 7.8935591
O 20.4448586 30.4816763 32.0175021
O 44.2908976 44.6262314 32.7535005
O 18.3293191 14.0085242 5.2272827
O 54.7540594 32.8537658 55.4175098
O 15.7954353 21.0955019 2.1491197
O 20.9575923 35.7186755 31.7858089
O 30.5991416 47.5078610 31.7628169
O 47.9664391 44.7747824 11.8029896
O 47.7047354 55.5058004 35.8940521
O 45.9219920 41.9473442 50.8332806
O 43.3844745 31.4479950 37.0018753
O 14.0781559 17.8762885 25.5744451
O 30.2685828 18.0567661 33.3800498
O 55.4210126 50.5681074 16.7975478
O 51.7004798 54.6296717 29.3702345
O 39.1547198 30.4513946 41.9832372
O 51.7928113 12.4707955 33.7919301
O 23.2087419 10.2977737 1.1901058
O 40.5612731 26.6927263 54.1473671
O 54.4093541 54.8652883 25.8146267
O 50.2272440 32.4268362 26.6878101
O 1.9785475 22.9112491 36.2610896
O 0.3355747 23.8648142 48.6578459
O 29.5053973 43.3389588 21.8416786
O 44.0481765 39.9693117 45.5501984
O 1.5834932 4.7861422 31.9221812
O 2.1617434 35.1290100 20.9682769
O 15.0137048 27.9033219 33.7076307
O 10.9450696 8.2894117 34.5789869
O 13.5687643 1.5997165 37.5828627
O 47.4339268 32.2234310 1.5608239
O 38.3004132 16.5500213 8.8012441
O 12.4466903 26.1944347 43.0074001
O 11.7131955 9.9176301 44.9487605
O 9.0175671 47.8257030 15.3832469
O 24.7212487 34.6856642 29.2663177
O 51.0911939 55.8025898 18.0207213
O 32.6858541 46.2378345 23.1304369
O 18.7593125 49.3776244 20.6082411
O 38.2262122 19.7234682 19.2734623
O 55.1036439 5.9063203 17.3979706
O 26.3289519 4.9634303 6.8353339
O 30.6617102 44.5901263 35.0585402
O 48.4177217 31.0041286 3.3518655
O 37.9977522 16.9564573 42.4521918
O 1.9912544 54.5371865 6.1502426
O 48.3497557 25.7087247 37.2134644
O 14.5838108 52.9469897 40.1627896
O 9.8885091 43.9970596 7.7028994
O 40.4343309 20.7369844 0.8854863
O 1.9016348 40.8649320 55.4107767
O 15.7928864 26.0179335 37.5980927
O 33.2678370 10.4877149 13.6939398
O 17.3858695 50.5586500 8.8635158
O 32.2873412 4.0741501 1.3358723
O 37.8818772 47.5453811 50.7580717
O 17.3760971 55.1141681 21.9864124
O 9.7868952 7.5316895 19.8860864
O 15.9374740 52.2855684 21.0837106
O 16.5872578 34.5339501 36.2554947
O 18.2753568 35.1495124 34.6872477
O 7.7621400 29.9777215 42.9546608
O 37.5746140 7.5573618 17.0372011
O 13.8351266 6.8291092 18.4522641
O 28.2783317 45.4011694 6.6244609
O 36.1620840 53.6937012 49.8498078
O 0.4136760 33.9925909 53.6403821
O 14.6777489 54.8434558 38.5938750
O 46.0917556 34.6079250 8.2785947
O 34.2431070 10.6085432 22.9105066
O 3.5462045 35.1566814 26.9656578
O 13.0228030 45.1729627 52.2825165
O 24.9705847 0.4380579 0.9790050
O 11.4367037 50.0877095 44.9230234
O 22.0470187 15.4190621 42.8362209
O 32.7127774 38.9073066 32.7475074
O 22.4726812 13.0983555 9.3586004
O 17.2214308 13.0406911 48.4141311
O 32.9152284 1.8535383 26.2838878
O 3.2509080 17.5213504 55.0771371
O 31.4033517 50.0162587 53.4061466
O 54.2415373 51.1266075 28.1243437
O 19.8145352 38.6643777 6.5072740
O 12.1749374 52.0804986 43.8923443
O 11.0977703 2.0877863 51.4543455
O 23.3191417 53.3509970 1.9379700
O 17.3711883 0.7290986 56.3296286
O 48.1499210 4.2605228 9.2284900
O 37.5823856 3.9307116 38.1084854
