# Supplementary material for: Exploring the frontiers of condensed-phase chemistry with a general reactive machine learning potential
Source: Nat Chem. 2024 Mar 7;16(5):727–34. doi: 10.1038/s41557-023-01427-3 (PMC11087274; doi:10.1038/s41557-023-01427-3)
Supplement: Supplementary file 2 — Initial and final Cartesian coordinates for simulations performed in each case study. [file 41557_2023_1427_MOESM2_ESM.zip › initial_final_xyz/biofuels/biofuel_clean.xyz]

1050
Step: 0 [45.36 45.36 45.36]
C 34.0540000 12.7900000 7.6150000
C 33.2890000 14.1150000 7.6950000
C 33.1800000 11.6090000 7.1840000
C 34.1450000 15.2790000 8.1980000
C 33.9750000 10.3010000 7.1890000
C 33.3660000 16.5910000 8.3350000
C 33.1580000 9.0880000 6.7350000
C 34.2270000 17.7630000 8.8130000
C 33.9100000 7.7530000 6.6960000
C 33.3990000 19.0470000 8.9200000
C 33.0260000 6.5700000 6.2950000
C 34.2170000 20.2630000 9.3670000
C 33.7970000 5.2520000 6.1820000
C 33.3780000 21.5290000 9.5430000
C 32.9380000 4.0880000 5.7110000
C 34.2370000 22.7080000 9.9740000
H 34.8910000 12.8990000 6.9140000
H 34.4910000 12.5730000 8.5980000
H 32.8870000 14.3600000 6.7040000
H 32.4270000 13.9900000 8.3640000
H 32.3220000 11.5170000 7.8610000
H 32.7810000 11.7970000 6.1790000
H 34.5760000 15.0170000 9.1730000
H 34.9870000 15.4290000 7.5100000
H 34.3600000 10.1130000 8.1990000
H 34.8480000 10.4050000 6.5330000
H 32.5340000 16.4420000 9.0360000
H 32.9200000 16.8420000 7.3650000
H 32.7550000 9.2900000 5.7350000
H 32.2920000 8.9830000 7.4000000
H 34.6640000 17.5240000 9.7900000
H 35.0570000 17.9170000 8.1150000
H 34.3450000 7.5570000 7.6840000
H 34.7470000 7.8390000 5.9920000
H 32.9390000 19.2650000 7.9480000
H 32.5790000 18.8870000 9.6310000
H 32.2160000 6.4560000 7.0270000
H 32.5500000 6.7910000 5.3310000
H 34.7170000 20.0290000 10.3150000
H 35.0090000 20.4510000 8.6300000
H 34.6300000 5.3790000 5.4810000
H 34.2340000 5.0030000 7.1550000
H 32.5980000 21.3550000 10.2940000
H 32.8730000 21.7740000 8.6020000
H 32.1110000 3.9090000 6.4060000
H 32.5170000 4.2880000 4.7200000
H 33.5370000 3.1740000 5.6500000
H 35.0060000 22.9260000 9.2270000
H 34.7320000 22.5040000 10.9300000
H 33.6180000 23.6020000 10.0960000
C 35.9580000 13.4410000 3.7980000
C 36.6650000 13.9360000 5.0640000
C 34.8440000 12.4290000 4.0810000
C 37.8260000 14.8900000 4.7760000
C 34.2210000 11.9160000 2.7810000
C 38.5720000 15.3370000 6.0370000
C 33.0770000 10.9210000 3.0020000
C 39.7170000 16.3120000 5.7530000
C 32.3970000 10.3910000 1.7360000
C 40.4160000 16.7330000 7.0490000
C 31.3060000 9.3570000 2.0200000
C 41.5550000 17.7340000 6.8290000
C 30.5760000 8.8890000 0.7590000
C 42.3010000 18.1000000 8.1130000
C 29.4410000 7.9160000 1.0430000
C 43.4110000 19.1040000 7.8430000
H 35.5400000 14.3020000 3.2600000
H 36.7000000 12.9830000 3.1340000
H 35.9360000 14.4350000 5.7140000
H 37.0450000 13.0700000 5.6220000
H 35.2500000 11.5830000 4.6490000
H 34.0720000 12.8980000 4.7030000
H 38.5360000 14.4010000 4.0970000
H 37.4420000 15.7730000 4.2500000
H 34.9950000 11.4370000 2.1690000
H 33.8410000 12.7670000 2.2000000
H 38.9680000 14.4530000 6.5520000
H 37.8570000 15.8090000 6.7240000
H 32.3160000 11.3960000 3.6350000
H 33.4640000 10.0690000 3.5740000
H 40.4430000 15.8420000 5.0790000
H 39.3250000 17.1990000 5.2410000
H 33.1550000 9.9440000 1.0810000
H 31.9640000 11.2370000 1.1870000
H 39.6810000 17.1760000 7.7320000
H 40.8160000 15.8420000 7.5470000
H 31.7490000 8.4900000 2.5260000
H 30.5760000 9.7900000 2.7160000
H 42.2670000 17.3130000 6.1080000
H 41.1460000 18.6450000 6.3730000
H 30.1670000 9.7590000 0.2320000
H 31.2930000 8.4130000 0.0810000
H 42.7300000 17.1970000 8.5620000
H 41.6000000 18.5230000 8.8410000
H 29.8160000 7.0160000 1.5410000
H 28.6850000 8.3750000 1.6870000
H 28.9570000 7.6130000 0.1100000
H 43.0070000 20.0300000 7.4220000
H 44.1450000 18.6970000 7.1390000
H 43.9320000 19.3510000 8.7720000
C 26.7560000 10.1440000 14.4990000
C 25.4210000 10.8940000 14.4470000
C 27.9610000 11.0650000 14.7100000
C 24.2250000 9.9810000 14.1610000
C 29.2710000 10.2750000 14.6840000
C 22.8980000 10.7380000 14.0480000
C 30.5120000 11.1410000 14.9220000
C 21.6980000 9.8240000 13.7890000
C 31.8530000 10.4000000 14.9310000
C 20.4000000 10.6330000 13.6980000
C 33.0580000 11.3270000 15.1110000
C 19.1580000 9.7660000 13.4680000
C 34.3890000 10.5760000 15.1990000
C 17.8710000 10.5770000 13.3050000
C 35.5810000 11.4860000 15.4520000
C 16.6680000 9.6710000 13.0930000
H 26.7190000 9.4000000 15.3060000
H 26.8880000 9.5890000 13.5630000
H 25.2620000 11.4150000 15.3980000
H 25.4750000 11.6650000 13.6670000
H 27.9820000 11.8310000 13.9260000
H 27.8600000 11.5850000 15.6710000
H 24.4030000 9.4330000 13.2270000
H 24.1480000 9.2320000 14.9580000
H 29.3720000 9.7670000 13.7170000
H 29.2370000 9.4900000 15.4500000
H 22.9740000 11.4760000 13.2390000
H 22.7300000 11.3010000 14.9750000
H 30.3960000 11.6660000 15.8790000
H 30.5470000 11.9180000 14.1480000
H 21.8520000 9.2690000 12.8560000
H 21.6160000 9.0870000 14.5960000
H 31.9640000 9.8460000 13.9920000
H 31.8410000 9.6570000 15.7390000
H 20.2650000 11.2100000 14.6210000
H 20.4850000 11.3590000 12.8800000
H 33.0960000 12.0390000 14.2780000
H 32.9200000 11.9180000 16.0260000
H 19.3110000 9.1520000 12.5710000
H 19.0460000 9.0720000 14.3110000
H 34.3350000 9.8360000 16.0060000
H 34.5530000 10.0210000 14.2680000
H 17.9680000 11.2580000 12.4510000
H 17.7060000 11.1950000 14.1950000
H 35.6880000 12.2200000 14.6470000
H 35.4670000 12.0270000 16.3970000
H 36.5030000 10.8990000 15.5030000
H 16.5270000 9.0010000 13.9450000
H 16.7900000 9.0620000 12.1910000
H 15.7600000 10.2700000 12.9770000
C 34.6010000 31.3730000 19.7870000
C 34.2060000 32.5690000 18.9140000
C 35.2070000 30.2150000 18.9890000
C 33.5320000 33.6960000 19.7010000
C 35.5170000 29.0220000 19.8970000
C 33.0820000 34.8660000 18.8200000
C 36.1550000 27.8420000 19.1580000
C 32.4320000 36.0060000 19.6090000
C 36.5120000 26.6270000 20.0210000
C 32.0150000 37.1500000 18.6810000
C 37.0880000 25.4590000 19.2170000
C 31.3830000 38.3340000 19.4200000
C 37.5150000 24.2780000 20.0920000
C 30.9000000 39.4460000 18.4880000
C 38.1570000 23.1440000 19.3060000
C 30.2940000 40.6020000 19.2690000
H 35.3170000 31.7050000 20.5500000
H 33.7130000 31.0150000 20.3210000
H 35.0990000 32.9600000 18.4110000
H 33.5230000 32.2260000 18.1260000
H 34.5090000 29.9030000 18.2030000
H 36.1250000 30.5530000 18.4940000
H 32.6600000 33.2950000 20.2330000
H 34.2270000 34.0650000 20.4660000
H 34.5930000 28.6810000 20.3800000
H 36.1920000 29.3440000 20.7000000
H 32.3750000 34.4970000 18.0670000
H 33.9520000 35.2550000 18.2750000
H 37.0670000 28.1930000 18.6570000
H 35.4720000 27.5190000 18.3640000
H 31.5530000 35.6280000 20.1460000
H 33.1360000 36.3800000 20.3610000
H 35.6140000 26.2880000 20.5530000
H 37.2350000 26.9360000 20.7860000
H 32.8910000 37.5050000 18.1240000
H 31.3010000 36.7700000 17.9400000
H 36.3450000 25.1200000 18.4850000
H 37.9560000 25.8130000 18.6460000
H 30.5350000 37.9730000 20.0160000
H 32.1150000 38.7440000 20.1280000
H 38.2270000 24.6250000 20.8500000
H 36.6420000 23.8900000 20.6290000
H 30.1530000 39.0480000 17.7910000
H 31.7390000 39.8170000 17.8860000
H 37.4620000 22.7470000 18.5590000
H 39.0580000 23.4890000 18.7880000
H 38.4400000 22.3280000 19.9770000
H 31.0290000 41.0410000 19.9520000
H 29.4330000 40.2680000 19.8580000
H 29.9550000 41.3850000 18.5850000
C 6.0000000 12.3440000 33.2660000
C 6.7780000 13.0150000 34.4020000
C 6.6390000 12.5470000 31.8890000
C 6.0990000 12.8750000 35.7660000
C 5.7860000 11.9190000 30.7850000
C 6.8460000 13.5970000 36.8930000
C 6.3930000 12.0630000 29.3870000
C 6.1820000 13.4360000 38.2630000
C 5.5940000 11.4310000 28.2420000
C 6.9760000 14.1670000 39.3490000
C 6.2190000 11.6620000 26.8650000
C 6.3740000 14.0160000 40.7490000
C 5.4610000 10.9630000 25.7330000
C 7.1260000 14.8040000 41.8230000
C 6.1200000 11.1280000 24.3720000
C 6.4970000 14.6110000 43.1950000
H 5.9140000 11.2700000 33.4740000
H 4.9790000 12.7450000 33.2500000
H 7.7860000 12.5860000 34.4510000
H 6.8990000 14.0820000 34.1710000
H 6.7590000 13.6190000 31.6920000
H 7.6420000 12.1020000 31.8820000
H 5.0780000 13.2720000 35.7040000
H 6.0100000 11.8110000 36.0150000
H 4.7890000 12.3770000 30.7890000
H 5.6430000 10.8520000 31.0000000
H 6.9180000 14.6650000 36.6480000
H 7.8720000 13.2130000 36.9410000
H 7.3990000 11.6250000 29.3930000
H 6.5240000 13.1320000 29.1740000
H 5.1600000 13.8320000 38.2260000
H 6.1100000 12.3720000 38.5130000
H 4.5750000 11.8380000 28.2470000
H 5.5050000 10.3530000 28.4260000
H 8.0070000 13.7900000 39.3620000
H 7.0330000 15.2330000 39.0970000
H 6.2630000 12.7390000 26.6610000
H 7.2550000 11.3010000 26.8780000
H 5.3290000 14.3480000 40.7270000
H 6.3620000 12.9530000 41.0200000
H 5.3820000 9.8930000 25.9570000
H 4.4390000 11.3550000 25.6860000
H 7.1230000 15.8710000 41.5700000
H 8.1730000 14.4810000 41.8570000
H 6.1870000 12.1860000 24.0980000
H 7.1310000 10.7090000 24.3730000
H 5.5370000 10.6120000 23.6030000
H 6.5140000 13.5570000 43.4890000
H 5.4570000 14.9540000 43.2010000
H 7.0480000 15.1830000 43.9470000
C 28.8450000 21.4260000 3.9330000
C 28.6650000 20.1980000 4.8310000
C 28.8540000 22.7480000 4.7060000
C 28.5810000 18.8840000 4.0510000
C 28.9650000 23.9430000 3.7560000
C 28.3410000 17.6630000 4.9440000
C 29.0110000 25.2930000 4.4770000
C 28.2830000 16.3440000 4.1680000
C 29.1470000 26.5270000 3.5770000
C 28.0530000 15.1600000 5.1110000
C 29.1240000 27.8470000 4.3500000
C 28.0160000 13.8070000 4.3920000
C 29.3390000 29.0720000 3.4570000
C 27.7140000 12.6310000 5.3220000
C 29.3910000 30.3820000 4.2300000
C 27.7010000 11.3130000 4.5630000
H 29.7830000 21.3260000 3.3700000
H 28.0350000 21.4480000 3.1950000
H 29.4970000 20.1460000 5.5430000
H 27.7490000 20.3210000 5.4240000
H 27.9350000 22.8360000 5.2970000
H 29.6950000 22.7540000 5.4100000
H 27.7710000 18.9520000 3.3140000
H 29.5110000 18.7420000 3.4860000
H 28.1150000 23.9380000 3.0630000
H 29.8710000 23.8370000 3.1450000
H 27.4020000 17.8010000 5.4950000
H 29.1410000 17.6060000 5.6920000
H 29.8480000 25.2850000 5.1860000
H 28.0990000 25.3970000 5.0780000
H 27.4750000 16.3870000 3.4270000
H 29.2200000 16.2000000 3.6180000
H 28.3330000 26.5270000 2.8420000
H 30.0840000 26.4510000 3.0120000
H 28.8470000 15.1380000 5.8680000
H 27.1070000 15.3060000 5.6470000
H 28.1660000 27.9450000 4.8760000
H 29.9060000 27.8240000 5.1200000
H 27.2550000 13.8440000 3.6020000
H 28.9800000 13.6410000 3.8950000
H 30.2760000 28.9560000 2.9010000
H 28.5330000 29.1260000 2.7170000
H 26.7420000 12.7810000 5.8060000
H 28.4690000 12.5840000 6.1170000
H 28.4560000 30.5500000 4.7740000
H 30.2130000 30.3770000 4.9530000
H 29.5440000 31.2210000 3.5450000
H 28.6710000 11.1210000 4.0950000
H 26.9350000 11.3190000 3.7810000
H 27.4830000 10.4860000 5.2460000
C 26.0480000 32.2780000 23.3070000
C 24.5980000 32.2390000 22.8580000
C 26.5180000 33.6460000 22.8370000
C 24.0940000 33.6400000 23.1720000
C 25.3020000 34.5590000 22.9880000
H 26.1100000 32.2100000 24.3990000
H 26.6400000 31.4650000 22.8780000
H 24.5390000 32.0510000 21.7790000
H 24.0210000 31.4650000 23.3720000
H 27.3790000 34.0060000 23.4080000
H 26.8120000 33.5970000 21.7820000
H 23.2560000 33.9280000 22.5310000
H 23.7500000 33.6900000 24.2120000
H 25.4110000 35.2200000 23.8560000
H 25.1880000 35.1960000 22.1040000
C 33.9980000 28.7860000 30.5250000
C 35.4020000 28.7610000 31.1040000
C 33.3780000 30.0110000 31.1790000
C 35.8130000 30.2270000 31.0930000
C 34.5220000 31.0150000 31.3140000
H 34.0360000 28.9160000 29.4380000
H 33.4400000 27.8710000 30.7430000
H 35.3820000 28.3830000 32.1330000
H 36.0840000 28.1350000 30.5210000
H 32.5420000 30.4120000 30.5980000
H 32.9980000 29.7510000 32.1740000
H 36.5660000 30.4470000 31.8560000
H 36.2410000 30.4880000 30.1180000
H 34.4340000 31.8140000 30.5700000
H 34.5060000 31.4850000 32.3030000
C 19.3670000 25.3240000 30.8230000
C 18.9000000 26.7350000 30.5140000
C 20.8180000 25.5240000 31.2340000
C 19.5270000 27.5650000 31.6260000
C 20.8450000 26.8670000 31.9620000
H 18.7910000 24.9050000 31.6550000
H 19.2670000 24.6540000 29.9640000
H 19.2850000 27.0600000 29.5400000
H 17.8090000 26.8210000 30.4980000
H 21.1860000 24.7060000 31.8610000
H 21.4550000 25.5750000 30.3430000
H 19.6760000 28.6060000 31.3270000
H 18.8750000 27.5630000 32.5080000
H 20.9340000 26.7260000 33.0450000
H 21.7060000 27.4630000 31.6370000
C 10.4980000 15.4730000 30.0010000
C 11.8540000 15.0250000 30.5150000
C 9.5310000 14.8660000 31.0050000
C 11.7310000 15.1910000 32.0230000
C 10.2620000 14.9180000 32.3460000
H 10.4260000 16.5670000 30.0180000
H 10.3050000 15.1320000 28.9790000
H 12.0270000 13.9710000 30.2660000
H 12.6760000 15.6150000 30.0990000
H 8.5760000 15.4000000 31.0330000
H 9.3230000 13.8230000 30.7390000
H 12.4040000 14.5220000 32.5670000
H 11.9840000 16.2200000 32.3080000
H 9.8590000 15.7140000 32.9830000
H 10.1410000 13.9730000 32.8860000
C 10.6470000 4.1100000 37.7560000
C 9.2110000 4.5990000 37.8170000
C 10.8720000 3.5290000 39.1440000
C 8.4930000 3.4910000 38.5740000
C 9.5270000 2.9240000 39.5460000
H 10.7510000 3.3280000 36.9960000
H 11.3520000 4.9130000 37.5220000
H 9.1520000 5.5390000 38.3790000
H 8.7830000 4.7670000 36.8240000
H 11.6780000 2.7910000 39.1570000
H 11.1390000 4.3290000 39.8440000
H 7.6000000 3.8570000 39.0890000
H 8.1750000 2.7060000 37.8770000
H 9.5520000 1.8310000 39.4780000
H 9.2840000 3.1830000 40.5830000
C 17.0030000 34.4120000 15.2450000
C 16.5990000 35.8230000 15.6340000
C 17.1120000 33.7030000 16.5860000
C 15.5810000 35.6050000 16.7440000
C 16.0220000 34.3270000 17.4570000
H 16.2210000 33.9480000 14.6320000
H 17.9410000 34.3860000 14.6830000
H 17.4650000 36.3740000 16.0200000
H 16.1820000 36.3870000 14.7940000
H 16.9960000 32.6190000 16.4910000
H 18.0950000 33.8960000 17.0310000
H 15.5270000 36.4590000 17.4250000
H 14.5830000 35.4600000 16.3140000
H 15.1730000 33.6450000 17.5730000
H 16.4090000 34.5430000 18.4600000
C 42.0250000 26.2390000 4.1100000
C 43.2550000 26.8720000 3.9390000
C 41.9270000 24.8540000 3.9670000
C 44.3890000 26.1220000 3.6270000
C 43.0600000 24.1040000 3.6540000
C 44.2900000 24.7370000 3.4840000
H 41.1420000 26.8230000 4.3530000
H 43.3310000 27.9490000 4.0500000
H 40.9680000 24.3610000 4.1000000
H 45.3470000 26.6150000 3.4940000
H 42.9840000 23.0270000 3.5440000
H 45.1730000 24.1530000 3.2410000
C 43.5820000 23.8590000 19.9820000
C 44.0990000 24.2260000 18.7410000
C 43.4840000 22.5100000 20.3270000
C 44.5210000 23.2450000 17.8430000
C 43.9060000 21.5300000 19.4290000
C 44.4230000 21.8970000 18.1880000
H 43.2540000 24.6230000 20.6810000
H 44.1750000 25.2750000 18.4730000
H 43.0810000 22.2250000 21.2940000
H 44.9240000 23.5310000 16.8760000
H 43.8300000 20.4800000 19.6970000
H 44.7510000 21.1320000 17.4890000
C 44.2260000 14.9010000 17.7530000
C 43.1880000 15.8100000 17.9510000
C 43.9570000 13.6380000 17.2260000
C 41.8790000 15.4580000 17.6220000
C 42.6480000 13.2850000 16.8960000
C 41.6100000 14.1940000 17.0940000
H 45.2450000 15.1770000 18.0100000
H 43.3980000 16.7930000 18.3610000
H 44.7650000 12.9290000 17.0720000
H 41.0700000 16.1660000 17.7760000
H 42.4380000 12.3020000 16.4860000
H 40.5910000 13.9190000 16.8380000
C 43.2110000 34.2770000 37.0870000
C 41.9800000 33.6320000 37.2000000
C 44.3940000 33.5580000 37.2540000
C 41.9320000 32.2660000 37.4790000
C 44.3460000 32.1920000 37.5340000
C 43.1160000 31.5460000 37.6460000
H 43.2480000 35.3410000 36.8700000
H 41.0590000 34.1920000 37.0700000
H 45.3530000 34.0610000 37.1670000
H 40.9730000 31.7630000 37.5660000
H 45.2670000 31.6320000 37.6640000
H 43.0780000 30.4830000 37.8640000
C 37.0210000 6.1980000 1.4330000
C 37.7460000 6.9990000 2.3490000
C 35.7530000 6.6220000 1.0050000
C 37.1800000 8.1990000 2.8080000
C 37.5870000 4.9980000 0.9750000
C 39.0140000 6.5750000 2.7770000
C 35.2060000 7.8170000 1.4720000
C 35.9180000 8.6050000 2.3720000
C 38.8490000 4.5920000 1.4110000
C 39.5610000 5.3800000 2.3110000
H 35.1780000 6.0220000 0.3020000
H 37.7190000 8.8310000 3.5110000
H 37.0480000 4.3660000 0.2710000
H 39.5890000 7.1750000 3.4800000
H 34.2240000 8.1330000 1.1330000
H 35.4920000 9.5350000 2.7340000
H 39.2750000 3.6620000 1.0480000
H 40.5430000 5.0640000 2.6500000
C 11.8160000 12.6360000 2.3490000
C 10.4980000 13.0590000 2.6520000
C 12.0090000 11.6280000 1.3910000
C 9.4160000 12.4600000 1.9880000
C 12.8980000 13.2350000 3.0130000
C 10.3050000 14.0670000 3.6090000
C 10.9220000 11.0440000 0.7410000
C 9.6270000 11.4590000 1.0390000
C 12.6870000 14.2360000 3.9620000
C 11.3920000 14.6510000 4.2600000
H 13.0130000 11.2880000 1.1420000
H 8.3950000 12.7680000 2.2050000
H 13.9190000 12.9270000 2.7950000
H 9.3010000 14.4070000 3.8580000
H 11.0860000 10.2650000 0.0030000
H 8.7810000 11.0040000 0.5330000
H 13.5330000 14.6910000 4.4670000
H 11.2280000 15.4300000 4.9980000
C 30.7270000 41.4280000 1.9660000
C 30.4000000 42.6070000 2.6780000
C 29.6940000 40.6060000 1.4870000
C 29.0490000 42.9280000 2.8890000
C 32.0770000 41.1060000 1.7550000
C 31.4330000 43.4280000 3.1570000
C 28.3570000 40.9410000 1.7060000
C 28.0350000 42.1010000 2.4060000
C 33.0910000 41.9340000 2.2380000
C 32.7690000 43.0930000 2.9380000
H 29.9220000 39.6950000 0.9380000
H 28.7740000 43.8300000 3.4340000
H 32.3520000 40.2050000 1.2110000
H 31.2050000 44.3390000 3.7070000
H 27.5680000 40.2970000 1.3310000
H 26.9950000 42.3610000 2.5770000
H 34.1310000 41.6730000 2.0680000
H 33.5580000 43.7370000 3.3140000
C 22.3720000 16.4180000 0.1640000
C 20.9580000 16.4560000 0.2240000
C 23.0260000 15.1760000 0.1860000
C 20.2420000 15.2510000 0.3040000
C 23.0890000 17.6230000 0.0840000
C 20.3040000 17.6980000 0.2020000
C 22.2990000 13.9880000 0.2650000
C 20.9080000 14.0260000 0.3240000
C 22.4220000 18.8480000 0.0640000
C 21.0320000 18.8860000 0.1230000
H 24.1120000 15.1220000 0.1410000
H 19.1550000 15.2570000 0.3500000
H 24.1760000 17.6170000 0.0380000
H 19.2180000 17.7520000 0.2470000
H 22.8170000 13.0340000 0.2810000
H 20.3420000 13.1020000 0.3860000
H 22.9880000 19.7730000 0.0020000
H 20.5130000 19.8400000 0.1070000
O 41.0400000 4.2180000 21.3470000
O 42.2510000 3.8080000 21.2480000
O 16.9540000 39.9470000 0.7040000
O 16.0370000 39.3930000 0.0000000
O 0.4700000 44.9700000 25.1940000
O 1.6290000 44.7080000 25.6740000
O 39.4120000 2.1230000 10.8570000
O 39.3160000 3.1530000 11.6130000
O 27.7250000 23.2150000 35.8450000
O 27.3690000 22.3690000 36.7410000
O 5.9110000 12.7760000 9.1290000
O 6.0340000 13.9890000 9.5270000
O 34.2020000 42.5390000 31.3150000
O 33.0930000 42.5390000 30.6710000
O 28.8740000 20.6500000 40.0300000
O 29.3090000 21.8550000 40.0720000
O 17.1670000 5.0180000 0.1380000
O 16.6560000 4.3240000 1.0880000
O 36.4010000 27.5970000 22.7200000
O 37.5280000 27.2710000 23.2380000
O 31.9380000 20.2110000 37.1450000
O 31.7180000 19.0010000 36.7840000
O 17.1310000 26.4750000 23.4910000
O 15.9680000 26.9240000 23.7890000
O 35.6820000 0.9270000 28.8400000
O 34.9620000 1.9860000 28.9000000
O 24.2200000 2.0220000 25.1860000
O 23.4750000 0.9780000 25.2220000
O 19.0360000 10.6060000 39.5940000
O 20.2060000 10.2630000 39.1970000
O 40.3690000 8.4950000 23.8230000
O 40.9190000 9.4650000 23.1910000
O 13.6950000 9.4290000 35.6200000
O 12.5960000 8.8290000 35.3430000
O 3.2800000 29.4550000 41.3840000
O 3.2770000 28.1780000 41.4970000
O 3.5960000 40.9780000 16.9050000
O 4.5500000 40.1260000 16.9950000
O 36.4330000 4.6010000 22.0530000
O 36.5500000 5.5870000 22.8650000
O 20.1710000 43.7410000 32.6950000
O 20.4270000 42.4890000 32.7930000
O 43.1490000 12.4140000 19.1300000
O 42.9380000 13.5770000 19.6280000
O 38.8290000 19.8220000 32.5770000
O 38.9930000 20.3930000 33.7130000
O 1.1940000 37.6650000 38.5010000
O 1.9010000 38.6290000 38.0380000
O 29.8060000 10.2370000 9.5940000
O 30.8170000 9.4540000 9.6940000
O 25.3480000 34.9390000 38.5830000
O 26.6300000 34.9750000 38.5770000
O 36.7680000 10.5010000 30.2130000
O 37.8830000 10.1390000 29.6950000
O 4.5970000 43.6150000 24.9600000
O 4.0650000 44.7770000 25.0670000
O 28.2910000 40.8490000 33.8100000
O 29.5050000 40.9930000 34.1950000
O 0.8570000 13.6930000 16.1380000
O 0.0580000 14.6960000 16.1580000
O 5.6920000 16.4890000 40.1600000
O 6.1870000 17.1720000 39.1940000
O 40.5420000 17.0930000 1.9750000
O 40.6320000 16.2070000 2.8970000
O 45.0210000 1.4020000 31.7850000
O 43.8490000 1.6880000 32.2200000
O 35.4010000 23.1180000 42.0580000
O 35.7470000 23.9030000 43.0110000
O 33.1630000 3.2120000 8.1920000
O 32.9700000 4.3200000 8.8090000
O 33.6240000 21.2660000 24.9240000
O 32.5730000 20.5320000 24.9460000
O 9.1740000 36.1650000 45.0640000
O 9.1490000 37.4460000 45.1170000
O 27.3210000 14.7470000 29.7000000
O 27.0990000 13.8180000 28.8450000
O 34.6020000 2.1150000 12.5630000
O 35.4470000 1.3450000 13.1430000
O 34.7210000 22.2330000 31.9320000
O 35.1810000 23.4030000 31.6830000
O 21.4030000 6.3470000 28.2700000
O 21.7750000 7.5330000 27.9570000
O 15.3170000 9.8190000 29.9620000
O 16.1700000 8.8820000 30.1560000
O 6.5750000 10.5940000 41.7080000
O 7.6680000 10.9070000 41.1150000
O 14.4330000 15.2190000 25.1540000
O 13.2040000 14.8570000 25.2030000
O 9.0010000 8.4050000 37.3500000
O 9.1790000 7.3030000 36.7180000
O 38.0600000 30.0400000 9.3650000
O 38.1730000 31.2730000 9.0320000
O 13.0310000 28.1490000 35.6780000
O 12.0100000 27.8510000 34.9620000
O 20.6480000 9.1560000 22.8230000
O 21.8540000 9.4440000 23.1500000
O 9.9090000 16.4820000 43.5230000
O 9.9960000 15.3120000 43.0070000
O 9.2360000 6.9640000 25.0040000
O 10.1220000 6.3050000 25.6570000
O 19.5070000 14.5700000 20.5940000
O 20.4510000 14.3720000 21.4390000
O 9.4170000 13.2340000 20.6790000
O 9.8430000 13.3770000 19.4790000
O 11.5660000 7.6600000 1.4890000
O 11.8530000 8.9040000 1.6080000
O 2.4890000 11.6330000 20.1750000
O 1.4720000 10.8910000 19.9300000
O 23.5510000 24.7830000 3.4490000
O 24.6410000 24.3280000 2.9520000
O 32.6170000 1.5720000 24.1790000
O 31.6710000 1.4210000 23.3270000
O 10.7460000 36.7900000 24.7780000
O 10.3580000 35.5690000 24.7690000
O 37.4060000 10.4130000 1.5320000
O 37.4960000 10.9470000 0.3700000
O 40.8080000 29.1620000 37.1340000
O 41.6910000 28.7640000 37.9730000
O 36.8980000 16.1360000 -0.0000000
O 37.1360000 17.0950000 44.5420000
O 44.8150000 9.8880000 2.2610000
O 43.9780000 10.8590000 2.2230000
O 11.4760000 20.2770000 7.8170000
O 10.2060000 20.4420000 7.8620000
O 45.0880000 40.6070000 9.5950000
O 43.8420000 40.8440000 9.7810000
O 39.5540000 39.6640000 28.6340000
O 39.6550000 40.7510000 27.9600000
O 35.8920000 27.2500000 27.9790000
O 35.7250000 26.0720000 27.5030000
O 42.6300000 38.9010000 29.3930000
O 42.7830000 37.6330000 29.5080000
O 25.8910000 21.9760000 21.4910000
O 25.6430000 22.8800000 20.6170000
O 1.2030000 8.7210000 11.1950000
O 2.3520000 8.5690000 11.7450000
O 19.3430000 24.7710000 15.2870000
O 19.8720000 23.8630000 14.5530000
O 25.3890000 0.3130000 33.3060000
O 25.3260000 1.4180000 32.6600000
O 34.8090000 42.0130000 37.0610000
O 35.7520000 42.8650000 36.8950000
O 35.2280000 12.0610000 41.0140000
O 35.9120000 12.2100000 39.9400000
O 19.1790000 32.5540000 36.8740000
O 19.2000000 33.7400000 36.3880000
O 10.2750000 41.1660000 18.9720000
O 9.6400000 42.2390000 19.2690000
O 22.1310000 4.4740000 33.1870000
O 22.3720000 3.8980000 34.3060000
O 25.6360000 0.5130000 20.6040000
O 25.0040000 1.6280000 20.5600000
O 34.7890000 14.9770000 40.9750000
O 36.0000000 15.2930000 41.2570000
O 17.3040000 0.6200000 40.3930000
O 16.9070000 0.9470000 41.5680000
O 26.7140000 13.8290000 1.2460000
O 26.6590000 14.8310000 0.4480000
O 27.6240000 30.4950000 34.6250000
O 28.9010000 30.5980000 34.6860000
O 23.2830000 8.5670000 40.7680000
O 22.6040000 8.5560000 39.6800000
O 12.4620000 36.6350000 33.2340000
O 12.2750000 37.5380000 34.1240000
O 13.5720000 34.0770000 26.6380000
O 14.6400000 34.7820000 26.5650000
O 35.4770000 5.4650000 40.4340000
O 36.6780000 5.4090000 39.9880000
O 15.0740000 7.8930000 27.5360000
O 16.0190000 8.7490000 27.4040000
O 16.4550000 2.3850000 25.9910000
O 17.6360000 2.2610000 26.4760000
O 0.3310000 13.9090000 29.2470000
O 1.2050000 12.9740000 29.3170000
O 29.2040000 42.2720000 7.9550000
O 30.4450000 42.5920000 7.9720000
O 8.9330000 15.1140000 25.1020000
O 8.1290000 14.9620000 24.1160000
O 4.9730000 31.7660000 18.7200000
O 4.5260000 31.9400000 17.5310000
O 22.5980000 29.4140000 36.2760000
O 22.6990000 30.6840000 36.4170000
O 11.3730000 11.9360000 43.6040000
O 12.6310000 11.7210000 43.7180000
O 5.0830000 38.7790000 37.2100000
O 4.7630000 37.5530000 37.4110000
O 14.5990000 41.0310000 8.7590000
O 13.7990000 40.0600000 9.0070000
O 18.9420000 12.1270000 21.0030000
O 19.1940000 11.5680000 22.1290000
O 12.3200000 24.6090000 39.1310000
O 11.6020000 24.3440000 40.1600000
O 40.6980000 40.4430000 15.8830000
O 41.9070000 40.0380000 15.7480000
O 41.5560000 22.5440000 17.0040000
O 40.3070000 22.2640000 17.0740000
O 7.8570000 5.8020000 45.0170000
O 8.2980000 6.9560000 -0.0000000
O 30.8930000 11.8170000 5.1110000
O 31.0130000 13.0700000 4.8660000
O 42.0420000 20.9180000 24.8430000
O 42.5000000 22.1130000 24.9200000
O 4.9090000 32.9500000 26.4740000
O 3.8960000 33.6170000 26.8880000
O 27.2630000 22.3790000 11.1220000
O 26.9480000 23.4070000 10.4240000
O 12.4000000 20.8880000 36.2660000
O 12.2780000 19.6350000 36.0280000
O 36.6710000 42.7700000 31.1050000
O 36.9820000 42.1950000 30.0020000
O 20.7410000 21.7580000 20.7230000
O 20.1700000 20.6110000 20.7370000
O 1.2410000 27.9170000 15.2560000
O 1.2910000 29.1880000 15.1010000
O 23.9180000 17.0350000 42.5060000
O 22.6450000 16.9110000 42.6020000
O 28.2850000 18.5930000 21.7070000
O 28.5480000 19.4700000 20.8100000
O 9.4800000 34.3390000 13.5670000
O 9.2130000 35.4050000 12.9070000
O 37.4080000 20.2450000 29.9070000
O 36.5350000 19.8600000 29.0500000
O 37.7470000 36.0400000 39.8110000
O 36.9010000 36.3630000 40.7180000
O 4.5870000 24.3150000 39.6100000
O 4.1900000 23.2410000 40.1870000
O 8.1240000 10.7950000 36.0820000
O 9.2290000 11.4290000 35.9380000
O 7.9020000 40.1120000 6.6860000
O 7.8420000 38.8700000 6.9980000
O 15.0430000 15.3760000 28.5880000
O 16.1970000 14.8200000 28.5400000
O 24.7230000 45.3560000 40.5470000
O 23.7520000 0.6950000 40.0870000
O 32.4100000 36.0050000 9.0430000
O 31.6790000 34.9520000 9.0580000
O 3.9820000 42.9240000 -0.0000000
O 2.7800000 43.1450000 44.9730000
O 24.6890000 37.9300000 16.2790000
O 24.8270000 38.4650000 15.1220000
O 19.6270000 17.3820000 35.3670000
O 20.7090000 16.8440000 35.7950000
O 40.2140000 44.2370000 5.2030000
O 40.8030000 45.3490000 4.9620000
O 30.2790000 43.6130000 11.1830000
O 30.6730000 43.8700000 9.9900000
O 42.1330000 40.8040000 44.4310000
O 42.6250000 41.8450000 44.9950000
O 16.4250000 1.4120000 20.7110000
O 17.4780000 2.0350000 20.3290000
O 14.7810000 32.8720000 7.5250000
O 13.5030000 32.7730000 7.5390000
O 21.3960000 29.5220000 32.3500000
O 22.3220000 30.3570000 32.6490000
O 24.6150000 45.3140000 18.2120000
O 24.7800000 44.0460000 18.1140000
O 14.6940000 28.4500000 43.2310000
O 15.8510000 29.0020000 43.2450000
O 12.5820000 13.9120000 37.7080000
O 13.6990000 14.5410000 37.7110000
O 15.8050000 39.4090000 15.6380000
O 16.6400000 38.4680000 15.8850000
O 15.7290000 40.5340000 24.2570000
O 14.6750000 40.8100000 23.5820000
O 40.4850000 36.9280000 22.3540000
O 40.8670000 35.8340000 21.8060000
O 6.2540000 10.5890000 17.8080000
O 7.0540000 11.5700000 18.0090000
O 34.3730000 37.8820000 3.5950000
O 33.8650000 37.8040000 4.7700000
O 26.8860000 42.5670000 13.4420000
O 26.5990000 43.5210000 12.6350000
O 35.9980000 40.3280000 38.6800000
O 35.6150000 39.4740000 37.8040000
O 32.5590000 12.1030000 10.3660000
O 31.2780000 12.1340000 10.4090000
O 13.4620000 27.5600000 14.0770000
O 14.2240000 28.4210000 13.5100000
O 26.7850000 0.7020000 29.4450000
O 27.9460000 0.1600000 29.4380000
O 27.3120000 11.8880000 41.6220000
O 26.9600000 12.7620000 40.7520000
O 44.6440000 14.1710000 43.2060000
O 43.4950000 14.7280000 43.0860000
O 8.3210000 18.9960000 28.5500000
O 7.4950000 18.4880000 29.3900000
O 36.6800000 44.9940000 16.6030000
O 36.7290000 43.8160000 17.1060000
O 31.4570000 22.5200000 37.1260000
O 32.4590000 22.6180000 36.3330000
O 39.5460000 0.5900000 21.7910000
O 40.2050000 1.5720000 21.2950000
O 10.2240000 24.2780000 9.7100000
O 11.2330000 23.6310000 10.1630000
O 6.4410000 30.7900000 4.3780000
O 5.3760000 30.0760000 4.3760000
O 38.8400000 7.8530000 41.9880000
O 38.4660000 6.6570000 41.7180000
O 17.8230000 30.3870000 33.8760000
O 18.1470000 30.2330000 32.6450000
O 42.4870000 19.9610000 37.5660000
O 43.2190000 19.8350000 36.5210000
O 0.4370000 15.8410000 11.2630000
O 1.2150000 14.8230000 11.3160000
O 28.3970000 23.0580000 7.7130000
O 27.6990000 22.0480000 8.0830000
O 10.5950000 34.3970000 38.9120000
O 11.3400000 34.3790000 39.9560000
O 4.6420000 35.0020000 9.3140000
O 3.6340000 34.7970000 10.0800000
O 22.1390000 1.2420000 1.1210000
O 21.4410000 2.3120000 1.0040000
O 14.1050000 39.0940000 27.3560000
O 13.6340000 38.4500000 26.3520000
O 6.8250000 8.5700000 11.0300000
O 6.3030000 9.1420000 10.0080000
O 24.6500000 8.6130000 21.5390000
O 23.5830000 8.2870000 22.1710000
O 27.7960000 3.8460000 42.5080000
O 28.7250000 2.9990000 42.7610000
O 17.2600000 26.8150000 26.1160000
O 16.3130000 25.9830000 26.3490000
O 16.5870000 23.5800000 25.6120000
O 17.8120000 23.9540000 25.5630000
O 23.1400000 8.3480000 17.7590000
O 23.3830000 7.3300000 18.4990000
O 42.3740000 8.6520000 18.1720000
O 43.6530000 8.5660000 18.1450000
O 18.6330000 12.0420000 41.8280000
O 19.6050000 11.4890000 42.4550000
O 0.5050000 41.4740000 30.6170000
O 1.4990000 41.1410000 29.8790000
O 24.3610000 20.1040000 9.5160000
O 24.6410000 19.0350000 8.8670000
O 22.5460000 21.3910000 23.8700000
O 23.5540000 22.1460000 24.1080000
O 3.7190000 25.7100000 28.2720000
O 4.0270000 24.4760000 28.4310000
O 43.4730000 8.4850000 42.1210000
O 44.5180000 7.7420000 42.1270000
O 9.9200000 27.8030000 6.7430000
O 10.1750000 28.6130000 7.7040000
O 6.7500000 42.6240000 25.5680000
O 7.3250000 41.4950000 25.7660000
O 40.5450000 36.2450000 7.5940000
O 39.7170000 37.0110000 6.9830000
O 36.0790000 5.3180000 28.4210000
O 35.9950000 4.3810000 27.5500000
O 38.4000000 15.7020000 17.7860000
O 38.9980000 16.4690000 16.9500000
O 3.9610000 43.2380000 32.4520000
O 2.7530000 43.1930000 32.8800000
O 2.2070000 22.7310000 30.8760000
O 2.5580000 23.9620000 30.8110000
O 39.2890000 23.7500000 29.2450000
O 39.8850000 24.6520000 29.9340000
O 29.9770000 26.0660000 7.4290000
O 30.0870000 24.7930000 7.3300000
O 27.6390000 22.8680000 16.0090000
O 27.3760000 21.6160000 16.0840000
O 32.5570000 45.1740000 25.5970000
O 32.1670000 44.3320000 24.7120000
O 33.9360000 16.2160000 18.4600000
O 33.3880000 17.3750000 18.4500000
O 17.7800000 16.8870000 4.4250000
O 17.8230000 16.1840000 5.4970000
O 37.9190000 11.0380000 33.7100000
O 37.2400000 12.0980000 33.9490000
O 39.9130000 12.7580000 26.9340000
O 40.2440000 13.0960000 28.1260000
O 43.2900000 34.5330000 34.1630000
O 43.4140000 33.2900000 34.4480000
O 0.9200000 0.3980000 15.1830000
O 2.0900000 0.7940000 15.5230000
O 11.4990000 11.1460000 35.6320000
O 10.8360000 10.6290000 34.6640000
O 26.6560000 23.0600000 31.5790000
O 25.5750000 22.3720000 31.5440000
O 19.6190000 40.5790000 38.0220000
O 20.6450000 39.8120000 37.9620000
O 12.7050000 33.5930000 13.9440000
O 12.3590000 34.7400000 13.4890000
O 2.2600000 23.4300000 37.2170000
O 1.8110000 22.5800000 38.0650000
O 17.7740000 8.2970000 25.7410000
O 16.8590000 9.0250000 25.2160000
O 8.1430000 30.8960000 22.2010000
O 6.9830000 30.3520000 22.1690000
O 9.0370000 40.8240000 14.0080000
O 8.0460000 40.4630000 13.2800000
O 35.1270000 33.0220000 28.8560000
O 35.6690000 32.3540000 27.9050000
O 33.6830000 44.5130000 33.5820000
O 33.3750000 44.0960000 34.7540000
O 43.4370000 28.8090000 23.0270000
O 43.2720000 27.5410000 23.1170000
O 26.6990000 14.1030000 24.0700000
O 27.3210000 15.2180000 24.1860000
O 42.5510000 29.1780000 7.9820000
O 42.4750000 29.8950000 9.0420000
O 17.9110000 32.2460000 42.6570000
O 17.6640000 31.0300000 42.9820000
O 16.0470000 5.6510000 32.1640000
O 15.4430000 4.8160000 32.9270000
O 22.5770000 19.6620000 37.3680000
O 21.7980000 19.2810000 36.4240000
O 6.8750000 36.5960000 12.4200000
O 6.0000000 37.5260000 12.5370000
O 42.2420000 26.5250000 1.9380000
O 42.4480000 26.7010000 0.6850000
O 23.8330000 13.6490000 2.1500000
O 23.7790000 13.3740000 3.4010000
O 10.5990000 32.0440000 20.7430000
O 10.3850000 30.8530000 20.3190000
O 32.2170000 3.1350000 14.7920000
O 33.0200000 2.7180000 15.7000000
O 34.2680000 18.4510000 30.1840000
O 33.8050000 19.4910000 29.5940000
O 38.9450000 0.8630000 25.8420000
O 39.4480000 0.2180000 26.8290000
O 27.4920000 42.9950000 18.5640000
O 28.4360000 42.8520000 19.4190000
O 42.1530000 34.9390000 31.9770000
O 43.3940000 34.6590000 31.8150000
O 25.0370000 33.7530000 20.1060000
O 25.6940000 34.4260000 19.2350000
O 8.9370000 25.7470000 33.5440000
O 8.9560000 24.7250000 34.3170000
O 15.3980000 36.3380000 33.8720000
O 14.8690000 37.3940000 34.3710000
O 42.5040000 15.4990000 23.5400000
O 41.7920000 16.2500000 22.7840000
O 37.8230000 7.6290000 16.6930000
O 39.0290000 7.9560000 16.4050000
O 38.6150000 12.6750000 35.6960000
O 39.3490000 13.7210000 35.7990000
O 20.9260000 13.0060000 23.4640000
O 21.9050000 12.2370000 23.7710000
O 44.7710000 18.9850000 15.7980000
O 45.1940000 17.7740000 15.7990000
O 13.6610000 30.9280000 28.3890000
O 13.4780000 31.0900000 27.1300000
O 9.1130000 25.2430000 37.5790000
O 9.6230000 24.2870000 38.2640000
O 21.3090000 14.5390000 40.3840000
O 20.3420000 14.6790000 41.2140000
O 1.3020000 1.0550000 18.0470000
O 1.9690000 0.0010000 17.7510000
O 36.2950000 21.0570000 6.8500000
O 36.2260000 22.1880000 7.4490000
O 41.8550000 42.6520000 35.7520000
O 40.6290000 42.9380000 35.9960000
O 2.2520000 27.4850000 36.0110000
O 1.1970000 27.1050000 35.3890000
O 6.1100000 21.1860000 27.0980000
O 6.1020000 20.9650000 25.8350000
O 29.6440000 8.4010000 7.5580000
O 28.9230000 9.4510000 7.6990000
O 42.2030000 42.6290000 13.9870000
O 41.0550000 43.1980000 13.9560000
O 25.8680000 42.4100000 8.3970000
O 25.0380000 43.3350000 8.7100000
O 10.0930000 17.5890000 14.1840000
O 11.1880000 17.7100000 14.8400000
O 7.1180000 28.7640000 37.8820000
O 6.3340000 29.4670000 37.1500000
O 16.1300000 24.6260000 43.9280000
O 17.2570000 24.0190000 43.9850000
O 3.6080000 22.6500000 0.9100000
O 2.4500000 22.9460000 1.3750000
O 1.1050000 42.2030000 5.0640000
O 1.6220000 43.3710000 5.1710000
O 16.5850000 42.4430000 19.4980000
O 16.9160000 43.6810000 19.4650000
O 20.9180000 22.2180000 3.2300000
O 21.8800000 23.0660000 3.2020000
O 15.7080000 40.6800000 30.4380000
O 15.6460000 39.4480000 30.7870000
O 24.5700000 23.9650000 37.2490000
O 24.9790000 24.6750000 38.2350000
O 15.2970000 45.3470000 8.3080000
O 15.7940000 44.2960000 8.8470000
O 37.5950000 23.2290000 34.8290000
O 37.6690000 22.4680000 33.8000000
O 22.5380000 42.0080000 39.6860000
O 21.2830000 41.7710000 39.5770000
O 16.4260000 20.2180000 35.5700000
O 15.7010000 19.7860000 36.5350000
O 16.8520000 30.7840000 18.8740000
O 16.2190000 31.8740000 18.6360000
O 10.9840000 32.3680000 43.1430000
O 11.2620000 33.6020000 42.9340000
O 36.8350000 32.5920000 1.5530000
O 35.6700000 32.0650000 1.4590000
O 33.3980000 39.2840000 39.9810000
O 34.3280000 38.4900000 39.5970000
O 31.4930000 24.9210000 22.8300000
O 31.5430000 23.6470000 22.9670000
O 20.6460000 10.3020000 10.1350000
O 19.9960000 10.7470000 9.1240000
O 19.0770000 36.2130000 26.6090000
O 18.5690000 37.3870000 26.6910000
O 20.9950000 27.1020000 2.3720000
O 22.0930000 26.4440000 2.4350000
O 27.9650000 6.4620000 44.3170000
O 29.0660000 7.0940000 44.4940000
O 11.3480000 7.0760000 42.2950000
O 10.3820000 7.3390000 41.4940000
O 29.9050000 32.1200000 42.3240000
O 28.9220000 31.2980000 42.3080000
O 3.1760000 6.0310000 11.2510000
O 2.3630000 5.5010000 12.0890000
O 33.0280000 29.2220000 26.1170000
O 33.6720000 29.7350000 27.1000000
O 2.2920000 13.1570000 8.4360000
O 1.3570000 12.2920000 8.5800000
O 14.8190000 12.2310000 44.3810000
O 14.7710000 12.3960000 43.1100000
O 31.5060000 24.1900000 33.6140000
O 31.3040000 24.3190000 34.8740000
O 35.7870000 27.2340000 25.5050000
O 35.8050000 28.5160000 25.5340000
O 32.7460000 0.5660000 9.8650000
O 31.5640000 0.9990000 10.1090000
O 0.5110000 24.3530000 27.7410000
O 0.5030000 24.0650000 28.9900000
O 27.7760000 9.7200000 23.1530000
O 26.9300000 9.5520000 22.2040000
O 33.3050000 12.5990000 36.4620000
O 33.3370000 11.3170000 36.4730000
O 4.9010000 27.6290000 14.8150000
O 4.0740000 28.3300000 15.4990000
O 12.2190000 30.1170000 39.1120000
O 11.6500000 31.0970000 39.7130000
O 24.5090000 41.7800000 37.9200000
O 23.4390000 42.2890000 37.4320000
O 13.8650000 31.8040000 24.5370000
O 14.1890000 30.6040000 24.8490000
O 35.2280000 42.1740000 25.6910000
O 34.7770000 40.9740000 25.7110000
1050
Step: 20000000 [45.36 45.36 45.36]
C 34.7435123 12.3852013 22.9201383
C 27.5301707 32.0168479 38.3093828
C 35.1692949 40.1732595 39.0468120
C 35.7169092 30.7449108 4.4125298
C 8.0833005 19.5836714 11.3589953
C 41.0836749 41.9948160 21.0668987
C 29.7057377 38.3082430 3.1784267
C 44.8960843 13.7692827 40.3693051
C 33.9650668 40.4702599 1.5176709
C 27.1503368 23.0618840 38.2963251
C 19.3114517 32.9137077 11.0612878
C 24.3453412 1.4690019 14.4268850
C 11.9167501 34.1604188 11.2690137
C 38.4952823 23.1500088 35.4712292
C 32.9963306 43.6490061 30.9502527
C 45.3503117 41.6146807 3.5417645
H 44.9263373 34.4467806 22.3874043
H 9.0784333 7.6874637 26.5375510
H 22.3740822 6.6223521 19.0398144
H 8.4393193 22.8163137 39.1538847
H 13.1552753 37.9589781 10.5960469
H 33.2174088 11.6628547 7.7369548
H 28.8940450 32.5258986 17.5395774
H 14.9457638 8.0353538 39.2719476
H 17.0591598 37.3340702 28.8774893
H 31.9983545 19.4339575 20.9766549
H 24.1560203 0.1248132 0.1886871
H 11.7965348 30.7800863 31.6184543
H 24.1887362 35.7900704 36.2376046
H 5.9754424 40.6149259 37.6856444
H 10.5380777 2.9264347 22.5577502
H 33.5463741 12.3650926 18.9785925
H 41.8115650 33.0087689 21.9165812
H 16.7005770 9.4341977 32.0472998
H 12.2389219 33.8577497 29.2209353
H 17.8683902 27.1073194 27.2752661
H 15.1383882 32.6085632 26.2766259
H 1.5371130 26.3470205 25.5465544
H 23.0718362 12.6738035 31.0520557
H 32.4520429 36.3083291 24.0693513
H 21.5102219 16.7795574 43.2374397
H 40.5278101 15.2649981 35.0390642
H 22.1524755 18.8156843 18.0495592
H 43.9010418 39.6481546 39.4306583
H 23.5984571 22.0588013 16.1481740
H 31.0122479 18.3545558 20.6213079
H 17.8663561 14.8036330 14.0591452
H 40.7902299 38.7010613 11.8271791
H 21.5789015 43.6421797 19.9986674
H 16.3393593 22.7528561 43.5308037
C 15.6372330 12.6526592 3.5197968
C 38.2788104 20.0635496 29.8209438
C 17.0970145 20.0050066 18.4785512
C 9.4888344 25.2192825 43.8900493
C 6.4965420 15.6700011 34.6752065
C 10.7714771 37.5367090 43.2857408
C 1.1163034 20.6002165 35.6010992
C 4.2463211 25.3551225 3.8359332
C 40.4021775 20.4504960 0.9550266
C 10.0328776 44.1455887 13.2669461
C 44.8138299 39.1463401 9.5798294
C 4.1612483 15.6122329 27.1533881
C 36.1194522 0.8063997 41.1122912
C 15.6822965 41.6143154 3.8570158
C 5.3861405 0.3086689 32.5434185
C 23.3995420 9.8798698 15.4531069
H 17.9322208 12.4419128 19.3742104
H 39.9252759 7.7637879 33.9426426
H 6.0986234 27.2614108 41.6222599
H 37.1479402 16.2548854 40.0505987
H 11.1165059 36.2643022 15.0407774
H 34.5174465 9.4095614 1.9098900
H 27.5912566 27.6897121 30.9521988
H 27.1710284 37.3156832 41.7571930
H 9.1612839 15.7004927 42.8236528
H 42.8271296 28.8844432 30.0050882
H 25.7263625 17.1875039 14.1515128
H 34.3281658 19.5966195 32.0040913
H 37.8214274 13.1906044 44.4038310
H 10.7602787 33.9183386 28.8346840
H 23.6306106 13.9391758 19.8434676
H 1.9291860 42.3131301 29.7525511
H 16.4080570 41.4528802 12.4676278
H 40.8463515 29.6025156 12.8239654
H 6.6728889 44.9168649 24.2123698
H 21.0863452 32.5946284 28.1205837
H 7.2517468 43.4980511 24.7773064
H 29.4759453 17.0050466 7.1783086
H 14.5031432 40.8080168 22.7597622
H 1.1347642 34.7544810 17.7186613
H 3.9437357 44.9366248 42.6819974
H 6.7278046 28.3072042 18.9068884
H 4.8336889 40.6585507 36.7117540
H 44.0014263 27.3957534 35.8421548
H 18.7594705 26.0083027 13.2235954
H 26.6189903 28.5116862 27.1245964
H 20.6147470 19.6419267 0.4755684
H 20.9696765 24.0937490 21.0878872
H 8.5199945 40.2779322 30.0787574
H 29.1709721 35.9574533 10.1250930
C 7.6674625 2.7224466 45.2906491
C 6.6053377 18.6252953 25.7500824
C 22.0278322 10.5740576 39.0625956
C 18.0306913 28.6840112 24.1778149
C 42.8816453 2.8659077 0.1632555
C 39.4765656 8.2455415 36.1525334
C 27.4077498 33.1473575 45.2763116
C 12.3795607 9.5902646 15.2099471
C 28.3941270 0.9452412 41.6048455
C 30.5330024 13.9516658 16.3190469
C 37.6744353 16.7398892 10.5599280
C 5.8650024 38.1443136 37.3352478
C 3.6143332 28.4408451 35.8287669
C 12.5753708 42.1134538 40.4452670
C 0.2538650 30.0565976 0.0597979
C 44.9980626 40.9685098 41.1537646
H 20.8854181 18.4172134 1.7081456
H 16.1019316 21.3880835 43.0554658
H 42.5932738 17.4538336 29.7590621
H 26.6932173 19.8615445 33.2338003
H 22.7389414 15.8410747 11.1264062
H 9.7997965 22.6974508 39.0263807
H 40.2772098 30.1702644 11.7937683
H 29.1365154 17.3727029 8.5143407
H 23.2613182 2.2996346 11.4855663
H 22.6724418 17.2556863 11.3259583
H 44.6444706 39.0483075 38.2639803
H 19.7085088 32.4443502 28.9859768
H 15.1411135 39.8757752 10.8499108
H 17.6070683 13.7030925 12.7207767
H 28.4785136 35.7649706 42.6848295
H 30.0828851 21.1768794 28.8897915
H 2.3262137 35.3040178 40.5128051
H 42.5938209 24.3371107 42.2903048
H 22.9323979 39.0334944 36.6722749
H 33.6053821 20.5286212 30.4989947
H 19.4774020 17.9742220 26.6655938
H 44.0920528 19.6368959 31.7840092
H 37.6174236 9.7163625 26.3398517
H 25.9529188 8.1752251 8.9673529
H 15.2170793 26.2351916 38.3423706
H 23.9008801 4.4159064 28.7895148
H 7.5717210 24.1630827 14.9902661
H 3.3426713 7.2584041 5.6844206
H 2.9451226 10.1945789 14.4905086
H 0.0520137 21.8238438 44.7484769
H 13.4086725 12.3301674 15.3252144
H 11.4620443 2.8583450 23.6179727
H 7.4710677 5.4456231 36.5218699
H 12.0462981 25.8881346 18.3265674
C 18.7618552 12.1876091 24.7194281
C 26.7554969 35.6673240 15.3272242
C 41.8145854 30.2751528 43.1559175
C 26.5468963 19.4804932 11.8603659
C 15.1224061 10.8018984 43.7246113
C 42.5896118 2.8640976 28.0287275
C 44.0110388 28.1991645 40.8397685
C 39.2608351 23.1722692 8.0258067
C 16.6116950 45.0820306 24.1229611
C 17.3430003 44.0721778 40.3723674
C 15.2269621 16.7958100 34.9068233
C 45.0431450 11.6273843 8.9302359
C 20.7198183 4.2124138 42.0217029
C 30.1233796 28.6709825 34.2789217
C 1.2503000 42.9645436 9.3285478
C 36.9324959 20.6856863 15.1892608
H 22.5243323 14.5444475 20.6388554
H 14.5676649 0.7542741 4.2334039
H 29.6143415 9.4766551 2.5947468
H 35.5277922 39.8156262 4.5489854
H 6.5149427 39.7427278 33.2506074
H 31.6158418 26.6511943 24.7739287
H 3.2830901 35.6635800 39.0204397
H 30.2486308 9.2222635 2.1471813
H 42.3180623 25.6163803 20.0773055
H 20.0176760 35.2410906 22.0161289
H 36.5386850 33.1708833 24.6401017
H 7.0586939 24.8534676 13.9025221
H 21.9102794 0.7609833 8.3014543
H 4.2621149 15.2831259 0.2603137
H 6.5508442 16.5244909 8.5535451
H 1.1151171 27.2240006 26.9949103
H 3.8801639 13.9242027 44.5980136
H 22.9160672 41.5055770 43.9931063
H 28.3333184 7.6371058 33.1193258
H 12.4624467 35.8218052 28.2343597
H 1.8561055 8.7753124 19.4672796
H 33.1954794 36.3397061 22.9030575
H 24.0677773 1.1272323 45.0013805
H 13.0061024 35.3979092 20.3659569
H 36.3187335 15.2846914 38.8287576
H 33.6893532 27.0818097 22.4161009
H 37.8025695 3.7049327 4.3732155
H 22.5524944 18.2186953 16.5905011
H 32.5351354 21.9767105 9.8897123
H 18.6107494 35.9243051 21.6281063
H 35.0824132 14.0088084 16.6771305
H 9.1576284 34.7713484 7.5327543
H 10.4329379 34.2401745 12.9807627
H 1.8714909 20.8450783 7.4463389
C 0.7754716 43.3197650 18.3803503
C 25.0498702 26.6299932 39.6579060
C 24.4090840 41.3434050 4.8460458
C 26.4823008 43.4633968 21.4073879
C 44.8874888 0.1361425 21.0802769
C 17.4058087 20.8995496 24.3142946
C 18.6244851 25.4746804 3.8041313
C 5.1009110 33.2259957 19.0672766
C 33.5589645 43.9171086 40.1903191
C 24.4487642 43.1505989 25.8259414
C 34.1428371 40.6405643 17.4197956
C 0.0939302 35.4437046 36.3353659
C 18.9470598 36.2234906 12.5031566
C 15.5083832 5.3993837 42.4520967
C 8.6269833 25.3787451 30.7913248
C 38.4631161 22.8924698 19.2098164
H 44.4357020 14.6174868 1.1437179
H 12.8732028 13.4315888 14.0940413
H 10.6121097 36.7742102 15.7645827
H 1.3034976 31.2524911 40.3455157
H 25.9766844 27.7469967 30.9569780
H 42.9156328 32.1841850 22.1294336
H 27.3762475 18.5362952 33.5872934
H 43.4025662 28.9059537 31.3668561
H 24.5240496 1.5411561 29.8637769
H 15.4714927 6.7269341 40.0229294
H 26.2636069 37.3275433 25.6454879
H 28.3021891 6.3675759 11.7813983
H 2.0594809 32.3209772 40.6391041
H 20.9339748 0.7114326 7.2678227
H 22.1605293 18.3404523 40.9551975
H 15.1816282 42.4975888 12.0851999
H 29.9556427 36.6446844 10.3690942
H 39.3944272 1.9570440 16.6955449
H 24.1609032 9.2121601 22.3764059
H 21.2664313 45.1087104 8.8278094
H 10.6416408 30.9400460 30.5393585
H 40.4348231 10.6460034 9.1400407
H 9.1349606 41.7750998 29.9844621
H 8.3455771 11.4252725 11.5120198
H 24.1985082 1.8414955 10.1728978
H 31.3804286 26.3390670 26.4837294
H 40.5981103 1.7389779 29.9287583
H 27.3695151 16.6122836 14.4536883
H 32.8634987 22.6397730 11.5296042
H 9.1435754 34.6325444 5.2347611
H 40.6587902 40.1781035 11.3678584
H 10.8938316 26.5246657 18.6669506
H 45.2306287 16.0972116 1.4251759
H 16.0883301 6.9582840 8.4952782
C 33.0259517 42.8537956 12.0479531
C 38.6469013 8.9011799 11.2401069
C 16.3116066 34.7023899 35.5346609
C 38.9649232 33.4398392 21.1514117
C 36.0961816 1.4451993 17.8788132
C 28.4274966 6.8400640 21.1140438
C 34.3278739 2.2157487 11.8448977
C 29.0679980 22.1931233 45.2798487
C 42.2477237 33.4205067 40.9248248
C 21.3583878 19.6306038 33.4674770
C 30.8232158 17.6484336 13.7789513
C 0.7122789 37.4417603 6.0671212
C 4.1978201 28.7364781 44.7624734
C 37.8874984 16.5191181 35.9323785
C 19.8453926 32.6804828 38.7414279
C 43.6319625 23.0904440 34.4841381
H 15.8600056 5.5613497 28.9129319
H 16.3885646 32.9605968 25.3247579
H 13.4046573 23.6371550 18.8158859
H 30.0185155 26.4172492 38.9342123
H 14.3478148 26.4478914 39.6517116
H 5.5177333 3.9019158 2.8542082
H 30.7735655 36.1445714 10.5220083
H 41.1934922 15.6250582 33.5785344
H 21.3088892 27.7903707 5.2163669
H 18.7402488 13.8437147 20.0135068
H 6.4114803 26.6966093 19.4622420
H 20.7880946 0.6008509 8.3569651
H 10.2117556 33.1916318 13.8767222
H 34.4195290 22.1015163 10.8116554
H 22.8207366 36.8716428 35.5784837
H 39.0934753 1.6496526 15.1230802
H 38.5862547 18.6330557 35.9157839
H 41.5016802 10.5439549 8.2887391
H 22.6861302 7.6592355 17.7154361
H 32.4250573 12.1827844 6.3928213
H 13.6197673 36.7744648 19.9233276
H 14.8044535 26.7247057 4.4126582
H 15.9748682 1.3854128 3.7535752
H 42.8677615 41.3849707 39.1954548
H 35.6578918 39.7128861 3.7177410
H 43.4066580 19.6625332 33.0118860
H 23.4812615 39.4115839 35.0542322
H 27.9245439 21.8301128 33.2328520
H 0.6349974 9.0394251 20.3766782
H 28.3031814 27.9563387 18.9377479
H 21.1025778 22.6100319 21.2208266
H 23.4552922 8.7838859 23.6384715
H 6.9098975 16.4634277 7.2405310
H 4.2320549 1.3101738 42.7022921
C 16.3146883 42.8946619 8.6275214
C 21.6434713 37.9788712 0.9659941
C 25.3222164 32.7970250 8.7203187
C 33.9464377 44.0619764 23.0285657
C 26.2618099 43.6829605 41.0255915
H 14.4702604 5.5546113 19.9747553
H 12.6359860 44.9251825 43.1209100
H 2.4020546 41.9606233 28.2905095
H 23.6510541 3.2595713 27.7444514
H 9.9156409 8.7198589 27.4587929
H 21.7596503 23.5367333 20.7330848
H 25.2685701 38.6281852 25.4516674
H 7.7363953 35.2182792 5.2365756
H 3.5186641 7.6181339 27.9215870
H 41.8572490 1.1675500 29.9884951
C 10.4446576 44.2514522 2.6582726
C 19.5929148 41.2566371 33.0458797
C 28.3851975 20.9986157 17.4176948
C 30.2671627 1.5393174 24.2292554
C 24.6257889 28.5634590 8.7897803
H 13.5500317 37.0392898 11.9109254
H 18.4845458 3.1393413 44.2578032
H 5.6409507 28.4272707 42.4381142
H 11.8063326 36.9301793 27.4869113
H 33.3633642 22.2043962 10.7950204
H 37.9777274 23.2193600 14.0419904
H 36.3644901 27.7987242 31.5311959
H 41.3579984 8.2945878 34.8488583
H 36.8311529 36.6492244 11.9066684
H 45.2099995 27.1442136 36.8809525
C 2.1229872 21.3012405 39.8382514
C 23.7494606 20.3042243 41.2775266
C 7.8243754 29.4781885 4.0863635
C 6.2920845 5.9661266 44.0641104
C 13.9062177 17.3242371 8.3651164
H 4.0426775 35.9166755 1.9354539
H 34.9421092 33.6131057 33.6665746
H 16.6922654 7.9778443 14.3361784
H 26.3464667 30.3019765 27.7098121
H 21.5954608 26.6711109 4.9011296
H 8.9534116 5.0870740 35.8626345
H 29.5193020 8.7744680 33.4636505
H 36.0702265 14.8325486 17.5454549
H 1.3695495 31.4516643 13.1948084
H 28.4220742 5.4764931 12.8686946
C 4.9320811 1.9474642 6.6050849
C 39.5281856 16.0813532 13.6141747
C 10.3847038 14.6840120 4.7243242
C 13.2182360 1.9104540 1.9999233
C 31.6304126 3.0197138 6.9758861
H 17.2942289 8.3870623 12.9333420
H 21.6169517 12.2975281 30.9935679
H 0.3726766 40.7525655 16.9344542
H 22.6844571 32.6748117 23.9457180
H 1.0533204 22.0426390 7.6168485
H 15.1205150 40.6851160 9.5071321
H 30.2937758 25.2133157 38.2858164
H 43.1504162 26.9898951 1.0337576
H 11.8031010 19.1393033 8.1324509
H 25.0369987 2.5595215 28.3998301
C 12.0960081 24.0237452 12.7383344
C 14.4815156 6.6477511 14.7797508
C 15.8958158 45.1278922 31.7305045
C 21.5203820 17.0881913 7.2349478
C 17.8593280 12.3274924 28.3585319
H 26.3633561 9.3519689 8.5686353
H 4.1746403 7.0856101 26.4940383
H 42.9495130 25.4263672 43.4040830
H 9.5195974 11.7539818 11.5139115
H 29.9916557 32.8324726 16.8071323
H 29.0871166 34.8611483 41.4827068
H 5.9339847 35.8741304 1.9038515
H 24.9999274 9.9680640 42.9505554
H 18.5724397 37.2108916 28.6442756
H 26.2993206 10.6223393 43.4920723
C 6.4037573 7.6183577 27.2654576
C 29.5254409 39.5046905 21.5093911
C 41.6834223 12.7674754 19.5082925
C 24.7526070 44.2498615 30.1603324
C 38.6251170 11.0670486 4.7876297
H 1.2694882 29.8959782 13.8301598
H 20.2066894 0.9565394 8.9438709
H 3.8573218 39.0337289 22.8772189
H 3.7053366 21.4410464 12.6421358
H 11.7231353 36.9027275 16.2090902
H 4.9320795 2.5041686 3.1811800
H 21.7877457 23.4369383 19.7211114
H 44.5358849 26.8966263 0.1351594
H 39.6539960 23.1550732 13.7326574
H 45.3107859 39.3290795 16.1957477
C 33.9175627 39.6396815 14.5327457
C 34.8826778 32.5257567 30.4743100
C 22.5132024 43.4139627 34.8070817
C 4.0557483 11.8659470 9.2766198
C 21.6238143 16.5331572 23.1950163
C 8.6674399 15.9814656 13.2605185
H 11.3050548 43.9177177 43.4076411
H 38.2748941 36.8831049 12.4594541
H 39.0607469 13.3145993 43.8164868
H 29.7224471 27.4328614 20.0386273
H 16.2787951 27.6261828 27.8801809
H 8.9768176 17.1756694 41.7174917
C 15.1347754 13.5756443 27.6828152
C 28.3045622 32.0521587 12.4573725
C 7.9480545 21.0681921 1.9749631
C 44.2256926 27.8472384 16.1974853
C 38.9951880 38.7355427 26.6379765
C 18.8508492 6.2002549 19.6222040
H 37.8767646 32.6344933 25.0503438
H 21.4996646 16.4691679 41.8393500
H 28.9538835 21.5500416 34.5235341
H 2.6321706 8.5149206 6.0866399
H 18.3957329 3.9599632 43.0415116
H 9.4087885 36.0867079 6.4325685
C 26.3619947 14.5102802 40.7587471
C 3.6185873 34.5881782 43.2782131
C 38.6795323 20.8249428 22.6404188
C 4.4119806 20.2637043 32.3120081
C 39.4359008 28.5792000 0.5775659
C 13.9370649 3.3228773 39.7178327
H 25.9641826 29.3442931 26.9537985
H 12.8240540 19.5267335 7.2501844
H 14.8726641 6.0843518 27.9550538
H 33.3361191 22.9860584 10.1761883
H 41.8683356 18.8710150 29.7493986
H 7.9299183 39.9663420 33.0797577
C 43.5291179 17.7613277 17.2568236
C 14.6720236 20.7772063 44.4151604
C 13.6830727 25.7643240 5.9758628
C 36.8425587 23.9145171 3.8846307
C 22.6914255 8.7000983 33.9191574
C 21.7828339 5.2830636 14.2855120
H 37.5920192 12.3924062 16.3025967
H 15.8595174 5.6114332 7.6352188
H 38.6336328 15.9556145 21.6785021
H 34.2642160 10.9303816 19.4570058
H 30.0388301 37.1151952 11.4511724
H 36.5328007 4.7919960 5.0166237
C 38.7535394 37.4229988 5.8662222
C 23.2835245 17.5517258 25.7904916
C 4.7781703 16.2911505 16.0127361
C 11.9659503 21.7142038 39.9378078
C 1.3378551 41.8161037 32.9946284
C 5.9394511 2.7278242 12.3234144
C 39.7261802 0.1840982 36.1089830
C 30.5830774 16.4252664 22.3174051
C 43.5090347 44.2388951 6.4594855
C 3.7513630 6.4708340 36.8839828
H 22.4505747 24.3327911 20.9323566
H 14.1084935 4.5368548 20.7033162
H 2.1561576 10.2164806 15.8189130
H 33.9898217 10.2252635 0.8265202
H 15.5886518 26.8384525 5.6573629
H 13.3812441 39.8171092 22.4937500
H 16.0716062 7.9594471 32.0024739
H 10.2792394 37.5977370 15.0431047
C 39.6875153 11.3447214 37.8119338
C 25.3688502 19.4587382 19.3533697
C 9.4951986 17.9443026 24.1321696
C 30.7469144 2.5374455 34.3731204
C 8.2388246 31.4542921 18.9251790
C 25.1712481 25.8017049 15.0538967
C 29.5750944 34.9868786 21.5484801
C 36.4793658 39.2791783 10.6771129
C 29.0633270 8.8337001 14.7828591
C 2.2318152 6.7871784 9.5409116
H 19.3863127 18.2965252 25.4176923
H 10.2304599 35.6447287 15.7556926
H 36.4097763 33.3615436 33.3929462
H 41.8083687 41.9281783 37.9374228
H 4.5211563 38.8731286 24.3208262
H 24.2593004 32.3069111 24.0141120
H 39.0190848 12.1014689 16.7286530
H 44.4991794 20.9352165 43.8796835
C 22.1714598 8.1887748 28.1441710
C 13.3351431 31.2757184 16.3076150
C 45.0092146 28.4816453 8.4703339
C 30.6025474 32.6834327 43.5745901
C 37.1097960 43.0928598 16.2159817
C 13.6492875 2.1448881 13.1388209
C 16.5541288 10.9798238 17.5211598
C 8.6646226 42.8627596 39.8118487
C 41.3079498 8.9284195 39.5759192
C 44.8413015 1.7099491 10.2153548
H 24.9234774 29.1919397 26.1942215
H 35.4132375 28.8535301 31.8503229
H 21.3699074 17.3844745 40.0755589
H 0.5123304 36.4501245 18.0266691
H 7.5002847 34.8296929 12.2271880
H 38.4336921 19.9453045 35.6880759
H 7.8541127 34.1142741 10.8511926
H 38.2374643 14.9163622 22.6859790
C 42.5601122 43.8870340 36.4609263
C 1.9456075 31.3183657 28.2880342
C 26.0469616 4.7848810 38.2938493
C 2.3267901 18.0775055 7.7013114
C 19.7509294 3.3067280 26.4160706
C 26.5690007 4.0206148 22.2439883
C 17.6417488 29.5745929 21.4000040
C 32.1222055 2.6480958 44.6272912
C 44.0186567 5.6279920 16.5695305
C 5.4054819 43.3071779 10.5590849
H 21.2997877 0.1287883 19.1352947
H 25.1070577 29.0415150 27.5195559
H 19.4449906 26.1180307 11.8122625
H 32.8169275 28.1709925 22.0940479
H 12.8831070 24.0751249 17.5739801
H 28.6157201 38.1398404 41.6032057
H 0.1202304 33.2434027 21.6265653
H 22.2717054 41.3507307 0.0661488
O 14.2822811 18.4264772 8.9325398
O 9.5940049 18.6334924 25.0373422
O 9.1794237 22.3012100 39.4504421
O 36.5920415 1.9629319 41.1188054
O 1.5724693 21.4647329 6.8080430
O 19.9404707 18.5196879 26.1003220
O 42.9365157 26.1008613 20.7500589
O 14.7935630 39.8918463 9.9946589
O 25.6882985 9.7873766 43.6046019
O 11.5603268 33.2608809 29.4559093
O 24.2082056 2.5408023 10.9706835
O 3.1750158 21.1613633 39.5082710
O 0.3655581 27.6899065 8.8469952
O 4.7728765 15.0277754 26.3280657
O 37.3458773 22.7712376 19.6100840
O 15.4185698 5.8887648 14.8726917
O 45.1230271 39.9780092 41.7342756
O 24.4266903 8.7437077 23.2018437
O 16.9425654 30.4773577 21.5454531
O 39.6409859 23.1379067 18.9198191
O 22.2129479 6.3460547 14.1557847
O 21.0368429 4.2902806 14.4053394
O 22.9475864 10.1957862 16.5430725
O 8.3674011 14.9693597 13.8099972
O 20.1138509 36.0989883 12.6824448
O 23.2568176 3.7967871 28.3665402
O 15.8862693 41.8319152 8.7060341
O 39.6344762 29.8342468 0.6467269
O 34.1060290 40.2351648 13.6109946
O 14.1932622 1.7314803 1.2297772
O 18.5942125 27.6435782 23.8247391
O 9.3034114 42.7444810 38.7357276
O 6.4849310 19.6815351 26.1598616
O 4.5278625 34.2035467 43.9239863
O 13.4231415 37.9993000 11.5403396
O 19.6582864 3.7693936 27.4455452
O 4.8862645 6.2269616 36.8382065
O 43.0940730 24.3790527 43.2353446
O 42.7991991 29.3879397 30.8112353
O 24.9765726 43.3528415 24.7991384
O 25.3186716 14.5702431 41.3701266
O 31.0379978 31.6607939 43.2343915
O 44.1631974 40.1657582 9.6285597
O 29.7021923 38.7953539 22.4078795
O 29.7160020 21.0479261 29.6938983
O 23.7733277 36.0946103 35.3268007
O 16.2652189 10.9673802 43.4127298
O 40.2373171 21.5513908 0.6011640
O 30.2484368 15.0638583 16.3541078
O 25.6591316 19.4621343 18.1331469
O 20.6734793 19.2897408 34.4659965
O 40.3382240 22.7119410 8.1419305
O 43.7710002 18.7577925 17.7943723
O 0.6249296 11.0203959 8.8120376
O 8.4624461 16.0487699 42.1556346
O 29.5782006 21.0618851 44.9076273
O 24.1599975 42.9925628 26.9356386
O 28.5353808 23.0431292 0.5622283
O 41.1884313 33.1443096 40.4679482
O 39.6519940 23.3764619 35.8407006
O 28.7128718 20.0789815 16.7985930
O 7.4276459 31.9508035 18.2718038
O 36.8645609 32.7880293 25.4343204
O 11.5685388 36.2447846 5.1231442
O 1.2499436 32.3529060 40.2680382
O 5.1812317 6.2907364 44.3525560
O 6.6686420 20.7746247 1.5521623
O 22.2928326 38.8286507 1.5438025
O 39.5963846 9.5779593 10.9923835
O 40.1674443 0.0642442 35.0140368
O 18.6900924 31.9239464 10.6854281
O 16.4785947 44.5392373 39.6728023
O 4.7489687 3.5171336 3.2326484
O 0.0905122 0.7428964 10.1293589
O 43.0038897 16.8555614 16.7567698
O 9.3777462 40.7755379 30.3832646
O 13.4860146 7.2304739 14.6115256
O 10.8588183 30.5155235 31.4188626
O 35.7524103 40.0394974 10.3236045
O 11.8528126 41.5455927 39.6362991
O 25.1440984 43.7411584 40.7418605
O 23.4650025 0.9948240 15.1812751
O 14.5396381 4.7054741 19.7635828
O 35.5410064 45.0688291 41.2346974
O 30.1796539 1.5901672 34.5606404
O 22.4607837 11.8863966 30.4314690
O 39.2292699 0.2371262 37.1587921
O 41.8021795 3.2309044 27.3132873
O 38.2759240 15.0754988 21.7269507
O 42.2880164 32.6025736 22.8149694
O 18.6751440 25.5859089 12.1359217
O 28.9971040 35.9890930 41.8208995
O 44.6053882 41.7642067 40.4362416
O 24.9951376 2.1721327 29.4336693
O 13.3095622 16.6340705 7.5698016
O 16.2195318 8.8054328 32.6224390
O 22.0866934 11.3811740 39.9165216
O 0.9026141 42.2620036 33.8702670
O 39.1503820 27.6077972 1.2162214
O 28.3504612 34.9223046 21.7351483
O 29.0039814 5.8069247 12.0881287
O 15.3158601 35.4023799 35.6769987
O 23.1940164 39.7628502 36.0197126
O 39.4989603 38.5148945 25.5911277
O 10.9069849 44.5557436 13.9163490
O 15.5799145 5.9577799 8.6171416
O 7.3930940 5.5648182 44.1973594
O 36.4031441 31.1518907 3.5020329
O 12.8023254 2.7815372 12.4840665
O 35.1493626 30.3400931 5.3976533
O 25.8853214 36.2329188 15.7971344
O 15.4540474 27.3053797 4.8565136
O 28.6066704 22.0779928 33.7620145
O 22.3005210 22.7037378 21.3714489
O 31.4897880 2.0043860 6.5056143
O 25.5306449 43.5494110 20.6918771
O 37.3788683 36.4584413 12.6713131
O 19.3628574 6.1981020 20.6964621
O 17.8621680 3.5729615 43.7160232
O 19.4816881 42.1184300 33.8436581
O 26.8133208 27.4420794 31.3250551
O 15.6758544 0.1816487 32.7135736
O 21.4654483 18.3715691 40.2268751
O 29.3746859 7.8404623 33.5102386
O 5.8659928 40.3679635 36.7695832
O 33.6133284 39.1215002 15.4929159
O 29.1364440 31.1214420 12.3295059
O 31.2508943 17.3138466 12.8242033
O 24.4139383 20.8226528 40.3332825
O 12.9212681 3.7864908 39.7691447
O 26.3243206 16.6818394 14.7118109
O 4.1814623 1.5534526 5.6094533
O 20.8380540 15.6668727 22.9141413
O 11.5483281 25.8125305 19.1541926
O 16.4905562 8.1493392 19.0738489
O 28.0243798 7.6530161 21.7579386
O 14.6541563 15.8581848 35.3887292
O 13.0479140 9.7052185 14.2378782
O 15.8765156 6.9273822 18.7093576
O 39.1422249 10.3385802 37.7536347
O 5.0501704 12.0164426 8.6832140
O 0.2450146 44.6878768 21.5523589
O 14.0501243 10.7734525 44.3280873
O 5.4886696 34.2617211 19.3875877
O 16.1025996 20.1846760 19.1044969
O 18.1548124 20.0105351 18.0771863
O 29.3114202 27.6786141 18.9267706
O 37.0213892 16.1416932 39.1561192
O 27.5344817 34.9183513 14.8841253
O 35.8186167 28.2150041 32.2404238
O 0.9511700 21.4893843 40.1550995
O 18.0501181 43.1295076 40.4527625
O 37.5837054 20.8815884 23.0178847
O 36.9376025 4.1470722 4.4033781
O 3.2056356 17.3519802 8.2705897
O 25.6175156 24.6850229 15.3246745
O 1.8378011 30.6873773 13.6675448
O 4.9739238 17.3454524 16.1690734
O 23.1628094 18.5700437 25.1894046
O 16.3385007 44.6120285 23.1772017
O 24.3664159 1.0062265 0.5664343
O 43.4173032 43.6611988 35.6606757
O 3.9683951 9.2274751 40.8877843
O 34.3375740 11.9361260 19.3928702
O 36.6967106 21.2944491 14.1844419
O 16.7593973 41.0804051 3.9549815
O 37.6175047 43.3419757 15.0908800
O 38.1222893 13.0257670 43.5354461
O 34.7725114 41.1061835 2.3036328
O 43.4231577 27.3161007 40.3159971
O 2.9926479 11.7326523 9.7587214
O 1.6587900 18.5931104 6.8886726
O 13.5184238 26.9214466 6.0496987
O 4.2849870 27.6008647 36.3549430
O 42.3241217 29.4658856 43.9519338
O 3.0863351 29.2886127 35.2381549
O 17.7903940 13.8756653 13.8677471
O 22.0864836 16.9109563 42.4322886
O 7.1405582 39.9059138 32.6213519
O 17.7063264 13.4229332 28.6851775
O 11.4548976 9.2188771 15.9793023
O 15.5652780 44.4260324 30.7372146
O 29.5430967 40.3620481 20.6905398
O 10.0265995 24.7264350 44.6935734
O 22.0791529 41.2941697 44.4792570
O 12.0407888 36.0881105 27.3081894
O 2.2799418 9.6714929 14.8936345
O 44.2202527 29.3354790 8.1380578
O 9.2138086 17.2713630 23.2590869
O 45.3369051 36.3310266 35.4962542
O 10.1283401 37.2314022 16.6589370
O 42.5061250 3.0276570 44.4676152
O 20.2194773 33.8221863 11.0395947
O 0.5482414 42.4254828 19.1827258
O 17.7508761 36.1150059 12.4247833
O 29.6842015 25.5095749 38.8606020
O 31.1113330 13.0135274 16.6310769
O 38.3924992 8.1480034 35.7343478
O 0.8948804 26.9004564 25.9465927
O 4.6638562 14.5193011 44.9487860
O 19.0127805 25.3387742 4.9597122
O 21.5370233 9.5124288 38.8085437
O 15.5215687 13.5754404 2.8714828
O 26.2695795 33.5430339 0.1814197
O 32.1653856 4.0260469 7.3476764
O 44.8099144 37.3053153 6.1620435
O 25.3247580 41.8620799 5.2554481
O 15.1404440 3.0731337 39.6412996
O 21.2226198 5.3067822 42.1721489
O 26.0100855 20.3390912 11.2615944
O 1.5034542 9.3696509 20.2596499
O 15.9448038 42.1146828 11.8948506
O 38.6080970 19.4815766 36.5986843
O 41.2727890 11.1785942 8.9669977
O 30.2889730 17.3650567 14.7673649
O 27.6307087 43.1543013 21.8521574
O 29.8647807 27.5473165 34.5878063
O 30.8133189 34.9987744 21.1408524
O 38.1114679 23.5936432 7.7973788
O 14.3516032 13.5040894 28.5305589
O 19.9742922 3.0526471 25.1983057
O 10.9301044 3.4171566 23.2503394
O 35.0607265 31.3266512 30.6859511
O 42.5230448 44.6889428 6.5179907
O 35.7666349 23.6100001 3.9723719
O 37.9253826 24.5065293 3.5862135
O 38.0120422 8.0387230 25.2402944
O 4.7288791 38.1946083 38.0101630
O 31.5800316 16.2232711 22.9657600
O 43.6637297 20.3737727 32.2199393
O 33.0749239 21.0537965 10.6420264
O 34.8527186 10.1692290 1.3646076
O 7.5892696 33.9581239 11.8043363
O 40.5622773 15.8068732 13.9277992
O 44.9384244 27.1914350 35.8684669
O 7.3618606 15.9136220 34.0822455
O 12.7977090 31.2292628 15.2621450
O 13.8517527 31.8085107 17.1736181
O 8.9666894 21.2866597 1.5218868
O 14.4202943 1.3669933 13.5479662
O 16.5403351 22.2264358 42.8998938
O 8.8959566 18.7912759 10.9037884
O 18.4883918 6.5788900 18.4685712
O 5.7117739 15.3038945 35.5010937
O 29.0676398 9.8085786 13.9623798
O 39.8880593 33.4449677 21.9100426
O 44.8932612 40.4300494 3.7659735
O 6.8044689 24.0275709 14.5500262
O 4.0067422 38.4550827 23.6666857
O 8.3723545 4.8837129 36.6245158
O 27.5130692 14.8855607 41.0333085
O 10.9212402 34.0351652 10.7683491
O 23.9804930 26.6400227 39.1836832
O 44.6882147 39.8051028 38.9000264
O 13.7432137 40.6695768 23.0019986
O 34.3644270 3.3557957 11.7370378
O 43.3382494 33.2591208 41.1234884
O 32.6768714 11.3004637 7.0133909
O 1.6235577 41.5789494 31.8145199
O 29.0097146 7.8362802 15.4993271
O 1.6977563 37.4421353 5.6076964
O 2.5678808 7.9550395 9.1809766
O 25.9003609 26.2580140 40.4542102
O 7.4845025 20.5723983 11.5521273
O 12.7747722 36.4150263 20.0581359
O 1.2302725 42.6776131 10.4465011
O 0.8611147 43.3278915 8.2769075
O 19.9472747 32.6188691 28.1000078
O 0.8785024 43.9377905 17.4420172
O 20.9961519 16.4077613 6.4418079
O 17.8987399 37.8163872 28.7844844
O 25.7167001 9.0884513 9.2615454
O 0.0305218 27.5629397 16.1717100
O 36.8030336 2.1820204 18.4224722
O 11.2877113 24.0640847 11.7787587
O 12.8843635 23.6601255 13.4941205
O 3.9128884 0.3811405 43.2041851
O 40.4919569 9.1668932 40.3345817
O 20.6834034 19.4642807 1.5337106
O 40.5062244 41.0981727 20.5226721
O 30.4233737 29.7394701 33.9399466
O 34.3995606 44.9888874 23.4653113
O 12.5065077 1.9264736 2.8331750
O 29.5784290 0.8181110 24.9168382
O 18.2137890 25.3228488 2.7252668
O 26.4228314 32.1938380 37.9650144
O 29.2664409 0.1964967 41.9429611
O 5.8699694 8.1602583 28.0834480
O 20.2366588 45.1771918 7.5628162
O 31.9952822 43.6740265 30.3979150
O 43.1447522 27.9863281 16.0023555
O 41.2812263 43.0618261 21.4030597
O 33.3452494 39.5908239 1.0307402
O 28.2923972 5.9337103 20.3467042
O 6.6922318 38.0277678 36.4490966
O 39.0571814 38.2281868 6.7614028
O 15.6922413 11.5024258 3.7261239
O 5.2050635 20.3923890 33.1056342
O 19.0715338 35.0481544 21.6995083
O 39.4774214 2.3568714 15.6548485
O 37.4587389 20.3517531 16.0962503
O 32.0156769 3.0188287 0.3534773
O 44.4798482 15.6406338 0.9630911
O 11.0344377 44.9186864 3.2533264
O 18.4910676 11.0947052 24.3704439
O 41.2339484 31.0233428 42.5186749
O 26.1256356 3.1009690 21.7181574
O 17.4537055 10.8948764 18.2590718
O 30.9952133 2.2675043 23.6424597
O 29.3268525 21.8313845 39.8957337
O 44.0909081 2.6252364 9.8443145
O 2.2727288 29.1894942 3.8535583
O 18.3761409 13.4532660 19.3330689
O 10.3781352 14.7839168 3.5296271
O 42.3636180 41.0198927 38.3763040
O 33.9564330 20.3422193 31.3911946
O 0.4773130 34.1096837 22.0582197
O 13.0965379 34.1130377 11.4698217
O 23.7845179 9.1047164 33.7858290
O 6.0108748 28.2629195 41.6267487
O 35.5072565 14.7848666 16.5410583
O 45.1543763 40.3476575 15.9555060
O 10.8460964 33.7604884 13.5265431
O 31.1501408 19.0320828 21.3676946
O 17.0587489 0.0174751 25.2295827
O 18.5451024 29.0979861 20.8890663
O 40.2384860 12.2916800 38.1686070
O 0.3115069 19.6552052 35.5522207
O 27.0724954 23.1095817 36.9505188
O 21.8217194 44.3182103 35.1756013
O 40.7011048 29.4151405 11.8933655
O 18.0711745 11.1447640 28.2580705
O 32.9927162 43.1839916 13.2138111
O 12.2023918 37.0572085 5.7564506
O 3.5994649 8.1017789 6.0884075
O 37.1528676 38.2372423 10.9591863
O 25.1605206 1.8044359 13.6573180
O 32.0483070 2.2649592 43.4713187
O 22.9813500 13.7394626 20.6279771
O 2.9731660 30.7729261 28.1595793
O 1.2628711 6.0109827 9.5182953
O 0.0028767 34.6262368 37.0610217
O 39.2855362 19.4264345 29.5893457
O 41.1849897 39.2644285 11.2004611
O 28.8143681 37.7880989 3.8081545
O 14.6854451 4.6570640 42.2296410
O 36.3279950 42.8922429 17.0723387
O 27.5996241 1.7977639 41.3764438
O 6.7016778 1.8216240 12.4115836
O 4.8945898 3.4022239 12.2597808
O 6.4112386 43.9963500 24.5369970
O 3.3313761 15.9636931 27.9494425
O 25.6881170 44.0322670 30.8275954
O 8.7884591 31.4092556 19.8786832
O 1.9338624 21.3505894 35.9210639
O 17.0966349 21.9712751 24.6445471
O 43.0734896 4.9409534 16.4957152
O 12.3959600 21.9687903 40.9519919
O 6.5412384 43.4406702 10.7697799
O 8.9641510 29.4022479 3.9993873
O 20.5108599 3.0100151 41.8364737
O 22.4753051 17.4558326 8.0214826
O 22.7934654 18.3633479 17.4992480
O 14.2320934 26.4130249 38.5377816
O 23.4319958 16.6692789 10.7981792
O 38.3969477 9.0222817 26.1732281
O 5.2984441 44.5313619 32.7564448
O 11.8663500 19.7116570 7.2958620
O 8.5174873 42.7056433 40.9043271
O 35.5408538 0.5942480 17.3339241
O 34.5865502 39.7410114 18.3427430
O 34.7153468 43.5938837 39.5932098
O 44.1234861 0.9857928 20.6364900
O 42.1285387 8.2176537 39.0402746
O 2.7177830 34.9870461 39.7314968
O 15.6870064 5.8175926 28.0090121
O 16.8271365 27.6969668 27.0642532
O 28.4832002 31.8526128 38.9627441
O 27.0898750 19.0181431 32.7359555
O 16.3535976 6.2466211 42.2667938
O 37.3772011 8.7421196 11.2714786
O 34.1329595 1.1162542 11.5539881
O 21.5373601 8.7683873 34.1354374
O 16.5811748 44.0555075 8.7162914
O 38.5340287 36.4020082 5.0049534
O 4.6804562 8.2016057 41.1639935
O 21.3156470 8.8321130 28.7324290
O 15.8612037 13.4149181 26.7383191
O 12.8999759 23.3121550 18.0630916
O 37.3999497 20.7713637 29.4589358
O 23.1169552 20.2131047 42.2465790
O 6.3534438 27.4801396 18.9903103
O 41.5415349 44.0901521 37.1302226
O 40.8023484 13.3985751 20.1537868
O 4.3522428 21.1594198 13.3053005
O 44.7410774 29.0136374 41.3207632
O 23.4916466 32.7728450 23.5084581
O 33.3913062 42.8039939 10.8421200
O 11.7821043 44.8032876 43.0826593
O 22.3452058 27.4206607 5.2832990
O 15.5978076 0.4709830 4.2323571
O 2.7289796 6.9768830 36.5631162
O 35.3170434 33.5701360 30.2250003
O 23.5622030 16.6045906 26.4537886
O 8.9591538 16.6437401 12.2049990
O 22.6513889 42.2792346 34.3903267
O 9.4873380 35.7086811 7.4621154
O 29.0286642 33.0116934 16.6562899
O 38.4619941 16.4101946 13.4814481
O 30.6649623 38.8668454 2.8621807
O 43.3512180 2.2549481 28.6212405
O 26.8389010 18.6542134 12.6922661
O 28.1777444 32.2920407 45.0792368
O 16.0301866 17.4854925 34.2995666
O 9.5864841 7.8277603 27.2853617
O 37.3863812 22.9256923 35.5434580
O 25.6620155 29.2098210 8.7038120
O 23.6378855 28.1144984 9.0139338
O 38.8562911 12.0389145 5.4910597
O 44.0774269 12.2395678 9.3185322
O 24.8341024 26.6880250 14.3363225
O 4.9819053 35.8462161 2.3879948
O 5.1433724 15.1095383 16.2025877
O 30.5665185 21.7687610 40.1022224
O 40.5749475 8.4491610 36.4492284
O 8.7688395 12.3118243 11.5447527
O 13.0454383 12.5980961 14.5302084
O 31.2276441 3.4020707 33.8721942
O 38.4287212 16.9364234 9.7373739
O 35.7500259 33.9534128 33.9420939
O 22.2426689 6.9735675 18.0729866
O 6.6346807 29.4139836 3.6670937
O 34.0285887 11.4226032 22.8514585
O 25.1781081 19.6128483 20.4728509
O 5.3249241 2.6439627 7.4862539
O 2.3131309 42.7084734 28.9758573
O 38.6497970 38.8500005 27.7621327
O 0.1903129 38.1627482 9.6336532
O 34.1478886 41.2146617 16.3791516
O 44.0028503 22.0103875 34.7470101
O 43.7148963 3.1917842 0.9171332
O 41.3710121 15.5308253 34.5437929
O 19.1775714 32.8880361 37.7006639
O 29.9649196 33.6965981 43.6050767
O 26.2636073 32.1038698 9.0777788
O 24.3147471 33.3452297 8.5562823
O 11.4595597 21.5674286 38.8568014
O 32.9780613 27.4482707 22.6210414
O 38.8335674 16.5000948 36.6040729
O 36.8967400 16.4430785 35.3402114
O 42.1162415 12.3037818 18.5489490
O 6.9430997 7.0696572 26.3534041
O 17.3456447 34.1777282 35.5397974
O 22.8480005 7.4193118 27.6355445
O 44.4112135 12.6419848 40.2838845
O 44.7810808 14.9114658 40.4022546
O 37.8454379 10.7102193 3.9938458
O 4.7396782 29.8702864 44.3186933
O 19.3168134 13.1315256 25.1974989
O 30.2787662 37.5045276 9.7866224
O 21.1810068 44.6320890 19.8141467
O 10.5644032 14.7267184 5.9230447
O 23.3542233 40.7821217 4.7927854
O 1.0829002 32.1903953 28.3273020
O 32.9966391 44.3496247 41.1083690
O 4.6720209 32.1653500 18.8220509
O 9.3751775 24.4267430 31.0923804
O 7.8049220 26.3044369 30.8870953
O 27.4523669 43.6911458 41.3367577
O 27.9429473 33.1449988 12.7459948
O 26.8705112 5.6704228 38.5557806
O 17.5040289 29.7023370 24.5473832
O 9.2111943 43.7231827 12.5418973
O 3.5842743 26.1382385 4.6884313
O 33.6976817 42.9118506 22.6341036
O 20.7554236 37.3085324 0.7626930
O 8.2811386 34.6223674 4.6765760
O 22.9638208 22.4315047 16.8680115
O 0.5872171 42.5600198 4.0179108
O 6.9055719 17.5278110 25.5350737
O 4.1645161 43.2911525 10.7693258
O 25.4685030 37.7369006 25.6288091
O 36.7096020 16.7419035 11.1966449
O 7.0632783 15.8143002 8.0466520
O 40.9167941 7.6126670 34.0123669
O 8.6504333 2.2131853 45.0337208
O 44.5918547 43.4858720 6.3753877
O 45.1342626 28.9513095 0.3687254
O 41.4203966 2.0976014 30.1983332
O 15.5513846 7.2039432 39.2462422
O 3.2850799 7.2476144 26.8331440
O 3.6796790 27.6370647 45.2815741
O 19.7999471 40.3510740 32.4166111
O 15.0475140 19.9178073 43.7372312
O 37.9465500 33.7522760 20.5947286
O 21.8443896 20.4076901 32.6552907
O 15.4327249 33.1258672 25.3757960
O 42.6816058 18.5148806 29.5364167
O 3.4781021 19.7782155 31.7037957
O 26.8010768 23.3158261 39.3464673
O 13.8027622 24.6643568 5.9414817
O 5.8971197 1.3636776 32.2721954
O 27.8150077 38.1971869 42.0103741
O 43.2665724 24.1400742 34.5792095
O 1.7385174 28.0999420 4.3902164
O 23.6796459 44.2467424 29.6410479
O 40.5016121 19.3603077 1.3184563
O 2.4983936 34.6673691 42.9324048
O 22.4793220 17.2153620 22.9110125
O 17.5868402 8.3509177 13.9925278
O 4.9208771 24.5429852 3.2477822
O 14.8444943 42.4239495 3.9626303
O 6.4787381 2.7431635 45.1455307
O 0.8175560 30.9987902 45.1058842
O 38.7778856 22.7781147 13.3332594
O 33.7009233 43.8244661 31.8393767
O 43.5505449 26.9786453 0.1493675
O 10.5614709 36.4764981 42.7630564
O 29.1304209 16.5479169 8.1015437
O 32.4115865 35.8012195 23.0229608
O 25.6778066 3.7210552 38.1812650
O 26.1303988 29.6010656 25.8820354
O 38.1473317 12.2644492 17.0174512
O 0.5730586 35.2765628 18.5394530
O 29.6374216 16.8126481 21.7029125
O 35.7092352 13.0592813 22.7946364
O 17.4085824 19.7705999 24.0191266
O 23.0807987 9.8632842 14.2939791
O 34.7692176 39.9480328 40.1195539
O 35.2283015 40.2933017 37.8730686
O 10.8238353 38.4472472 44.0940240
O 12.9009022 42.6764651 41.4934621
O 44.8760097 6.5524438 16.9942809
O 15.7028942 10.9173788 16.8273253
O 39.7784395 20.8865561 22.2899406
O 32.0338842 26.7122606 25.8125428
O 28.3250597 21.9759706 18.1096641
O 14.7098271 21.6507835 45.1863099
O 44.4578058 21.6251443 44.5610381
O 20.2774015 32.5285111 39.7004252
