# Supplementary material for: Exploring the frontiers of condensed-phase chemistry with a general reactive machine learning potential
Source: Nat Chem. 2024 Mar 7;16(5):727–34. doi: 10.1038/s41557-023-01427-3 (PMC11087274; doi:10.1038/s41557-023-01427-3)
Supplement: Supplementary file 3 — Effect of oxygen on graphene ring formation simulation results for ANI-1xnr. [file 41557_2023_1427_MOESM3_ESM.xlsx]

## Sheet: panel-a
Time (ns)	3-member	4-member	5-member	6-member	7-member
0	0	0	0	0	0
0.0005	0	0	0	0	0
0.001	0	0	0	0	0
0.0015	0	0	0	0	0
0.002	0	0	0	0	0
0.0025	0	0	0	0	0
0.003	0	0	0	0	0
0.0035	0	0	0	0	0
0.004	0	0	0	0	0
0.0045	0	0	0	0	0
0.005	0	0	0	0	0
0.0055	0	0	0	0	0
0.006	0	0	0	0	0
0.0065	0	0	0	0	0
0.007	0	0	0	0	0
0.0075	0	0	0	0	0
0.008	0	0	0	0	0
0.0085	0	0	0	0	0
0.009	0	0	0	0	0
0.0095	0	0	0	0	0
0.01	0	0	0	0	0
0.0105	0	0	0	0	0
0.011	0	0	0	0	0
0.0115	0	0	0	0	0
0.012	0.004	0	0	0	0
0.0125	0.004	0	0	0	0
0.013	0	0	0	0	0
0.0135	0.004	0	0	0	0
0.014	0	0	0	0	0
0.0145	0	0	0	0	0
0.015	0	0	0	0	0
0.0155	0	0	0	0	0
0.016	0	0	0	0	0
0.0165	0	0	0	0	0
0.017	0	0	0	0	0
0.0175	0	0	0	0	0
0.018	0	0	0	0	0
0.0185	0	0	0	0	0
0.019	0	0	0	0	0
0.0195	0	0	0	0	0
0.02	0	0	0	0	0
0.0205	0	0	0	0	0
0.021	0	0	0	0	0
0.0215	0	0	0	0	0
0.022	0	0	0	0	0
0.0225	0	0	0	0	0
0.023	0	0	0	0	0
0.0235	0	0	0	0	0
0.024	0	0	0	0	0
0.0245	0.004	0	0	0	0
0.025	0	0	0	0	0
0.0255	0.004	0	0	0	0
0.026	0	0	0	0	0
0.0265	0	0	0	0	0
0.027	0	0	0	0	0
0.0275	0	0	0	0	0
0.028	0	0	0	0	0
0.0285	0	0	0	0	0
0.029	0	0	0	0	0
0.0295	0	0	0	0	0
0.03	0	0	0	0	0
0.0305	0	0	0	0	0
0.031	0	0	0	0	0
0.0315	0	0	0	0	0
0.032	0	0	0	0	0
0.0325	0	0	0	0	0
0.033	0	0	0	0	0
0.0335	0	0	0	0	0
0.034	0	0	0	0	0
0.0345	0	0	0	0	0
0.035	0	0	0	0	0
0.0355	0	0	0	0	0
0.036	0	0	0	0	0
0.0365	0	0	0	0	0
0.037	0	0	0	0	0
0.0375	0	0	0	0	0
0.038	0	0	0	0	0
0.0385	0	0	0	0	0
0.039	0	0	0	0	0
0.0395	0	0	0	0	0
0.04	0	0	0	0	0
0.0405	0	0	0	0	0
0.041	0.004	0	0	0	0
0.0415	0.004	0	0	0	0
0.042	0	0	0	0	0
0.0425	0	0	0	0	0
0.043	0	0	0	0	0
0.0435	0	0	0	0	0
0.044	0	0	0	0	0
0.0445	0	0	0	0	0
0.045	0	0	0	0	0
0.0455	0	0	0	0	0
0.046	0	0	0	0	0
0.0465	0	0	0	0	0
0.047	0	0	0	0	0
0.0475	0	0	0	0	0
0.048	0	0	0	0	0
0.0485	0	0	0	0	0
0.049	0	0	0	0	0
0.0495	0	0	0	0	0
0.05	0	0	0	0	0
0.0505	0	0	0	0	0
0.051	0	0	0	0	0
0.0515	0	0	0	0	0
0.052	0	0	0	0	0
0.0525	0	0	0	0	0
0.053	0	0	0	0	0
0.0535	0	0	0	0	0
0.054	0	0	0	0	0
0.0545	0	0	0	0	0
0.055	0	0	0	0	0
0.0555	0	0	0	0	0
0.056	0	0.004	0	0	0
0.0565	0	0.004	0	0	0
0.057	0	0.004	0	0	0
0.0575	0	0.004	0	0	0
0.058	0	0	0	0	0
0.0585	0	0	0	0	0
0.059	0	0	0	0	0
0.0595	0	0	0	0	0
0.06	0	0	0	0	0
0.0605	0	0	0	0	0
0.061	0	0	0	0	0
0.0615	0	0	0	0	0
0.062	0.004	0	0	0	0
0.0625	0	0.004	0	0	0
0.063	0	0	0	0	0
0.0635	0	0	0	0	0
0.064	0	0	0	0	0
0.0645	0	0	0	0	0
0.065	0	0	0	0	0
0.0655	0	0	0	0	0
0.066	0.004	0	0	0	0
0.0665	0	0	0	0	0
0.067	0	0	0	0	0
0.0675	0	0	0	0	0
0.068	0	0	0	0	0
0.0685	0	0	0	0	0
0.069	0	0	0	0	0
0.0695	0	0	0	0	0
0.07	0	0	0	0	0
0.0705	0	0	0	0	0
0.071	0	0	0	0	0
0.0715	0	0	0	0	0
0.072	0	0	0	0	0
0.0725	0	0	0	0	0
0.073	0	0	0	0	0
0.0735	0	0	0	0	0
0.074	0	0	0	0	0
0.0745	0	0	0	0	0
0.075	0	0	0	0	0
0.0755	0	0	0	0	0
0.076	0	0	0	0	0
0.0765	0	0	0	0	0
0.077	0	0	0	0	0
0.0775	0	0	0	0	0
0.078	0	0	0	0	0
0.0785	0	0	0	0	0
0.079	0	0	0	0	0
0.0795	0	0	0	0	0
0.08	0	0	0	0	0
0.0805	0	0	0	0	0
0.081	0	0	0	0	0
0.0815	0	0	0	0	0
0.082	0	0	0	0	0
0.0825	0.004	0	0	0	0
0.083	0	0	0	0	0
0.0835	0	0	0	0	0
0.084	0	0	0	0	0
0.0845	0	0	0	0	0
0.085	0	0	0	0	0
0.0855	0	0	0	0	0
0.086	0	0	0	0	0
0.0865	0	0	0	0	0
0.087	0	0	0	0	0
0.0875	0	0	0	0	0
0.088	0	0	0	0	0
0.0885	0	0	0	0	0
0.089	0	0	0	0	0
0.0895	0	0	0.004	0	0
0.09	0	0	0.004	0	0
0.0905	0	0	0	0	0
0.091	0	0	0	0	0
0.0915	0.004	0	0	0	0
0.092	0	0	0	0	0
0.0925	0	0	0	0	0
0.093	0	0	0	0	0
0.0935	0.004	0	0	0.004	0
0.094	0	0	0	0.004	0
0.0945	0	0	0	0.004	0
0.095	0	0	0	0.004	0
0.0955	0	0	0	0.004	0
0.096	0	0	0	0	0
0.0965	0	0	0	0.004	0
0.097	0	0	0	0.004	0
0.0975	0	0	0	0.004	0
0.098	0	0	0	0.004	0
0.0985	0	0	0	0.004	0
0.099	0	0	0	0.004	0
0.0995	0	0	0	0.004	0
0.1	0	0	0	0.004	0
0.1005	0	0	0	0.004	0
0.101	0.004	0	0	0.004	0
0.1015	0	0	0	0.004	0
0.102	0	0	0	0.004	0
0.1025	0	0	0	0.004	0
0.103	0	0	0	0.004	0
0.1035	0	0	0	0.004	0
0.104	0	0	0	0.004	0
0.1045	0	0	0	0.004	0
0.105	0	0	0	0.004	0
0.1055	0	0	0	0.004	0
0.106	0	0	0	0.004	0
0.1065	0	0	0	0.004	0
0.107	0	0	0	0.004	0
0.1075	0	0	0	0.004	0
0.108	0	0	0	0.004	0
0.1085	0	0	0	0.008	0
0.109	0	0	0	0.008	0
0.1095	0	0	0	0.008	0
0.11	0	0	0	0.008	0
0.1105	0	0	0	0.008	0
0.111	0	0	0	0.008	0
0.1115	0	0	0	0.008	0
0.112	0	0	0	0.008	0
0.1125	0	0	0	0.008	0
0.113	0	0	0	0.004	0
0.1135	0	0	0	0.008	0
0.114	0	0	0	0.008	0
0.1145	0	0	0	0.008	0
0.115	0	0	0	0.008	0
0.1155	0	0	0	0.008	0
0.116	0	0	0	0.008	0
0.1165	0	0.004	0	0.008	0
0.117	0	0.004	0	0.008	0
0.1175	0	0.004	0	0.008	0
0.118	0	0	0	0.008	0
0.1185	0	0.004	0	0.012	0
0.119	0	0.004	0	0.012	0
0.1195	0	0	0	0.012	0
0.12	0	0.004	0	0.008	0
0.1205	0	0.004	0	0.012	0
0.121	0	0.004	0	0.008	0
0.1215	0	0.004	0	0.012	0
0.122	0	0.004	0	0.008	0
0.1225	0	0.004	0	0.012	0
0.123	0.004	0	0	0.012	0
0.1235	0	0	0	0.012	0
0.124	0	0	0	0.012	0
0.1245	0	0	0	0.012	0
0.125	0	0	0.004	0.012	0
0.1255	0	0	0.004	0.012	0
0.126	0	0	0.004	0.012	0
0.1265	0	0	0.004	0.012	0
0.127	0	0	0.004	0.012	0
0.1275	0	0	0.004	0.012	0
0.128	0	0	0	0.012	0
0.1285	0	0	0.004	0.008	0
0.129	0	0	0.004	0.012	0
0.1295	0	0	0.004	0.012	0
0.13	0	0	0.004	0.012	0
0.1305	0	0	0	0.012	0
0.131	0	0	0.004	0.012	0
0.1315	0	0	0.004	0.012	0
0.132	0	0	0.004	0.012	0
0.1325	0	0	0	0.012	0
0.133	0	0	0.004	0.004	0
0.1335	0	0	0.004	0.012	0
0.134	0	0	0.004	0.012	0
0.1345	0	0	0.004	0.012	0
0.135	0	0	0.004	0.012	0
0.1355	0	0	0.004	0.012	0
0.136	0	0	0.004	0.012	0
0.1365	0	0	0	0.012	0
0.137	0	0	0.004	0.012	0
0.1375	0	0	0.008	0.012	0
0.138	0	0	0.004	0.012	0
0.1385	0	0	0.008	0.012	0
0.139	0	0	0.008	0.012	0
0.1395	0	0	0.008	0.012	0
0.14	0	0	0.008	0.012	0
0.1405	0	0	0.008	0.012	0
0.141	0	0	0.008	0.012	0
0.1415	0	0	0.008	0.012	0
0.142	0	0	0.008	0.012	0
0.1425	0	0	0.008	0.012	0
0.143	0	0	0.012	0.012	0
0.1435	0	0	0.008	0.012	0
0.144	0	0	0.012	0.012	0
0.1445	0	0	0.012	0.012	0
0.145	0	0	0.012	0.012	0
0.1455	0	0	0.008	0.008	0
0.146	0	0	0.012	0.012	0
0.1465	0	0	0.012	0.012	0
0.147	0	0	0.012	0.012	0
0.1475	0	0	0.008	0.012	0
0.148	0	0	0.012	0.012	0
0.1485	0	0	0.012	0.012	0
0.149	0	0	0.012	0.012	0
0.1495	0	0	0.008	0.012	0
0.15	0	0	0.012	0.012	0
0.1505	0	0	0.008	0.012	0
0.151	0	0	0.008	0.012	0
0.1515	0	0	0.012	0.012	0
0.152	0	0	0.008	0.012	0
0.1525	0	0	0.012	0.012	0
0.153	0	0	0.008	0.012	0
0.1535	0	0	0.012	0.012	0
0.154	0	0	0.008	0.012	0
0.1545	0	0	0.012	0.012	0
0.155	0	0	0.012	0.012	0
0.1555	0	0	0.012	0.008	0
0.156	0	0	0.008	0.012	0
0.1565	0	0	0.008	0.012	0
0.157	0	0	0.012	0.012	0
0.1575	0	0	0.012	0.012	0
0.158	0	0	0.012	0.012	0
0.1585	0	0	0.008	0.012	0
0.159	0	0	0.008	0.016	0
0.1595	0	0	0.004	0.016	0
0.16	0	0	0.008	0.016	0
0.1605	0	0	0.008	0.016	0
0.161	0	0	0.008	0.016	0
0.1615	0	0	0.008	0.016	0
0.162	0	0	0.004	0.016	0
0.1625	0	0	0.008	0.016	0
0.163	0	0	0.008	0.016	0
0.1635	0	0	0.008	0.012	0
0.164	0	0	0.008	0.012	0
0.1645	0	0	0.008	0.016	0
0.165	0	0	0.008	0.016	0
0.1655	0	0	0.008	0.016	0
0.166	0	0	0.008	0.02	0
0.1665	0	0	0.004	0.016	0
0.167	0	0	0.008	0.016	0
0.1675	0	0	0.008	0.016	0
0.168	0	0	0.008	0.016	0
0.1685	0	0	0.008	0.012	0
0.169	0	0	0.008	0.016	0
0.1695	0	0	0.008	0.016	0
0.17	0	0	0.008	0.02	0
0.1705	0	0	0.008	0.016	0
0.171	0	0	0.008	0.02	0
0.1715	0	0	0.008	0.012	0
0.172	0	0	0.008	0.02	0
0.1725	0	0	0.008	0.02	0
0.173	0	0	0.004	0.02	0
0.1735	0	0	0.008	0.02	0
0.174	0	0	0.008	0.02	0
0.1745	0	0	0.008	0.016	0
0.175	0	0	0.008	0.016	0
0.1755	0	0	0.008	0.012	0
0.176	0	0	0.008	0.016	0
0.1765	0	0	0.008	0.016	0
0.177	0	0	0.008	0.016	0
0.1775	0	0	0.008	0.016	0
0.178	0	0	0.008	0.016	0
0.1785	0	0	0.008	0.016	0
0.179	0	0	0.008	0.016	0
0.1795	0	0	0.008	0.016	0
0.18	0	0	0.008	0.016	0
0.1805	0	0	0.008	0.016	0
0.181	0	0	0.008	0.016	0
0.1815	0	0	0.008	0.016	0
0.182	0.004	0	0.008	0.016	0
0.1825	0	0	0.008	0.016	0
0.183	0	0	0.008	0.02	0
0.1835	0.004	0	0.008	0.016	0
0.184	0	0	0.004	0.02	0
0.1845	0	0	0.004	0.02	0
0.185	0	0	0.004	0.012	0
0.1855	0	0	0.004	0.016	0
0.186	0	0	0.004	0.016	0
0.1865	0	0	0.004	0.016	0
0.187	0	0	0.008	0.016	0
0.1875	0	0	0.008	0.016	0
0.188	0	0	0.008	0.016	0
0.1885	0	0	0.008	0.016	0
0.189	0	0	0.008	0.016	0
0.1895	0	0	0.008	0.016	0
0.19	0	0	0.008	0.016	0
0.1905	0	0	0.008	0.016	0
0.191	0	0	0.008	0.016	0
0.1915	0	0	0.008	0.016	0
0.192	0	0	0.008	0.016	0
0.1925	0	0	0.008	0.016	0
0.193	0	0	0.008	0.016	0
0.1935	0	0	0.008	0.016	0
0.194	0	0	0.008	0.016	0
0.1945	0	0	0.008	0.016	0
0.195	0	0	0.008	0.016	0
0.1955	0	0	0.008	0.016	0
0.196	0	0	0.008	0.016	0
0.1965	0	0	0.008	0.016	0
0.197	0	0	0.008	0.016	0
0.1975	0	0	0.008	0.016	0
0.198	0	0	0.008	0.016	0
0.1985	0	0	0.008	0.016	0
0.199	0	0	0.008	0.016	0
0.1995	0	0	0	0.016	0
0.2	0	0	0.004	0.016	0
0.2005	0	0	0.008	0.016	0
0.201	0	0	0.008	0.016	0
0.2015	0	0	0.008	0.02	0
0.202	0	0	0.008	0.02	0
0.2025	0	0	0.008	0.02	0
0.203	0	0	0.008	0.02	0
0.2035	0	0	0.008	0.02	0
0.204	0	0	0.008	0.02	0
0.2045	0.004	0	0.008	0.02	0
0.205	0.004	0	0.008	0.02	0
0.2055	0.004	0	0.008	0.02	0
0.206	0.004	0	0.008	0.02	0
0.2065	0.004	0	0.004	0.02	0
0.207	0.004	0	0.004	0.02	0
0.2075	0.004	0	0.004	0.02	0
0.208	0.004	0	0.004	0.02	0
0.2085	0.004	0	0.004	0.02	0
0.209	0.004	0	0.004	0.02	0
0.2095	0.004	0	0.004	0.024	0
0.21	0.004	0	0.004	0.024	0
0.2105	0.004	0	0.004	0.024	0
0.211	0.004	0	0.004	0.024	0
0.2115	0.008	0	0.004	0.02	0
0.212	0.008	0	0.004	0.02	0
0.2125	0.004	0	0.004	0.02	0
0.213	0	0	0.004	0.02	0
0.2135	0.008	0	0.004	0.02	0
0.214	0	0.004	0.004	0.02	0
0.2145	0	0	0.004	0.02	0
0.215	0	0	0.004	0.02	0
0.2155	0	0.004	0.004	0.02	0
0.216	0	0.004	0.004	0.02	0
0.2165	0	0.004	0.004	0.02	0
0.217	0	0.004	0.004	0.02	0
0.2175	0	0.004	0.004	0.02	0
0.218	0	0.004	0.004	0.02	0
0.2185	0	0.004	0.004	0.02	0
0.219	0	0.004	0.004	0.02	0
0.2195	0	0.004	0.004	0.02	0
0.22	0	0.004	0.004	0.02	0
0.2205	0	0.004	0.004	0.02	0
0.221	0	0.004	0.004	0.02	0
0.2215	0	0.004	0.004	0.02	0
0.222	0	0.004	0.004	0.02	0
0.2225	0	0	0.004	0.02	0
0.223	0.004	0.004	0.004	0.02	0
0.2235	0	0.004	0.004	0.02	0
0.224	0	0	0.004	0.02	0
0.2245	0	0.004	0.004	0.02	0
0.225	0	0	0.004	0.02	0
0.2255	0	0	0.004	0.02	0
0.226	0	0	0.004	0.02	0
0.2265	0	0	0.004	0.02	0
0.227	0.004	0	0.004	0.016	0
0.2275	0	0	0.004	0.02	0
0.228	0	0	0.004	0.016	0
0.2285	0.004	0	0.004	0.02	0
0.229	0	0	0.004	0.02	0
0.2295	0	0	0	0.02	0
0.23	0	0	0.004	0.02	0
0.2305	0	0	0.004	0.02	0
0.231	0	0	0.004	0.02	0
0.2315	0	0	0.004	0.02	0
0.232	0	0	0	0.02	0
0.2325	0	0	0.004	0.02	0
0.233	0	0	0.004	0.02	0
0.2335	0	0	0.004	0.02	0
0.234	0	0	0.004	0.02	0
0.2345	0	0	0.004	0.02	0
0.235	0	0	0.004	0.02	0
0.2355	0	0	0.004	0.02	0
0.236	0	0	0	0.02	0
0.2365	0	0	0.004	0.02	0
0.237	0	0	0.004	0.02	0
0.2375	0	0	0.004	0.016	0
0.238	0	0	0.004	0.016	0
0.2385	0	0	0.004	0.02	0
0.239	0	0	0.004	0.02	0
0.2395	0	0	0	0.02	0
0.24	0	0	0.004	0.02	0
0.2405	0	0	0.004	0.02	0
0.241	0	0	0.004	0.02	0
0.2415	0	0	0	0.02	0
0.242	0	0	0.004	0.02	0
0.2425	0	0	0.004	0.02	0
0.243	0	0	0.004	0.02	0
0.2435	0	0	0.004	0.02	0
0.244	0	0	0.004	0.02	0
0.2445	0	0	0.008	0.02	0
0.245	0.004	0	0.008	0.02	0
0.2455	0	0	0.008	0.02	0
0.246	0	0	0.008	0.02	0
0.2465	0	0	0.008	0.02	0
0.247	0	0	0.008	0.02	0
0.2475	0	0	0.004	0.02	0
0.248	0	0	0.008	0.02	0
0.2485	0	0	0.004	0.02	0
0.249	0	0	0.008	0.02	0
0.2495	0	0	0.008	0.02	0
0.25	0	0	0.004	0.02	0
0.2505	0	0	0.008	0.02	0
0.251	0	0	0.008	0.02	0
0.2515	0	0	0.008	0.02	0
0.252	0	0	0.008	0.02	0
0.2525	0	0	0.008	0.016	0
0.253	0	0	0.008	0.02	0
0.2535	0	0	0.008	0.02	0
0.254	0	0	0.004	0.02	0
0.2545	0	0	0.004	0.02	0
0.255	0	0	0	0.02	0
0.2555	0	0	0.004	0.02	0
0.256	0	0	0	0.02	0
0.2565	0	0	0.008	0.02	0
0.257	0	0	0.008	0.02	0
0.2575	0	0	0.004	0.02	0
0.258	0	0	0.004	0.02	0
0.2585	0	0	0.004	0.02	0
0.259	0	0	0.004	0.02	0
0.2595	0	0	0.004	0.02	0
0.26	0	0	0.008	0.02	0
0.2605	0	0	0.008	0.02	0
0.261	0	0	0.008	0.016	0
0.2615	0	0	0.004	0.02	0
0.262	0	0	0.008	0.02	0
0.2625	0	0	0.008	0.02	0
0.263	0	0	0.008	0.02	0
0.2635	0	0	0.008	0.02	0
0.264	0	0	0.008	0.02	0
0.2645	0	0	0.008	0.02	0
0.265	0	0	0.008	0.02	0
0.2655	0	0	0.012	0.02	0
0.266	0	0	0.012	0.02	0
0.2665	0	0	0.012	0.02	0
0.267	0	0	0.012	0.02	0
0.2675	0	0	0.008	0.02	0
0.268	0	0	0.008	0.02	0
0.2685	0	0	0.012	0.02	0
0.269	0	0	0.004	0.02	0
0.2695	0	0	0.008	0.02	0
0.27	0	0	0.008	0.02	0
0.2705	0	0	0.008	0.02	0
0.271	0	0	0.004	0.02	0
0.2715	0	0	0.008	0.02	0.004
0.272	0	0	0.004	0.02	0.004
0.2725	0.004	0	0.004	0.02	0.004
0.273	0	0	0.004	0.02	0.004
0.2735	0	0	0.004	0.02	0.004
0.274	0.008	0	0.004	0.02	0.004
0.2745	0	0	0.004	0.02	0.004
0.275	0	0	0.004	0.02	0.004
0.2755	0	0	0.004	0.02	0.004
0.276	0	0	0.004	0.02	0.004
0.2765	0	0	0.004	0.016	0.004
0.277	0.004	0	0.004	0.02	0.004
0.2775	0	0	0.004	0.02	0.004
0.278	0	0	0.004	0.02	0.004
0.2785	0	0	0.004	0.02	0.004
0.279	0	0	0.004	0.02	0.004
0.2795	0	0	0.008	0.02	0.004
0.28	0	0	0.008	0.02	0.004
0.2805	0	0	0.004	0.02	0.004
0.281	0	0	0.004	0.02	0.004
0.2815	0	0	0.004	0.02	0.004
0.282	0	0	0.004	0.02	0.004
0.2825	0	0	0.004	0.02	0.004
0.283	0	0	0.004	0.02	0.004
0.2835	0	0	0.004	0.02	0.004
0.284	0	0	0.004	0.02	0.004
0.2845	0	0	0.004	0.024	0.004
0.285	0	0	0.004	0.024	0.004
0.2855	0	0	0.004	0.024	0.004
0.286	0	0	0	0.02	0.004
0.2865	0	0	0.004	0.02	0.004
0.287	0	0	0.004	0.024	0.004
0.2875	0	0	0.004	0.016	0.004
0.288	0	0	0.004	0.024	0.004
0.2885	0	0	0.004	0.02	0.004
0.289	0	0	0.004	0.02	0.004
0.2895	0	0	0.004	0.02	0.004
0.29	0	0	0.004	0.024	0.004
0.2905	0	0	0.004	0.02	0.004
0.291	0	0	0.004	0.02	0.004
0.2915	0	0	0.004	0.02	0.004
0.292	0	0	0.004	0.02	0.004
0.2925	0	0	0.004	0.02	0.004
0.293	0	0	0.004	0.016	0.004
0.2935	0	0	0.004	0.02	0.004
0.294	0	0	0.004	0.02	0.004
0.2945	0	0	0.004	0.02	0.004
0.295	0	0	0.004	0.02	0.004
0.2955	0	0	0.004	0.02	0.004
0.296	0	0	0.004	0.02	0.004
0.2965	0	0	0.004	0.02	0.004
0.297	0	0	0.004	0.02	0.004
0.2975	0	0	0.004	0.02	0.004
0.298	0	0	0.004	0.024	0.004
0.2985	0	0.004	0.004	0.024	0.004
0.299	0	0	0.004	0.02	0.004
0.2995	0	0.004	0.004	0.028	0.004
0.3	0	0	0.004	0.024	0.004
0.3005	0	0	0.004	0.024	0.004
0.301	0	0	0.004	0.028	0.004
0.3015	0	0	0.008	0.024	0.004
0.302	0	0	0.008	0.028	0.004
0.3025	0	0	0.008	0.024	0.004
0.303	0	0	0.008	0.024	0.004
0.3035	0	0	0.012	0.024	0.004
0.304	0	0	0.012	0.024	0.004
0.3045	0	0	0.012	0.024	0.004
0.305	0	0	0.008	0.024	0.004
0.3055	0	0	0.012	0.024	0.004
0.306	0	0	0.008	0.024	0.004
0.3065	0	0	0.012	0.02	0.004
0.307	0	0	0.008	0.024	0.004
0.3075	0	0	0.008	0.024	0.004
0.308	0	0	0.004	0.024	0.004
0.3085	0	0	0.008	0.024	0.004
0.309	0	0	0.008	0.024	0.004
0.3095	0	0	0.008	0.02	0.004
0.31	0	0	0.008	0.024	0.004
0.3105	0	0	0.008	0.024	0.004
0.311	0.004	0	0.008	0.024	0.004
0.3115	0	0	0.008	0.024	0.004
0.312	0	0	0.008	0.024	0.004
0.3125	0	0	0.008	0.024	0.004
0.313	0	0	0.008	0.024	0.004
0.3135	0	0	0.008	0.024	0.004
0.314	0	0	0.008	0.024	0.004
0.3145	0	0	0.008	0.024	0.004
0.315	0	0	0.008	0.024	0.004
0.3155	0	0	0.008	0.024	0.004
0.316	0	0	0.008	0.024	0.004
0.3165	0	0	0.008	0.024	0.004
0.317	0	0	0.008	0.024	0.004
0.3175	0	0	0.008	0.024	0.004
0.318	0	0	0.008	0.02	0.004
0.3185	0	0	0.004	0.024	0.004
0.319	0	0	0.008	0.024	0.004
0.3195	0	0	0.004	0.024	0.004
0.32	0	0	0.008	0.024	0.004
0.3205	0.004	0	0.008	0.024	0.004
0.321	0	0	0.008	0.024	0.004
0.3215	0	0	0.008	0.024	0.004
0.322	0	0	0.008	0.02	0.004
0.3225	0	0	0.008	0.024	0.004
0.323	0	0	0	0.024	0.004
0.3235	0	0	0.004	0.02	0.004
0.324	0	0	0.004	0.024	0.004
0.3245	0	0	0.004	0.024	0.004
0.325	0	0	0.004	0.024	0.004
0.3255	0	0	0.004	0.024	0.004
0.326	0	0	0.004	0.024	0.004
0.3265	0	0	0.004	0.02	0.004
0.327	0.004	0	0.004	0.024	0.004
0.3275	0	0	0.004	0.024	0.004
0.328	0	0	0.004	0.024	0.004
0.3285	0	0	0.004	0.02	0.004
0.329	0	0	0.004	0.024	0.004
0.3295	0	0	0.004	0.024	0.004
0.33	0	0	0.004	0.02	0.004
0.3305	0.004	0	0.008	0.024	0.004
0.331	0	0	0.008	0.024	0
0.3315	0	0	0.016	0.024	0
0.332	0	0	0.008	0.024	0
0.3325	0	0	0.008	0.024	0
0.333	0	0	0.008	0.024	0
0.3335	0	0	0.008	0.024	0
0.334	0	0	0.008	0.024	0
0.3345	0	0	0.008	0.024	0
0.335	0	0	0.008	0.024	0
0.3355	0	0	0.004	0.024	0
0.336	0	0	0.004	0.028	0
0.3365	0	0	0.004	0.028	0
0.337	0	0	0.004	0.028	0
0.3375	0	0	0.004	0.028	0
0.338	0	0	0.004	0.028	0
0.3385	0	0	0.004	0.024	0
0.339	0	0	0.004	0.028	0
0.3395	0	0	0.004	0.028	0
0.34	0	0	0.004	0.028	0
0.3405	0	0	0.004	0.028	0
0.341	0	0	0	0.028	0
0.3415	0	0	0.004	0.028	0
0.342	0	0	0.004	0.028	0
0.3425	0	0	0.004	0.028	0
0.343	0	0	0.004	0.028	0
0.3435	0	0	0.004	0.028	0
0.344	0	0	0.004	0.028	0
0.3445	0	0	0.004	0.028	0
0.345	0	0	0.004	0.024	0
0.3455	0	0	0.004	0.028	0
0.346	0	0	0.004	0.028	0
0.3465	0	0	0.004	0.028	0
0.347	0	0	0.004	0.028	0
0.3475	0	0	0.004	0.028	0
0.348	0	0	0.004	0.028	0
0.3485	0	0	0.004	0.024	0
0.349	0	0	0	0.024	0
0.3495	0	0	0.004	0.028	0
0.35	0	0	0	0.028	0
0.3505	0	0	0	0.028	0
0.351	0	0	0.004	0.028	0
0.3515	0	0	0.004	0.02	0
0.352	0	0	0.004	0.028	0
0.3525	0	0	0	0.028	0
0.353	0	0	0.004	0.024	0
0.3535	0	0	0.004	0.028	0
0.354	0	0	0	0.028	0
0.3545	0	0	0	0.028	0
0.355	0	0	0.004	0.028	0
0.3555	0	0	0.004	0.028	0
0.356	0	0	0.004	0.028	0
0.3565	0	0	0	0.028	0
0.357	0	0	0	0.024	0
0.3575	0	0	0	0.028	0
0.358	0	0	0.004	0.028	0
0.3585	0	0	0.004	0.028	0
0.359	0	0	0.004	0.028	0
0.3595	0	0	0.004	0.024	0
0.36	0	0	0.004	0.032	0
0.3605	0	0	0.004	0.032	0
0.361	0	0	0	0.032	0
0.3615	0.004	0	0	0.032	0
0.362	0	0	0.004	0.032	0
0.3625	0	0	0.004	0.032	0
0.363	0	0	0.004	0.032	0
0.3635	0	0	0.004	0.032	0
0.364	0	0	0.004	0.032	0
0.3645	0	0	0.004	0.032	0
0.365	0	0	0.004	0.032	0
0.3655	0	0	0.004	0.028	0
0.366	0	0	0.004	0.032	0
0.3665	0	0	0.004	0.032	0
0.367	0	0	0.004	0.032	0
0.3675	0	0	0.004	0.032	0
0.368	0	0	0.004	0.032	0
0.3685	0	0	0.004	0.032	0
0.369	0	0	0.004	0.032	0
0.3695	0	0	0.004	0.032	0
0.37	0	0	0.004	0.032	0
0.3705	0	0	0.004	0.032	0
0.371	0	0	0.004	0.028	0
0.3715	0	0	0.004	0.032	0
0.372	0	0	0.004	0.032	0
0.3725	0	0	0.004	0.032	0
0.373	0	0	0.004	0.032	0
0.3735	0	0	0	0.032	0
0.374	0.004	0	0	0.028	0
0.3745	0	0	0	0.032	0
0.375	0	0	0	0.028	0
0.3755	0	0	0	0.028	0
0.376	0	0	0	0.032	0
0.3765	0	0	0	0.032	0
0.377	0	0	0	0.032	0
0.3775	0	0	0	0.032	0
0.378	0	0	0	0.032	0
0.3785	0	0	0	0.032	0
0.379	0	0	0	0.032	0
0.3795	0	0	0	0.032	0
0.38	0	0	0	0.032	0
0.3805	0	0	0	0.032	0
0.381	0	0	0.004	0.032	0
0.3815	0	0	0.004	0.032	0
0.382	0	0	0.004	0.028	0
0.3825	0	0	0.004	0.032	0
0.383	0	0	0.004	0.032	0
0.3835	0	0	0.004	0.032	0
0.384	0	0	0.004	0.032	0
0.3845	0	0	0.004	0.032	0
0.385	0	0	0.004	0.032	0
0.3855	0	0	0.004	0.032	0
0.386	0	0	0.004	0.032	0
0.3865	0	0	0.004	0.032	0
0.387	0	0	0.004	0.032	0
0.3875	0	0	0.004	0.028	0
0.388	0	0	0.004	0.032	0
0.3885	0	0	0.004	0.032	0
0.389	0	0	0.004	0.032	0
0.3895	0	0	0.004	0.032	0
0.39	0	0	0.004	0.028	0
0.3905	0	0	0	0.028	0
0.391	0	0	0	0.032	0
0.3915	0	0	0	0.032	0
0.392	0	0	0	0.028	0
0.3925	0	0	0	0.032	0
0.393	0	0	0	0.032	0
0.3935	0	0	0	0.036	0
0.394	0	0	0	0.032	0
0.3945	0	0	0	0.032	0
0.395	0	0	0	0.036	0
0.3955	0	0	0	0.036	0
0.396	0	0	0	0.036	0
0.3965	0	0	0	0.036	0
0.397	0	0	0	0.036	0
0.3975	0	0	0	0.036	0
0.398	0	0	0	0.036	0
0.3985	0	0	0	0.036	0
0.399	0.004	0	0	0.036	0
0.3995	0	0	0	0.032	0
0.4	0	0	0	0.036	0
0.4005	0	0	0	0.036	0
0.401	0	0	0	0.036	0
0.4015	0	0	0	0.032	0
0.402	0	0	0	0.036	0
0.4025	0	0	0	0.036	0
0.403	0	0	0	0.036	0
0.4035	0	0	0	0.036	0
0.404	0	0	0	0.036	0
0.4045	0.004	0	0	0.032	0
0.405	0	0	0	0.032	0
0.4055	0	0	0	0.028	0
0.406	0	0	0	0.028	0
0.4065	0	0	0.004	0.032	0
0.407	0	0	0.004	0.032	0
0.4075	0	0	0.008	0.032	0
0.408	0.004	0	0.008	0.032	0
0.4085	0	0	0.004	0.032	0
0.409	0	0	0.008	0.032	0
0.4095	0	0	0.008	0.032	0
0.41	0	0	0.008	0.032	0
0.4105	0	0	0.008	0.032	0
0.411	0	0	0.008	0.036	0
0.4115	0.004	0	0.008	0.032	0
0.412	0	0	0.008	0.036	0
0.4125	0	0	0.008	0.036	0
0.413	0	0	0.008	0.036	0
0.4135	0	0	0.008	0.04	0
0.414	0	0	0.008	0.04	0.004
0.4145	0	0	0.004	0.04	0.004
0.415	0	0	0.008	0.04	0.004
0.4155	0	0	0.008	0.04	0.004
0.416	0	0	0.004	0.04	0.004
0.4165	0	0	0.004	0.04	0.004
0.417	0	0	0.004	0.04	0.004
0.4175	0	0	0.004	0.04	0.004
0.418	0	0	0.004	0.04	0.004
0.4185	0	0	0.004	0.04	0.004
0.419	0	0	0.004	0.04	0
0.4195	0	0	0.004	0.04	0
0.42	0	0	0.004	0.04	0.004
0.4205	0	0	0.004	0.04	0
0.421	0	0	0.004	0.04	0.004
0.4215	0	0	0.004	0.04	0
0.422	0	0	0.004	0.04	0
0.4225	0	0	0.004	0.04	0
0.423	0	0	0.004	0.04	0
0.4235	0	0	0.004	0.04	0
0.424	0	0	0.004	0.04	0
0.4245	0	0	0.004	0.04	0
0.425	0	0	0.004	0.04	0
0.4255	0	0	0.004	0.036	0
0.426	0	0	0.004	0.04	0
0.4265	0	0	0	0.036	0
0.427	0	0	0.004	0.04	0
0.4275	0.004	0	0.004	0.036	0
0.428	0	0	0.004	0.04	0
0.4285	0	0	0.004	0.04	0
0.429	0	0	0.004	0.04	0
0.4295	0	0	0.004	0.036	0
0.43	0	0	0.004	0.04	0
0.4305	0	0	0.004	0.04	0
0.431	0	0	0.004	0.04	0
0.4315	0	0	0.004	0.036	0
0.432	0	0	0.004	0.04	0
0.4325	0	0	0.004	0.04	0
0.433	0.004	0	0.004	0.036	0
0.4335	0	0	0.004	0.04	0
0.434	0	0	0.004	0.04	0
0.4345	0	0	0.004	0.04	0
0.435	0	0	0.004	0.04	0
0.4355	0	0	0.004	0.04	0
0.436	0	0	0.004	0.04	0
0.4365	0.004	0	0.004	0.04	0
0.437	0	0	0.004	0.04	0
0.4375	0	0	0.004	0.04	0
0.438	0	0	0.004	0.04	0
0.4385	0	0	0.004	0.036	0
0.439	0	0	0.004	0.04	0
0.4395	0	0	0.004	0.04	0
0.44	0.004	0	0.004	0.036	0
0.4405	0	0	0.004	0.04	0
0.441	0	0	0.004	0.04	0
0.4415	0	0	0.004	0.036	0
0.442	0	0	0.004	0.032	0
0.4425	0	0	0.004	0.04	0
0.443	0	0	0.004	0.04	0
0.4435	0	0	0.004	0.04	0
0.444	0	0	0.004	0.036	0
0.4445	0	0	0.004	0.036	0
0.445	0	0	0.004	0.04	0
0.4455	0	0	0	0.04	0
0.446	0	0	0.004	0.04	0
0.4465	0	0	0.004	0.04	0
0.447	0	0	0.004	0.04	0
0.4475	0	0	0.004	0.04	0
0.448	0	0	0.004	0.04	0
0.4485	0	0	0.004	0.04	0
0.449	0	0	0	0.04	0
0.4495	0	0	0.004	0.04	0
0.45	0	0	0.004	0.04	0
0.4505	0	0	0.004	0.04	0
0.451	0	0	0.004	0.036	0
0.4515	0	0	0.004	0.036	0
0.452	0	0	0.004	0.04	0
0.4525	0	0	0.004	0.04	0
0.453	0	0	0.004	0.04	0
0.4535	0	0	0.008	0.04	0
0.454	0	0	0.008	0.04	0
0.4545	0	0	0.008	0.04	0
0.455	0	0	0.008	0.04	0
0.4555	0	0	0.008	0.04	0
0.456	0	0	0.008	0.04	0
0.4565	0	0	0.004	0.036	0
0.457	0.004	0	0.008	0.036	0
0.4575	0	0	0.008	0.036	0
0.458	0	0	0.008	0.04	0
0.4585	0	0	0.012	0.04	0
0.459	0	0	0.008	0.04	0
0.4595	0	0	0.008	0.036	0
0.46	0	0	0.008	0.04	0
0.4605	0	0	0.008	0.04	0
0.461	0	0	0.008	0.04	0
0.4615	0	0	0.008	0.036	0
0.462	0	0	0.008	0.036	0
0.4625	0	0	0.008	0.04	0
0.463	0	0	0.008	0.04	0
0.4635	0	0	0.008	0.04	0
0.464	0	0	0.004	0.036	0
0.4645	0	0	0.008	0.04	0
0.465	0	0	0.004	0.04	0
0.4655	0	0	0.008	0.04	0
0.466	0	0	0.008	0.044	0
0.4665	0	0	0.004	0.044	0
0.467	0	0	0.008	0.044	0
0.4675	0	0	0.012	0.044	0
0.468	0	0	0.008	0.044	0
0.4685	0	0	0.012	0.044	0
0.469	0	0	0.016	0.048	0
0.4695	0	0	0.016	0.048	0
0.47	0	0	0.016	0.048	0
0.4705	0	0	0.016	0.048	0
0.471	0	0	0.012	0.048	0
0.4715	0	0	0.016	0.048	0
0.472	0	0	0.016	0.048	0
0.4725	0	0	0.016	0.044	0
0.473	0	0	0.012	0.044	0.004
0.4735	0	0	0.016	0.048	0.004
0.474	0	0	0.016	0.048	0.004
0.4745	0	0	0.02	0.048	0.004
0.475	0	0	0.016	0.048	0.004
0.4755	0	0	0.02	0.052	0.004
0.476	0	0	0.02	0.052	0.004
0.4765	0	0	0.016	0.056	0
0.477	0	0	0.016	0.056	0
0.4775	0	0	0.02	0.052	0.004
0.478	0	0	0.02	0.056	0.004
0.4785	0	0	0.02	0.052	0.004
0.479	0	0	0.016	0.056	0.004
0.4795	0	0	0.02	0.052	0.004
0.48	0	0	0.02	0.056	0.004
0.4805	0.004	0	0.016	0.052	0.004
0.481	0.004	0	0.02	0.056	0.004
0.4815	0	0	0.02	0.056	0.004
0.482	0.004	0	0.02	0.056	0.004
0.4825	0.004	0	0.016	0.048	0.004
0.483	0.008	0	0.02	0.052	0
0.4835	0.004	0	0.024	0.052	0
0.484	0.004	0	0.024	0.052	0.004
0.4845	0.004	0	0.024	0.056	0.004
0.485	0.004	0	0.024	0.056	0.004
0.4855	0.004	0	0.02	0.056	0.004
0.486	0.008	0	0.024	0.056	0
0.4865	0.004	0	0.024	0.056	0
0.487	0	0	0.024	0.056	0
0.4875	0.004	0	0.02	0.056	0
0.488	0	0	0.02	0.044	0
0.4885	0.004	0	0.024	0.056	0
0.489	0.004	0	0.02	0.052	0
0.4895	0.004	0	0.024	0.052	0
0.49	0.004	0	0.024	0.056	0
0.4905	0.004	0	0.02	0.06	0
0.491	0.004	0	0.024	0.056	0
0.4915	0.004	0	0.02	0.052	0
0.492	0.004	0	0.024	0.06	0
0.4925	0.004	0	0.02	0.052	0
0.493	0.004	0	0.024	0.056	0
0.4935	0.004	0	0.024	0.06	0.004
0.494	0.004	0	0.02	0.06	0.004
0.4945	0.004	0	0.024	0.06	0.004
0.495	0	0	0.024	0.056	0.004
0.4955	0.004	0	0.024	0.06	0.004
0.496	0.004	0	0.02	0.056	0.004
0.4965	0.008	0	0.024	0.056	0
0.497	0.004	0	0.024	0.06	0.004
0.4975	0.008	0	0.024	0.06	0
0.498	0.008	0	0.024	0.056	0.004
0.4985	0	0	0.024	0.06	0.004
0.499	0	0	0.024	0.06	0
0.4995	0.004	0	0.024	0.056	0
0.5	0.004	0	0.024	0.056	0
0.5005	0.004	0	0.02	0.06	0
0.501	0.004	0	0.024	0.052	0
0.5015	0.004	0	0.024	0.06	0
0.502	0.004	0	0.024	0.056	0
0.5025	0.004	0	0.024	0.06	0
0.503	0.008	0	0.024	0.06	0
0.5035	0.004	0	0.024	0.06	0
0.504	0.004	0	0.024	0.044	0
0.5045	0.004	0	0.024	0.06	0
0.505	0.004	0	0.02	0.06	0
0.5055	0.004	0	0.024	0.06	0
0.506	0.004	0	0.024	0.06	0
0.5065	0.004	0	0.024	0.06	0
0.507	0.004	0	0.024	0.068	0
0.5075	0.004	0	0.024	0.064	0
0.508	0	0	0.024	0.068	0
0.5085	0.004	0	0.02	0.056	0
0.509	0.004	0	0.024	0.06	0
0.5095	0.004	0	0.024	0.068	0
0.51	0.008	0	0.024	0.068	0
0.5105	0.004	0	0.024	0.068	0
0.511	0.004	0	0.024	0.064	0
0.5115	0.004	0	0.024	0.068	0
0.512	0.004	0	0.024	0.068	0
0.5125	0.004	0	0.024	0.068	0
0.513	0.004	0	0.024	0.072	0
0.5135	0.004	0	0.024	0.072	0
0.514	0.004	0	0.024	0.072	0
0.5145	0.004	0	0.028	0.072	0
0.515	0.004	0	0.028	0.072	0
0.5155	0.004	0	0.024	0.068	0
0.516	0.004	0	0.02	0.072	0
0.5165	0.004	0	0.024	0.068	0
0.517	0.004	0	0.02	0.072	0
0.5175	0.004	0	0.024	0.072	0
0.518	0.004	0	0.02	0.068	0
0.5185	0.004	0	0.024	0.064	0
0.519	0.004	0	0.024	0.072	0
0.5195	0.004	0	0.024	0.064	0
0.52	0.004	0	0.024	0.072	0
0.5205	0.004	0	0.024	0.072	0
0.521	0.004	0	0.024	0.072	0
0.5215	0.004	0	0.024	0.072	0
0.522	0.004	0	0.024	0.072	0
0.5225	0.004	0	0.024	0.072	0
0.523	0.004	0	0.024	0.068	0
0.5235	0.008	0	0.024	0.072	0
0.524	0.004	0	0.02	0.072	0
0.5245	0.004	0	0.024	0.072	0
0.525	0.004	0	0.024	0.068	0
0.5255	0.004	0	0.024	0.068	0
0.526	0.004	0	0.024	0.068	0
0.5265	0	0	0.024	0.072	0
0.527	0	0	0.024	0.068	0
0.5275	0	0.004	0.024	0.072	0
0.528	0.004	0	0.024	0.072	0
0.5285	0.004	0	0.028	0.072	0
0.529	0.004	0	0.028	0.072	0
0.5295	0.004	0	0.028	0.072	0
0.53	0.004	0	0.024	0.056	0
0.5305	0.004	0	0.028	0.072	0
0.531	0.004	0	0.028	0.072	0
0.5315	0.004	0	0.024	0.06	0
0.532	0.004	0	0.028	0.068	0
0.5325	0.004	0	0.024	0.068	0
0.533	0.004	0	0.02	0.072	0
0.5335	0.004	0	0.028	0.068	0
0.534	0.004	0	0.024	0.072	0
0.5345	0.004	0	0.028	0.068	0
0.535	0.004	0	0.028	0.068	0
0.5355	0.004	0	0.024	0.072	0
0.536	0	0	0.028	0.072	0
0.5365	0	0	0.024	0.064	0
0.537	0.008	0	0.028	0.064	0
0.5375	0.008	0	0.024	0.072	0
0.538	0.008	0	0.024	0.072	0
0.5385	0.004	0	0.028	0.072	0
0.539	0.004	0	0.028	0.072	0
0.5395	0.004	0	0.028	0.06	0
0.54	0.004	0	0.024	0.072	0
0.5405	0.004	0	0.024	0.072	0
0.541	0.008	0	0.024	0.068	0
0.5415	0.008	0	0.024	0.072	0
0.542	0.008	0	0.024	0.072	0
0.5425	0.008	0	0.024	0.072	0
0.543	0.008	0	0.024	0.072	0
0.5435	0.008	0	0.024	0.072	0
0.544	0.008	0	0.024	0.072	0
0.5445	0.004	0	0.024	0.072	0
0.545	0.008	0	0.02	0.072	0
0.5455	0.004	0	0.024	0.072	0
0.546	0.008	0	0.024	0.068	0
0.5465	0.008	0	0.024	0.068	0
0.547	0.008	0	0.028	0.068	0
0.5475	0.008	0	0.028	0.072	0
0.548	0.008	0	0.028	0.072	0
0.5485	0.008	0	0.02	0.068	0
0.549	0.004	0	0.028	0.072	0
0.5495	0.004	0	0.02	0.068	0
0.55	0.008	0	0.024	0.064	0
0.5505	0.008	0	0.024	0.068	0
0.551	0.004	0	0.024	0.064	0
0.5515	0.008	0	0.024	0.072	0
0.552	0.008	0	0.024	0.068	0
0.5525	0.008	0	0.024	0.068	0
0.553	0.008	0	0.024	0.072	0
0.5535	0.004	0	0.024	0.068	0
0.554	0.008	0	0.024	0.068	0
0.5545	0.008	0	0.024	0.072	0
0.555	0.008	0	0.024	0.068	0
0.5555	0.004	0	0.024	0.072	0
0.556	0.004	0	0.024	0.072	0
0.5565	0.004	0	0.024	0.068	0
0.557	0.008	0	0.024	0.072	0
0.5575	0.004	0	0.024	0.072	0
0.558	0.004	0	0.02	0.068	0
0.5585	0.004	0	0.02	0.068	0
0.559	0.004	0	0.024	0.068	0
0.5595	0.004	0	0.024	0.068	0
0.56	0.004	0	0.024	0.072	0
0.5605	0.004	0	0.024	0.072	0
0.561	0.004	0	0.024	0.072	0
0.5615	0.004	0	0.024	0.072	0
0.562	0.004	0	0.024	0.068	0
0.5625	0.004	0	0.024	0.072	0
0.563	0.004	0	0.024	0.072	0
0.5635	0.004	0	0.024	0.068	0
0.564	0.004	0	0.024	0.072	0
0.5645	0.004	0	0.024	0.072	0
0.565	0.004	0	0.024	0.072	0
0.5655	0.004	0	0.024	0.072	0
0.566	0.004	0	0.024	0.072	0
0.5665	0.004	0	0.024	0.072	0
0.567	0.004	0	0.024	0.072	0
0.5675	0.004	0	0.028	0.072	0
0.568	0.004	0	0.028	0.072	0
0.5685	0.004	0	0.028	0.068	0
0.569	0.004	0	0.024	0.072	0
0.5695	0.004	0	0.028	0.068	0
0.57	0.004	0	0.028	0.072	0
0.5705	0.004	0	0.028	0.072	0
0.571	0.004	0	0.028	0.072	0
0.5715	0.004	0	0.028	0.072	0
0.572	0.004	0	0.028	0.072	0
0.5725	0.004	0	0.028	0.072	0
0.573	0.004	0	0.028	0.064	0
0.5735	0.004	0	0.02	0.068	0
0.574	0.004	0	0.024	0.068	0
0.5745	0.004	0	0.028	0.072	0
0.575	0.004	0	0.028	0.072	0
0.5755	0.004	0	0.028	0.072	0
0.576	0.004	0	0.024	0.072	0
0.5765	0.004	0	0.028	0.068	0
0.577	0.004	0	0.028	0.072	0
0.5775	0.004	0	0.028	0.072	0
0.578	0.004	0	0.028	0.068	0
0.5785	0.004	0	0.024	0.068	0
0.579	0.004	0	0.032	0.068	0
0.5795	0.004	0	0.028	0.072	0
0.58	0.004	0	0.032	0.072	0
0.5805	0.004	0	0.032	0.068	0
0.581	0.004	0	0.028	0.072	0
0.5815	0.004	0	0.032	0.072	0
0.582	0.004	0	0.032	0.072	0
0.5825	0.004	0	0.032	0.072	0
0.583	0.004	0	0.032	0.072	0
0.5835	0.004	0	0.028	0.072	0
0.584	0.004	0	0.024	0.064	0
0.5845	0.004	0	0.032	0.068	0
0.585	0.004	0	0.028	0.068	0
0.5855	0.004	0	0.032	0.072	0
0.586	0.004	0	0.032	0.072	0
0.5865	0.004	0	0.032	0.072	0
0.587	0.008	0	0.032	0.072	0
0.5875	0.008	0	0.032	0.072	0
0.588	0.004	0	0.032	0.072	0
0.5885	0.004	0	0.032	0.072	0
0.589	0.004	0	0.028	0.068	0
0.5895	0.004	0	0.032	0.072	0
0.59	0.004	0	0.032	0.068	0
0.5905	0.004	0	0.028	0.072	0
0.591	0.004	0	0.028	0.072	0
0.5915	0.004	0	0.032	0.072	0
0.592	0.004	0	0.032	0.068	0
0.5925	0.004	0	0.032	0.068	0
0.593	0.004	0	0.032	0.072	0
0.5935	0.004	0	0.032	0.068	0
0.594	0.004	0	0.032	0.072	0
0.5945	0.004	0	0.032	0.072	0
0.595	0.004	0	0.032	0.072	0
0.5955	0.004	0	0.032	0.068	0
0.596	0.008	0	0.028	0.068	0
0.5965	0.008	0	0.032	0.072	0
0.597	0.008	0	0.028	0.068	0
0.5975	0.008	0	0.024	0.068	0
0.598	0.008	0	0.028	0.068	0
0.5985	0.008	0	0.032	0.068	0
0.599	0.008	0	0.032	0.072	0
0.5995	0.008	0	0.032	0.076	0
0.6	0.008	0	0.028	0.072	0
0.6005	0.008	0	0.028	0.072	0
0.601	0.008	0	0.028	0.072	0
0.6015	0.008	0	0.028	0.068	0
0.602	0.008	0	0.028	0.072	0
0.6025	0.008	0	0.032	0.068	0
0.603	0.008	0	0.032	0.072	0
0.6035	0.008	0	0.032	0.068	0
0.604	0.008	0	0.028	0.072	0
0.6045	0.008	0	0.032	0.072	0
0.605	0.008	0	0.028	0.072	0
0.6055	0.008	0	0.028	0.068	0
0.606	0.008	0	0.028	0.072	0
0.6065	0.008	0	0.028	0.068	0
0.607	0.008	0	0.028	0.072	0
0.6075	0.008	0	0.028	0.072	0
0.608	0.008	0	0.028	0.072	0
0.6085	0.012	0	0.028	0.068	0
0.609	0.008	0	0.028	0.072	0
0.6095	0.008	0	0.028	0.068	0
0.61	0.008	0	0.028	0.072	0
0.6105	0.008	0	0.028	0.072	0
0.611	0.008	0	0.028	0.072	0
0.6115	0.008	0	0.028	0.072	0
0.612	0.008	0	0.028	0.072	0
0.6125	0.008	0	0.028	0.072	0
0.613	0.008	0	0.028	0.072	0
0.6135	0.008	0	0.028	0.072	0
0.614	0.008	0	0.028	0.072	0
0.6145	0.008	0.004	0.028	0.072	0
0.615	0.012	0	0.024	0.068	0
0.6155	0.008	0	0.028	0.072	0
0.616	0.008	0	0.028	0.072	0
0.6165	0.008	0	0.028	0.072	0
0.617	0.008	0	0.028	0.072	0
0.6175	0.008	0	0.028	0.072	0
0.618	0.008	0	0.024	0.068	0
0.6185	0.008	0	0.028	0.072	0
0.619	0.008	0	0.028	0.072	0
0.6195	0.008	0	0.028	0.072	0
0.62	0.008	0	0.028	0.072	0
0.6205	0.008	0	0.028	0.072	0
0.621	0.008	0	0.024	0.072	0
0.6215	0.008	0	0.028	0.072	0
0.622	0.008	0	0.028	0.072	0
0.6225	0.008	0	0.028	0.072	0
0.623	0.008	0	0.028	0.072	0
0.6235	0.008	0	0.028	0.072	0
0.624	0.008	0	0.028	0.072	0
0.6245	0.008	0	0.028	0.072	0
0.625	0.008	0	0.024	0.072	0
0.6255	0.008	0	0.028	0.068	0
0.626	0.008	0	0.028	0.072	0
0.6265	0.012	0	0.028	0.072	0
0.627	0.008	0	0.028	0.068	0
0.6275	0.008	0	0.032	0.068	0
0.628	0.008	0	0.032	0.068	0
0.6285	0.008	0	0.032	0.068	0
0.629	0.008	0	0.028	0.064	0
0.6295	0.008	0	0.032	0.068	0
0.63	0.008	0	0.028	0.068	0
0.6305	0.008	0	0.032	0.064	0
0.631	0.008	0	0.028	0.068	0
0.6315	0.008	0	0.032	0.068	0
0.632	0.008	0	0.032	0.068	0
0.6325	0.008	0	0.032	0.064	0
0.633	0.008	0	0.032	0.068	0
0.6335	0.008	0	0.032	0.068	0
0.634	0.008	0	0.032	0.068	0
0.6345	0.008	0	0.032	0.064	0
0.635	0.008	0	0.032	0.064	0
0.6355	0.008	0	0.032	0.068	0
0.636	0.008	0	0.032	0.068	0.004
0.6365	0.008	0	0.032	0.068	0.004
0.637	0.008	0	0.028	0.064	0.004
0.6375	0.008	0	0.032	0.068	0.004
0.638	0.008	0	0.032	0.064	0.004
0.6385	0.008	0	0.032	0.068	0
0.639	0.008	0	0.032	0.068	0
0.6395	0.008	0	0.032	0.068	0
0.64	0.008	0	0.032	0.068	0
0.6405	0.008	0	0.032	0.068	0
0.641	0.008	0	0.032	0.068	0
0.6415	0.008	0	0.028	0.064	0
0.642	0.012	0	0.024	0.064	0
0.6425	0.008	0	0.028	0.068	0
0.643	0.008	0	0.028	0.068	0
0.6435	0.008	0	0.028	0.068	0
0.644	0.008	0	0.028	0.06	0
0.6445	0.008	0	0.028	0.06	0
0.645	0.008	0	0.028	0.068	0.004
0.6455	0.008	0	0.028	0.068	0.004
0.646	0.008	0	0.024	0.064	0
0.6465	0.008	0	0.028	0.068	0.004
0.647	0.008	0	0.028	0.068	0.004
0.6475	0.008	0	0.028	0.068	0.004
0.648	0.008	0	0.028	0.068	0
0.6485	0.008	0	0.028	0.068	0.004
0.649	0.008	0	0.028	0.068	0.004
0.6495	0.008	0	0.028	0.068	0.004
0.65	0.008	0	0.028	0.068	0.004
0.6505	0.008	0	0.028	0.064	0.004
0.651	0.008	0	0.028	0.068	0.004
0.6515	0.008	0	0.028	0.068	0.004
0.652	0.008	0	0.028	0.068	0.004
0.6525	0.008	0	0.028	0.068	0.004
0.653	0.008	0	0.028	0.068	0.004
0.6535	0.008	0	0.024	0.068	0.004
0.654	0.008	0	0.028	0.068	0.004
0.6545	0.008	0	0.028	0.068	0.004
0.655	0.008	0	0.028	0.068	0.004
0.6555	0.008	0	0.024	0.068	0.004
0.656	0.008	0	0.028	0.068	0.004
0.6565	0.008	0	0.024	0.068	0.004
0.657	0.008	0	0.024	0.068	0.004
0.6575	0.008	0	0.024	0.068	0
0.658	0.008	0	0.024	0.068	0.004
0.6585	0.008	0	0.028	0.072	0.004
0.659	0.008	0	0.028	0.072	0.004
0.6595	0.008	0	0.028	0.072	0.004
0.66	0.008	0	0.028	0.072	0.004
0.6605	0.008	0	0.024	0.068	0
0.661	0.012	0	0.028	0.072	0
0.6615	0.008	0	0.028	0.072	0
0.662	0.008	0	0.028	0.072	0.004
0.6625	0.008	0	0.028	0.068	0.004
0.663	0.008	0	0.028	0.072	0.004
0.6635	0.008	0	0.028	0.068	0.004
0.664	0.008	0	0.028	0.072	0
0.6645	0.008	0	0.028	0.072	0.004
0.665	0.008	0	0.024	0.068	0.004
0.6655	0.008	0	0.028	0.072	0.004
0.666	0.008	0	0.028	0.068	0.004
0.6665	0.004	0	0.024	0.072	0
0.667	0.008	0	0.024	0.068	0.004
0.6675	0.008	0	0.024	0.072	0.004
0.668	0.008	0	0.028	0.068	0.004
0.6685	0.008	0	0.028	0.072	0.004
0.669	0.008	0	0.028	0.072	0.004
0.6695	0.004	0	0.024	0.072	0.004
0.67	0.004	0	0.028	0.072	0
0.6705	0.004	0	0.028	0.072	0.004
0.671	0.004	0	0.028	0.072	0.004
0.6715	0.004	0	0.024	0.068	0.004
0.672	0.004	0	0.028	0.068	0.004
0.6725	0.004	0	0.028	0.072	0.004
0.673	0.004	0	0.028	0.072	0.004
0.6735	0.004	0	0.028	0.072	0.004
0.674	0.008	0	0.028	0.072	0.004
0.6745	0.004	0	0.028	0.072	0.004
0.675	0.004	0	0.028	0.072	0.004
0.6755	0.004	0	0.024	0.072	0.004
0.676	0.004	0	0.028	0.072	0
0.6765	0.008	0	0.028	0.072	0.004
0.677	0.004	0	0.028	0.072	0.004
0.6775	0.004	0	0.028	0.072	0.004
0.678	0.004	0	0.028	0.072	0.004
0.6785	0.004	0	0.028	0.072	0
0.679	0.004	0	0.028	0.072	0.004
0.6795	0.004	0	0.028	0.072	0.004
0.68	0.004	0	0.028	0.072	0.004
0.6805	0.004	0	0.032	0.072	0.004
0.681	0.004	0	0.032	0.072	0.004
0.6815	0.004	0	0.02	0.068	0.004
0.682	0.004	0	0.032	0.072	0.004
0.6825	0.004	0	0.032	0.072	0.004
0.683	0.004	0	0.036	0.068	0.004
0.6835	0.004	0	0.036	0.072	0.004
0.684	0.004	0	0.036	0.068	0.004
0.6845	0.004	0	0.036	0.068	0.004
0.685	0.004	0	0.036	0.068	0.004
0.6855	0.004	0	0.032	0.072	0.004
0.686	0.004	0	0.032	0.072	0.004
0.6865	0.004	0	0.036	0.072	0.004
0.687	0.004	0	0.036	0.072	0.004
0.6875	0.004	0	0.036	0.068	0.004
0.688	0.004	0	0.036	0.072	0.004
0.6885	0.004	0	0.032	0.072	0.004
0.689	0.004	0	0.032	0.072	0.004
0.6895	0.004	0	0.028	0.072	0
0.69	0.004	0	0.032	0.072	0
0.6905	0.004	0	0.032	0.068	0
0.691	0.004	0	0.032	0.072	0
0.6915	0.004	0	0.028	0.068	0
0.692	0.004	0	0.024	0.068	0
0.6925	0.004	0	0.032	0.068	0
0.693	0.004	0	0.032	0.072	0
0.6935	0.004	0	0.032	0.068	0
0.694	0.004	0	0.032	0.072	0
0.6945	0.004	0	0.036	0.072	0
0.695	0.004	0	0.028	0.068	0
0.6955	0.004	0	0.036	0.072	0
0.696	0.004	0	0.036	0.072	0
0.6965	0.004	0	0.032	0.068	0
0.697	0.004	0	0.032	0.072	0
0.6975	0.004	0	0.036	0.072	0
0.698	0.004	0	0.032	0.072	0
0.6985	0.004	0	0.036	0.072	0
0.699	0.004	0	0.032	0.072	0
0.6995	0.004	0	0.032	0.072	0
0.7	0.004	0	0.028	0.068	0
0.7005	0.004	0	0.028	0.072	0
0.701	0.008	0	0.032	0.072	0
0.7015	0.004	0	0.028	0.072	0
0.702	0.004	0	0.032	0.068	0
0.7025	0.004	0	0.032	0.072	0
0.703	0.004	0	0.028	0.072	0
0.7035	0.004	0	0.028	0.072	0
0.704	0.004	0	0.032	0.072	0
0.7045	0.004	0	0.032	0.072	0
0.705	0.004	0	0.032	0.072	0
0.7055	0.004	0	0.032	0.072	0
0.706	0.004	0	0.032	0.072	0
0.7065	0.004	0	0.032	0.072	0
0.707	0.004	0	0.032	0.072	0
0.7075	0.004	0	0.032	0.072	0
0.708	0.004	0	0.028	0.068	0
0.7085	0.004	0	0.032	0.072	0
0.709	0.004	0	0.032	0.072	0
0.7095	0.004	0	0.032	0.068	0
0.71	0.004	0	0.032	0.072	0
0.7105	0.004	0	0.032	0.072	0
0.711	0.004	0	0.036	0.072	0
0.7115	0.004	0	0.032	0.072	0
0.712	0.004	0	0.032	0.072	0
0.7125	0.004	0	0.024	0.072	0
0.713	0.004	0	0.032	0.068	0
0.7135	0.004	0	0.024	0.072	0
0.714	0.004	0	0.028	0.072	0
0.7145	0.004	0	0.032	0.068	0
0.715	0.004	0	0.028	0.072	0
0.7155	0.004	0	0.032	0.072	0
0.716	0.004	0	0.032	0.072	0
0.7165	0.004	0	0.032	0.076	0
0.717	0.004	0	0.028	0.076	0
0.7175	0.004	0	0.032	0.076	0
0.718	0.004	0	0.032	0.076	0
0.7185	0.004	0	0.032	0.076	0
0.719	0.004	0	0.028	0.072	0
0.7195	0.004	0	0.036	0.076	0
0.72	0.004	0	0.036	0.072	0
0.7205	0.004	0	0.04	0.076	0
0.721	0.004	0	0.036	0.076	0
0.7215	0.004	0	0.036	0.076	0
0.722	0.004	0	0.04	0.068	0
0.7225	0.004	0	0.04	0.076	0
0.723	0.004	0	0.04	0.076	0
0.7235	0.004	0	0.036	0.076	0
0.724	0.004	0	0.04	0.076	0
0.7245	0.004	0	0.04	0.076	0
0.725	0.004	0	0.036	0.076	0
0.7255	0.004	0	0.036	0.072	0
0.726	0.004	0	0.032	0.076	0
0.7265	0.004	0	0.032	0.072	0
0.727	0.004	0	0.032	0.076	0
0.7275	0.004	0	0.032	0.076	0
0.728	0.004	0	0.032	0.076	0
0.7285	0.004	0	0.028	0.076	0
0.729	0.008	0	0.032	0.076	0
0.7295	0.004	0	0.032	0.076	0
0.73	0.004	0	0.032	0.076	0
0.7305	0.004	0	0.028	0.076	0
0.731	0.004	0	0.028	0.076	0
0.7315	0.004	0	0.032	0.076	0
0.732	0.004	0	0.032	0.076	0
0.7325	0.004	0	0.028	0.068	0
0.733	0.004	0	0.028	0.076	0
0.7335	0.004	0	0.032	0.072	0
0.734	0.004	0	0.032	0.072	0
0.7345	0.004	0	0.032	0.076	0
0.735	0.004	0	0.036	0.072	0
0.7355	0.004	0	0.028	0.076	0
0.736	0.004	0	0.028	0.076	0
0.7365	0.004	0	0.024	0.076	0
0.737	0.004	0	0.028	0.076	0
0.7375	0.004	0	0.024	0.072	0
0.738	0.004	0	0.028	0.076	0
0.7385	0.004	0	0.028	0.072	0
0.739	0.004	0	0.028	0.072	0
0.7395	0.004	0	0.024	0.076	0
0.74	0.004	0	0.024	0.076	0
0.7405	0.004	0	0.024	0.076	0
0.741	0.004	0	0.024	0.072	0
0.7415	0.004	0	0.02	0.072	0
0.742	0.004	0	0.024	0.076	0
0.7425	0.004	0	0.024	0.076	0
0.743	0.004	0	0.024	0.076	0
0.7435	0	0	0.024	0.068	0
0.744	0	0	0.024	0.076	0
0.7445	0.004	0	0.024	0.076	0
0.745	0	0	0.024	0.072	0
0.7455	0	0	0.024	0.076	0
0.746	0	0	0.024	0.076	0
0.7465	0	0	0.024	0.076	0
0.747	0	0	0.024	0.072	0
0.7475	0	0	0.028	0.076	0
0.748	0	0	0.024	0.076	0
0.7485	0	0	0.032	0.068	0
0.749	0	0	0.032	0.076	0
0.7495	0	0	0.032	0.076	0
0.75	0	0	0.024	0.072	0
0.7505	0	0	0.028	0.068	0
0.751	0	0	0.028	0.076	0
0.7515	0	0	0.028	0.076	0
0.752	0	0	0.032	0.076	0
0.7525	0	0	0.032	0.076	0
0.753	0	0	0.032	0.076	0
0.7535	0	0	0.032	0.076	0
0.754	0	0	0.028	0.072	0
0.7545	0	0	0.032	0.076	0
0.755	0	0	0.028	0.076	0
0.7555	0	0	0.028	0.076	0
0.756	0	0	0.032	0.08	0
0.7565	0	0	0.032	0.08	0
0.757	0	0	0.028	0.076	0
0.7575	0	0	0.032	0.076	0
0.758	0	0	0.032	0.076	0
0.7585	0	0	0.032	0.08	0
0.759	0	0	0.028	0.08	0
0.7595	0	0	0.032	0.072	0
0.76	0	0	0.032	0.08	0
0.7605	0	0	0.032	0.08	0
0.761	0	0	0.032	0.08	0
0.7615	0	0	0.024	0.076	0
0.762	0	0	0.032	0.08	0
0.7625	0	0	0.032	0.08	0
0.763	0	0	0.032	0.08	0
0.7635	0	0	0.032	0.076	0
0.764	0	0	0.024	0.076	0
0.7645	0	0	0.032	0.08	0
0.765	0	0	0.032	0.08	0
0.7655	0	0	0.032	0.08	0
0.766	0	0	0.028	0.076	0
0.7665	0	0	0.032	0.08	0
0.767	0	0	0.032	0.08	0
0.7675	0	0	0.028	0.08	0
0.768	0	0	0.032	0.08	0
0.7685	0	0	0.032	0.076	0
0.769	0	0	0.032	0.08	0
0.7695	0.004	0	0.032	0.08	0
0.77	0	0	0.032	0.08	0
0.7705	0	0	0.036	0.08	0
0.771	0.004	0	0.028	0.076	0
0.7715	0	0	0.036	0.076	0
0.772	0	0	0.036	0.076	0
0.7725	0	0	0.036	0.08	0
0.773	0	0	0.036	0.08	0
0.7735	0	0	0.036	0.08	0
0.774	0	0	0.032	0.076	0
0.7745	0	0	0.036	0.076	0
0.775	0	0	0.032	0.08	0
0.7755	0	0	0.032	0.08	0
0.776	0	0	0.032	0.08	0
0.7765	0	0	0.032	0.08	0
0.777	0	0	0.032	0.08	0
0.7775	0	0	0.032	0.08	0
0.778	0	0	0.032	0.08	0
0.7785	0	0	0.032	0.08	0
0.779	0	0	0.028	0.08	0
0.7795	0	0	0.032	0.08	0
0.78	0	0	0.032	0.08	0
0.7805	0	0	0.032	0.08	0
0.781	0	0	0.032	0.08	0
0.7815	0	0	0.032	0.08	0
0.782	0	0	0.032	0.08	0
0.7825	0	0	0.028	0.08	0
0.783	0	0	0.032	0.08	0
0.7835	0	0	0.032	0.08	0
0.784	0	0	0.028	0.08	0
0.7845	0	0	0.028	0.08	0
0.785	0	0	0.028	0.08	0
0.7855	0	0	0.028	0.08	0
0.786	0	0	0.028	0.08	0
0.7865	0	0	0.024	0.076	0
0.787	0	0	0.028	0.08	0
0.7875	0	0	0.028	0.08	0
0.788	0	0	0.028	0.08	0
0.7885	0	0	0.028	0.076	0
0.789	0	0	0.028	0.08	0
0.7895	0	0	0.024	0.08	0
0.79	0	0	0.028	0.08	0
0.7905	0	0	0.028	0.076	0
0.791	0	0	0.028	0.08	0
0.7915	0	0	0.028	0.08	0
0.792	0	0	0.032	0.08	0
0.7925	0.004	0	0.032	0.08	0
0.793	0.004	0	0.036	0.08	0
0.7935	0	0	0.036	0.08	0
0.794	0.004	0	0.028	0.08	0
0.7945	0.004	0	0.032	0.08	0
0.795	0.004	0	0.032	0.08	0
0.7955	0.004	0	0.032	0.08	0
0.796	0.004	0	0.032	0.08	0
0.7965	0.004	0	0.032	0.08	0
0.797	0.004	0	0.032	0.072	0
0.7975	0.004	0	0.032	0.072	0
0.798	0.004	0	0.032	0.08	0
0.7985	0.004	0	0.032	0.08	0
0.799	0.004	0	0.032	0.08	0
0.7995	0.004	0	0.024	0.072	0
0.8	0	0	0.032	0.08	0
0.8005	0.004	0	0.028	0.08	0
0.801	0.004	0	0.032	0.08	0
0.8015	0	0	0.032	0.08	0
0.802	0.008	0	0.028	0.08	0
0.8025	0.004	0	0.028	0.08	0
0.803	0.004	0	0.032	0.08	0
0.8035	0	0	0.032	0.08	0
0.804	0.004	0	0.032	0.076	0
0.8045	0.004	0	0.028	0.076	0
0.805	0.008	0	0.032	0.08	0
0.8055	0.004	0	0.024	0.08	0
0.806	0.004	0	0.028	0.08	0
0.8065	0.008	0	0.028	0.08	0
0.807	0.004	0	0.024	0.08	0
0.8075	0.004	0	0.028	0.08	0
0.808	0.004	0	0.028	0.08	0
0.8085	0	0	0.028	0.08	0
0.809	0	0	0.028	0.076	0
0.8095	0	0	0.028	0.076	0
0.81	0	0	0.028	0.076	0
0.8105	0	0	0.028	0.08	0
0.811	0	0	0.028	0.08	0
0.8115	0	0	0.028	0.08	0
0.812	0	0	0.028	0.08	0
0.8125	0	0	0.028	0.08	0
0.813	0	0	0.028	0.08	0
0.8135	0	0	0.028	0.08	0
0.814	0	0	0.028	0.08	0
0.8145	0	0	0.028	0.08	0
0.815	0	0	0.028	0.08	0
0.8155	0	0	0.028	0.08	0
0.816	0	0	0.028	0.08	0
0.8165	0	0	0.028	0.08	0
0.817	0	0	0.028	0.08	0
0.8175	0	0	0.028	0.08	0
0.818	0	0	0.028	0.072	0
0.8185	0	0	0.024	0.076	0
0.819	0	0	0.028	0.08	0
0.8195	0	0	0.028	0.08	0
0.82	0	0	0.028	0.08	0
0.8205	0	0	0.028	0.08	0
0.821	0	0	0.028	0.08	0
0.8215	0	0	0.028	0.08	0
0.822	0	0	0.028	0.076	0
0.8225	0	0	0.028	0.08	0
0.823	0	0	0.028	0.08	0
0.8235	0	0	0.028	0.08	0
0.824	0	0	0.024	0.08	0
0.8245	0	0	0.028	0.08	0
0.825	0	0	0.028	0.08	0
0.8255	0	0	0.024	0.08	0
0.826	0	0	0.028	0.08	0
0.8265	0	0	0.032	0.084	0
0.827	0	0	0.028	0.084	0
0.8275	0	0	0.028	0.08	0
0.828	0	0	0.028	0.08	0
0.8285	0	0	0.02	0.076	0
0.829	0	0	0.028	0.084	0
0.8295	0	0	0.028	0.084	0
0.83	0	0	0.028	0.084	0
0.8305	0	0	0.028	0.084	0
0.831	0	0	0.028	0.072	0
0.8315	0	0	0.024	0.076	0
0.832	0	0	0.024	0.072	0
0.8325	0	0	0.024	0.076	0
0.833	0	0	0.028	0.072	0
0.8335	0	0	0.028	0.08	0
0.834	0	0	0.032	0.076	0
0.8345	0	0	0.028	0.076	0
0.835	0	0	0.024	0.08	0
0.8355	0	0	0.032	0.076	0
0.836	0	0	0.032	0.076	0
0.8365	0	0	0.028	0.076	0
0.837	0	0	0.028	0.08	0
0.8375	0	0	0.028	0.08	0
0.838	0	0	0.024	0.076	0
0.8385	0	0	0.028	0.076	0
0.839	0	0	0.028	0.076	0
0.8395	0	0	0.028	0.08	0
0.84	0	0	0.028	0.076	0
0.8405	0	0	0.028	0.08	0
0.841	0	0	0.028	0.08	0
0.8415	0	0	0.028	0.08	0
0.842	0	0	0.028	0.072	0
0.8425	0	0	0.032	0.08	0
0.843	0	0	0.032	0.08	0
0.8435	0	0	0.032	0.076	0
0.844	0	0	0.032	0.08	0
0.8445	0	0	0.032	0.08	0
0.845	0	0	0.032	0.08	0
0.8455	0	0	0.028	0.08	0
0.846	0	0	0.032	0.076	0
0.8465	0	0	0.032	0.08	0
0.847	0	0	0.032	0.08	0
0.8475	0	0	0.028	0.072	0
0.848	0	0	0.028	0.08	0
0.8485	0	0	0.028	0.08	0
0.849	0	0	0.028	0.08	0
0.8495	0	0	0.028	0.08	0
0.85	0	0	0.028	0.076	0
0.8505	0	0	0.028	0.08	0
0.851	0.004	0	0.024	0.08	0.004
0.8515	0	0	0.028	0.08	0.004
0.852	0	0	0.028	0.08	0.004
0.8525	0	0	0.028	0.08	0.004
0.853	0	0	0.028	0.08	0.004
0.8535	0	0	0.028	0.08	0.004
0.854	0	0	0.032	0.08	0.004
0.8545	0	0	0.032	0.08	0.004
0.855	0	0	0.028	0.08	0.004
0.8555	0	0	0.028	0.076	0.004
0.856	0	0	0.032	0.08	0.004
0.8565	0	0	0.028	0.08	0.004
0.857	0	0	0.028	0.076	0.004
0.8575	0	0	0.032	0.08	0.004
0.858	0	0	0.028	0.08	0.004
0.8585	0	0	0.028	0.08	0.004
0.859	0	0	0.028	0.072	0.004
0.8595	0	0	0.032	0.076	0.004
0.86	0	0	0.032	0.08	0.004
0.8605	0	0	0.028	0.08	0.004
0.861	0	0	0.036	0.076	0.004
0.8615	0	0	0.032	0.08	0.004
0.862	0	0	0.032	0.072	0.004
0.8625	0	0	0.028	0.08	0.004
0.863	0	0	0.032	0.08	0.004
0.8635	0	0	0.032	0.072	0.004
0.864	0	0	0.032	0.08	0.004
0.8645	0	0	0.032	0.08	0.004
0.865	0	0	0.028	0.08	0.004
0.8655	0	0	0.028	0.08	0.004
0.866	0	0	0.028	0.084	0.004
0.8665	0	0	0.028	0.08	0.004
0.867	0	0	0.028	0.08	0.004
0.8675	0	0	0.024	0.084	0.004
0.868	0	0	0.028	0.084	0.004
0.8685	0	0	0.028	0.084	0.004
0.869	0	0	0.028	0.08	0.004
0.8695	0	0	0.028	0.084	0.004
0.87	0	0	0.02	0.08	0.004
0.8705	0	0	0.028	0.084	0.004
0.871	0	0	0.028	0.084	0.004
0.8715	0	0	0.028	0.084	0.004
0.872	0	0	0.028	0.084	0.004
0.8725	0	0	0.028	0.084	0.004
0.873	0	0	0.024	0.076	0.004
0.8735	0	0	0.028	0.084	0.004
0.874	0	0	0.028	0.084	0.004
0.8745	0	0	0.028	0.084	0.004
0.875	0	0	0.028	0.08	0.004
0.8755	0	0	0.028	0.084	0.004
0.876	0	0	0.028	0.084	0.004
0.8765	0	0	0.028	0.084	0.004
0.877	0	0	0.032	0.084	0.004
0.8775	0	0	0.028	0.084	0.004
0.878	0	0	0.028	0.084	0.004
0.8785	0	0	0.028	0.084	0.004
0.879	0	0	0.028	0.08	0.004
0.8795	0	0	0.028	0.084	0.004
0.88	0	0	0.028	0.084	0.004
0.8805	0	0	0.028	0.084	0.004
0.881	0	0	0.024	0.084	0.004
0.8815	0	0	0.028	0.084	0.004
0.882	0	0	0.028	0.084	0
0.8825	0	0	0.028	0.08	0.004
0.883	0	0	0.028	0.076	0.004
0.8835	0	0	0.028	0.08	0.004
0.884	0	0	0.024	0.084	0.004
0.8845	0	0	0.024	0.08	0.004
0.885	0	0	0.028	0.08	0.004
0.8855	0	0	0.024	0.084	0.004
0.886	0	0	0.028	0.08	0.004
0.8865	0	0	0.028	0.084	0.004
0.887	0	0	0.028	0.084	0.004
0.8875	0	0	0.028	0.084	0.004
0.888	0	0	0.028	0.084	0.004
0.8885	0	0	0.028	0.084	0.004
0.889	0	0	0.028	0.084	0.004
0.8895	0	0	0.028	0.084	0.004
0.89	0	0	0.024	0.08	0.004
0.8905	0	0	0.028	0.084	0.004
0.891	0	0	0.028	0.084	0.004
0.8915	0	0	0.028	0.084	0.004
0.892	0	0	0.028	0.084	0.004
0.8925	0	0	0.028	0.08	0.004
0.893	0	0	0.028	0.084	0.004
0.8935	0	0	0.028	0.084	0.004
0.894	0	0	0.024	0.084	0.004
0.8945	0	0	0.028	0.088	0.004
0.895	0	0	0.028	0.088	0.004
0.8955	0	0	0.032	0.088	0.004
0.896	0	0	0.032	0.088	0.004
0.8965	0	0	0.028	0.088	0.004
0.897	0	0	0.028	0.084	0.004
0.8975	0	0	0.028	0.084	0.004
0.898	0	0	0.028	0.084	0.004
0.8985	0	0	0.028	0.08	0
0.899	0	0	0.028	0.088	0.004
0.8995	0	0	0.024	0.076	0.004
0.9	0	0	0.028	0.088	0.004
0.9005	0	0	0.028	0.088	0.004
0.901	0	0	0.024	0.088	0.004
0.9015	0	0	0.028	0.088	0.004
0.902	0	0	0.028	0.088	0.004
0.9025	0	0	0.028	0.088	0.004
0.903	0	0	0.028	0.088	0.004
0.9035	0	0	0.028	0.084	0.004
0.904	0	0	0.028	0.088	0.004
0.9045	0	0	0.028	0.088	0.004
0.905	0	0	0.028	0.084	0.004
0.9055	0	0	0.028	0.088	0.004
0.906	0	0	0.028	0.084	0.004
0.9065	0	0	0.028	0.084	0.004
0.907	0	0	0.024	0.088	0.004
0.9075	0	0	0.028	0.088	0.004
0.908	0	0	0.028	0.088	0.004
0.9085	0	0	0.028	0.088	0.004
0.909	0	0	0.028	0.088	0.004
0.9095	0	0	0.024	0.088	0.004
0.91	0	0	0.028	0.084	0.004
0.9105	0	0	0.024	0.088	0.004
0.911	0	0	0.024	0.084	0.004
0.9115	0	0	0.028	0.088	0.004
0.912	0	0	0.028	0.088	0.004
0.9125	0	0	0.028	0.084	0.004
0.913	0	0	0.028	0.088	0.004
0.9135	0	0	0.028	0.088	0.004
0.914	0	0	0.028	0.088	0.004
0.9145	0.004	0	0.028	0.088	0.004
0.915	0.004	0	0.028	0.088	0.004
0.9155	0	0	0.028	0.088	0.004
0.916	0	0	0.028	0.088	0.004
0.9165	0	0	0.028	0.084	0.004
0.917	0	0	0.028	0.088	0
0.9175	0	0	0.024	0.088	0.004
0.918	0	0	0.02	0.084	0.004
0.9185	0	0	0.028	0.088	0.004
0.919	0	0	0.028	0.088	0.004
0.9195	0.004	0	0.028	0.088	0.004
0.92	0	0	0.028	0.088	0.004
0.9205	0	0	0.028	0.088	0.004
0.921	0	0	0.028	0.088	0.004
0.9215	0	0	0.028	0.084	0.004
0.922	0	0	0.024	0.084	0.004
0.9225	0	0	0.028	0.084	0.004
0.923	0	0	0.028	0.084	0.004
0.9235	0	0	0.028	0.088	0.004
0.924	0	0	0.028	0.088	0.004
0.9245	0	0	0.028	0.08	0.004
0.925	0	0	0.028	0.088	0.004
0.9255	0	0	0.028	0.088	0.004
0.926	0	0	0.028	0.088	0.004
0.9265	0	0	0.028	0.084	0.004
0.927	0	0	0.028	0.088	0.004
0.9275	0	0	0.028	0.088	0.004
0.928	0	0	0.028	0.084	0.004
0.9285	0	0	0.028	0.084	0.004
0.929	0	0	0.024	0.084	0.004
0.9295	0	0	0.028	0.088	0.004
0.93	0	0	0.028	0.088	0.004
0.9305	0	0	0.028	0.088	0
0.931	0	0	0.028	0.084	0.004
0.9315	0	0	0.028	0.084	0.004
0.932	0	0	0.028	0.084	0.004
0.9325	0	0	0.028	0.088	0.004
0.933	0	0	0.028	0.088	0.004
0.9335	0	0	0.024	0.084	0.004
0.934	0	0	0.028	0.088	0.004
0.9345	0	0	0.028	0.088	0.004
0.935	0	0	0.028	0.088	0.004
0.9355	0	0	0.028	0.08	0.004
0.936	0	0	0.024	0.088	0.004
0.9365	0	0	0.024	0.084	0.004
0.937	0	0	0.028	0.084	0.004
0.9375	0	0	0.028	0.088	0
0.938	0	0	0.028	0.088	0.004
0.9385	0	0	0.028	0.084	0.004
0.939	0	0	0.028	0.088	0.004
0.9395	0	0	0.028	0.088	0.004
0.94	0	0	0.028	0.084	0.004
0.9405	0	0	0.024	0.08	0.004
0.941	0	0	0.028	0.084	0.004
0.9415	0	0	0.028	0.084	0.004
0.942	0	0	0.028	0.084	0.004
0.9425	0	0	0.024	0.08	0.004
0.943	0	0	0.028	0.08	0.004
0.9435	0	0	0.028	0.084	0.004
0.944	0	0	0.028	0.084	0.004
0.9445	0	0	0.024	0.076	0.004
0.945	0	0	0.028	0.084	0.004
0.9455	0	0	0.028	0.08	0.004
0.946	0	0	0.028	0.084	0.004
0.9465	0	0	0.028	0.084	0.004
0.947	0	0	0.028	0.084	0.004
0.9475	0	0	0.028	0.084	0.004
0.948	0	0	0.028	0.084	0.004
0.9485	0	0	0.028	0.084	0.004
0.949	0	0	0.028	0.084	0.004
0.9495	0	0	0.028	0.084	0.004
0.95	0	0	0.028	0.084	0.004
0.9505	0	0	0.028	0.084	0.004
0.951	0.004	0	0.028	0.08	0.004
0.9515	0	0	0.024	0.084	0.004
0.952	0	0	0.028	0.084	0.004
0.9525	0	0	0.028	0.084	0.004
0.953	0	0	0.028	0.084	0
0.9535	0	0	0.028	0.084	0.004
0.954	0	0	0.028	0.084	0.004
0.9545	0	0	0.028	0.084	0.004
0.955	0.004	0	0.028	0.08	0.004
0.9555	0	0	0.028	0.084	0.004
0.956	0	0	0.028	0.084	0.004
0.9565	0	0	0.028	0.076	0.004
0.957	0	0	0.028	0.076	0.004
0.9575	0	0	0.032	0.084	0.004
0.958	0	0	0.032	0.088	0.004
0.9585	0	0	0.032	0.088	0.004
0.959	0	0	0.032	0.084	0.004
0.9595	0	0	0.028	0.08	0.004
0.96	0	0	0.028	0.084	0.004
0.9605	0	0	0.028	0.084	0.004
0.961	0	0	0.028	0.084	0.004
0.9615	0	0	0.028	0.084	0.004
0.962	0	0	0.028	0.08	0.004
0.9625	0	0	0.032	0.084	0.004
0.963	0	0	0.032	0.084	0.004
0.9635	0	0	0.032	0.084	0
0.964	0	0	0.028	0.084	0.004
0.9645	0	0	0.028	0.084	0.004
0.965	0	0	0.028	0.08	0.004
0.9655	0	0	0.028	0.08	0.004
0.966	0	0	0.028	0.08	0.004
0.9665	0	0	0.028	0.084	0.004
0.967	0	0	0.028	0.084	0.004
0.9675	0	0	0.028	0.084	0.004
0.968	0	0	0.024	0.08	0.004
0.9685	0	0	0.028	0.084	0.004
0.969	0	0	0.028	0.072	0.004
0.9695	0	0	0.028	0.084	0.004
0.97	0	0	0.024	0.084	0.004
0.9705	0	0	0.028	0.08	0
0.971	0	0	0.024	0.076	0.004
0.9715	0	0	0.028	0.08	0.004
0.972	0	0	0.028	0.084	0.004
0.9725	0	0	0.028	0.084	0.004
0.973	0.004	0	0.028	0.084	0.004
0.9735	0.004	0	0.028	0.084	0.004
0.974	0.004	0	0.028	0.084	0.004
0.9745	0	0	0.028	0.084	0.004
0.975	0	0	0.028	0.08	0.004
0.9755	0.004	0	0.024	0.08	0.004
0.976	0	0	0.028	0.084	0.004
0.9765	0	0	0.028	0.084	0.004
0.977	0	0	0.032	0.084	0.004
0.9775	0	0	0.032	0.084	0.004
0.978	0	0	0.032	0.084	0.004
0.9785	0	0	0.032	0.08	0.004
0.979	0	0	0.032	0.072	0.004
0.9795	0	0	0.028	0.084	0.004
0.98	0	0	0.028	0.084	0.004
0.9805	0	0	0.028	0.08	0.004
0.981	0	0	0.028	0.08	0.004
0.9815	0	0	0.028	0.084	0.004
0.982	0	0	0.028	0.084	0.004
0.9825	0	0	0.024	0.084	0.004
0.983	0	0	0.028	0.084	0.004
0.9835	0	0	0.02	0.084	0.004
0.984	0	0	0.024	0.084	0.004
0.9845	0	0	0.028	0.08	0.004
0.985	0	0	0.028	0.08	0.004
0.9855	0	0	0.032	0.08	0.004
0.986	0	0	0.032	0.084	0.004
0.9865	0	0	0.032	0.084	0.004
0.987	0	0	0.032	0.084	0.004
0.9875	0	0	0.032	0.084	0.004
0.988	0	0	0.032	0.084	0.004
0.9885	0	0	0.028	0.084	0.004
0.989	0.004	0	0.032	0.084	0.004
0.9895	0	0	0.032	0.084	0.004
0.99	0	0	0.032	0.08	0.004
0.9905	0	0	0.032	0.084	0.004
0.991	0	0	0.032	0.084	0.004
0.9915	0	0	0.032	0.084	0.004
0.992	0	0	0.028	0.084	0.004
0.9925	0	0	0.028	0.08	0.004
0.993	0	0	0.024	0.076	0.004
0.9935	0	0	0.028	0.084	0.004
0.994	0	0	0.028	0.084	0.004
0.9945	0	0	0.028	0.08	0.004
0.995	0	0	0.028	0.08	0.004
0.9955	0	0	0.028	0.076	0.004
0.996	0	0	0.028	0.084	0.004
0.9965	0	0	0.028	0.084	0.004
0.997	0	0	0.028	0.084	0.004
0.9975	0	0	0.028	0.084	0.004
0.998	0	0	0.028	0.084	0.004
0.9985	0	0	0.028	0.084	0.004
0.999	0	0	0.028	0.084	0.004
[truncated: 18,003 more rows]

## Sheet: panel-b
Time (ns)	3-member	4-member	5-member	6-member	7-member
0	0	0	0	0	0
0.0005	0	0	0	0	0
0.001	0	0	0	0	0
0.0015	0	0	0	0	0
0.002	0	0	0	0	0
0.0025	0	0	0	0	0
0.003	0	0	0	0	0
0.0035	0	0	0	0	0
0.004	0	0	0	0	0
0.0045	0	0	0	0	0
0.005	0	0	0	0	0
0.0055	0	0	0	0	0
0.006	0	0	0	0	0
0.0065	0	0	0	0	0
0.007	0	0	0	0	0
0.0075	0	0	0	0	0
0.008	0	0	0	0	0
0.0085	0	0	0	0	0
0.009	0	0	0	0	0
0.0095	0	0	0	0	0
0.01	0	0	0	0	0
0.0105	0	0	0	0	0
0.011	0	0	0	0	0
0.0115	0	0	0	0	0
0.012	0	0	0	0	0
0.0125	0	0	0	0	0
0.013	0	0	0	0	0
0.0135	0	0	0	0	0
0.014	0	0	0	0	0
0.0145	0	0	0	0	0
0.015	0	0	0	0	0
0.0155	0	0	0	0	0
0.016	0	0	0	0	0
0.0165	0	0	0	0	0
0.017	0	0	0	0	0
0.0175	0	0	0	0	0
0.018	0	0	0	0	0
0.0185	0	0	0	0	0
0.019	0	0	0	0	0
0.0195	0	0	0	0	0
0.02	0	0	0	0	0
0.0205	0	0	0	0	0
0.021	0	0	0	0	0
0.0215	0	0	0	0	0
0.022	0	0	0	0	0
0.0225	0	0	0	0	0
0.023	0	0	0	0	0
0.0235	0	0	0	0	0
0.024	0	0	0	0	0
0.0245	0	0	0	0	0
0.025	0	0	0	0	0
0.0255	0	0	0	0	0
0.026	0	0	0	0	0
0.0265	0	0	0	0	0
0.027	0	0	0	0	0
0.0275	0	0	0	0	0
0.028	0	0	0	0	0
0.0285	0	0	0	0	0
0.029	0	0	0	0	0
0.0295	0	0	0	0	0
0.03	0	0	0	0	0
0.0305	0	0	0	0	0
0.031	0	0	0	0	0
0.0315	0	0	0	0	0
0.032	0	0	0	0	0
0.0325	0	0	0	0	0
0.033	0	0	0	0	0
0.0335	0	0	0	0	0
0.034	0	0	0	0	0
0.0345	0	0	0	0	0
0.035	0	0	0	0	0
0.0355	0	0	0	0	0
0.036	0	0	0	0	0
0.0365	0	0	0	0	0
0.037	0	0	0	0	0
0.0375	0	0	0	0	0
0.038	0	0	0	0	0
0.0385	0	0	0	0	0
0.039	0	0	0	0	0
0.0395	0	0	0	0	0
0.04	0	0	0	0	0
0.0405	0	0	0	0	0
0.041	0	0	0	0	0
0.0415	0	0	0	0	0
0.042	0	0	0	0	0
0.0425	0	0	0	0	0
0.043	0	0	0	0	0
0.0435	0	0	0	0	0
0.044	0	0	0	0	0
0.0445	0	0	0	0	0
0.045	0	0	0	0	0
0.0455	0.00833333	0	0	0	0
0.046	0	0	0	0	0
0.0465	0	0	0	0	0
0.047	0	0	0	0	0
0.0475	0	0	0	0	0
0.048	0	0	0	0	0
0.0485	0	0	0	0	0
0.049	0	0	0	0	0
0.0495	0	0	0	0	0
0.05	0	0	0	0	0
0.0505	0	0	0	0	0
0.051	0	0	0	0	0
0.0515	0.00416667	0	0	0	0
0.052	0.00416667	0	0	0	0
0.0525	0.00416667	0	0	0	0
0.053	0.00416667	0	0	0	0
0.0535	0.00416667	0	0	0	0
0.054	0.00416667	0.00416667	0	0	0
0.0545	0.00833333	0	0	0	0
0.055	0.00833333	0.00416667	0	0	0
0.0555	0.00833333	0.00416667	0	0	0
0.056	0	0.00416667	0	0	0
0.0565	0	0.00416667	0	0	0
0.057	0	0.00416667	0	0	0
0.0575	0	0.00416667	0	0	0
0.058	0	0.00416667	0	0	0
0.0585	0.00833333	0.00416667	0	0	0
0.059	0.00416667	0.00416667	0	0	0
0.0595	0.00416667	0.00416667	0	0	0
0.06	0.00833333	0	0	0	0
0.0605	0.00833333	0.00416667	0	0	0
0.061	0.00416667	0.00416667	0	0	0
0.0615	0.00833333	0.00416667	0	0	0
0.062	0.00416667	0.00416667	0	0	0
0.0625	0.00833333	0	0	0	0
0.063	0.00416667	0	0	0	0
0.0635	0.00416667	0	0	0	0
0.064	0.00416667	0	0	0	0
0.0645	0.00416667	0	0	0	0
0.065	0.00416667	0	0	0	0
0.0655	0.00416667	0	0	0	0
0.066	0.00416667	0	0	0	0
0.0665	0.00416667	0	0	0	0
0.067	0.00416667	0	0	0	0
0.0675	0.00416667	0	0	0	0
0.068	0.00416667	0	0	0	0
0.0685	0.00416667	0	0	0	0
0.069	0.00416667	0	0	0	0
0.0695	0.00416667	0	0	0	0
0.07	0.00416667	0	0	0	0
0.0705	0.00416667	0	0	0	0
0.071	0.00416667	0	0	0	0
0.0715	0.00416667	0	0	0	0
0.072	0.00833333	0	0	0	0
0.0725	0.00833333	0	0	0	0
0.073	0.00416667	0	0	0	0
0.0735	0.00833333	0	0	0	0
0.074	0.00833333	0	0	0	0
0.0745	0.00833333	0	0	0	0
0.075	0.00833333	0	0	0	0
0.0755	0.0125	0	0	0	0
0.076	0.0125	0	0	0	0
0.0765	0.0125	0	0	0	0
0.077	0.0125	0	0	0	0
0.0775	0.0125	0	0	0	0
0.078	0.0125	0	0	0	0
0.0785	0.0125	0	0	0	0
0.079	0.0125	0	0	0	0
0.0795	0.00833333	0	0	0	0
0.08	0.0125	0	0	0	0
0.0805	0.0291667	0	0	0	0
0.081	0.0125	0	0	0	0
0.0815	0.0125	0	0	0	0
0.082	0.0125	0	0	0	0
0.0825	0.0125	0	0	0	0
0.083	0.0125	0	0	0	0
0.0835	0.00833333	0	0	0	0
0.084	0.0125	0	0	0.00416667	0
0.0845	0.0125	0	0	0.00416667	0
0.085	0.0125	0	0	0.00416667	0
0.0855	0.00833333	0	0	0	0
0.086	0.00833333	0	0	0	0
0.0865	0.00833333	0	0	0.00416667	0
0.087	0.00833333	0	0	0.00416667	0
0.0875	0.00833333	0	0	0.00416667	0
0.088	0.00833333	0	0	0.00416667	0
0.0885	0.00833333	0	0	0.00416667	0
0.089	0.00833333	0	0	0.00416667	0
0.0895	0.00833333	0	0	0	0
0.09	0.00833333	0	0	0.00416667	0
0.0905	0.00833333	0	0	0.00416667	0
0.091	0.00833333	0	0	0.00416667	0
0.0915	0.00833333	0	0	0.00416667	0
0.092	0.00833333	0	0	0.00416667	0
0.0925	0.00416667	0	0	0.00416667	0
0.093	0	0	0	0.00416667	0
0.0935	0	0	0.00416667	0.00416667	0
0.094	0	0	0.00416667	0.00416667	0
0.0945	0	0	0.00416667	0.00416667	0
0.095	0	0	0.00416667	0.00416667	0
0.0955	0	0	0.00416667	0.00416667	0
0.096	0	0	0.00416667	0	0
0.0965	0	0	0.00416667	0	0
0.097	0	0	0.00416667	0	0
0.0975	0	0	0.00416667	0.00416667	0
0.098	0	0	0.00416667	0	0
0.0985	0	0	0.00416667	0.00416667	0
0.099	0	0	0.00416667	0.00416667	0
0.0995	0	0	0.00416667	0.00416667	0
0.1	0	0	0.00416667	0	0
0.1005	0	0	0.00416667	0.00416667	0
0.101	0	0	0.00416667	0.00416667	0
0.1015	0	0	0.00416667	0.00416667	0
0.102	0	0	0.00416667	0.00416667	0
0.1025	0	0	0.00416667	0.00416667	0
0.103	0	0	0.00416667	0.00416667	0
0.1035	0	0	0.00416667	0.00416667	0
0.104	0	0	0.00416667	0.00416667	0
0.1045	0	0	0.00416667	0.00416667	0
0.105	0	0	0.00416667	0.00416667	0
0.1055	0	0	0.00416667	0.00416667	0
0.106	0	0	0.00416667	0.00416667	0
0.1065	0	0	0.00416667	0.00416667	0
0.107	0	0	0.00416667	0.00416667	0
0.1075	0	0	0.00416667	0.00416667	0
0.108	0	0	0.00416667	0.00416667	0
0.1085	0	0	0.00416667	0.00416667	0
0.109	0	0	0.00416667	0.00416667	0
0.1095	0	0	0.00416667	0.00416667	0
0.11	0	0	0.00416667	0.00416667	0
0.1105	0	0	0.00416667	0.00416667	0
0.111	0	0	0.00416667	0.00416667	0
0.1115	0	0	0.00416667	0.00416667	0
0.112	0	0	0.00416667	0.00416667	0
0.1125	0	0	0.00416667	0.00416667	0
0.113	0	0	0.00416667	0.00416667	0
0.1135	0	0	0.00416667	0.00416667	0
0.114	0	0	0.00416667	0.00416667	0
0.1145	0	0	0.00416667	0.00416667	0
0.115	0	0	0.00416667	0.00416667	0
0.1155	0	0	0.00416667	0.00416667	0
0.116	0	0	0.00416667	0.00416667	0
0.1165	0	0	0.00416667	0.00416667	0
0.117	0	0	0.00416667	0.00416667	0
0.1175	0	0	0.00416667	0.00416667	0
0.118	0	0	0.00416667	0.00416667	0
0.1185	0	0	0.00416667	0.00416667	0
0.119	0	0	0.00416667	0.00416667	0
0.1195	0	0	0.00416667	0.00416667	0
0.12	0	0	0.00416667	0.00416667	0
0.1205	0	0	0.00416667	0.00416667	0
0.121	0	0	0.00416667	0.00416667	0
0.1215	0	0	0.00416667	0.00416667	0
0.122	0	0	0.00416667	0.00416667	0
0.1225	0	0	0.00416667	0.00416667	0
0.123	0	0	0.00416667	0.00416667	0
0.1235	0	0	0.00416667	0.00416667	0
0.124	0	0	0.00416667	0.00416667	0
0.1245	0	0	0.00416667	0.00416667	0
0.125	0	0	0.00416667	0.00416667	0
0.1255	0	0	0.00416667	0.00416667	0
0.126	0	0	0.00416667	0.00416667	0
0.1265	0	0	0.00416667	0.00416667	0
0.127	0	0	0.00416667	0.00416667	0
0.1275	0	0	0.00416667	0.00416667	0
0.128	0	0	0.00416667	0.00416667	0
0.1285	0	0	0.00416667	0.00416667	0
0.129	0	0	0.00416667	0.00416667	0
0.1295	0	0	0.00416667	0.00416667	0
0.13	0	0	0.00416667	0.00416667	0
0.1305	0	0	0.00416667	0.00416667	0
0.131	0	0	0.00416667	0.00416667	0
0.1315	0	0	0.00416667	0.00416667	0
0.132	0	0	0.00416667	0.00416667	0
0.1325	0	0	0.00416667	0.00416667	0
0.133	0	0	0.00416667	0.00416667	0
0.1335	0	0	0.00416667	0.00416667	0
0.134	0.00416667	0	0.00416667	0.00416667	0
0.1345	0.00416667	0	0.00416667	0.00416667	0
0.135	0.00416667	0	0.00416667	0.00416667	0
0.1355	0.00416667	0	0.00416667	0.00416667	0
0.136	0	0	0.00416667	0.00416667	0
0.1365	0.00416667	0	0.00416667	0.00416667	0
0.137	0	0	0.00416667	0.00416667	0
0.1375	0.00416667	0	0.00416667	0.00416667	0
0.138	0.00416667	0	0.00416667	0.00416667	0
0.1385	0.00416667	0	0.00416667	0.00416667	0
0.139	0.00416667	0	0.00416667	0.00416667	0
0.1395	0.00416667	0	0.00416667	0.00416667	0
0.14	0.00416667	0	0.00416667	0.00416667	0
0.1405	0.00416667	0	0.00416667	0.00416667	0
0.141	0	0	0.00416667	0.00416667	0
0.1415	0.00416667	0	0.00416667	0.00416667	0
0.142	0.00416667	0	0.00416667	0.00416667	0
0.1425	0.00416667	0	0.00416667	0.00416667	0
0.143	0.00416667	0	0.00416667	0.00416667	0
0.1435	0.00416667	0	0.00416667	0.00416667	0
0.144	0.00416667	0	0.00416667	0.00416667	0
0.1445	0.00416667	0	0.00416667	0.00416667	0
0.145	0.00416667	0	0.00416667	0.00416667	0
0.1455	0.00416667	0	0.00416667	0.00416667	0
0.146	0.00416667	0	0.00416667	0.00416667	0
0.1465	0.00416667	0	0.00416667	0.00416667	0
0.147	0.00416667	0	0.00416667	0.00416667	0
0.1475	0.00416667	0	0.00416667	0.00416667	0
0.148	0.00416667	0	0.00416667	0.00416667	0
0.1485	0.00416667	0	0.00416667	0.00416667	0
0.149	0.00416667	0	0.00416667	0.00416667	0
0.1495	0.00416667	0	0.00416667	0.00416667	0
0.15	0.00416667	0	0.00416667	0.00416667	0
0.1505	0.00416667	0	0.00416667	0.00416667	0
0.151	0.00416667	0	0.00416667	0.00416667	0
0.1515	0.00416667	0	0.00416667	0.00416667	0
0.152	0.00416667	0	0.00416667	0.00416667	0
0.1525	0.00416667	0	0	0.00416667	0
0.153	0.00416667	0	0	0.00416667	0
0.1535	0	0	0	0.00416667	0
0.154	0	0	0	0.00416667	0
0.1545	0	0	0	0.00416667	0
0.155	0	0	0	0.00416667	0
0.1555	0	0	0	0.00416667	0
0.156	0	0	0	0.00416667	0
0.1565	0.00416667	0	0	0	0
0.157	0	0.00416667	0	0.00416667	0
0.1575	0	0	0	0.00416667	0
0.158	0	0	0	0.00416667	0
0.1585	0	0	0	0.00416667	0
0.159	0	0	0	0.00416667	0
0.1595	0.00416667	0	0	0.00416667	0
0.16	0.00416667	0	0	0.00416667	0
0.1605	0	0	0	0.00416667	0
0.161	0.00416667	0	0	0.00416667	0
0.1615	0.00416667	0	0	0.00416667	0
0.162	0.00416667	0	0	0.00416667	0
0.1625	0.00416667	0	0	0.00416667	0
0.163	0.00416667	0	0	0.00416667	0
0.1635	0.00416667	0	0	0.00416667	0
0.164	0.00416667	0	0	0.00416667	0
0.1645	0.00416667	0	0	0.00416667	0
0.165	0.00416667	0	0	0.00416667	0
0.1655	0	0	0	0.00416667	0
0.166	0	0	0	0.00416667	0
0.1665	0	0	0	0.00416667	0
0.167	0	0	0	0.00416667	0
0.1675	0	0	0	0	0
0.168	0	0	0	0.00416667	0
0.1685	0	0	0	0.00416667	0
0.169	0	0	0	0.00416667	0
0.1695	0	0	0	0.00416667	0
0.17	0	0	0	0.00416667	0
0.1705	0	0	0	0.00416667	0
0.171	0	0	0	0.00416667	0
0.1715	0	0	0	0.00416667	0
0.172	0	0	0	0.00416667	0
0.1725	0	0.00416667	0	0.00416667	0
0.173	0	0	0	0.00416667	0
0.1735	0	0	0	0.00416667	0
0.174	0	0	0	0.00416667	0
0.1745	0	0	0	0.00416667	0
0.175	0	0	0	0.00416667	0
0.1755	0	0	0	0.00416667	0
0.176	0	0	0	0.00416667	0
0.1765	0	0	0	0.00416667	0
0.177	0	0	0	0.00416667	0
0.1775	0	0	0	0.00416667	0
0.178	0	0	0	0.00416667	0
0.1785	0	0	0	0.00416667	0
0.179	0	0	0	0.00416667	0
0.1795	0.00416667	0	0	0.00416667	0
0.18	0	0	0	0.00416667	0
0.1805	0	0	0	0.00416667	0
0.181	0	0	0	0.00416667	0
0.1815	0	0	0	0.00416667	0
0.182	0	0	0	0.00416667	0
0.1825	0	0	0	0.00416667	0
0.183	0	0	0	0.00416667	0
0.1835	0	0	0	0.00416667	0
0.184	0	0	0	0.00416667	0
0.1845	0.00416667	0	0	0.00416667	0
0.185	0	0	0	0.00416667	0
0.1855	0	0	0	0.00416667	0
0.186	0	0	0	0.00416667	0
0.1865	0	0	0	0.00416667	0
0.187	0	0	0	0.00416667	0
0.1875	0	0	0	0.00416667	0
0.188	0	0	0	0.00416667	0
0.1885	0	0	0	0.00416667	0
0.189	0	0	0	0.00416667	0
0.1895	0	0	0	0.00416667	0
0.19	0	0	0	0.00416667	0
0.1905	0	0	0	0.00416667	0
0.191	0	0	0	0.00416667	0
0.1915	0	0.00416667	0	0.00416667	0
0.192	0	0.00416667	0	0.00416667	0
0.1925	0	0.00416667	0	0.00416667	0
0.193	0	0.00416667	0	0.00416667	0
0.1935	0	0	0	0.00416667	0
0.194	0	0.00416667	0	0.00416667	0
0.1945	0	0.00416667	0	0.00416667	0
0.195	0	0.00416667	0	0.00416667	0
0.1955	0	0	0	0.00416667	0
0.196	0	0	0	0.00416667	0
0.1965	0	0	0	0.00416667	0
0.197	0	0	0	0.00416667	0
0.1975	0	0	0	0.00416667	0
0.198	0	0	0	0.00416667	0
0.1985	0	0	0	0.00416667	0
0.199	0	0	0	0.00416667	0
0.1995	0	0	0	0.00416667	0
0.2	0	0	0	0.00416667	0
0.2005	0	0	0	0.00416667	0
0.201	0	0	0	0.00416667	0
0.2015	0	0	0	0.00416667	0
0.202	0	0	0	0.00416667	0
0.2025	0	0	0	0.00416667	0
0.203	0	0	0	0.00416667	0
0.2035	0	0	0	0	0
0.204	0	0	0	0.00416667	0
0.2045	0	0	0	0.00416667	0
0.205	0	0	0	0.00416667	0
0.2055	0	0	0	0.00416667	0
0.206	0	0	0	0.00416667	0
0.2065	0	0	0	0.00416667	0
0.207	0	0	0	0.00416667	0
0.2075	0	0	0	0.00416667	0
0.208	0	0	0	0.00416667	0
0.2085	0	0	0	0.00416667	0
0.209	0	0	0	0.00416667	0
0.2095	0	0	0	0.00416667	0
0.21	0	0	0	0.00416667	0
0.2105	0	0	0	0.00416667	0
0.211	0	0	0	0.00416667	0
0.2115	0.00416667	0	0	0.00416667	0
0.212	0	0	0	0.00416667	0
0.2125	0	0	0	0.00416667	0
0.213	0	0	0	0.00416667	0
0.2135	0	0	0	0.00416667	0
0.214	0	0	0	0.00416667	0
0.2145	0	0	0	0.00416667	0
0.215	0	0	0	0.00416667	0
0.2155	0	0	0	0.00416667	0
0.216	0	0	0	0.00416667	0
0.2165	0	0	0	0.00416667	0
0.217	0	0	0	0.00416667	0
0.2175	0	0	0	0.00416667	0
0.218	0	0	0	0.00416667	0
0.2185	0.00416667	0	0	0.00416667	0
0.219	0.00416667	0	0	0.00416667	0
0.2195	0	0	0	0.00416667	0
0.22	0	0	0	0.00416667	0
0.2205	0	0	0	0.00416667	0
0.221	0	0	0	0.00416667	0
0.2215	0	0	0	0.00416667	0
0.222	0	0	0	0.00416667	0
0.2225	0	0	0	0.00416667	0
0.223	0	0	0	0.00416667	0
0.2235	0	0	0	0.00416667	0
0.224	0	0	0	0.00416667	0
0.2245	0	0	0	0.00416667	0
0.225	0	0	0	0.00416667	0
0.2255	0	0	0	0.00416667	0
0.226	0	0	0	0.00416667	0
0.2265	0	0	0	0.00416667	0
0.227	0	0	0	0.00416667	0
0.2275	0	0	0	0.00416667	0
0.228	0	0	0	0.00416667	0
0.2285	0	0	0	0	0
0.229	0	0	0	0.00416667	0
0.2295	0	0	0	0.00416667	0
0.23	0	0	0	0.00416667	0
0.2305	0	0	0	0.00416667	0
0.231	0.00416667	0	0	0.00416667	0
0.2315	0.00416667	0	0	0.00416667	0
0.232	0	0	0	0.00416667	0
0.2325	0	0	0	0.00416667	0
0.233	0	0	0	0.00416667	0
0.2335	0	0	0	0.00416667	0
0.234	0	0	0	0	0
0.2345	0	0	0	0.00416667	0
0.235	0	0	0	0.00416667	0
0.2355	0	0	0	0.00416667	0
0.236	0	0	0	0.00416667	0
0.2365	0	0	0	0.00416667	0
0.237	0	0	0	0.00416667	0
0.2375	0	0	0	0.00416667	0
0.238	0	0	0	0.00416667	0
0.2385	0.00416667	0	0	0.00416667	0
0.239	0	0	0	0.00416667	0
0.2395	0	0	0	0.00416667	0
0.24	0	0	0	0.00416667	0
0.2405	0	0	0	0.00416667	0
0.241	0	0	0	0.00416667	0
0.2415	0	0	0	0.00416667	0
0.242	0.00416667	0	0	0.00416667	0
0.2425	0	0	0	0.00416667	0
0.243	0	0	0	0.00416667	0
0.2435	0	0	0	0.00416667	0
0.244	0	0	0	0.00416667	0
0.2445	0	0	0	0.00416667	0
0.245	0	0	0	0.00416667	0
0.2455	0	0	0	0.00416667	0
0.246	0	0	0	0.00416667	0
0.2465	0	0	0	0.00416667	0
0.247	0.00416667	0	0	0.00416667	0
0.2475	0	0	0	0.00416667	0
0.248	0	0	0	0.00416667	0
0.2485	0	0	0	0.00416667	0
0.249	0	0	0	0.00416667	0
0.2495	0	0	0	0.00416667	0
0.25	0	0	0	0.00416667	0
0.2505	0	0	0	0.00416667	0
0.251	0	0	0	0.00416667	0
0.2515	0	0	0	0.00416667	0
0.252	0	0	0	0.00416667	0
0.2525	0	0	0	0.00416667	0
0.253	0	0	0	0.00416667	0
0.2535	0	0	0	0.00416667	0
0.254	0	0	0	0	0
0.2545	0	0	0	0.00416667	0
0.255	0	0	0	0.00416667	0
0.2555	0	0	0	0.00416667	0
0.256	0	0	0	0.00416667	0
0.2565	0	0	0	0.00416667	0
0.257	0	0	0	0.00416667	0
0.2575	0	0	0.00416667	0.00416667	0
0.258	0	0	0	0.00416667	0
0.2585	0	0	0	0.00416667	0
0.259	0	0	0	0.00416667	0
0.2595	0	0	0	0.00416667	0
0.26	0	0	0	0.00416667	0
0.2605	0	0	0	0.00416667	0
0.261	0	0	0	0.00416667	0
0.2615	0	0	0	0.00416667	0
0.262	0	0	0	0.00416667	0
0.2625	0	0	0	0.00416667	0
0.263	0	0	0	0.00416667	0
0.2635	0	0	0	0.00416667	0
0.264	0	0	0	0.00416667	0
0.2645	0	0	0	0.00416667	0
0.265	0	0	0	0.00416667	0
0.2655	0	0	0	0.00416667	0
0.266	0	0	0	0.00416667	0
0.2665	0	0	0	0.00416667	0
0.267	0	0	0	0.00416667	0
0.2675	0	0	0	0.00416667	0
0.268	0	0	0	0.00416667	0
0.2685	0	0	0	0.00416667	0
0.269	0.00416667	0	0	0.00416667	0
0.2695	0.00416667	0	0	0.00416667	0
0.27	0.00416667	0	0	0.00416667	0
0.2705	0.00416667	0	0	0.00416667	0
0.271	0.00416667	0	0	0.00416667	0
0.2715	0.00416667	0	0	0.00416667	0
0.272	0.00416667	0	0	0.00416667	0
0.2725	0.00416667	0	0	0.00416667	0
0.273	0.00416667	0	0	0.00416667	0
0.2735	0.00416667	0	0	0.00416667	0
0.274	0.00416667	0	0	0.00416667	0
0.2745	0.00416667	0	0	0.00416667	0
0.275	0.00416667	0	0	0.00416667	0
0.2755	0.00416667	0	0	0.00416667	0
0.276	0.00416667	0	0.00416667	0.00416667	0
0.2765	0.00416667	0	0.00416667	0.00416667	0
0.277	0.00416667	0	0.00416667	0.00416667	0
0.2775	0.00416667	0	0.00416667	0.00416667	0
0.278	0.00416667	0	0.00416667	0.00416667	0
0.2785	0.00416667	0	0.00416667	0.00416667	0
0.279	0.00416667	0	0.00416667	0.00416667	0
0.2795	0.00416667	0	0.00416667	0.00416667	0
0.28	0.00416667	0	0	0.00416667	0
0.2805	0.00416667	0	0.00416667	0.00416667	0
0.281	0.00416667	0	0.00416667	0.00416667	0
0.2815	0.00833333	0	0.00416667	0.00416667	0
0.282	0.00833333	0	0.00416667	0.00416667	0
0.2825	0.00416667	0	0.00416667	0.00416667	0
0.283	0.00833333	0	0.00416667	0.00416667	0
0.2835	0.00833333	0	0.00416667	0.00416667	0
0.284	0.00416667	0	0.00416667	0.00416667	0
0.2845	0.00416667	0	0.00416667	0.00416667	0
0.285	0.00416667	0	0.00416667	0.00416667	0
0.2855	0.00416667	0	0.00416667	0.00416667	0
0.286	0.00416667	0	0.00416667	0.00416667	0
0.2865	0.00416667	0	0.00416667	0.00416667	0
0.287	0.00416667	0	0.00416667	0.00416667	0
0.2875	0.00416667	0	0.00416667	0.00416667	0
0.288	0.00416667	0	0.00416667	0.00416667	0
0.2885	0.00416667	0	0.00416667	0.00416667	0
0.289	0.00416667	0	0.00416667	0.00416667	0
0.2895	0.00416667	0	0.00833333	0.00416667	0
0.29	0.00416667	0	0.00833333	0.00416667	0
0.2905	0.00416667	0	0.00833333	0.00416667	0
0.291	0.00416667	0	0.00833333	0.00416667	0
0.2915	0.00416667	0	0	0.00416667	0
0.292	0.00416667	0	0	0.00416667	0
0.2925	0.00416667	0	0.00833333	0.00416667	0
0.293	0.00416667	0	0.00833333	0.00416667	0
0.2935	0.00416667	0	0.00833333	0.00416667	0
0.294	0.00416667	0	0	0.00416667	0
0.2945	0.00416667	0	0.00833333	0.00416667	0
0.295	0.00416667	0	0.00833333	0.00416667	0
0.2955	0.00833333	0	0.00416667	0.00416667	0
0.296	0.00416667	0	0.00833333	0.00416667	0
0.2965	0.00416667	0	0.00833333	0.00416667	0
0.297	0.00416667	0	0.00833333	0.00416667	0
0.2975	0.00416667	0	0.00833333	0.00416667	0
0.298	0.00416667	0	0.00833333	0.00416667	0
0.2985	0.00416667	0	0.00833333	0.00416667	0
0.299	0.00416667	0	0.00833333	0.00416667	0
0.2995	0.00416667	0	0.00833333	0.00416667	0
0.3	0.00833333	0	0.00833333	0.00416667	0
0.3005	0.00416667	0	0.00833333	0.00416667	0
0.301	0.00416667	0	0	0.00416667	0
0.3015	0.00416667	0	0.00833333	0.00416667	0
0.302	0.00416667	0	0.00833333	0.00416667	0
0.3025	0.00416667	0	0.00833333	0.00416667	0
0.303	0.00833333	0	0.00833333	0.00416667	0
0.3035	0.00416667	0	0.00833333	0.00416667	0
0.304	0.00416667	0	0.00833333	0.00416667	0
0.3045	0.00416667	0	0.00833333	0.00416667	0
0.305	0.00833333	0	0.00833333	0.00416667	0
0.3055	0.00416667	0	0.00833333	0.00416667	0
0.306	0.00416667	0	0.00833333	0.00416667	0
0.3065	0.00416667	0	0.00833333	0.00416667	0
0.307	0.00416667	0	0.00833333	0.00416667	0
0.3075	0.00416667	0	0.00833333	0.00416667	0
0.308	0.00416667	0	0.00833333	0.00416667	0
0.3085	0.00416667	0	0.00416667	0.00416667	0
0.309	0.00416667	0	0.00833333	0.00416667	0
0.3095	0.00416667	0	0.00833333	0.00416667	0
0.31	0.00416667	0	0.00833333	0.00416667	0
0.3105	0.00416667	0	0.00833333	0.00416667	0
0.311	0.00416667	0	0.00833333	0.00416667	0
0.3115	0.00416667	0	0.00833333	0.00416667	0
0.312	0.00416667	0	0.00833333	0.00416667	0
0.3125	0.00416667	0	0.00833333	0.00416667	0
0.313	0.00416667	0	0.00833333	0.00416667	0
0.3135	0.00416667	0	0.00833333	0.00416667	0
0.314	0.00416667	0	0.00833333	0.00416667	0
0.3145	0.00416667	0	0.00833333	0.00416667	0
0.315	0.00416667	0	0.00833333	0.00416667	0
0.3155	0.00416667	0	0	0.00416667	0
0.316	0.00416667	0	0.00833333	0.00416667	0
0.3165	0.00416667	0	0.00833333	0.00416667	0
0.317	0.00416667	0	0.00833333	0.00416667	0
0.3175	0.00416667	0	0.00833333	0.00416667	0
0.318	0.00416667	0	0.00833333	0.00416667	0
0.3185	0.00416667	0	0.00416667	0.00416667	0
0.319	0.00416667	0	0.00833333	0.00416667	0
0.3195	0.00416667	0	0.00833333	0.00416667	0
0.32	0.00416667	0	0.00833333	0.00416667	0
0.3205	0.00416667	0	0.00833333	0.00416667	0
0.321	0.00416667	0	0.00833333	0.00416667	0
0.3215	0.00416667	0	0.00833333	0.00416667	0
0.322	0.00416667	0	0.00833333	0.00416667	0
0.3225	0.00416667	0	0.00833333	0.00416667	0
0.323	0.00416667	0	0.00833333	0.00416667	0
0.3235	0.00416667	0	0.00833333	0.00416667	0
0.324	0.00416667	0	0.00833333	0.00416667	0
0.3245	0.00416667	0	0.00833333	0.00416667	0
0.325	0.00416667	0	0.00833333	0.00416667	0
0.3255	0.00416667	0	0.00833333	0.00416667	0
0.326	0.00416667	0	0.00833333	0.00416667	0
0.3265	0.00416667	0	0.00833333	0.00416667	0
0.327	0.00416667	0	0.00833333	0.00416667	0
0.3275	0.00416667	0	0.00833333	0.00416667	0
0.328	0.00416667	0	0.00833333	0.00416667	0
0.3285	0.00416667	0	0.00416667	0.00416667	0
0.329	0.00416667	0	0.00833333	0.00416667	0
0.3295	0.00416667	0	0.00833333	0.00416667	0
0.33	0.00416667	0	0.00833333	0.00416667	0
0.3305	0.00416667	0	0.00833333	0.00416667	0
0.331	0.00416667	0	0.00833333	0.00416667	0
0.3315	0.00416667	0	0.00833333	0.00416667	0.00416667
0.332	0.00833333	0	0.00833333	0.00416667	0.00416667
0.3325	0.00416667	0	0.00833333	0.00416667	0.00416667
0.333	0.00416667	0	0.00833333	0.00416667	0.00416667
0.3335	0.00416667	0	0.00833333	0.00416667	0.00416667
0.334	0.00416667	0	0.00833333	0.00416667	0.00416667
0.3345	0.00416667	0	0.00416667	0.00416667	0.00416667
0.335	0.00416667	0	0.00833333	0.00416667	0.00416667
0.3355	0.00416667	0	0.00833333	0.00416667	0.00416667
0.336	0.00416667	0	0.00833333	0.00416667	0.00416667
0.3365	0.00416667	0	0.00833333	0.00416667	0.00416667
0.337	0.00416667	0	0	0.00416667	0.00416667
0.3375	0.00416667	0	0.00833333	0.00416667	0.00416667
0.338	0.00416667	0	0	0.00416667	0.00416667
0.3385	0.00416667	0	0.00833333	0.00416667	0.00416667
0.339	0.00416667	0	0.00833333	0.00416667	0.00416667
0.3395	0.00416667	0	0.00833333	0.00416667	0.00416667
0.34	0.00416667	0	0.00833333	0.00416667	0.00416667
0.3405	0.00416667	0	0.00833333	0.00416667	0.00416667
0.341	0.00416667	0	0.00833333	0.00416667	0.00416667
0.3415	0.00416667	0	0.00833333	0.00416667	0.00416667
0.342	0.00416667	0	0.00833333	0.00416667	0.00416667
0.3425	0.00416667	0	0.00833333	0.00416667	0.00416667
0.343	0.00416667	0	0.00833333	0.00416667	0.00416667
0.3435	0.00416667	0	0.00833333	0.00416667	0.00416667
0.344	0.00416667	0	0.00833333	0.00416667	0.00416667
0.3445	0.00416667	0	0.00833333	0.00416667	0.00416667
0.345	0.00416667	0	0.00833333	0.00416667	0.00416667
0.3455	0.00416667	0	0.00833333	0.00416667	0.00416667
0.346	0.00416667	0	0.00833333	0.00416667	0.00416667
0.3465	0.00416667	0	0.00833333	0.00416667	0.00416667
0.347	0.00416667	0	0.00833333	0.00416667	0.00416667
0.3475	0.00416667	0	0.00833333	0.00416667	0.00416667
0.348	0.00416667	0	0.00833333	0.00416667	0.00416667
0.3485	0.00416667	0	0.00833333	0.00416667	0.00416667
0.349	0.00416667	0	0.00833333	0.00416667	0.00416667
0.3495	0.00416667	0	0.00833333	0.00416667	0.00416667
0.35	0.00416667	0	0.00833333	0.00416667	0.00416667
0.3505	0.00416667	0	0.00833333	0.00416667	0.00416667
0.351	0.00416667	0	0.00833333	0.00416667	0.00416667
0.3515	0.00416667	0	0.00833333	0.00416667	0.00416667
0.352	0.00416667	0	0.00833333	0.00416667	0.00416667
0.3525	0.00416667	0	0.00833333	0.00416667	0
0.353	0.00416667	0	0.00833333	0.00416667	0.00416667
0.3535	0.00416667	0	0.00833333	0.00416667	0.00416667
0.354	0.00416667	0	0.00833333	0.00416667	0.00416667
0.3545	0.00416667	0	0.00833333	0.00416667	0.00416667
0.355	0.00416667	0	0.00833333	0.00416667	0.00416667
0.3555	0.00416667	0	0.00833333	0.00416667	0.00416667
0.356	0.00416667	0	0.00833333	0.00416667	0.00833333
0.3565	0.00416667	0	0.00833333	0.00416667	0
0.357	0.00416667	0	0.00833333	0.00416667	0.00416667
0.3575	0.00416667	0	0.00833333	0.00416667	0.00416667
0.358	0.00416667	0	0.00833333	0.00416667	0.00416667
0.3585	0.00416667	0	0.00833333	0.00416667	0.00416667
0.359	0.00416667	0	0.0125	0.00416667	0.00416667
0.3595	0.00416667	0	0.0125	0.00416667	0.00416667
0.36	0.00416667	0	0.0125	0.00416667	0.00416667
0.3605	0.00416667	0	0.0125	0.00416667	0.00416667
0.361	0.00416667	0	0.0125	0.00416667	0.00416667
0.3615	0.00416667	0	0.0125	0.00416667	0.00416667
0.362	0.00416667	0	0.0125	0.00416667	0.00416667
0.3625	0.00416667	0	0.0125	0.00416667	0.00416667
0.363	0.00416667	0	0.0125	0.00416667	0.00416667
0.3635	0.00416667	0	0.00833333	0.00416667	0.00416667
0.364	0.00416667	0	0.00833333	0.00416667	0.00416667
0.3645	0.00416667	0	0.0125	0.00416667	0.00416667
0.365	0.00416667	0	0.0125	0.00416667	0.00416667
0.3655	0.00416667	0	0.00833333	0.00416667	0.00416667
0.366	0.00416667	0	0.00833333	0.00416667	0.00416667
0.3665	0.00416667	0	0.0125	0.00416667	0.00416667
0.367	0.00416667	0	0.0125	0.00416667	0.00416667
0.3675	0.00416667	0	0.0125	0.00416667	0.00416667
0.368	0.00416667	0	0.0125	0.00833333	0.00416667
0.3685	0.00416667	0	0.0125	0.00416667	0.00416667
0.369	0.00416667	0	0.0125	0.00416667	0.00416667
0.3695	0.00416667	0	0.0125	0.00416667	0.00416667
0.37	0.00416667	0	0.0125	0.00416667	0.00416667
0.3705	0.00416667	0	0.0125	0.00416667	0.00416667
0.371	0.00416667	0	0.00833333	0.00416667	0.00416667
0.3715	0.00416667	0	0.00833333	0.00416667	0.00416667
0.372	0.00416667	0	0.00833333	0.00416667	0.00416667
0.3725	0.00416667	0	0.00833333	0	0.00416667
0.373	0.00416667	0	0.00833333	0.00416667	0.00416667
0.3735	0.00416667	0	0.00833333	0.00416667	0.00416667
0.374	0.00416667	0.00416667	0.00833333	0.00416667	0.00416667
0.3745	0.00416667	0	0.00833333	0.00416667	0.00416667
0.375	0.00416667	0	0.00833333	0.00416667	0.00416667
0.3755	0.00416667	0	0.00833333	0.00416667	0.00416667
0.376	0.00416667	0	0.00833333	0.00416667	0.00416667
0.3765	0.00416667	0	0.00833333	0.00416667	0.00416667
0.377	0.00416667	0	0.00833333	0.00416667	0.00416667
0.3775	0.00416667	0	0.00833333	0.00416667	0.00416667
0.378	0.00416667	0	0.00416667	0.00416667	0.00416667
0.3785	0.00416667	0	0.00833333	0.00416667	0.00416667
0.379	0.00416667	0	0.00833333	0.00416667	0.00416667
0.3795	0.00416667	0	0.00833333	0.00833333	0.00416667
0.38	0.00416667	0	0.0125	0.00833333	0.00416667
0.3805	0.00416667	0	0.0125	0.00833333	0.00416667
0.381	0.00416667	0	0.00833333	0.00833333	0.00416667
0.3815	0.00416667	0	0.0125	0.00833333	0.00416667
0.382	0.00416667	0	0.0125	0.00833333	0.00416667
0.3825	0	0	0.0125	0.00416667	0.00416667
0.383	0.00416667	0	0.00833333	0.00416667	0.00416667
0.3835	0	0	0.00833333	0.00833333	0.00416667
0.384	0	0	0.0125	0.00416667	0.00416667
0.3845	0	0	0.0125	0.00416667	0.00416667
0.385	0	0	0.0125	0.00416667	0.00416667
0.3855	0	0	0.0166667	0.00416667	0.00416667
0.386	0	0	0.0125	0.00416667	0.00416667
0.3865	0	0.00416667	0.00833333	0.00416667	0.00416667
0.387	0	0.00416667	0.00833333	0.00416667	0.00416667
0.3875	0	0.00416667	0.00833333	0	0.00416667
0.388	0.00416667	0.00416667	0.00833333	0.00416667	0.00416667
0.3885	0	0.00416667	0.00833333	0.00416667	0.00416667
0.389	0	0.00416667	0.00416667	0.00416667	0.00416667
0.3895	0	0	0.00833333	0.00416667	0.00416667
0.39	0	0	0.00833333	0.00833333	0.00416667
0.3905	0.00416667	0	0.00833333	0.00833333	0.00416667
0.391	0	0	0.00833333	0.00833333	0.00416667
0.3915	0	0	0.00416667	0.00833333	0.00416667
0.392	0	0	0.00833333	0	0.00416667
0.3925	0.00416667	0	0.00833333	0	0.00416667
0.393	0	0	0.00833333	0.00416667	0.00416667
0.3935	0.00416667	0	0.00833333	0.00416667	0.00416667
0.394	0	0	0.00833333	0.00416667	0.00416667
0.3945	0	0	0.00833333	0.00416667	0.00416667
0.395	0	0	0.00833333	0.00416667	0.00416667
0.3955	0	0	0.00833333	0	0.00416667
0.396	0	0	0.00416667	0.00416667	0.00416667
0.3965	0	0	0.00833333	0.00416667	0.00416667
0.397	0	0	0.0125	0.00416667	0.00416667
0.3975	0	0	0.0125	0.00416667	0.00416667
0.398	0	0	0.0125	0.00416667	0.00416667
0.3985	0	0	0.0125	0.00416667	0.00416667
0.399	0	0	0.0125	0.00416667	0.00416667
0.3995	0	0	0.0125	0.00416667	0.00416667
0.4	0	0	0.0125	0.00416667	0.00416667
0.4005	0	0	0.0125	0.00416667	0.00416667
0.401	0	0	0.0125	0.00416667	0.00416667
0.4015	0	0	0.0125	0.00416667	0.00416667
0.402	0.00416667	0	0.0125	0.00416667	0.00416667
0.4025	0	0	0.00833333	0.00416667	0.00416667
0.403	0.00416667	0	0.0125	0.00416667	0.00416667
0.4035	0	0	0.0125	0.00416667	0.00416667
0.404	0	0	0.0125	0.00416667	0.00416667
0.4045	0	0	0.0125	0.00416667	0.00416667
0.405	0	0	0.0125	0.00416667	0.00416667
0.4055	0	0	0.0125	0.00416667	0.00416667
0.406	0	0	0.0125	0.00416667	0.00416667
0.4065	0	0	0.0125	0.00833333	0
0.407	0	0	0.0125	0.00416667	0
0.4075	0	0	0.0125	0.00833333	0
0.408	0	0	0.0166667	0.00833333	0
0.4085	0	0	0.0125	0.00833333	0
0.409	0	0	0.0166667	0.00416667	0
0.4095	0	0	0.0166667	0.00833333	0
0.41	0	0	0.0166667	0.00833333	0
0.4105	0	0	0.0166667	0.00833333	0
0.411	0	0	0.0125	0.00833333	0
0.4115	0	0	0.0166667	0.00833333	0
0.412	0	0	0.0125	0.00833333	0
0.4125	0	0	0.0125	0.00833333	0
0.413	0	0	0.0125	0.00833333	0
0.4135	0	0	0.0125	0.00833333	0
0.414	0	0	0.0125	0.00833333	0
0.4145	0	0	0.0166667	0.00833333	0
0.415	0	0	0.0166667	0.00833333	0
0.4155	0	0	0.0166667	0.00833333	0
0.416	0.00416667	0	0.00833333	0.00833333	0
0.4165	0.00416667	0	0.0166667	0.00833333	0
0.417	0	0	0.0166667	0.00833333	0
0.4175	0.00416667	0	0.0166667	0.00833333	0
0.418	0	0	0.00833333	0.00833333	0
0.4185	0	0	0.0166667	0.00416667	0
0.419	0	0	0.0166667	0.00833333	0
0.4195	0	0	0.0166667	0.00833333	0
0.42	0	0	0.0166667	0.00833333	0
0.4205	0	0	0.0166667	0.00833333	0
0.421	0	0	0.0166667	0.00833333	0
0.4215	0	0	0.0166667	0.00833333	0
0.422	0	0	0.0166667	0.00833333	0
0.4225	0	0	0.0166667	0.00833333	0
0.423	0	0	0.0166667	0.00833333	0
0.4235	0	0	0.0166667	0.00833333	0
0.424	0	0	0.0166667	0.00833333	0
0.4245	0	0	0.0166667	0.00833333	0
0.425	0	0	0.0166667	0.00833333	0
0.4255	0	0	0.0166667	0.00833333	0
0.426	0	0.00416667	0.0166667	0.00833333	0
0.4265	0	0	0.0166667	0.00416667	0
0.427	0	0	0.0166667	0.0125	0
0.4275	0	0	0.0166667	0.0125	0
0.428	0	0	0.0166667	0.0125	0
0.4285	0	0	0.0125	0.0125	0
0.429	0	0	0.0166667	0.0125	0
0.4295	0	0	0.0166667	0.0125	0
0.43	0	0	0.0166667	0.00833333	0
0.4305	0	0	0.0166667	0.0125	0
0.431	0	0	0.0166667	0.0125	0
0.4315	0	0	0.0166667	0.0125	0
0.432	0	0	0.0125	0.0125	0
0.4325	0	0	0.0166667	0.0125	0
0.433	0	0	0.0166667	0.00833333	0
0.4335	0	0	0.0166667	0.0125	0
0.434	0	0	0.0166667	0.00833333	0
0.4345	0	0	0.0166667	0.00833333	0
0.435	0	0	0.0166667	0.00833333	0
0.4355	0	0	0.0166667	0.00833333	0
0.436	0	0	0.0166667	0.00833333	0
0.4365	0	0	0.0166667	0.00833333	0
0.437	0	0	0.0166667	0.00833333	0
0.4375	0	0	0.0166667	0.00833333	0
0.438	0	0	0.0125	0.00833333	0
0.4385	0	0	0.0166667	0.00833333	0
0.439	0	0	0.0166667	0.00833333	0
0.4395	0	0	0.0166667	0.00833333	0
0.44	0	0	0.0166667	0.00833333	0
0.4405	0	0	0.0166667	0.00833333	0
0.441	0	0	0.0166667	0.00833333	0
0.4415	0	0	0.0166667	0.00833333	0
0.442	0	0	0.0166667	0.00833333	0
0.4425	0	0	0.00833333	0.00833333	0
0.443	0	0	0.0166667	0.00833333	0
0.4435	0	0	0.0166667	0.00833333	0
0.444	0	0	0.0166667	0.00833333	0
0.4445	0	0	0.0166667	0.00833333	0
0.445	0	0	0.0166667	0.00833333	0
0.4455	0	0	0.0166667	0.00833333	0
0.446	0	0	0.0166667	0.00833333	0
0.4465	0.00416667	0	0.0166667	0.00833333	0
0.447	0	0	0.0125	0.00833333	0
0.4475	0	0	0.0166667	0.00833333	0
0.448	0	0	0.0166667	0.00833333	0
0.4485	0	0	0.0166667	0.00833333	0
0.449	0	0	0.00833333	0.00833333	0
0.4495	0	0	0.0166667	0.00833333	0
0.45	0	0	0.0166667	0.00833333	0
0.4505	0	0	0.0166667	0.00833333	0
0.451	0	0	0.0166667	0.00833333	0
0.4515	0	0	0.0166667	0.00833333	0
0.452	0	0	0.0166667	0.00833333	0
0.4525	0	0	0.0166667	0.00833333	0
0.453	0	0	0.0166667	0.00833333	0
0.4535	0	0	0.0166667	0.00833333	0
0.454	0	0	0.0166667	0.00833333	0
0.4545	0	0	0.0166667	0.00833333	0
0.455	0	0	0.0166667	0.00833333	0
0.4555	0	0	0.0166667	0.00833333	0
0.456	0	0	0.0166667	0.00833333	0
0.4565	0	0	0.0166667	0.00833333	0
0.457	0	0	0.0166667	0.00833333	0
0.4575	0	0	0.0166667	0.00833333	0
0.458	0	0	0.0125	0.00833333	0
0.4585	0	0	0.0125	0.00833333	0
0.459	0	0	0.0125	0.00833333	0
0.4595	0	0	0.0125	0.00833333	0
0.46	0	0	0.0125	0.00833333	0
0.4605	0	0	0.0125	0.00416667	0
0.461	0	0	0.0125	0.00833333	0
0.4615	0	0	0.0125	0.00833333	0
0.462	0	0	0.0125	0.00416667	0
0.4625	0	0	0.0166667	0.00833333	0
0.463	0	0	0.0166667	0.00833333	0
0.4635	0	0	0.0125	0.00833333	0
0.464	0.00416667	0	0.0125	0.00833333	0
0.4645	0	0	0.0125	0.00833333	0
0.465	0	0	0.0125	0.00833333	0
0.4655	0	0	0.0125	0.00833333	0
0.466	0	0	0.0125	0.00833333	0
0.4665	0	0	0.0125	0.00833333	0
0.467	0.00416667	0	0.0125	0.00833333	0
0.4675	0.00416667	0	0.0125	0.00833333	0
0.468	0.00416667	0	0.0125	0.00833333	0
0.4685	0	0	0.0125	0.00833333	0
0.469	0	0	0.0125	0.00833333	0
0.4695	0	0	0.0125	0.00833333	0
0.47	0.00416667	0	0.0125	0.00833333	0
0.4705	0	0	0.0125	0.00833333	0
0.471	0	0	0.0125	0.00833333	0
0.4715	0	0	0.0125	0.00833333	0
0.472	0	0	0.0125	0.00833333	0
0.4725	0.00416667	0	0.0125	0.00833333	0
0.473	0	0	0.0125	0.00833333	0
0.4735	0	0	0.0125	0.00833333	0
0.474	0	0	0.0125	0.00833333	0
0.4745	0	0	0.0125	0.00833333	0
0.475	0	0	0.0125	0.00833333	0
0.4755	0	0	0.0125	0.00833333	0
0.476	0	0	0.0125	0.00833333	0
0.4765	0	0	0.00833333	0.00833333	0
0.477	0	0	0.00833333	0.00833333	0
0.4775	0	0	0.00833333	0.00833333	0
0.478	0	0	0.00833333	0.00833333	0
0.4785	0	0	0.00833333	0.00833333	0
0.479	0	0	0.00833333	0.00833333	0
0.4795	0	0	0.00833333	0.00833333	0
0.48	0	0	0.00833333	0.00416667	0
0.4805	0	0	0.00833333	0.00833333	0
0.481	0	0	0.00833333	0.00833333	0
0.4815	0	0	0.00833333	0.00833333	0
0.482	0	0	0.00833333	0.00833333	0
0.4825	0	0	0.00833333	0.00416667	0
0.483	0.00416667	0	0.00833333	0.00833333	0
0.4835	0	0	0.00833333	0.00833333	0
0.484	0	0	0.00833333	0.00833333	0
0.4845	0.00416667	0	0.00833333	0.00833333	0
0.485	0	0	0.00833333	0.00416667	0
0.4855	0.00416667	0	0.00833333	0.00833333	0
0.486	0.00416667	0	0.00416667	0.00416667	0
0.4865	0.00416667	0	0.00833333	0.00833333	0
0.487	0.00833333	0	0.00833333	0.00833333	0
0.4875	0.00416667	0	0.00833333	0.00833333	0
0.488	0.00416667	0	0.00833333	0.00833333	0
0.4885	0.00416667	0	0.00833333	0.00833333	0
0.489	0.00416667	0	0.00833333	0.00833333	0
0.4895	0.00416667	0	0.00833333	0.00833333	0
0.49	0.00416667	0	0.00833333	0.00833333	0
0.4905	0	0	0.00833333	0.00833333	0
0.491	0.00416667	0	0.00833333	0.00833333	0
0.4915	0.00416667	0	0.00833333	0.00833333	0
0.492	0.00416667	0	0.00833333	0.00833333	0
0.4925	0.00416667	0	0.00833333	0.00833333	0
0.493	0.00416667	0	0.00833333	0.00833333	0
0.4935	0	0	0.00833333	0.00833333	0
0.494	0	0	0.00833333	0.00833333	0
0.4945	0	0	0.00833333	0.00833333	0
0.495	0	0	0.00833333	0.00833333	0
0.4955	0	0	0.00833333	0.00833333	0
0.496	0	0	0.0125	0.00833333	0
0.4965	0	0	0.0125	0.00833333	0
0.497	0	0	0.00833333	0.00833333	0
0.4975	0	0	0.00833333	0.00833333	0
0.498	0	0	0.0125	0.00833333	0
0.4985	0	0	0.0125	0.00833333	0
0.499	0	0	0.0125	0.00833333	0
0.4995	0	0	0.0125	0.00833333	0
0.5	0	0	0.0125	0.00833333	0
0.5005	0	0	0.0125	0.00833333	0
0.501	0	0	0.0125	0.00833333	0
0.5015	0.00416667	0	0.0166667	0.00833333	0
0.502	0	0	0.0166667	0.00833333	0
0.5025	0	0	0.0125	0.00833333	0
0.503	0	0	0.0166667	0.00833333	0
0.5035	0	0	0.0166667	0.00833333	0
0.504	0	0	0.0166667	0.00833333	0
0.5045	0	0	0.0125	0.00833333	0
0.505	0	0	0.0166667	0.00833333	0
0.5055	0	0	0.0125	0.00833333	0
0.506	0	0	0.0125	0.00833333	0
0.5065	0	0	0.0166667	0.00833333	0
0.507	0	0	0.0166667	0.00416667	0
0.5075	0	0	0.0125	0.00416667	0
0.508	0	0	0.0166667	0.00833333	0
0.5085	0	0	0.0125	0.00833333	0
0.509	0	0	0.0166667	0.00833333	0
0.5095	0	0	0.0166667	0.00833333	0
0.51	0	0	0.0166667	0.00833333	0
0.5105	0	0	0.0125	0.00833333	0
0.511	0	0	0.0125	0.00833333	0
0.5115	0	0	0.0166667	0.00833333	0
0.512	0	0	0.0166667	0.00833333	0
0.5125	0	0	0.0125	0.00833333	0
0.513	0	0	0.0125	0.00833333	0
0.5135	0	0	0.0208333	0.00833333	0
0.514	0	0	0.0208333	0.00833333	0
0.5145	0	0	0.0166667	0.00833333	0
0.515	0	0	0.0166667	0.00833333	0
0.5155	0	0	0.0166667	0.00833333	0
0.516	0	0	0.0166667	0.00833333	0
0.5165	0	0	0.0166667	0.00833333	0
0.517	0	0	0.0166667	0.00833333	0
0.5175	0	0	0.0166667	0.00833333	0
0.518	0	0	0.0166667	0.00833333	0
0.5185	0	0	0.0166667	0.00833333	0
0.519	0.00416667	0	0.0125	0.00833333	0
0.5195	0	0	0.0166667	0.00833333	0
0.52	0	0	0.0166667	0.00833333	0
0.5205	0	0	0.0166667	0.00833333	0
0.521	0	0	0.0166667	0.00833333	0
0.5215	0	0	0.0166667	0.00833333	0
0.522	0	0	0.0125	0.00833333	0
0.5225	0	0	0.0125	0.00833333	0
0.523	0	0	0.0125	0.00833333	0
0.5235	0	0	0.0125	0.00833333	0
0.524	0	0	0.0125	0.00833333	0
0.5245	0	0	0.0125	0.00833333	0
0.525	0	0	0.0125	0.00833333	0
0.5255	0.00416667	0	0.0125	0.00833333	0
0.526	0	0	0.0125	0.00833333	0
0.5265	0	0	0.0125	0.00833333	0
0.527	0	0	0.0125	0.00833333	0
0.5275	0	0	0.0125	0.00833333	0
0.528	0	0	0.0125	0.00833333	0
0.5285	0	0	0.0208333	0.0125	0
0.529	0	0	0.0166667	0.0125	0
0.5295	0	0	0.0208333	0.0125	0
0.53	0	0	0.0208333	0.0125	0
0.5305	0	0	0.0166667	0.0125	0
0.531	0	0	0.0166667	0.0125	0
0.5315	0	0	0.0208333	0.0125	0
0.532	0	0	0.0208333	0.0125	0
0.5325	0	0	0.0208333	0.0125	0
0.533	0	0	0.0125	0.00833333	0
0.5335	0	0	0.0208333	0.0125	0
0.534	0	0	0.0208333	0.0125	0
0.5345	0	0	0.0208333	0.0125	0
0.535	0	0	0.025	0.0125	0
0.5355	0	0	0.025	0.0125	0
0.536	0	0	0.025	0.0125	0
0.5365	0	0	0.025	0.0125	0
0.537	0	0	0.025	0.0125	0
0.5375	0	0	0.0208333	0.0125	0
0.538	0	0	0.0208333	0.0125	0
0.5385	0	0	0.0208333	0.0125	0
0.539	0	0	0.025	0.0125	0
0.5395	0	0	0.0208333	0.0125	0
0.54	0	0	0.0208333	0.0125	0
0.5405	0	0	0.025	0.0125	0
0.541	0	0	0.025	0.0125	0
0.5415	0	0	0.0208333	0.0125	0
0.542	0	0	0.0208333	0.0125	0
0.5425	0	0	0.025	0.00833333	0
0.543	0	0	0.025	0.0125	0
0.5435	0	0	0.0208333	0.0125	0
0.544	0	0	0.025	0.0125	0
0.5445	0	0	0.025	0.0125	0
0.545	0	0	0.025	0.0125	0
0.5455	0	0	0.025	0.0125	0
0.546	0	0	0.025	0.0125	0
0.5465	0	0	0.025	0.0125	0
0.547	0	0	0.025	0.0125	0
0.5475	0	0	0.0208333	0.0125	0
0.548	0	0	0.0208333	0.0125	0
0.5485	0	0	0.025	0.0125	0
0.549	0	0	0.025	0.0125	0
0.5495	0	0	0.025	0.0125	0
0.55	0	0	0.025	0.0125	0
0.5505	0	0	0.025	0.0125	0
0.551	0	0	0.025	0.0125	0
0.5515	0	0	0.025	0.0125	0
0.552	0	0	0.025	0.0125	0
0.5525	0	0	0.025	0.0125	0
0.553	0	0	0.025	0.0125	0
0.5535	0	0	0.025	0.0125	0
0.554	0	0	0.025	0.0125	0
0.5545	0	0	0.0291667	0.0125	0
0.555	0.00416667	0	0.0291667	0.0125	0
0.5555	0	0	0.025	0.0125	0
0.556	0	0	0.025	0.0125	0
0.5565	0	0	0.0291667	0.0125	0
0.557	0	0	0.025	0.0125	0
0.5575	0	0	0.0291667	0.0125	0
0.558	0	0	0.0291667	0.0125	0
0.5585	0	0	0.025	0.0125	0
0.559	0	0	0.0291667	0.0125	0
0.5595	0	0	0.0291667	0.0125	0
0.56	0	0	0.0291667	0.0125	0
0.5605	0	0	0.0291667	0.0125	0
0.561	0	0	0.0291667	0.0125	0
0.5615	0	0	0.025	0.0125	0
0.562	0	0	0.0208333	0.0125	0
0.5625	0	0	0.0291667	0.0125	0
0.563	0	0	0.0291667	0.0125	0
0.5635	0	0	0.0291667	0.0166667	0
0.564	0	0	0.0291667	0.0166667	0
0.5645	0	0	0.025	0.0166667	0
0.565	0	0	0.0208333	0.0166667	0
0.5655	0	0	0.025	0.0166667	0
0.566	0	0	0.025	0.0125	0
0.5665	0	0	0.025	0.0166667	0
0.567	0	0	0.025	0.0166667	0
0.5675	0	0	0.025	0.0166667	0
0.568	0	0	0.025	0.0166667	0
0.5685	0	0	0.025	0.0166667	0
0.569	0	0	0.0166667	0.0166667	0
0.5695	0	0	0.025	0.0125	0
0.57	0	0	0.0208333	0.0208333	0
0.5705	0	0	0.0208333	0.0208333	0
0.571	0	0	0.025	0.0166667	0
0.5715	0	0	0.025	0.0166667	0
0.572	0	0	0.025	0.0166667	0
0.5725	0	0	0.025	0.0166667	0
0.573	0	0	0.0208333	0.0166667	0
0.5735	0	0	0.0208333	0.0166667	0
0.574	0	0	0.0208333	0.0166667	0
0.5745	0	0	0.025	0.0166667	0
0.575	0.00416667	0	0.025	0.0166667	0
0.5755	0	0	0.0125	0.0166667	0
0.576	0	0	0.0166667	0.0125	0
0.5765	0	0	0.0166667	0.0166667	0
0.577	0	0	0.0166667	0.0166667	0
0.5775	0	0	0.0166667	0.0166667	0
0.578	0	0	0.0125	0.0166667	0
0.5785	0	0	0.0166667	0.0166667	0
0.579	0	0	0.0166667	0.0166667	0
0.5795	0	0	0.025	0.0166667	0
0.58	0	0	0.0166667	0.0125	0
0.5805	0	0	0.0208333	0.0166667	0
0.581	0	0	0.025	0.0166667	0
0.5815	0	0	0.025	0.0208333	0
0.582	0	0	0.0208333	0.0125	0
0.5825	0	0	0.025	0.0166667	0
0.583	0	0	0.0166667	0.0125	0
0.5835	0	0	0.0208333	0.0166667	0
0.584	0	0	0.025	0.0125	0
0.5845	0	0	0.025	0.0166667	0
0.585	0	0	0.025	0.0166667	0
0.5855	0	0	0.025	0.0166667	0
0.586	0	0	0.0208333	0.0166667	0
0.5865	0	0	0.0208333	0.0166667	0
0.587	0	0	0.0166667	0.0166667	0
0.5875	0	0	0.0208333	0.0166667	0
0.588	0	0	0.025	0.0166667	0
0.5885	0	0	0.0208333	0.0166667	0
0.589	0	0	0.0166667	0.0166667	0
0.5895	0	0	0.0166667	0.0166667	0
0.59	0	0	0.0166667	0.0166667	0
0.5905	0	0	0.0166667	0.0166667	0
0.591	0	0	0.0125	0.0166667	0
0.5915	0	0	0.0166667	0.0166667	0
0.592	0	0	0.00833333	0.0166667	0
0.5925	0	0	0.00833333	0.0166667	0
0.593	0	0	0.00833333	0.0166667	0
0.5935	0	0	0.00416667	0.0166667	0
0.594	0	0	0.00833333	0.0166667	0
0.5945	0	0	0.00416667	0.0166667	0
0.595	0	0	0.00833333	0.0166667	0
0.5955	0	0	0.00833333	0.0166667	0
0.596	0	0	0.00833333	0.0166667	0
0.5965	0	0	0.00833333	0.0166667	0
0.597	0	0	0.00833333	0.0166667	0
0.5975	0	0	0.00833333	0.0166667	0
0.598	0	0	0.00833333	0.0166667	0
0.5985	0	0	0.00833333	0.0166667	0
0.599	0	0	0.00416667	0.0166667	0
0.5995	0	0	0.00416667	0.0166667	0
0.6	0	0	0.00416667	0.0166667	0
0.6005	0	0	0.00416667	0.0125	0
0.601	0	0	0.00416667	0.0166667	0
0.6015	0	0	0.00416667	0.0166667	0
0.602	0	0	0.00416667	0.0166667	0
0.6025	0	0	0.00416667	0.0166667	0
0.603	0	0	0.00416667	0.0125	0
0.6035	0	0	0.00416667	0.0208333	0
0.604	0	0	0.00416667	0.0208333	0
0.6045	0	0	0.00416667	0.0208333	0
0.605	0	0	0.00416667	0.0208333	0
0.6055	0	0	0.00416667	0.0208333	0
0.606	0	0	0.00416667	0.0166667	0
0.6065	0	0	0.00416667	0.0166667	0
0.607	0	0	0.00416667	0.025	0
0.6075	0	0	0.00416667	0.025	0
0.608	0	0	0.00416667	0.025	0
0.6085	0	0	0.00416667	0.025	0
0.609	0	0	0.00416667	0.025	0
0.6095	0	0	0.00416667	0.025	0
0.61	0	0	0.00416667	0.025	0
0.6105	0	0	0.00416667	0.025	0
0.611	0	0	0.00416667	0.025	0
0.6115	0	0.00416667	0.00416667	0.025	0
0.612	0	0.00416667	0.00416667	0.025	0
0.6125	0	0.00416667	0.00416667	0.0208333	0
0.613	0	0	0.00416667	0.025	0
0.6135	0	0	0.00416667	0.025	0
0.614	0	0.00416667	0.00416667	0.025	0
0.6145	0	0	0.00416667	0.025	0
0.615	0	0	0.00416667	0.025	0
0.6155	0	0	0.00416667	0.025	0
0.616	0	0	0.00416667	0.0291667	0
0.6165	0	0	0.00416667	0.0291667	0
0.617	0	0	0.00416667	0.0291667	0
0.6175	0	0	0.00416667	0.0291667	0
0.618	0	0	0.00416667	0.0291667	0
0.6185	0	0	0.00416667	0.0291667	0
0.619	0	0	0.00416667	0.0291667	0
0.6195	0	0	0.00416667	0.0291667	0
0.62	0	0	0.00416667	0.0291667	0
0.6205	0	0	0.00416667	0.0291667	0
0.621	0	0	0.00833333	0.0291667	0
0.6215	0	0	0.00416667	0.0291667	0
0.622	0.00416667	0	0.00416667	0.0291667	0
0.6225	0.00416667	0	0.00833333	0.0291667	0
0.623	0.00416667	0	0.00833333	0.0291667	0
0.6235	0.00416667	0	0.00833333	0.0291667	0
0.624	0.00416667	0	0.00833333	0.0291667	0
0.6245	0	0	0.00833333	0.0291667	0
0.625	0	0	0.00833333	0.0291667	0
0.6255	0	0	0.00416667	0.025	0
0.626	0	0	0.00833333	0.0291667	0
0.6265	0	0	0.00833333	0.0291667	0
0.627	0	0	0.00833333	0.0291667	0
0.6275	0	0	0.00833333	0.0291667	0
0.628	0	0	0.00416667	0.0291667	0
0.6285	0	0	0.00833333	0.0291667	0
0.629	0	0	0.00833333	0.0291667	0
0.6295	0	0	0.00416667	0.0291667	0
0.63	0	0	0.00416667	0.025	0
0.6305	0	0	0.00833333	0.025	0
0.631	0	0	0.00833333	0.0291667	0
0.6315	0	0	0.00833333	0.025	0
0.632	0	0	0.00833333	0.0291667	0
0.6325	0	0	0.00416667	0.0291667	0
0.633	0	0	0.00833333	0.0291667	0
0.6335	0	0	0.00833333	0.0291667	0
0.634	0	0	0.00833333	0.0291667	0
0.6345	0	0	0.00833333	0.0291667	0
0.635	0	0	0.00833333	0.0291667	0
0.6355	0	0	0.00833333	0.0291667	0
0.636	0	0	0.00833333	0.0291667	0
0.6365	0	0	0.00833333	0.0291667	0
0.637	0	0	0.00833333	0.0291667	0
0.6375	0	0	0.00833333	0.0291667	0
0.638	0	0	0.00833333	0.0291667	0
0.6385	0	0	0.00833333	0.0291667	0
0.639	0	0	0.00416667	0.0333333	0
0.6395	0	0	0.00833333	0.0333333	0
0.64	0	0	0.00833333	0.0333333	0
0.6405	0	0	0.00833333	0.0333333	0
0.641	0	0	0.00833333	0.0333333	0
0.6415	0	0	0.00833333	0.0333333	0
0.642	0	0	0.00833333	0.0333333	0
0.6425	0	0	0.00416667	0.0333333	0
0.643	0	0	0.00833333	0.0291667	0
0.6435	0	0	0.00833333	0.0333333	0
0.644	0	0	0.00833333	0.0333333	0
0.6445	0	0	0.00833333	0.0333333	0
0.645	0	0	0.00416667	0.0333333	0
0.6455	0	0	0.00833333	0.0333333	0
0.646	0	0	0.00833333	0.0333333	0
0.6465	0	0	0.00833333	0.0333333	0
0.647	0	0	0.00416667	0.0333333	0
0.6475	0	0	0.00416667	0.0333333	0
0.648	0	0	0.00833333	0.0333333	0
0.6485	0	0	0.00833333	0.0333333	0
0.649	0	0	0.00416667	0.0333333	0
0.6495	0	0	0.00833333	0.0333333	0
0.65	0	0	0.00833333	0.025	0
0.6505	0	0	0.00833333	0.0333333	0
0.651	0	0	0.00833333	0.0333333	0
0.6515	0	0	0.00833333	0.0333333	0
0.652	0	0	0.00833333	0.0333333	0
0.6525	0	0	0.00833333	0.0333333	0
0.653	0	0	0.00833333	0.0333333	0
0.6535	0	0	0.00416667	0.0333333	0
0.654	0	0	0.0125	0.0333333	0
0.6545	0	0	0.00833333	0.0333333	0
0.655	0	0	0.0125	0.0333333	0
0.6555	0	0	0.00833333	0.0333333	0
0.656	0	0	0.0125	0.0291667	0
0.6565	0	0	0.0125	0.0333333	0
0.657	0	0	0.00833333	0.025	0
0.6575	0	0	0.0125	0.0333333	0
0.658	0	0	0.0125	0.0333333	0
0.6585	0	0	0.0125	0.0333333	0
0.659	0	0	0.0125	0.0333333	0
0.6595	0	0	0.0125	0.0333333	0
0.66	0	0	0.0125	0.0333333	0
0.6605	0	0	0.00833333	0.025	0
0.661	0	0	0.0125	0.0291667	0
0.6615	0	0	0.0125	0.0333333	0
0.662	0	0	0.0125	0.0333333	0
0.6625	0	0	0.0125	0.0333333	0
0.663	0	0	0.00833333	0.0333333	0
0.6635	0	0	0.0125	0.0291667	0
0.664	0	0	0.00833333	0.0333333	0
0.6645	0	0	0.0125	0.0333333	0
0.665	0	0	0.00833333	0.0333333	0
0.6655	0	0	0.0125	0.0333333	0
0.666	0	0	0.0125	0.0333333	0
0.6665	0	0	0.0125	0.0375	0
0.667	0	0	0.00833333	0.0375	0
0.6675	0.00416667	0	0.00833333	0.0375	0
0.668	0	0	0.00833333	0.0333333	0
0.6685	0	0	0.00833333	0.0291667	0
0.669	0	0	0.00833333	0.0333333	0
0.6695	0	0	0.00833333	0.0291667	0
0.67	0	0	0.00833333	0.0333333	0
0.6705	0	0	0.0125	0.0333333	0
0.671	0	0	0.00833333	0.0333333	0
0.6715	0	0	0.0125	0.0333333	0
0.672	0	0	0.0125	0.0333333	0
0.6725	0	0	0.0125	0.0333333	0
0.673	0	0	0.0125	0.0333333	0
0.6735	0	0	0.0125	0.0333333	0
0.674	0	0	0.0125	0.0333333	0
0.6745	0	0	0.00833333	0.0333333	0
0.675	0	0	0.0125	0.0291667	0
0.6755	0	0	0.0125	0.0333333	0
0.676	0	0	0.00833333	0.0333333	0
0.6765	0	0	0.0125	0.0333333	0
0.677	0	0	0.00833333	0.0333333	0
0.6775	0	0	0.00833333	0.0333333	0
0.678	0	0	0.00833333	0.0333333	0
0.6785	0	0	0.00833333	0.0333333	0
0.679	0	0	0.0125	0.0333333	0
0.6795	0	0	0.00833333	0.0333333	0
0.68	0	0	0.00416667	0.0291667	0
0.6805	0	0	0.00833333	0.0333333	0
0.681	0	0	0.00833333	0.0333333	0
0.6815	0	0	0.00833333	0.0291667	0
0.682	0	0	0.00416667	0.0291667	0
0.6825	0	0	0.00833333	0.0333333	0
0.683	0	0	0.00833333	0.0333333	0
0.6835	0	0	0.00833333	0.0333333	0
0.684	0	0	0.00833333	0.0333333	0
0.6845	0	0	0.00833333	0.0291667	0
0.685	0	0	0.00833333	0.0291667	0
0.6855	0	0	0.00833333	0.025	0
0.686	0	0	0.00416667	0.025	0
0.6865	0	0	0.00833333	0.0291667	0
0.687	0	0	0.00833333	0.025	0
0.6875	0	0	0.00833333	0.0291667	0
0.688	0	0	0.00833333	0.0291667	0
0.6885	0	0	0.00833333	0.0291667	0
0.689	0	0	0.00833333	0.0291667	0
0.6895	0	0	0.00833333	0.025	0
0.69	0	0	0.00833333	0.0291667	0
0.6905	0	0	0.00833333	0.025	0
0.691	0	0	0.0125	0.0291667	0
0.6915	0	0	0.0125	0.0291667	0
0.692	0	0	0.0125	0.0291667	0
0.6925	0	0	0.00833333	0.0291667	0
0.693	0	0	0.0125	0.025	0
0.6935	0	0	0.0125	0.0291667	0
0.694	0	0	0.0125	0.0291667	0
0.6945	0	0	0.0125	0.0291667	0
0.695	0	0	0.0125	0.0291667	0
0.6955	0	0	0.0125	0.0291667	0
0.696	0	0	0.00833333	0.0291667	0
0.6965	0	0	0.00833333	0.025	0
0.697	0	0	0.00833333	0.0291667	0
0.6975	0	0	0.00833333	0.0291667	0
0.698	0	0	0.00833333	0.0291667	0
0.6985	0	0	0.00833333	0.0291667	0
0.699	0	0	0.00833333	0.0291667	0
0.6995	0	0	0.00833333	0.0291667	0
0.7	0	0	0.00833333	0.0291667	0
0.7005	0	0	0.00416667	0.0291667	0
0.701	0	0	0.00833333	0.0291667	0
0.7015	0	0	0.00833333	0.0291667	0
0.702	0	0	0.0125	0.025	0
0.7025	0	0	0.00833333	0.0291667	0
0.703	0	0	0.00833333	0.0291667	0
0.7035	0	0	0.00833333	0.025	0
0.704	0	0	0.00833333	0.025	0
0.7045	0	0	0.00833333	0.025	0
0.705	0	0	0.00833333	0.0291667	0
0.7055	0	0	0.00833333	0.0291667	0
0.706	0	0	0.00833333	0.0291667	0
0.7065	0	0	0.00833333	0.0291667	0
0.707	0	0	0.00833333	0.0291667	0
0.7075	0	0	0.00833333	0.0291667	0
0.708	0	0	0.00833333	0.0291667	0
0.7085	0	0	0.0125	0.0291667	0
0.709	0.00416667	0	0.00833333	0.0291667	0
0.7095	0	0	0.00833333	0.0291667	0
0.71	0	0	0.00833333	0.0291667	0
0.7105	0	0	0.00833333	0.0291667	0
0.711	0.00416667	0	0.00833333	0.0291667	0
0.7115	0	0	0.00833333	0.0291667	0
0.712	0	0	0.00833333	0.0291667	0
0.7125	0	0	0.00833333	0.0291667	0
0.713	0	0	0.00833333	0.0291667	0
0.7135	0	0	0.00833333	0.0291667	0
0.714	0	0	0.00416667	0.025	0
0.7145	0	0	0.00833333	0.0291667	0
0.715	0	0	0.00833333	0.0291667	0
0.7155	0	0	0.00833333	0.0291667	0
0.716	0	0	0.00833333	0.0291667	0
0.7165	0	0	0.00833333	0.0291667	0
0.717	0	0	0.00833333	0.0291667	0
0.7175	0	0	0.00833333	0.0291667	0
0.718	0	0	0.00833333	0.0291667	0
0.7185	0.00416667	0	0.00833333	0.0291667	0
0.719	0	0	0.00833333	0.0291667	0
0.7195	0	0	0.00833333	0.0291667	0
0.72	0	0	0.00833333	0.025	0
0.7205	0	0	0.00833333	0.0291667	0
0.721	0	0	0.00833333	0.0291667	0
0.7215	0	0	0.00416667	0.0291667	0
0.722	0	0	0.00833333	0.0291667	0
0.7225	0	0	0.00833333	0.0291667	0
0.723	0	0	0.00833333	0.0291667	0
0.7235	0	0	0.00833333	0.0291667	0
0.724	0	0	0.00833333	0.0291667	0
0.7245	0	0	0.00416667	0.025	0
0.725	0	0	0.00833333	0.025	0
0.7255	0	0	0.0125	0.025	0
0.726	0	0	0.0125	0.0291667	0
0.7265	0	0	0.0125	0.025	0
0.727	0	0	0.00833333	0.025	0
0.7275	0	0	0.00833333	0.0291667	0
0.728	0	0	0.00833333	0.0291667	0
0.7285	0	0	0.00416667	0.0291667	0
0.729	0	0	0.00833333	0.0291667	0
0.7295	0	0	0.00416667	0.025	0
0.73	0	0	0.00833333	0.0291667	0
0.7305	0	0	0.00833333	0.0291667	0
0.731	0	0	0.00833333	0.0291667	0
0.7315	0	0	0.00833333	0.0208333	0
0.732	0	0	0.00833333	0.0291667	0
0.7325	0	0	0.00833333	0.0291667	0
0.733	0	0	0.00833333	0.0291667	0
0.7335	0	0	0.00833333	0.0291667	0
0.734	0	0	0.00833333	0.0291667	0
0.7345	0	0	0.00833333	0.0291667	0
0.735	0	0	0.00833333	0.0291667	0
0.7355	0	0	0.00833333	0.0291667	0
0.736	0	0	0.00833333	0.0291667	0
0.7365	0	0	0.00833333	0.0291667	0
0.737	0	0	0.00833333	0.0291667	0
0.7375	0	0	0.00833333	0.025	0
0.738	0	0	0.00833333	0.0291667	0
0.7385	0	0	0.00833333	0.0291667	0
0.739	0	0	0.00833333	0.025	0
0.7395	0	0	0.00833333	0.0291667	0
0.74	0	0	0.00833333	0.0291667	0
0.7405	0	0	0.00833333	0.025	0
0.741	0	0	0.00833333	0.0291667	0
0.7415	0	0	0.00833333	0.0333333	0
0.742	0	0	0.00833333	0.0291667	0
0.7425	0	0	0.00833333	0.0333333	0
0.743	0	0	0.00833333	0.0333333	0
0.7435	0	0	0.00833333	0.0291667	0
0.744	0	0	0.00833333	0.0333333	0
0.7445	0	0	0.00833333	0.0291667	0
0.745	0	0	0.00833333	0.0333333	0
0.7455	0	0	0.00416667	0.0291667	0
0.746	0	0	0.00833333	0.0333333	0
0.7465	0	0	0.00833333	0.0291667	0
0.747	0	0	0.00416667	0.0333333	0
0.7475	0	0	0.00833333	0.0291667	0
0.748	0	0	0.00833333	0.025	0
0.7485	0.00416667	0	0.00833333	0.0333333	0
0.749	0	0	0.00833333	0.0333333	0
0.7495	0	0	0.00833333	0.0333333	0
0.75	0	0	0.00833333	0.0333333	0
0.7505	0	0	0.00833333	0.0291667	0
0.751	0	0	0.00833333	0.0333333	0
0.7515	0	0	0.00833333	0.0333333	0
0.752	0	0	0.00833333	0.0333333	0
0.7525	0.00416667	0	0.00833333	0.0333333	0
0.753	0.00416667	0	0.00833333	0.0291667	0
0.7535	0	0	0.00833333	0.0333333	0
0.754	0	0	0.00833333	0.0333333	0
0.7545	0	0	0.00833333	0.0333333	0
0.755	0.00416667	0	0.00833333	0.0333333	0
0.7555	0.00416667	0	0.00833333	0.0291667	0
0.756	0.00416667	0	0.00833333	0.0333333	0
0.7565	0	0	0.00833333	0.0333333	0
0.757	0.00416667	0	0.00833333	0.0291667	0
0.7575	0.00416667	0	0.00833333	0.0333333	0
0.758	0.00416667	0	0.00833333	0.0333333	0
0.7585	0.00416667	0	0.00833333	0.0291667	0
0.759	0.00416667	0	0.00833333	0.0333333	0
0.7595	0.00416667	0	0.00833333	0.0333333	0
0.76	0.00833333	0	0.00833333	0.0291667	0
0.7605	0.00416667	0	0.00833333	0.0333333	0
0.761	0.00416667	0	0.00833333	0.0333333	0
0.7615	0.00416667	0	0.00833333	0.0291667	0
0.762	0.00416667	0	0.00833333	0.0333333	0
0.7625	0.00416667	0	0.00833333	0.0291667	0
0.763	0.00416667	0	0.00833333	0.025	0
0.7635	0.00416667	0	0.00833333	0.0291667	0
0.764	0.00416667	0	0.00833333	0.0291667	0
0.7645	0.00416667	0	0.00833333	0.0291667	0
0.765	0.00416667	0	0.00833333	0.0291667	0
0.7655	0.00416667	0	0.00833333	0.0333333	0
0.766	0.00416667	0	0.00833333	0.0333333	0
0.7665	0.00416667	0	0.00833333	0.0333333	0
0.767	0	0	0.00833333	0.0333333	0
0.7675	0	0	0.00833333	0.0291667	0
0.768	0	0	0.00833333	0.0333333	0
0.7685	0.00416667	0	0.00833333	0.0333333	0
0.769	0	0	0.00833333	0.0291667	0
0.7695	0	0	0.00833333	0.0333333	0
0.77	0	0	0.00833333	0.025	0
0.7705	0	0	0.00833333	0.0333333	0
0.771	0	0	0.00833333	0.0333333	0
0.7715	0	0	0.00833333	0.0291667	0
0.772	0	0	0.00833333	0.0291667	0
0.7725	0	0	0.00416667	0.0291667	0
0.773	0	0	0.00833333	0.0291667	0
0.7735	0	0	0.00833333	0.0291667	0
0.774	0	0	0.00833333	0.0291667	0
0.7745	0	0	0.00833333	0.0291667	0
0.775	0	0	0.00833333	0.0291667	0
0.7755	0	0	0.00833333	0.025	0
0.776	0.00416667	0	0.00416667	0.0291667	0
0.7765	0	0	0.00833333	0.0291667	0
0.777	0	0	0.00833333	0.0291667	0
0.7775	0	0	0.00833333	0.0291667	0
0.778	0	0	0.00833333	0.0291667	0
0.7785	0	0	0.00833333	0.0291667	0
0.779	0	0	0.00833333	0.0291667	0
0.7795	0	0	0.00833333	0.025	0
0.78	0	0	0.00833333	0.0291667	0
0.7805	0	0	0.00833333	0.0291667	0
0.781	0	0	0.00416667	0.0291667	0
0.7815	0	0	0.00416667	0.025	0.00416667
0.782	0	0	0.00416667	0.0291667	0.00416667
0.7825	0	0	0.00416667	0.0291667	0.00416667
0.783	0	0	0.00416667	0.0291667	0.00416667
0.7835	0	0	0.00416667	0.0291667	0.00416667
0.784	0.00416667	0	0.00416667	0.0291667	0.00416667
0.7845	0	0	0.00416667	0.0291667	0.00416667
0.785	0	0	0.00416667	0.025	0.00416667
0.7855	0	0	0.00416667	0.0291667	0.00416667
0.786	0	0	0.00416667	0.0291667	0.00416667
0.7865	0	0	0.00416667	0.025	0.00416667
0.787	0	0	0.00833333	0.0291667	0.00416667
0.7875	0.00416667	0	0.00416667	0.025	0.00416667
0.788	0	0	0.00833333	0.0291667	0.00416667
0.7885	0	0	0.0125	0.0291667	0.00416667
0.789	0	0	0.00833333	0.025	0.00416667
0.7895	0	0	0.00833333	0.0291667	0.00416667
0.79	0	0	0.0125	0.0291667	0.00416667
0.7905	0	0	0.0125	0.0291667	0.00416667
0.791	0	0	0.0125	0.0291667	0.00416667
0.7915	0	0	0.00833333	0.0291667	0.00416667
0.792	0	0	0.00833333	0.0291667	0.00416667
0.7925	0	0	0.0125	0.0291667	0.00416667
0.793	0	0	0.0125	0.0291667	0.00416667
0.7935	0	0	0.0125	0.025	0.00416667
0.794	0	0	0.0125	0.0291667	0.00416667
0.7945	0	0	0.00833333	0.025	0.00416667
0.795	0	0	0.0125	0.0291667	0.00416667
0.7955	0	0	0.00416667	0.0333333	0.00416667
0.796	0	0	0.0125	0.025	0.00416667
0.7965	0	0	0.0125	0.0375	0.00416667
0.797	0	0	0.0125	0.0333333	0.00416667
0.7975	0	0	0.00833333	0.0375	0
0.798	0	0	0.00833333	0.0375	0.00416667
0.7985	0	0	0.0125	0.0333333	0.00416667
0.799	0	0	0.00833333	0.0375	0.00416667
0.7995	0	0	0.00833333	0.0375	0.00416667
0.8	0	0	0.00833333	0.0291667	0.00416667
0.8005	0	0	0.00833333	0.0375	0.00416667
0.801	0	0	0.00833333	0.0375	0.00416667
0.8015	0	0	0.00416667	0.0375	0.00416667
0.802	0	0	0.00833333	0.0375	0.00416667
0.8025	0	0	0.00833333	0.0333333	0.00416667
0.803	0	0	0.00416667	0.0333333	0.00416667
0.8035	0	0	0.00833333	0.0375	0.00416667
0.804	0	0	0.00416667	0.0375	0.00416667
0.8045	0.00416667	0	0.00416667	0.0375	0.00416667
0.805	0	0	0.00416667	0.0333333	0.00416667
0.8055	0	0	0.00416667	0.0375	0.00416667
0.806	0	0	0.00833333	0.0416667	0.00416667
0.8065	0	0	0.00416667	0.0333333	0.00416667
0.807	0	0	0.00416667	0.0375	0.00416667
0.8075	0	0	0.00833333	0.0416667	0.00416667
0.808	0.00416667	0	0.00833333	0.0416667	0.00416667
0.8085	0	0	0.00833333	0.0416667	0.00416667
0.809	0	0	0.00833333	0.0416667	0.00416667
0.8095	0	0	0.00416667	0.0375	0.00416667
0.81	0	0	0.00416667	0.0416667	0.00416667
0.8105	0	0	0.00416667	0.0333333	0.00416667
0.811	0	0	0.00416667	0.0416667	0.00416667
0.8115	0	0	0.00416667	0.0416667	0.00416667
0.812	0	0	0.00416667	0.0416667	0.00416667
0.8125	0	0	0.00416667	0.0416667	0.00416667
0.813	0	0	0.00416667	0.0416667	0.00416667
0.8135	0	0	0.00416667	0.0416667	0.00416667
0.814	0	0	0.00416667	0.0375	0.00416667
0.8145	0	0	0.00416667	0.0375	0.00416667
0.815	0	0	0.00416667	0.0375	0.00416667
0.8155	0	0	0.00416667	0.0416667	0.00416667
0.816	0	0	0.00416667	0.0416667	0.00416667
0.8165	0	0	0.00416667	0.0375	0.00416667
0.817	0	0	0.00416667	0.0416667	0
0.8175	0	0	0.00416667	0.0375	0.00416667
0.818	0	0	0.00416667	0.0375	0.00416667
0.8185	0	0	0.00416667	0.0375	0.00416667
0.819	0	0	0.00416667	0.0375	0.00416667
0.8195	0	0	0.00416667	0.0375	0.00416667
0.82	0	0	0.00416667	0.0375	0.00416667
0.8205	0	0	0.00416667	0.0375	0.00416667
0.821	0.00416667	0	0.00416667	0.0333333	0.00416667
0.8215	0	0	0.00416667	0.0375	0.00416667
0.822	0	0	0.00416667	0.0375	0.00416667
0.8225	0	0	0.00416667	0.0375	0.00416667
0.823	0	0	0.00416667	0.0375	0.00416667
0.8235	0	0	0.00416667	0.0375	0.00416667
0.824	0	0	0.00416667	0.0375	0.00416667
0.8245	0	0	0.00416667	0.0375	0.00416667
0.825	0	0	0.00416667	0.0375	0.00416667
0.8255	0	0	0.00416667	0.0375	0.00416667
0.826	0	0	0.00833333	0.0333333	0
0.8265	0	0	0.00833333	0.0375	0.00416667
0.827	0	0	0.00833333	0.0375	0.00416667
0.8275	0	0	0.0125	0.0375	0.00416667
0.828	0	0	0.0166667	0.0375	0.00416667
0.8285	0	0	0.0166667	0.0375	0.00416667
0.829	0	0	0.0166667	0.0375	0.00416667
0.8295	0	0	0.0166667	0.0375	0.00416667
0.83	0	0	0.0166667	0.0375	0.00416667
0.8305	0	0	0.0125	0.0333333	0.00416667
0.831	0	0	0.0166667	0.0375	0.00416667
0.8315	0	0	0.0166667	0.0375	0.00416667
0.832	0	0	0.0166667	0.0333333	0.00416667
0.8325	0	0	0.0166667	0.0375	0.00416667
0.833	0	0	0.0166667	0.0375	0.00416667
0.8335	0	0	0.0125	0.0375	0.00416667
0.834	0	0	0.0166667	0.0375	0.00416667
0.8345	0	0	0.0166667	0.0375	0.00416667
0.835	0	0	0.0166667	0.0375	0.00416667
0.8355	0	0	0.0166667	0.0375	0.00416667
0.836	0	0	0.0166667	0.0375	0.00416667
0.8365	0	0	0.0166667	0.0375	0.00416667
0.837	0	0	0.0166667	0.0375	0.00416667
0.8375	0	0	0.0166667	0.0375	0.00416667
0.838	0	0	0.0166667	0.0375	0.00416667
0.8385	0	0	0.0166667	0.0375	0.00416667
0.839	0	0	0.0166667	0.0375	0.00416667
0.8395	0	0	0.0166667	0.0375	0.00416667
0.84	0	0	0.0125	0.0375	0.00416667
0.8405	0	0	0.0166667	0.0375	0.00416667
0.841	0	0	0.0125	0.0333333	0.00416667
0.8415	0	0	0.0166667	0.0375	0.00416667
0.842	0	0	0.0166667	0.0375	0.00416667
0.8425	0	0	0.0166667	0.0375	0.00416667
0.843	0	0	0.0166667	0.0375	0.00416667
0.8435	0	0	0.0166667	0.0375	0.00416667
0.844	0	0	0.0166667	0.0375	0.00416667
0.8445	0	0	0.0166667	0.0375	0.00416667
0.845	0	0	0.0166667	0.0375	0.00416667
0.8455	0	0	0.0166667	0.0375	0.00416667
0.846	0	0	0.0166667	0.0375	0.00416667
0.8465	0	0	0.0166667	0.0375	0.00416667
0.847	0	0	0.0166667	0.0375	0.00416667
0.8475	0	0	0.0166667	0.0375	0.00416667
0.848	0	0	0.0166667	0.0375	0.00416667
0.8485	0	0	0.0166667	0.0375	0.00416667
0.849	0	0	0.0166667	0.0375	0.00416667
0.8495	0	0	0.0166667	0.0333333	0.00416667
0.85	0	0	0.0166667	0.0375	0.00416667
0.8505	0.00416667	0	0.0166667	0.0375	0.00416667
0.851	0	0	0.0166667	0.0375	0.00416667
0.8515	0	0	0.0166667	0.0375	0.00416667
0.852	0	0	0.0166667	0.0375	0.00416667
0.8525	0	0	0.0166667	0.0375	0.00416667
0.853	0	0	0.0166667	0.0375	0.00416667
0.8535	0	0	0.0166667	0.0375	0.00416667
0.854	0	0	0.0166667	0.0375	0.00416667
0.8545	0	0	0.0166667	0.0375	0.00416667
0.855	0	0	0.0166667	0.0375	0.00416667
0.8555	0	0	0.0166667	0.0375	0.00416667
0.856	0	0	0.0166667	0.0291667	0.00416667
0.8565	0	0	0.0166667	0.0375	0.00416667
0.857	0	0	0.0166667	0.0375	0.00416667
0.8575	0	0	0.0166667	0.0375	0.00416667
0.858	0	0	0.0166667	0.0375	0.00416667
0.8585	0	0	0.0166667	0.0333333	0
0.859	0	0	0.0166667	0.0375	0.00416667
0.8595	0	0	0.0166667	0.0375	0.00416667
0.86	0	0	0.0166667	0.0375	0.00416667
0.8605	0	0	0.0166667	0.0375	0.00416667
0.861	0.00416667	0	0.0166667	0.0375	0.00416667
0.8615	0	0	0.0166667	0.0375	0.00416667
0.862	0	0	0.0166667	0.0375	0.00416667
0.8625	0	0	0.0166667	0.0375	0.00416667
0.863	0	0	0.0166667	0.0375	0.00416667
0.8635	0	0	0.0166667	0.0375	0.00416667
0.864	0	0	0.0166667	0.0375	0.00416667
0.8645	0	0	0.0166667	0.0375	0.00416667
0.865	0	0	0.0125	0.0375	0.00416667
0.8655	0	0	0.0166667	0.0375	0.00416667
0.866	0	0	0.0166667	0.0375	0.00416667
0.8665	0	0	0.0166667	0.0375	0.00416667
0.867	0	0	0.0166667	0.0291667	0.00416667
0.8675	0	0	0.0166667	0.0375	0.00416667
0.868	0	0	0.0166667	0.0375	0.00416667
0.8685	0	0	0.0166667	0.0375	0.00416667
0.869	0	0	0.0166667	0.0375	0.00416667
0.8695	0	0	0.0166667	0.0375	0.00416667
0.87	0	0	0.0166667	0.0375	0.00416667
0.8705	0	0	0.0166667	0.0375	0.00416667
0.871	0	0	0.0166667	0.0375	0.00416667
0.8715	0	0	0.0166667	0.0375	0.00416667
0.872	0	0	0.0166667	0.0375	0.00416667
0.8725	0.00416667	0	0.0166667	0.0375	0.00416667
0.873	0	0	0.0166667	0.0291667	0.00416667
0.8735	0	0	0.0166667	0.0375	0.00416667
0.874	0	0	0.0166667	0.0375	0.00416667
0.8745	0	0	0.0166667	0.0375	0.00416667
0.875	0	0	0.0166667	0.0375	0.00416667
0.8755	0	0	0.0125	0.0375	0.00416667
0.876	0	0	0.0166667	0.0375	0.00416667
0.8765	0	0	0.0166667	0.0375	0.00416667
0.877	0	0	0.0166667	0.0375	0.00416667
0.8775	0	0	0.0166667	0.0416667	0.00416667
0.878	0	0	0.0166667	0.0416667	0.00416667
0.8785	0	0	0.0166667	0.0333333	0.00416667
0.879	0	0	0.0166667	0.0375	0.00416667
0.8795	0	0	0.0166667	0.0416667	0.00416667
0.88	0	0	0.0166667	0.0416667	0.00416667
0.8805	0	0	0.0166667	0.0416667	0.00416667
0.881	0	0	0.0166667	0.0416667	0.00416667
0.8815	0	0	0.0166667	0.0375	0.00416667
0.882	0	0	0.0125	0.0416667	0.00416667
0.8825	0	0	0.0125	0.0416667	0.00416667
0.883	0	0	0.0166667	0.0416667	0.00416667
0.8835	0.00416667	0	0.0125	0.0458333	0
0.884	0	0	0.0125	0.0416667	0.00416667
0.8845	0	0	0.0166667	0.0416667	0.00416667
0.885	0	0	0.0125	0.0416667	0.00416667
0.8855	0	0	0.0166667	0.0416667	0.00416667
0.886	0	0	0.0166667	0.0375	0.00416667
0.8865	0	0	0.0166667	0.0416667	0.00416667
0.887	0	0	0.0166667	0.0416667	0.00416667
0.8875	0	0	0.0166667	0.0416667	0.00416667
0.888	0	0	0.0166667	0.0416667	0.00416667
0.8885	0	0	0.0166667	0.0416667	0.00416667
0.889	0	0	0.0166667	0.0416667	0.00416667
0.8895	0	0	0.0166667	0.0375	0
0.89	0	0	0.0166667	0.0416667	0.00416667
0.8905	0	0	0.0166667	0.0416667	0.00416667
0.891	0	0	0.0166667	0.0375	0.00416667
0.8915	0	0	0.0166667	0.0416667	0.00416667
0.892	0	0	0.0166667	0.0333333	0.00416667
0.8925	0	0	0.0166667	0.0416667	0.00416667
0.893	0	0	0.0166667	0.0416667	0.00416667
0.8935	0	0	0.0166667	0.0416667	0.00416667
0.894	0	0	0.0166667	0.0416667	0.00416667
0.8945	0	0	0.0166667	0.0416667	0.00416667
0.895	0	0	0.0166667	0.0416667	0.00416667
0.8955	0	0	0.0166667	0.0375	0.00416667
0.896	0	0	0.0166667	0.0416667	0.00416667
0.8965	0	0	0.0166667	0.0416667	0.00416667
0.897	0	0	0.0166667	0.0375	0.00416667
0.8975	0.00416667	0	0.0166667	0.0416667	0.00416667
0.898	0	0	0.0166667	0.0375	0.00416667
0.8985	0	0	0.0166667	0.0416667	0.00416667
0.899	0	0	0.0166667	0.0416667	0.00416667
0.8995	0	0	0.0166667	0.0416667	0.00416667
0.9	0	0	0.0166667	0.0375	0.00416667
0.9005	0	0	0.0166667	0.0416667	0.00416667
0.901	0	0	0.0166667	0.0416667	0.00416667
0.9015	0	0	0.0166667	0.0458333	0.00416667
0.902	0	0	0.0166667	0.0375	0.00416667
0.9025	0	0	0.0166667	0.0458333	0.00416667
0.903	0	0	0.0166667	0.0458333	0.00416667
0.9035	0	0	0.0166667	0.0458333	0.00416667
0.904	0	0	0.0166667	0.0458333	0.00416667
0.9045	0	0	0.0166667	0.0458333	0.00416667
0.905	0.00416667	0	0.0166667	0.0458333	0.00416667
0.9055	0.00416667	0	0.0166667	0.0458333	0.00416667
0.906	0.00416667	0	0.0166667	0.0458333	0.00416667
0.9065	0	0	0.0166667	0.0458333	0.00416667
0.907	0	0	0.0166667	0.0458333	0.00416667
0.9075	0	0	0.0166667	0.0416667	0.00416667
0.908	0	0	0.0166667	0.0458333	0.00416667
0.9085	0	0	0.0166667	0.0458333	0.00416667
0.909	0	0	0.0166667	0.0458333	0.00416667
0.9095	0.00416667	0	0.0166667	0.0458333	0.00416667
0.91	0	0	0.0166667	0.0458333	0.00416667
0.9105	0	0	0.0208333	0.0458333	0.00416667
0.911	0	0	0.0208333	0.0458333	0.00416667
0.9115	0	0	0.0208333	0.0458333	0.00416667
0.912	0	0	0.0166667	0.0458333	0.00416667
0.9125	0	0	0.0166667	0.0458333	0.00416667
0.913	0	0	0.0166667	0.0458333	0.00416667
0.9135	0	0	0.0166667	0.0458333	0.00416667
0.914	0	0	0.0166667	0.0458333	0.00416667
0.9145	0	0	0.0166667	0.0458333	0.00416667
0.915	0.00416667	0	0.0166667	0.0458333	0.00416667
0.9155	0	0	0.0166667	0.0458333	0.00416667
0.916	0	0	0.0166667	0.0458333	0.00416667
0.9165	0	0	0.0166667	0.0458333	0.00416667
0.917	0	0	0.0166667	0.0458333	0.00416667
0.9175	0	0	0.0166667	0.0458333	0.00416667
0.918	0	0	0.0166667	0.0458333	0.00416667
0.9185	0	0	0.0166667	0.0458333	0.00416667
0.919	0	0	0.0166667	0.0458333	0.00416667
0.9195	0	0	0.0166667	0.0458333	0.00416667
0.92	0	0	0.0166667	0.0458333	0.00416667
0.9205	0	0	0.0166667	0.0458333	0.00416667
0.921	0	0	0.0166667	0.0458333	0.00416667
0.9215	0	0	0.0166667	0.0458333	0.00416667
0.922	0	0	0.0166667	0.0458333	0.00416667
0.9225	0	0	0.0166667	0.0458333	0.00416667
0.923	0	0	0.0166667	0.0458333	0.00416667
0.9235	0	0	0.0166667	0.0458333	0.00416667
0.924	0	0	0.0166667	0.0458333	0.00416667
0.9245	0	0	0.0166667	0.0458333	0.00416667
0.925	0	0	0.0166667	0.0458333	0.00416667
0.9255	0	0	0.0166667	0.0458333	0.00416667
0.926	0	0	0.0125	0.0458333	0.00416667
0.9265	0	0	0.0166667	0.0458333	0.00416667
0.927	0	0	0.0166667	0.0458333	0.00416667
0.9275	0	0	0.0166667	0.0458333	0.00416667
0.928	0	0	0.0166667	0.0458333	0.00416667
0.9285	0	0	0.0166667	0.0458333	0.00416667
0.929	0	0	0.0125	0.0458333	0.00416667
0.9295	0	0	0.0125	0.0458333	0.00416667
0.93	0	0	0.0125	0.0458333	0.00416667
0.9305	0	0	0.0125	0.0458333	0.00416667
0.931	0	0	0.0125	0.0458333	0.00416667
0.9315	0.00416667	0	0.0125	0.0458333	0.00416667
0.932	0.00416667	0	0.0125	0.0458333	0.00416667
0.9325	0.00416667	0	0.0125	0.0458333	0.00416667
0.933	0.00833333	0	0.0166667	0.0458333	0.00416667
0.9335	0.00416667	0	0.0166667	0.0458333	0.00416667
0.934	0.00416667	0	0.0125	0.0458333	0.00416667
0.9345	0.00416667	0	0.0125	0.0458333	0.00416667
0.935	0.00416667	0	0.0125	0.0458333	0.00416667
0.9355	0.00416667	0	0.00833333	0.0416667	0.00416667
0.936	0.00416667	0	0.0125	0.0458333	0.00416667
0.9365	0.00416667	0	0.0166667	0.0458333	0.00416667
0.937	0.00416667	0	0.0166667	0.0458333	0.00416667
0.9375	0.00416667	0	0.0166667	0.0458333	0.00416667
0.938	0.00416667	0	0.0166667	0.0458333	0.00416667
0.9385	0	0	0.0166667	0.0416667	0.00416667
0.939	0.00833333	0	0.0125	0.0458333	0.00416667
0.9395	0.00416667	0	0.0125	0.0458333	0.00416667
0.94	0.00416667	0	0.0125	0.0458333	0.00416667
0.9405	0.00416667	0	0.0125	0.0416667	0.00416667
0.941	0	0	0.0125	0.0458333	0.00416667
0.9415	0	0	0.0125	0.0458333	0.00416667
0.942	0	0	0.0125	0.0458333	0.00416667
0.9425	0	0	0.0125	0.0458333	0.00416667
0.943	0	0	0.0125	0.0458333	0.00416667
0.9435	0	0	0.0125	0.0458333	0.00416667
0.944	0	0	0.0125	0.0458333	0.00416667
0.9445	0	0	0.00833333	0.0458333	0.00416667
0.945	0	0	0.00833333	0.0458333	0.00416667
0.9455	0	0	0.0125	0.0458333	0.00416667
0.946	0	0	0.0125	0.0458333	0.00416667
0.9465	0	0	0.0125	0.0458333	0.00416667
0.947	0	0	0.0125	0.0458333	0.00416667
0.9475	0	0	0.0125	0.0458333	0.00416667
0.948	0	0	0.00833333	0.0416667	0.00416667
0.9485	0.00416667	0	0.0125	0.0458333	0.00416667
0.949	0	0	0.00833333	0.0458333	0.00416667
0.9495	0	0	0.0125	0.0416667	0.00416667
0.95	0	0	0.0125	0.0458333	0.00416667
0.9505	0	0	0.0125	0.0416667	0.00416667
0.951	0	0	0.0125	0.0458333	0.00416667
0.9515	0	0	0.0125	0.0416667	0.00416667
0.952	0	0	0.0125	0.0458333	0.00416667
0.9525	0	0	0.0125	0.0458333	0.00416667
0.953	0	0	0.0125	0.0458333	0.00416667
0.9535	0	0	0.0125	0.0458333	0.00416667
0.954	0	0	0.0125	0.0458333	0.00416667
0.9545	0	0	0.0125	0.0458333	0.00416667
0.955	0	0	0.0125	0.0458333	0.00416667
0.9555	0	0	0.0125	0.0458333	0.00416667
0.956	0	0	0.0125	0.0458333	0.00416667
0.9565	0	0	0.0125	0.0416667	0
0.957	0	0	0.0125	0.0458333	0.00416667
0.9575	0	0	0.0125	0.0458333	0.00416667
0.958	0	0	0.0125	0.0458333	0.00416667
0.9585	0	0	0.0125	0.0458333	0.00416667
0.959	0	0	0.0125	0.0458333	0.00416667
0.9595	0.00416667	0	0.0125	0.0458333	0.00416667
0.96	0	0	0.0125	0.0416667	0.00416667
0.9605	0	0	0.0125	0.05	0.00416667
0.961	0	0	0.0125	0.0458333	0.00416667
0.9615	0	0	0.0125	0.0458333	0.00416667
0.962	0	0	0.0125	0.0375	0.00416667
0.9625	0	0	0.0125	0.0458333	0.00416667
0.963	0.00416667	0	0.0125	0.0458333	0.00416667
0.9635	0	0	0.0125	0.0416667	0
0.964	0.00416667	0	0.0125	0.0458333	0.00416667
0.9645	0	0	0.0125	0.0458333	0.00416667
0.965	0	0	0.0125	0.0416667	0.00416667
0.9655	0	0	0.0125	0.0458333	0.00416667
0.966	0	0	0.0125	0.0458333	0.00416667
0.9665	0	0	0.0125	0.0458333	0.00416667
0.967	0	0	0.0125	0.0458333	0.00416667
0.9675	0.00416667	0	0.0125	0.0458333	0.00416667
0.968	0	0	0.0125	0.05	0.00416667
0.9685	0	0	0.0125	0.05	0.00416667
0.969	0	0	0.00833333	0.0416667	0.00416667
0.9695	0	0	0.0125	0.05	0.00416667
0.97	0	0	0.0125	0.05	0.00416667
0.9705	0	0	0.0125	0.05	0.00416667
0.971	0	0	0.0125	0.0458333	0.00416667
0.9715	0	0	0.0125	0.05	0.00416667
0.972	0	0	0.0125	0.05	0.00416667
0.9725	0	0	0.0125	0.05	0.00416667
0.973	0	0	0.0125	0.05	0.00416667
0.9735	0	0	0.0166667	0.05	0.00416667
0.974	0	0	0.0125	0.05	0.00416667
0.9745	0	0	0.0125	0.05	0.00416667
0.975	0	0	0.0125	0.05	0.00416667
0.9755	0	0	0.0125	0.05	0.00416667
0.976	0	0	0.0125	0.05	0.00416667
0.9765	0	0	0.0125	0.05	0.00416667
0.977	0	0	0.0125	0.05	0.00416667
0.9775	0	0	0.00833333	0.05	0.00416667
0.978	0	0	0.0125	0.05	0.00416667
0.9785	0	0	0.0125	0.05	0.00833333
0.979	0	0	0.0125	0.05	0.00833333
0.9795	0.00416667	0	0.0125	0.05	0.00833333
0.98	0	0	0.0125	0.05	0.00833333
0.9805	0	0	0.0125	0.05	0.00416667
0.981	0	0	0.0125	0.05	0.00833333
0.9815	0	0	0.0125	0.0458333	0.00833333
0.982	0	0	0.0125	0.05	0.00416667
0.9825	0	0	0.00833333	0.0416667	0.00416667
0.983	0	0.00416667	0.0125	0.0458333	0.00833333
0.9835	0	0	0.0125	0.05	0.00833333
0.984	0	0	0.0125	0.05	0.00416667
0.9845	0	0	0.0125	0.0458333	0.00416667
0.985	0	0	0.00833333	0.05	0.00416667
0.9855	0	0	0.0125	0.05	0.00416667
0.986	0	0	0.00833333	0.05	0.00416667
0.9865	0	0	0.0125	0.05	0.00416667
0.987	0	0	0.0125	0.0458333	0
0.9875	0	0	0.00833333	0.05	0.00416667
0.988	0	0	0.0125	0.05	0.00416667
0.9885	0	0	0.0166667	0.05	0.00416667
0.989	0	0	0.0166667	0.0416667	0.00416667
0.9895	0	0	0.0166667	0.05	0.00416667
0.99	0	0	0.0166667	0.05	0.00416667
0.9905	0	0	0.0166667	0.05	0.00416667
0.991	0	0	0.0166667	0.05	0.00416667
0.9915	0	0	0.0166667	0.05	0.00416667
0.992	0	0	0.0166667	0.0416667	0.00416667
0.9925	0	0	0.0125	0.05	0.00416667
0.993	0	0	0.0166667	0.05	0.00416667
0.9935	0	0	0.0166667	0.05	0.00416667
0.994	0	0	0.0125	0.05	0.00416667
0.9945	0	0	0.0166667	0.05	0.00416667
0.995	0	0	0.0166667	0.05	0.00416667
0.9955	0	0	0.0125	0.05	0.00416667
0.996	0	0	0.0166667	0.05	0.00416667
0.9965	0	0	0.0125	0.05	0.00416667
0.997	0	0	0.0166667	0.05	0.00416667
0.9975	0	0	0.0166667	0.05	0.00416667
0.998	0	0	0.0166667	0.05	0.00416667
0.9985	0	0	0.0166667	0.05	0.00416667
0.999	0	0	0.0166667	0.05	0.00416667
[truncated: 18,003 more rows]

## Sheet: panel-c
Time (ns)	3-member	4-member	5-member	6-member	7-member
0	0	0	0	0	0
0.0005	0	0	0	0	0
0.001	0	0	0	0	0
0.0015	0	0	0	0	0
0.002	0	0	0	0	0
0.0025	0	0	0	0	0
0.003	0	0	0	0	0
0.0035	0	0	0	0	0
0.004	0	0	0	0	0
0.0045	0	0	0	0	0
0.005	0	0	0	0	0
0.0055	0	0	0	0	0
0.006	0	0	0	0	0
0.0065	0	0	0	0	0
0.007	0	0	0	0	0
0.0075	0	0	0	0	0
0.008	0	0	0	0	0
0.0085	0	0	0	0	0
0.009	0	0	0	0	0
0.0095	0	0	0	0	0
0.01	0	0	0	0	0
0.0105	0	0	0	0	0
0.011	0	0	0	0	0
0.0115	0	0	0	0	0
0.012	0	0	0	0	0
0.0125	0	0	0	0	0
0.013	0	0	0	0	0
0.0135	0	0	0	0	0
0.014	0	0	0	0	0
0.0145	0	0	0	0	0
0.015	0	0	0	0	0
0.0155	0	0	0	0	0
0.016	0	0	0	0	0
0.0165	0	0	0	0	0
0.017	0	0	0	0	0
0.0175	0	0	0	0	0
0.018	0	0	0	0	0
0.0185	0	0	0	0	0
0.019	0	0	0	0	0
0.0195	0	0	0	0	0
0.02	0	0	0	0	0
0.0205	0	0	0	0	0
0.021	0	0	0	0	0
0.0215	0	0	0	0	0
0.022	0.00434783	0	0	0	0
0.0225	0.00434783	0	0	0	0
0.023	0.00434783	0	0	0	0
0.0235	0.00434783	0	0	0	0
0.024	0.00434783	0	0	0	0
0.0245	0.00434783	0	0	0	0
0.025	0.00434783	0	0	0	0
0.0255	0.00434783	0	0	0	0
0.026	0.00434783	0	0	0	0
0.0265	0.00434783	0	0	0	0
0.027	0.00434783	0	0	0	0
0.0275	0.00434783	0	0	0	0
0.028	0.00434783	0	0	0	0
0.0285	0.00434783	0	0	0	0
0.029	0.00434783	0	0	0	0
0.0295	0.00434783	0	0	0	0
0.03	0.00434783	0	0	0	0
0.0305	0.00434783	0	0	0	0
0.031	0.00434783	0	0	0	0
0.0315	0.00434783	0	0	0	0
0.032	0.00434783	0	0	0	0
0.0325	0.00434783	0	0	0	0
0.033	0.00434783	0	0	0	0
0.0335	0.00434783	0	0	0	0
0.034	0.00434783	0	0	0	0
0.0345	0.00434783	0	0	0	0
0.035	0.00869565	0	0	0	0
0.0355	0.00434783	0	0	0	0
0.036	0.00434783	0	0	0	0
0.0365	0.00434783	0	0	0	0
0.037	0.00434783	0	0	0	0
0.0375	0.00434783	0	0	0	0
0.038	0.00434783	0	0.00434783	0	0
0.0385	0.00434783	0	0.00434783	0	0
0.039	0.00869565	0	0	0	0
0.0395	0.00869565	0	0.00434783	0	0
0.04	0.00869565	0	0.00434783	0	0
0.0405	0.00869565	0	0.00434783	0	0
0.041	0.00869565	0	0.00434783	0	0
0.0415	0.00869565	0	0	0	0
0.042	0.00869565	0	0.00434783	0	0
0.0425	0.00869565	0	0.00434783	0	0
0.043	0.00869565	0	0.00434783	0	0
0.0435	0.00869565	0	0.00434783	0	0
0.044	0.00869565	0	0.00434783	0	0
0.0445	0.00869565	0	0.00434783	0	0
0.045	0.00869565	0	0.00434783	0	0
0.0455	0.00869565	0	0.00434783	0	0
0.046	0.00869565	0	0.00434783	0	0
0.0465	0.00869565	0	0.00434783	0	0
0.047	0.00869565	0	0.00434783	0	0
0.0475	0.00869565	0	0.00434783	0	0
0.048	0.00869565	0	0.00434783	0	0
0.0485	0.00869565	0	0.00434783	0	0
0.049	0.00869565	0	0.00434783	0	0
0.0495	0.00869565	0	0.00434783	0	0
0.05	0.00869565	0	0.00434783	0	0
0.0505	0.00869565	0	0.00434783	0	0
0.051	0.00869565	0	0.00434783	0	0
0.0515	0.00869565	0	0.00434783	0	0
0.052	0.00869565	0	0	0	0
0.0525	0.00869565	0	0.00434783	0	0
0.053	0.00869565	0	0	0	0
0.0535	0.0130435	0	0.00434783	0	0
0.054	0.00869565	0	0	0	0
0.0545	0.0130435	0	0.00434783	0	0
0.055	0.0130435	0	0.00434783	0	0
0.0555	0.0130435	0	0.00434783	0	0
0.056	0.0130435	0	0.00434783	0	0
0.0565	0.0130435	0	0.00434783	0	0
0.057	0.0130435	0	0.00434783	0	0
0.0575	0.0130435	0	0.00434783	0	0
0.058	0.0130435	0	0.00434783	0	0
0.0585	0.0130435	0	0.00434783	0	0
0.059	0.0130435	0	0.00434783	0	0
0.0595	0.0130435	0	0.00434783	0	0
0.06	0.0130435	0	0.00434783	0	0
0.0605	0.00869565	0	0.00434783	0	0
0.061	0.00434783	0	0.00434783	0	0
0.0615	0.00434783	0	0.00434783	0	0
0.062	0.00434783	0	0.00434783	0	0
0.0625	0.00434783	0	0.00434783	0	0
0.063	0.00434783	0	0.00434783	0	0
0.0635	0.00434783	0	0.00434783	0	0
0.064	0.00434783	0	0.00434783	0	0
0.0645	0.00434783	0.00434783	0.00434783	0	0
0.065	0.00434783	0.00434783	0.00434783	0	0
0.0655	0.00434783	0.00434783	0.00434783	0	0
0.066	0.00434783	0.00434783	0.00434783	0	0
0.0665	0.00434783	0.00434783	0.00434783	0	0
0.067	0.00434783	0.00434783	0	0	0
0.0675	0.00434783	0.00434783	0	0	0
0.068	0.00434783	0.00434783	0	0	0
0.0685	0.00434783	0	0	0	0
0.069	0.00434783	0	0	0	0
0.0695	0.00434783	0	0	0	0
0.07	0.00434783	0	0	0	0
0.0705	0.00434783	0	0	0	0
0.071	0.00434783	0	0	0	0
0.0715	0.00434783	0	0	0	0
0.072	0.00434783	0	0	0	0
0.0725	0.00434783	0	0	0	0
0.073	0.00434783	0	0	0	0
0.0735	0.00434783	0	0	0	0
0.074	0.00434783	0	0	0	0
0.0745	0.00434783	0	0	0	0
0.075	0.00434783	0	0	0	0
0.0755	0.00434783	0	0	0	0
0.076	0.00434783	0	0	0	0
0.0765	0.00434783	0	0	0	0
0.077	0.00434783	0	0	0	0
0.0775	0.00434783	0	0	0	0
0.078	0.00434783	0	0	0	0
0.0785	0.00434783	0	0	0	0
0.079	0.00434783	0	0	0	0
0.0795	0.00434783	0	0	0	0
0.08	0.00434783	0	0	0	0
0.0805	0.00434783	0	0	0	0
0.081	0.00434783	0	0	0	0
0.0815	0.00434783	0	0	0	0
0.082	0.00434783	0	0	0	0
0.0825	0.00434783	0	0	0	0
0.083	0.00434783	0	0	0	0
0.0835	0.00434783	0	0	0	0
0.084	0.00434783	0	0	0	0
0.0845	0.00434783	0	0	0	0
0.085	0.00434783	0	0	0	0
0.0855	0.00434783	0	0	0	0
0.086	0.00434783	0	0	0	0
0.0865	0.00434783	0	0	0	0
0.087	0.00434783	0	0	0	0
0.0875	0.00434783	0.00434783	0	0	0
0.088	0.00434783	0.00434783	0	0	0
0.0885	0.00434783	0	0	0	0
0.089	0.00434783	0.00434783	0	0	0
0.0895	0.00434783	0.00434783	0	0	0
0.09	0.00434783	0.00434783	0	0	0
0.0905	0.00869565	0.00434783	0	0	0
0.091	0.00869565	0.00434783	0	0	0
0.0915	0.00869565	0.00434783	0	0	0
0.092	0.00869565	0.00434783	0	0	0
0.0925	0.00869565	0.00434783	0	0	0
0.093	0.00434783	0	0	0	0
0.0935	0.00869565	0	0	0	0
0.094	0.00869565	0	0	0	0
0.0945	0.00434783	0	0	0	0
0.095	0.00869565	0	0	0	0
0.0955	0.00869565	0	0	0	0
0.096	0.00869565	0	0	0	0
0.0965	0.00434783	0	0	0	0
0.097	0.00869565	0	0	0	0
0.0975	0.00869565	0	0	0	0
0.098	0.00434783	0	0	0	0
0.0985	0.00434783	0	0	0	0
0.099	0.00434783	0	0	0	0
0.0995	0.00434783	0	0	0	0
0.1	0.00434783	0	0	0	0
0.1005	0.00434783	0	0	0	0
0.101	0.00434783	0	0	0	0
0.1015	0.00434783	0	0	0	0
0.102	0.00434783	0	0	0	0
0.1025	0.00434783	0	0	0	0
0.103	0.00434783	0	0	0	0
0.1035	0.00434783	0	0	0	0
0.104	0.00434783	0	0	0	0
0.1045	0.00434783	0	0	0	0
0.105	0.00434783	0	0	0	0
0.1055	0.00434783	0	0	0	0
0.106	0.00434783	0	0	0	0
0.1065	0.00434783	0	0	0	0
0.107	0.00434783	0	0.00434783	0	0
0.1075	0.00434783	0	0	0	0
0.108	0.00434783	0	0.00434783	0	0
0.1085	0.00434783	0	0.00434783	0	0
0.109	0.00434783	0	0	0	0
0.1095	0.00434783	0	0	0	0
0.11	0.00869565	0	0	0	0
0.1105	0.00869565	0	0	0	0
0.111	0.00869565	0	0	0	0
0.1115	0.00869565	0	0	0	0
0.112	0.00869565	0	0	0	0
0.1125	0.00869565	0	0	0	0
0.113	0.00869565	0	0	0	0
0.1135	0.00869565	0	0	0	0
0.114	0.00869565	0	0	0	0
0.1145	0.00434783	0	0	0	0
0.115	0.00869565	0	0	0	0
0.1155	0.00869565	0	0	0	0
0.116	0.00869565	0	0.00434783	0	0
0.1165	0.00869565	0	0.00434783	0	0
0.117	0.00869565	0	0.00434783	0	0
0.1175	0.00869565	0	0.00434783	0	0
0.118	0.00434783	0	0.00434783	0	0
0.1185	0.00869565	0	0.00434783	0	0
0.119	0.00869565	0	0.00434783	0	0
0.1195	0.00869565	0	0.00434783	0	0
0.12	0.00869565	0	0	0	0
0.1205	0.00434783	0	0.00434783	0	0
0.121	0.00869565	0	0.00434783	0	0
0.1215	0.00869565	0	0.00434783	0	0
0.122	0.00869565	0	0.00434783	0	0
0.1225	0.00869565	0	0.00434783	0	0
0.123	0.00869565	0	0.00434783	0	0
0.1235	0.00869565	0	0.00434783	0	0
0.124	0.00869565	0	0.00434783	0	0
0.1245	0.00434783	0	0.00434783	0	0
0.125	0.00869565	0	0.00434783	0	0
0.1255	0.00869565	0	0.00434783	0	0
0.126	0.00869565	0	0.00434783	0	0
0.1265	0.00869565	0	0.00434783	0	0
0.127	0.00869565	0	0.00434783	0	0
0.1275	0.00434783	0	0.00434783	0	0
0.128	0.00434783	0	0.00434783	0	0
0.1285	0.00434783	0	0.00869565	0	0
0.129	0.00434783	0	0.00869565	0	0
0.1295	0.00434783	0	0.00869565	0	0
0.13	0.00434783	0	0.00434783	0	0
0.1305	0.00434783	0	0.00869565	0	0
0.131	0.00434783	0	0.00869565	0	0
0.1315	0.00434783	0	0.00869565	0	0
0.132	0.00434783	0	0.00869565	0	0
0.1325	0.00434783	0	0.00869565	0	0
0.133	0.00434783	0	0.00869565	0	0
0.1335	0.00434783	0	0.00869565	0	0
0.134	0.00434783	0	0.00869565	0	0
0.1345	0.00434783	0	0.00869565	0	0
0.135	0.00434783	0	0.00869565	0	0
0.1355	0.00434783	0	0.00869565	0	0
0.136	0.00434783	0	0.00869565	0	0
0.1365	0.00434783	0	0.00869565	0	0
0.137	0.00434783	0	0.00869565	0	0
0.1375	0.00434783	0	0.00869565	0	0
0.138	0.00434783	0	0.00869565	0	0
0.1385	0.00434783	0	0.00869565	0	0
0.139	0.00434783	0	0.00869565	0	0
0.1395	0.00434783	0	0.00869565	0	0
0.14	0.00434783	0	0.00869565	0	0
0.1405	0.00434783	0	0.00869565	0	0
0.141	0.00434783	0	0.00869565	0	0
0.1415	0	0	0	0	0
0.142	0.00434783	0	0.00869565	0	0
0.1425	0.00434783	0	0.00869565	0	0
0.143	0.00434783	0	0.00869565	0	0
0.1435	0.00434783	0	0.00869565	0	0
0.144	0.00434783	0	0.00434783	0	0
0.1445	0.00434783	0	0.00869565	0	0
0.145	0.00434783	0	0.00869565	0	0
0.1455	0.00434783	0	0.00869565	0	0
0.146	0.00434783	0	0.00869565	0	0
0.1465	0.00434783	0	0.00869565	0	0
0.147	0.00434783	0	0.00869565	0	0
0.1475	0.00434783	0	0.00869565	0	0
0.148	0.00434783	0	0.00434783	0	0
0.1485	0.00434783	0	0.00869565	0	0
0.149	0.00434783	0	0.00869565	0	0
0.1495	0.00434783	0	0.00869565	0	0
0.15	0.00434783	0	0.00869565	0	0
0.1505	0.00434783	0	0.00869565	0	0
0.151	0.00434783	0	0.00434783	0	0
0.1515	0.00434783	0	0.00869565	0	0
0.152	0.00434783	0	0.00869565	0	0
0.1525	0.00434783	0	0.00869565	0	0
0.153	0.00434783	0	0.00869565	0	0
0.1535	0.00434783	0	0.00869565	0	0
0.154	0.00434783	0	0.00869565	0	0
0.1545	0.00434783	0	0.00869565	0	0
0.155	0.00434783	0	0.00869565	0	0
0.1555	0.00434783	0	0.00869565	0	0
0.156	0.00434783	0	0.00869565	0	0
0.1565	0.00434783	0	0.00869565	0	0
0.157	0.00434783	0	0.00434783	0	0
0.1575	0.00434783	0	0.00869565	0	0
0.158	0.00434783	0	0.00869565	0	0
0.1585	0	0	0.00869565	0	0
0.159	0	0	0.00869565	0	0
0.1595	0	0	0.00869565	0	0
0.16	0	0	0.00869565	0	0
0.1605	0	0	0.00869565	0	0
0.161	0	0	0.00869565	0	0
0.1615	0	0	0.00869565	0	0
0.162	0.00434783	0	0.00869565	0	0
0.1625	0	0	0.00869565	0	0
0.163	0	0	0.00869565	0	0
0.1635	0	0	0.00869565	0	0
0.164	0	0	0.00869565	0	0
0.1645	0	0	0.00869565	0	0
0.165	0	0	0.00869565	0	0
0.1655	0	0	0.00434783	0	0
0.166	0	0	0.00869565	0	0
0.1665	0	0	0.00869565	0	0
0.167	0	0	0.0130435	0	0
0.1675	0	0	0.0130435	0	0
0.168	0	0	0.0130435	0	0
0.1685	0	0	0.0130435	0	0
0.169	0	0	0.0130435	0	0
0.1695	0	0.00434783	0.0130435	0	0
0.17	0	0.00869565	0.0130435	0	0
0.1705	0	0.00434783	0.0130435	0	0
0.171	0.00434783	0.00434783	0.0130435	0	0
0.1715	0	0.00434783	0.00869565	0	0
0.172	0.00434783	0	0.0130435	0	0
0.1725	0	0	0.0130435	0	0
0.173	0	0	0.00869565	0	0
0.1735	0	0	0.0130435	0	0
0.174	0	0	0.00434783	0	0
0.1745	0	0	0.0130435	0	0
0.175	0	0	0.0130435	0	0
0.1755	0	0	0.0130435	0	0
0.176	0	0	0.0130435	0	0
0.1765	0	0	0.00869565	0	0
0.177	0	0	0.00869565	0	0
0.1775	0	0	0.0130435	0	0
0.178	0	0	0.0130435	0	0
0.1785	0	0	0.00869565	0	0
0.179	0	0	0.0130435	0	0
0.1795	0	0	0.0130435	0	0
0.18	0	0	0.0130435	0	0
0.1805	0	0	0.00869565	0	0
0.181	0	0	0.0130435	0	0
0.1815	0	0	0.00869565	0	0
0.182	0	0	0.0130435	0	0
0.1825	0	0	0.0130435	0	0
0.183	0	0	0.0130435	0	0
0.1835	0	0	0.0130435	0	0
0.184	0	0	0.0130435	0	0
0.1845	0	0	0.0130435	0	0
0.185	0	0	0.0130435	0	0
0.1855	0	0	0.0130435	0	0
0.186	0	0	0.00869565	0	0
0.1865	0	0	0.0130435	0	0
0.187	0	0	0.0130435	0	0
0.1875	0	0	0.0130435	0	0
0.188	0	0	0.0130435	0	0
0.1885	0	0	0.0130435	0	0
0.189	0	0	0.0130435	0	0
0.1895	0	0	0.0130435	0	0
0.19	0	0	0.0130435	0	0
0.1905	0	0	0.0130435	0	0
0.191	0	0	0.0130435	0	0
0.1915	0	0	0.0130435	0	0
0.192	0	0	0.0130435	0	0
0.1925	0	0	0.0130435	0	0
0.193	0	0	0.0130435	0	0
0.1935	0	0	0.0130435	0	0
0.194	0	0	0.0130435	0	0
0.1945	0	0	0.00869565	0	0
0.195	0	0	0.0130435	0	0
0.1955	0	0	0.0130435	0	0
0.196	0	0	0.0130435	0	0
0.1965	0	0	0.0130435	0	0
0.197	0	0	0.0130435	0	0
0.1975	0	0	0.0130435	0	0
0.198	0	0	0.0130435	0	0
0.1985	0	0	0.0130435	0	0
0.199	0	0	0.0130435	0	0
0.1995	0	0	0.0130435	0	0
0.2	0	0	0.0130435	0	0
0.2005	0	0	0.0130435	0	0
0.201	0	0	0.0130435	0	0
0.2015	0	0	0.0130435	0	0
0.202	0	0	0.0130435	0	0
0.2025	0	0	0.0130435	0	0
0.203	0	0	0.0130435	0	0
0.2035	0	0	0.0130435	0	0
0.204	0	0	0.0130435	0	0
0.2045	0	0	0.0130435	0	0
0.205	0	0	0.0130435	0	0
0.2055	0	0	0.0130435	0	0
0.206	0	0	0.0130435	0	0
0.2065	0	0	0.0130435	0	0
0.207	0	0	0.0130435	0	0
0.2075	0	0	0.0130435	0	0
0.208	0	0	0.0130435	0	0
0.2085	0	0	0.00869565	0	0
0.209	0	0	0.0130435	0	0
0.2095	0	0	0.00869565	0	0
0.21	0.00434783	0	0.0130435	0	0
0.2105	0	0	0.0130435	0	0
0.211	0	0	0.0130435	0	0
0.2115	0	0	0.0130435	0	0
0.212	0	0	0.0130435	0	0
0.2125	0.00434783	0	0.0130435	0	0
0.213	0	0	0.0130435	0	0
0.2135	0	0	0.0130435	0	0
0.214	0	0	0.0130435	0	0
0.2145	0	0	0.00869565	0	0
0.215	0	0	0.0130435	0	0
0.2155	0	0	0.0173913	0	0
0.216	0	0	0.00869565	0	0
0.2165	0	0	0.0173913	0	0
0.217	0	0	0.0173913	0	0
0.2175	0	0	0.0173913	0	0
0.218	0	0	0.0173913	0	0
0.2185	0	0	0.0173913	0	0
0.219	0	0	0.0173913	0	0
0.2195	0	0	0.0173913	0	0
0.22	0	0	0.0173913	0	0
0.2205	0	0	0.0173913	0	0
0.221	0	0	0.0173913	0	0
0.2215	0	0	0.0173913	0	0
0.222	0	0	0.0130435	0	0
0.2225	0	0	0.0173913	0	0
0.223	0	0	0.00869565	0	0
0.2235	0	0	0.0173913	0	0
0.224	0	0	0.0173913	0	0
0.2245	0	0	0.0173913	0	0
0.225	0	0	0.0173913	0	0
0.2255	0	0	0.0173913	0	0
0.226	0	0	0.0173913	0	0
0.2265	0	0	0.0173913	0.00434783	0
0.227	0	0	0.0173913	0.00434783	0
0.2275	0	0	0.0130435	0.00434783	0
0.228	0	0	0.0173913	0.00434783	0
0.2285	0	0	0.0173913	0.00434783	0
0.229	0	0	0.0173913	0.00434783	0
0.2295	0	0	0.0173913	0.00434783	0
0.23	0	0	0.0173913	0.00434783	0
0.2305	0	0	0.0173913	0.00434783	0
0.231	0	0	0.0173913	0.00434783	0
0.2315	0	0	0.0173913	0.00434783	0
0.232	0	0	0.0173913	0.00434783	0
0.2325	0.00434783	0	0.0130435	0.00434783	0
0.233	0	0	0.0173913	0.00434783	0
0.2335	0	0	0.0173913	0.00869565	0
0.234	0	0	0.0130435	0.00869565	0
0.2345	0	0	0.0173913	0.00869565	0
0.235	0	0	0.0173913	0.00869565	0
0.2355	0	0	0.0130435	0.00869565	0
0.236	0	0	0.0173913	0.00869565	0
0.2365	0	0	0.0173913	0.00869565	0
0.237	0	0	0.0217391	0.00869565	0
0.2375	0	0	0.0217391	0.00869565	0
0.238	0	0	0.0173913	0.00869565	0
0.2385	0	0	0.0173913	0.00869565	0
0.239	0	0	0.0173913	0.00869565	0
0.2395	0	0	0.0173913	0.00869565	0
0.24	0	0	0.0173913	0.00434783	0
0.2405	0	0	0.0173913	0.00869565	0
0.241	0	0	0.0173913	0.00869565	0
0.2415	0	0	0.0173913	0.00869565	0
0.242	0.00434783	0	0.0173913	0.00869565	0
0.2425	0	0	0.0173913	0.00869565	0
0.243	0	0	0.0173913	0.00869565	0
0.2435	0	0	0.0173913	0.00869565	0
0.244	0.00434783	0	0.0173913	0.00869565	0
0.2445	0	0	0.0130435	0.0130435	0
0.245	0	0	0.0173913	0.0130435	0
0.2455	0	0	0.0173913	0.0130435	0
0.246	0	0	0.0173913	0.0130435	0
0.2465	0	0	0.0173913	0.00869565	0
0.247	0	0	0.0173913	0.0130435	0
0.2475	0	0	0.0173913	0.00869565	0
0.248	0	0	0.0173913	0.0130435	0
0.2485	0	0	0.0173913	0.0130435	0
0.249	0	0	0.0173913	0.0130435	0
0.2495	0	0	0.0173913	0.0130435	0
0.25	0	0	0.0130435	0.00869565	0
0.2505	0	0	0.0173913	0.00869565	0
0.251	0	0	0.0173913	0.0130435	0
0.2515	0	0	0.0173913	0.0130435	0
0.252	0	0	0.0130435	0.0130435	0
0.2525	0	0	0.0173913	0.0130435	0
0.253	0	0	0.0130435	0.00869565	0
0.2535	0	0	0.0173913	0.00869565	0
0.254	0	0	0.0173913	0.00869565	0
0.2545	0	0	0.0173913	0.00869565	0
0.255	0	0	0.0173913	0.00869565	0
0.2555	0	0	0.0173913	0.00869565	0
0.256	0	0	0.0173913	0.00869565	0
0.2565	0	0	0.0173913	0.00869565	0
0.257	0	0	0.0173913	0.00869565	0
0.2575	0	0	0.0173913	0.00869565	0
0.258	0	0	0.0173913	0.00869565	0
0.2585	0	0	0.0130435	0.00869565	0
0.259	0	0	0.0173913	0.00869565	0
0.2595	0	0	0.0173913	0.00869565	0
0.26	0	0	0.0130435	0.00869565	0
0.2605	0	0	0.0173913	0.00869565	0
0.261	0	0	0.0173913	0.00869565	0
0.2615	0	0	0.0173913	0.00869565	0
0.262	0	0	0.0173913	0.00869565	0
0.2625	0	0	0.0130435	0.00869565	0
0.263	0	0	0.0173913	0.00869565	0
0.2635	0	0	0.0173913	0.00869565	0
0.264	0	0	0.0173913	0.00869565	0
0.2645	0	0	0.0173913	0.00869565	0
0.265	0	0	0.0173913	0.00869565	0
0.2655	0	0	0.0173913	0.00869565	0
0.266	0	0	0.0173913	0.00869565	0
0.2665	0	0	0.0173913	0.00869565	0
0.267	0	0	0.0173913	0.00869565	0
0.2675	0	0	0.0173913	0.00869565	0
0.268	0	0	0.0173913	0.00869565	0
0.2685	0	0	0.0173913	0.00869565	0
0.269	0	0	0.0173913	0.00869565	0
0.2695	0	0	0.0173913	0.00869565	0
0.27	0	0	0.0173913	0.00869565	0
0.2705	0	0	0.0173913	0.00869565	0
0.271	0	0	0.0173913	0.00869565	0
0.2715	0	0	0.0130435	0.00869565	0
0.272	0	0	0.0173913	0.00869565	0
0.2725	0	0	0.0173913	0.00869565	0
0.273	0	0	0.0173913	0.00869565	0
0.2735	0	0	0.0173913	0.00869565	0
0.274	0	0	0.0173913	0.00869565	0
0.2745	0	0	0.0173913	0.00869565	0
0.275	0	0	0.0173913	0.00869565	0
0.2755	0	0	0.0173913	0.00869565	0
0.276	0	0	0.0173913	0.00869565	0
0.2765	0	0	0.0173913	0.00869565	0
0.277	0	0	0.0173913	0.00869565	0
0.2775	0	0	0.0173913	0.00869565	0
0.278	0	0	0.0173913	0.00869565	0
0.2785	0	0	0.0173913	0.00869565	0
0.279	0	0	0.0173913	0.00869565	0
0.2795	0	0	0.0173913	0.00869565	0
0.28	0	0	0.0173913	0.00869565	0
0.2805	0	0	0.0173913	0.00869565	0
0.281	0	0	0.0130435	0.00869565	0
0.2815	0	0	0.0173913	0.00434783	0
0.282	0	0	0.0173913	0.00869565	0
0.2825	0	0	0.0173913	0.00869565	0
0.283	0	0	0.0173913	0.00869565	0
0.2835	0	0	0.0130435	0.00434783	0
0.284	0	0	0.0217391	0.00869565	0
0.2845	0	0	0.0173913	0.00869565	0
0.285	0	0	0.0217391	0.00869565	0
0.2855	0	0	0.0173913	0.00869565	0
0.286	0	0	0.0173913	0.00869565	0
0.2865	0	0	0.0217391	0.00869565	0
0.287	0	0	0.0173913	0.00869565	0
0.2875	0	0	0.0173913	0.00434783	0
0.288	0	0	0.0173913	0.0130435	0
0.2885	0	0	0.0173913	0.0130435	0
0.289	0	0	0.0130435	0.0130435	0
0.2895	0	0	0.0173913	0.0130435	0
0.29	0	0	0.0173913	0.0130435	0
0.2905	0	0	0.0173913	0.0130435	0
0.291	0	0	0.0173913	0.0130435	0
0.2915	0	0	0.0173913	0.0130435	0
0.292	0	0	0.0173913	0.0130435	0
0.2925	0	0	0.0173913	0.0130435	0
0.293	0	0	0.0173913	0.0130435	0
0.2935	0	0	0.0173913	0.0130435	0
0.294	0	0	0.0173913	0.0130435	0
0.2945	0	0	0.0173913	0.0130435	0
0.295	0	0	0.0173913	0.0130435	0
0.2955	0	0	0.0173913	0.0130435	0
0.296	0	0	0.0173913	0.0130435	0
0.2965	0	0	0.0173913	0.0130435	0
0.297	0	0	0.0173913	0.0130435	0
0.2975	0	0	0.00869565	0.0130435	0
0.298	0	0	0.0173913	0.0130435	0
0.2985	0	0	0.0173913	0.0130435	0
0.299	0	0	0.0173913	0.0130435	0
0.2995	0	0	0.0173913	0.0130435	0
0.3	0	0	0.0173913	0.00869565	0
0.3005	0	0	0.0173913	0.0130435	0
0.301	0	0	0.0173913	0.0130435	0
0.3015	0	0	0.0217391	0.0130435	0
0.302	0	0	0.0217391	0.0130435	0
0.3025	0	0	0.0173913	0.0130435	0
0.303	0	0	0.0217391	0.0130435	0
0.3035	0	0	0.0217391	0.0130435	0
0.304	0	0	0.0173913	0.0130435	0
0.3045	0	0	0.0173913	0.0130435	0
0.305	0	0	0.0217391	0.0130435	0
0.3055	0	0	0.0217391	0.0130435	0
0.306	0	0	0.0217391	0.0130435	0
0.3065	0	0	0.0173913	0.0130435	0
0.307	0	0	0.0217391	0.0130435	0
0.3075	0	0	0.0217391	0.0130435	0
0.308	0	0	0.0173913	0.0130435	0
0.3085	0	0	0.0217391	0.0130435	0
0.309	0	0	0.0217391	0.0130435	0
0.3095	0	0	0.0217391	0.0130435	0
0.31	0	0	0.0130435	0.0130435	0
0.3105	0	0	0.0217391	0.0130435	0
0.311	0	0	0.0217391	0.0130435	0
0.3115	0	0	0.0217391	0.0130435	0
0.312	0	0	0.0173913	0.0130435	0
0.3125	0	0	0.0173913	0.0130435	0
0.313	0	0	0.0173913	0.0130435	0
0.3135	0	0	0.0173913	0.0130435	0
0.314	0	0	0.0173913	0.0130435	0
0.3145	0	0	0.0173913	0.00869565	0
0.315	0	0	0.0173913	0.0130435	0
0.3155	0	0	0.0130435	0.0130435	0
0.316	0	0	0.0173913	0.00869565	0
0.3165	0	0	0.0173913	0.0130435	0
0.317	0	0	0.0173913	0.0130435	0
0.3175	0	0	0.0130435	0.0130435	0
0.318	0	0	0.0173913	0.0130435	0
0.3185	0	0	0.0173913	0.0130435	0
0.319	0	0	0.0130435	0.0130435	0
0.3195	0	0	0.0173913	0.0130435	0
0.32	0	0	0.0130435	0.0130435	0
0.3205	0	0	0.0173913	0.00869565	0
0.321	0	0	0.0130435	0.0130435	0
0.3215	0	0	0.0173913	0.0130435	0
0.322	0	0	0.0173913	0.0130435	0
0.3225	0	0	0.0173913	0.0130435	0
0.323	0	0	0.0173913	0.0130435	0
0.3235	0	0	0.0173913	0.0130435	0
0.324	0	0	0.0173913	0.0130435	0
0.3245	0	0	0.0173913	0.0130435	0
0.325	0	0	0.0173913	0.0130435	0
0.3255	0	0	0.0130435	0.0130435	0
0.326	0	0	0.0130435	0.0130435	0
0.3265	0	0	0.0130435	0.0130435	0
0.327	0	0	0.0130435	0.0130435	0
0.3275	0	0	0.0130435	0.0130435	0
0.328	0	0	0.0130435	0.00869565	0
0.3285	0	0	0.0130435	0.0130435	0
0.329	0	0	0.0130435	0.0130435	0
0.3295	0	0	0.0130435	0.0130435	0
0.33	0.00434783	0	0.0130435	0.0130435	0
0.3305	0	0	0.0130435	0.0130435	0
0.331	0	0	0.0130435	0.0130435	0
0.3315	0	0	0.0130435	0.0130435	0
0.332	0	0	0.0130435	0.0130435	0
0.3325	0	0	0.0130435	0.0130435	0
0.333	0	0	0.0130435	0.0130435	0
0.3335	0	0	0.0130435	0.0130435	0
0.334	0	0	0.0130435	0.0130435	0
0.3345	0	0	0.0130435	0.0130435	0
0.335	0	0	0.0130435	0.0130435	0
0.3355	0	0	0.0130435	0.0130435	0
0.336	0	0	0.0130435	0.0130435	0
0.3365	0	0	0.0130435	0.0130435	0
0.337	0	0	0.0130435	0.00869565	0
0.3375	0	0	0.0130435	0.0130435	0
0.338	0	0	0.0130435	0.0130435	0
0.3385	0	0	0.0130435	0.0130435	0
0.339	0	0	0.0130435	0.0130435	0
0.3395	0	0	0.0130435	0.0130435	0
0.34	0.00434783	0	0.00869565	0.0130435	0
0.3405	0	0	0.0130435	0.0130435	0
0.341	0	0	0.0130435	0.0130435	0
0.3415	0	0	0.00869565	0.0130435	0
0.342	0	0	0.0130435	0.0173913	0
0.3425	0	0	0.0130435	0.0130435	0
0.343	0	0	0.0130435	0.0130435	0
0.3435	0	0	0.0130435	0.0130435	0
0.344	0	0	0.0130435	0.0130435	0
0.3445	0	0	0.0130435	0.0130435	0
0.345	0	0	0.0130435	0.00869565	0
0.3455	0	0	0.0130435	0.00434783	0
0.346	0	0	0.0130435	0.00869565	0
0.3465	0	0	0.0173913	0.00869565	0
0.347	0	0	0.00869565	0.00869565	0
0.3475	0	0	0.0130435	0.00869565	0
0.348	0	0	0.0130435	0.00869565	0
0.3485	0	0	0.0130435	0.00869565	0
0.349	0	0	0.0130435	0.00869565	0
0.3495	0	0	0.0130435	0.00869565	0
0.35	0	0	0.0130435	0.00869565	0
0.3505	0	0	0.0130435	0.00869565	0
0.351	0	0	0.0130435	0.00869565	0
0.3515	0	0	0.0130435	0.00869565	0
0.352	0	0	0.0130435	0.00869565	0
0.3525	0	0	0.0130435	0.00869565	0
0.353	0	0	0.0130435	0.00869565	0
0.3535	0	0	0.0130435	0.00869565	0
0.354	0	0	0.0130435	0.00869565	0
0.3545	0	0	0.0130435	0.00869565	0
0.355	0	0	0.0130435	0.00869565	0
0.3555	0	0	0.0130435	0.00869565	0
0.356	0	0	0.0173913	0.00869565	0
0.3565	0	0	0.0173913	0.00869565	0
0.357	0	0	0.0130435	0.00869565	0
0.3575	0	0	0.0173913	0.00869565	0
0.358	0.00434783	0	0.0130435	0.00869565	0
0.3585	0	0	0.0173913	0.00869565	0
0.359	0	0	0.0130435	0.00869565	0
0.3595	0	0	0.0173913	0.00869565	0
0.36	0	0	0.0173913	0.00869565	0
0.3605	0	0	0.0130435	0.00869565	0
0.361	0	0	0.0130435	0.00869565	0
0.3615	0	0	0.00869565	0.00869565	0
0.362	0	0	0.0130435	0.00869565	0
0.3625	0	0	0.0130435	0.00869565	0
0.363	0	0	0.0130435	0.00869565	0
0.3635	0	0	0.0130435	0.00869565	0
0.364	0	0	0.0130435	0.00869565	0
0.3645	0	0	0.0130435	0.00434783	0
0.365	0	0	0.0130435	0.00869565	0
0.3655	0	0	0.0130435	0.00869565	0
0.366	0	0	0.0130435	0.00869565	0
0.3665	0	0	0.0130435	0.00869565	0
0.367	0	0	0.0130435	0.00869565	0
0.3675	0	0	0.0130435	0.00869565	0
0.368	0	0	0.0130435	0.00869565	0
0.3685	0	0	0.0130435	0.00869565	0
0.369	0.00434783	0	0.0130435	0.00869565	0
0.3695	0	0	0.00869565	0.00869565	0
0.37	0	0	0.0130435	0.00869565	0
0.3705	0	0	0.0130435	0.00869565	0
0.371	0	0	0.0130435	0.00869565	0
0.3715	0	0	0.0173913	0.00869565	0
0.372	0	0	0.0130435	0.00869565	0
0.3725	0	0	0.0173913	0.00869565	0
0.373	0	0	0.0173913	0.00869565	0
0.3735	0	0	0.0173913	0.00869565	0
0.374	0	0	0.0130435	0.00869565	0
0.3745	0	0	0.0130435	0.00869565	0
0.375	0	0	0.0130435	0.00869565	0
0.3755	0	0	0.0173913	0.00869565	0
0.376	0	0	0.0173913	0.00869565	0
0.3765	0	0	0.0173913	0.00869565	0
0.377	0	0	0.0173913	0.00869565	0
0.3775	0	0	0.0173913	0.00869565	0
0.378	0	0	0.0173913	0.00869565	0
0.3785	0	0	0.0130435	0.0130435	0
0.379	0	0	0.0130435	0.00869565	0
0.3795	0	0	0.0130435	0.00869565	0
0.38	0	0	0.0130435	0.00869565	0
0.3805	0	0	0.0130435	0.00869565	0
0.381	0	0	0.0130435	0.00869565	0
0.3815	0	0	0.0130435	0.00869565	0
0.382	0	0	0.0130435	0.00869565	0
0.3825	0	0	0.00869565	0.00869565	0
0.383	0	0	0.00869565	0.00869565	0
0.3835	0	0	0.00869565	0.00869565	0
0.384	0	0	0.00869565	0.00869565	0
0.3845	0	0	0.00869565	0.00869565	0
0.385	0	0	0.00869565	0.00869565	0
0.3855	0	0	0.00869565	0.00869565	0
0.386	0	0	0.00869565	0.00869565	0
0.3865	0	0	0.00869565	0.0130435	0
0.387	0	0	0.00869565	0.0130435	0
0.3875	0	0	0.00869565	0.0173913	0
0.388	0.00434783	0	0.00434783	0.0173913	0
0.3885	0	0	0.00869565	0.0173913	0
0.389	0	0	0.00869565	0.0173913	0
0.3895	0	0	0.00869565	0.0130435	0
0.39	0	0	0.00869565	0.0173913	0
0.3905	0	0	0.00869565	0.0130435	0
0.391	0	0	0.00869565	0.0173913	0
0.3915	0	0	0.00869565	0.0130435	0
0.392	0	0	0.00869565	0.0173913	0
0.3925	0	0	0.00869565	0.0173913	0
0.393	0	0	0.00869565	0.0130435	0
0.3935	0	0	0.00869565	0.0130435	0
0.394	0	0	0.00869565	0.0130435	0
0.3945	0	0	0.00869565	0.0130435	0
0.395	0	0	0.00869565	0.0130435	0
0.3955	0	0	0.00869565	0.0130435	0
0.396	0	0	0.00869565	0.0173913	0
0.3965	0	0	0.00434783	0.00869565	0
0.397	0	0	0.00869565	0.0173913	0
0.3975	0	0	0.00869565	0.0173913	0
0.398	0	0	0.00869565	0.0173913	0
0.3985	0	0	0.00869565	0.0130435	0
0.399	0	0	0.00869565	0.0217391	0
0.3995	0	0	0.00869565	0.0217391	0
0.4	0	0	0.00869565	0.0173913	0
0.4005	0	0	0.00434783	0.0217391	0
0.401	0	0	0.00869565	0.0217391	0
0.4015	0	0	0.00869565	0.0173913	0
0.402	0	0	0.00869565	0.0173913	0
0.4025	0	0	0.00869565	0.0173913	0
0.403	0	0	0.00869565	0.0217391	0
0.4035	0	0	0.00869565	0.0173913	0
0.404	0	0	0.00869565	0.0217391	0
0.4045	0	0	0.00869565	0.0173913	0
0.405	0	0	0.00869565	0.0217391	0
0.4055	0	0	0.00869565	0.0173913	0
0.406	0	0	0.00869565	0.0217391	0
0.4065	0	0	0.00869565	0.0217391	0
0.407	0	0	0.00434783	0.0173913	0
0.4075	0	0	0.00869565	0.0217391	0
0.408	0	0	0.00869565	0.0173913	0
0.4085	0	0	0.00869565	0.0217391	0
0.409	0	0	0.00869565	0.0217391	0
0.4095	0	0	0.00869565	0.0130435	0
0.41	0	0	0.00869565	0.0173913	0
0.4105	0	0	0.00869565	0.0173913	0
0.411	0	0	0.00869565	0.0130435	0
0.4115	0	0	0.00869565	0.0173913	0
0.412	0	0	0.00869565	0.0173913	0
0.4125	0	0	0.00869565	0.0173913	0
0.413	0	0	0.00869565	0.0173913	0
0.4135	0	0	0.00869565	0.0173913	0
0.414	0	0	0.00869565	0.0173913	0
0.4145	0	0	0.00434783	0.0173913	0
0.415	0	0	0.00869565	0.0173913	0
0.4155	0	0	0.00869565	0.0173913	0
0.416	0.00434783	0	0.00869565	0.0173913	0
0.4165	0.00434783	0	0.00869565	0.0130435	0
0.417	0	0	0.0130435	0.0173913	0
0.4175	0	0	0.0130435	0.0130435	0
0.418	0	0	0.0130435	0.0173913	0
0.4185	0	0	0.0130435	0.0173913	0
0.419	0.00434783	0	0.0130435	0.0130435	0
0.4195	0	0	0.00869565	0.0130435	0
0.42	0	0	0.00869565	0.0173913	0
0.4205	0	0	0.0130435	0.0173913	0
0.421	0	0	0.0130435	0.0173913	0
0.4215	0	0	0.0130435	0.0173913	0
0.422	0	0	0.0130435	0.0173913	0
0.4225	0	0	0.0130435	0.0173913	0
0.423	0	0	0.0130435	0.0130435	0
0.4235	0	0	0.0130435	0.0173913	0
0.424	0	0	0.00869565	0.0173913	0
0.4245	0	0	0.0130435	0.0173913	0
0.425	0	0	0.00869565	0.0173913	0
0.4255	0	0	0.0130435	0.0173913	0
0.426	0	0	0.0130435	0.0173913	0
0.4265	0	0	0.00869565	0.0173913	0
0.427	0	0	0.00869565	0.0173913	0
0.4275	0	0	0.00869565	0.0173913	0
0.428	0	0	0.00869565	0.0130435	0
0.4285	0.00434783	0	0.00869565	0.0173913	0
0.429	0	0	0.00869565	0.0173913	0
0.4295	0	0	0.00869565	0.0173913	0
0.43	0	0	0.00869565	0.0217391	0
0.4305	0	0	0.00869565	0.0217391	0
0.431	0	0	0.00869565	0.0217391	0
0.4315	0	0	0.00869565	0.0217391	0
0.432	0	0	0.00869565	0.0130435	0
0.4325	0	0	0.00869565	0.0173913	0
0.433	0	0	0.00869565	0.0173913	0
0.4335	0	0	0.00869565	0.0217391	0
0.434	0	0	0.00869565	0.0217391	0
0.4345	0	0	0.00869565	0.0217391	0
0.435	0	0	0.00869565	0.0217391	0
0.4355	0	0	0.00869565	0.0173913	0
0.436	0	0	0.00869565	0.0173913	0
0.4365	0	0	0.00869565	0.0173913	0
0.437	0	0	0.00869565	0.0130435	0
0.4375	0	0	0.00869565	0.0173913	0
0.438	0	0	0.00869565	0.0173913	0
0.4385	0	0	0.00869565	0.0173913	0
0.439	0	0	0.00869565	0.0173913	0
0.4395	0	0	0.00869565	0.0173913	0
0.44	0	0	0.00869565	0.0173913	0
0.4405	0	0	0.00869565	0.0173913	0
0.441	0	0	0.00869565	0.0173913	0
0.4415	0	0	0.00869565	0.0173913	0
0.442	0.00434783	0	0.00869565	0.0173913	0
0.4425	0.00434783	0	0.00869565	0.0173913	0
0.443	0.00434783	0	0.00869565	0.0173913	0
0.4435	0.00434783	0	0.00869565	0.0173913	0
0.444	0.00434783	0	0.00869565	0.0173913	0
0.4445	0.00434783	0	0.00869565	0.0173913	0
0.445	0.00434783	0	0.00869565	0.0173913	0
0.4455	0	0	0.00869565	0.0173913	0
0.446	0.00434783	0	0.00869565	0.0173913	0
0.4465	0.00434783	0	0.00869565	0.0173913	0
0.447	0.00434783	0	0.00869565	0.0173913	0
0.4475	0.00434783	0	0.00869565	0.0173913	0
0.448	0.00434783	0	0.00869565	0.0173913	0
0.4485	0	0	0.00869565	0.0173913	0
0.449	0	0	0.00869565	0.0173913	0
0.4495	0	0	0.00869565	0.0173913	0
0.45	0.00434783	0	0.00869565	0.0173913	0
0.4505	0.00434783	0	0.00869565	0.0130435	0
0.451	0.00434783	0	0.00869565	0.0173913	0
0.4515	0.00434783	0	0.00869565	0.0173913	0
0.452	0.00434783	0	0.00869565	0.0173913	0
0.4525	0.00434783	0	0.00869565	0.0173913	0
0.453	0.00434783	0	0.00869565	0.0173913	0
0.4535	0.00434783	0	0.00869565	0.0173913	0
0.454	0.00434783	0	0.00869565	0.0173913	0
0.4545	0.00434783	0	0.00869565	0.0173913	0
0.455	0.00434783	0	0.00869565	0.0173913	0
0.4555	0.00434783	0	0.00869565	0.0173913	0
0.456	0.00434783	0	0.00869565	0.0173913	0
0.4565	0.00434783	0	0.00869565	0.0173913	0
0.457	0.00434783	0	0.00869565	0.0173913	0
0.4575	0.00434783	0	0.00869565	0.0173913	0
0.458	0.00434783	0	0.00869565	0.0173913	0
0.4585	0.00434783	0	0.00869565	0.0173913	0
0.459	0.00434783	0	0.00869565	0.0130435	0
0.4595	0.00434783	0	0.00434783	0.0217391	0
0.46	0.00434783	0	0.00869565	0.0217391	0
0.4605	0.00434783	0	0.00869565	0.0130435	0
0.461	0.00434783	0	0.00434783	0.0217391	0
0.4615	0.00434783	0	0.00869565	0.0217391	0
0.462	0.00434783	0	0.00869565	0.0217391	0
0.4625	0.00434783	0	0.00869565	0.0217391	0
0.463	0.00434783	0	0.00869565	0.0217391	0
0.4635	0.00434783	0	0.00869565	0.0217391	0
0.464	0	0.00434783	0.00869565	0.0173913	0
0.4645	0	0	0.00869565	0.0217391	0
0.465	0	0	0.00869565	0.0173913	0
0.4655	0	0	0.00869565	0.0217391	0
0.466	0	0	0.00869565	0.0217391	0
0.4665	0	0	0.00869565	0.0217391	0
0.467	0	0	0.00869565	0.0217391	0
0.4675	0	0	0.00869565	0.0173913	0
0.468	0	0	0.00869565	0.0217391	0
0.4685	0	0	0.00869565	0.0217391	0
0.469	0	0	0.00869565	0.0217391	0
0.4695	0	0	0.0130435	0.0130435	0
0.47	0.00434783	0	0.0130435	0.0217391	0
0.4705	0	0	0.0130435	0.0217391	0
0.471	0	0	0.00869565	0.0217391	0
0.4715	0	0	0.00434783	0.0217391	0
0.472	0	0	0.00869565	0.0217391	0
0.4725	0	0	0.00869565	0.0217391	0
0.473	0	0	0.00869565	0.0173913	0
0.4735	0	0	0.00869565	0.0217391	0
0.474	0	0	0.00869565	0.0217391	0
0.4745	0	0	0.00869565	0.0217391	0
0.475	0.00869565	0	0.00869565	0.0217391	0
0.4755	0	0	0.00869565	0.0173913	0
0.476	0	0	0.00869565	0.0217391	0
0.4765	0	0	0.00869565	0.0217391	0
0.477	0	0	0.00434783	0.0173913	0
0.4775	0	0	0.00869565	0.0217391	0
0.478	0	0	0.00869565	0.0217391	0
0.4785	0	0	0.00869565	0.0217391	0
0.479	0	0	0.00869565	0.0217391	0
0.4795	0	0	0.00869565	0.0173913	0
0.48	0	0	0.00869565	0.0217391	0
0.4805	0	0	0.00869565	0.0217391	0
0.481	0	0	0.00434783	0.0217391	0
0.4815	0	0	0.00869565	0.0217391	0
0.482	0	0	0.00869565	0.0217391	0
0.4825	0	0	0.00869565	0.0217391	0
0.483	0	0	0.00869565	0.0217391	0
0.4835	0	0	0.00869565	0.0217391	0
0.484	0	0	0.00869565	0.0217391	0
0.4845	0	0.00434783	0.00869565	0.0173913	0
0.485	0	0	0.00869565	0.0217391	0
0.4855	0	0	0.00869565	0.0217391	0
0.486	0	0	0.00869565	0.0217391	0
0.4865	0	0	0.00869565	0.0173913	0
0.487	0	0	0.00869565	0.0217391	0
0.4875	0	0	0.00434783	0.0217391	0
0.488	0	0	0.00434783	0.0217391	0
0.4885	0	0	0.00869565	0.0217391	0
0.489	0	0	0.00434783	0.0217391	0
0.4895	0	0	0.00434783	0.0217391	0
0.49	0	0	0.00434783	0.0217391	0
0.4905	0	0	0.00869565	0.0217391	0
0.491	0	0	0.00869565	0.0217391	0
0.4915	0	0	0.00869565	0.0217391	0
0.492	0	0	0.00869565	0.0217391	0
0.4925	0	0	0.00869565	0.0217391	0
0.493	0	0	0.00869565	0.0217391	0
0.4935	0	0	0.00869565	0.0217391	0
0.494	0	0	0.00869565	0.0217391	0
0.4945	0	0	0.00869565	0.0217391	0
0.495	0	0	0.00869565	0.0217391	0
0.4955	0	0	0.00869565	0.0217391	0
0.496	0	0	0.00434783	0.0217391	0
0.4965	0	0	0.00869565	0.0217391	0
0.497	0	0	0.00869565	0.0217391	0
0.4975	0	0	0.00869565	0.0217391	0
0.498	0	0	0.00869565	0.0217391	0
0.4985	0	0	0.00869565	0.0217391	0
0.499	0	0	0.00869565	0.0217391	0
0.4995	0	0	0.00869565	0.0217391	0
0.5	0	0	0.00434783	0.0217391	0
0.5005	0	0	0.00434783	0.0217391	0
0.501	0	0	0.00434783	0.0217391	0
0.5015	0	0	0.00434783	0.0217391	0
0.502	0	0	0.00434783	0.0217391	0
0.5025	0.00434783	0	0.00434783	0.026087	0
0.503	0.00434783	0	0.00434783	0.026087	0
0.5035	0.00434783	0	0.00434783	0.026087	0
0.504	0.00434783	0	0.00434783	0.026087	0
0.5045	0.00434783	0	0.00434783	0.026087	0
0.505	0.00434783	0	0.00434783	0.026087	0
0.5055	0.00434783	0	0.00434783	0.026087	0
0.506	0.00434783	0	0.00434783	0.026087	0
0.5065	0.00434783	0	0.00434783	0.026087	0
0.507	0.00434783	0	0.00434783	0.026087	0
0.5075	0.00434783	0	0.00434783	0.026087	0
0.508	0.00434783	0	0.00434783	0.026087	0
0.5085	0.00434783	0	0.00434783	0.026087	0
0.509	0.00434783	0	0.00869565	0.026087	0
0.5095	0.00434783	0	0.00869565	0.026087	0
0.51	0.00434783	0	0.00869565	0.026087	0
0.5105	0.00434783	0	0.00869565	0.026087	0
0.511	0.00434783	0	0.00869565	0.026087	0
0.5115	0.00434783	0	0.00869565	0.026087	0
0.512	0.00434783	0	0.00869565	0.026087	0
0.5125	0.00434783	0	0.00869565	0.026087	0
0.513	0.00434783	0	0.00869565	0.026087	0
0.5135	0.00434783	0	0.00869565	0.026087	0
0.514	0.00434783	0	0.0130435	0.026087	0
0.5145	0.00434783	0	0.0130435	0.026087	0
0.515	0.00434783	0	0.0130435	0.026087	0
0.5155	0.00434783	0	0.0130435	0.026087	0
0.516	0.00434783	0	0.0130435	0.026087	0
0.5165	0.00434783	0	0.0130435	0.026087	0
0.517	0.00434783	0	0.00869565	0.026087	0
0.5175	0.00434783	0	0.0130435	0.026087	0
0.518	0.00434783	0	0.0130435	0.026087	0
0.5185	0.00434783	0	0.00869565	0.026087	0
0.519	0	0	0.00869565	0.026087	0
0.5195	0.00434783	0	0.00869565	0.026087	0
0.52	0.00434783	0	0.00869565	0.026087	0
0.5205	0.00434783	0	0.00869565	0.026087	0
0.521	0.00434783	0	0.0130435	0.026087	0
0.5215	0.00434783	0	0.00869565	0.026087	0
0.522	0.00434783	0	0.00869565	0.026087	0
0.5225	0.00434783	0	0.00869565	0.026087	0
0.523	0.00434783	0	0.00869565	0.026087	0
0.5235	0.00434783	0	0.00869565	0.026087	0
0.524	0.00434783	0	0.00869565	0.026087	0
0.5245	0.00434783	0	0.00869565	0.026087	0
0.525	0.00434783	0	0.00869565	0.0217391	0
0.5255	0.00434783	0	0.00434783	0.026087	0
0.526	0.00434783	0	0.00869565	0.026087	0
0.5265	0.00434783	0	0.00869565	0.026087	0
0.527	0.00434783	0	0.00869565	0.026087	0
0.5275	0.00434783	0	0.00869565	0.026087	0
0.528	0.00434783	0	0.00869565	0.0217391	0
0.5285	0.00434783	0	0.00869565	0.026087	0
0.529	0.00434783	0	0.00869565	0.0217391	0
0.5295	0.00434783	0	0.00869565	0.026087	0
0.53	0.00434783	0	0.00869565	0.026087	0
0.5305	0.00434783	0	0.00869565	0.0217391	0
0.531	0.00434783	0	0.00869565	0.026087	0
0.5315	0.00434783	0	0.00869565	0.026087	0
0.532	0.00434783	0	0.00869565	0.026087	0
0.5325	0.00434783	0	0.00869565	0.026087	0
0.533	0.00434783	0	0.00869565	0.026087	0
0.5335	0.00434783	0	0.00869565	0.026087	0
0.534	0.00434783	0	0.00869565	0.026087	0
0.5345	0.00434783	0	0.00869565	0.026087	0
0.535	0.00434783	0	0.00869565	0.026087	0
0.5355	0.00434783	0	0.00869565	0.026087	0
0.536	0.00434783	0	0.00869565	0.026087	0
0.5365	0.00434783	0	0.00869565	0.026087	0
0.537	0	0	0.00869565	0.026087	0
0.5375	0.00434783	0	0.00869565	0.026087	0
0.538	0.00434783	0	0.00869565	0.026087	0
0.5385	0.00434783	0	0.00869565	0.026087	0
0.539	0.00434783	0	0.00869565	0.0217391	0
0.5395	0.00434783	0	0.0130435	0.0217391	0
0.54	0.00434783	0	0.0130435	0.026087	0
0.5405	0.00434783	0	0.0130435	0.026087	0
0.541	0.00434783	0	0.0130435	0.026087	0
0.5415	0.00434783	0	0.0130435	0.026087	0
0.542	0.00434783	0	0.0130435	0.026087	0
0.5425	0.00434783	0	0.0130435	0.026087	0
0.543	0	0	0.0130435	0.026087	0
0.5435	0.00434783	0	0.0130435	0.026087	0
0.544	0.00434783	0	0.0130435	0.026087	0
0.5445	0.00434783	0	0.0130435	0.026087	0
0.545	0.00434783	0	0.0130435	0.026087	0
0.5455	0.00434783	0	0.0130435	0.026087	0
0.546	0.00434783	0	0.0130435	0.026087	0
0.5465	0.00434783	0	0.0130435	0.026087	0
0.547	0.00434783	0	0.0130435	0.026087	0
0.5475	0.00869565	0	0.0130435	0.026087	0
0.548	0.00434783	0	0.0130435	0.026087	0
0.5485	0.00434783	0	0.0130435	0.026087	0
0.549	0.00434783	0	0.0130435	0.026087	0
0.5495	0.00434783	0	0.0130435	0.026087	0
0.55	0.00434783	0	0.0130435	0.026087	0
0.5505	0.00434783	0	0.0130435	0.026087	0
0.551	0.00434783	0	0.00869565	0.026087	0
0.5515	0.00434783	0	0.0130435	0.026087	0
0.552	0.00869565	0	0.0130435	0.026087	0
0.5525	0.00869565	0	0.0130435	0.026087	0
0.553	0.00434783	0	0.0130435	0.026087	0
0.5535	0.00434783	0	0.0130435	0.0173913	0
0.554	0.00434783	0	0.0130435	0.026087	0
0.5545	0.00869565	0	0.0130435	0.026087	0
0.555	0.00434783	0	0.00869565	0.0217391	0
0.5555	0.00434783	0	0.0130435	0.026087	0
0.556	0.00434783	0	0.0130435	0.026087	0.00434783
0.5565	0.00434783	0	0.00869565	0.026087	0
0.557	0.00434783	0	0.0130435	0.026087	0.00434783
0.5575	0.00434783	0	0.0130435	0.026087	0.00434783
0.558	0.00434783	0	0.0130435	0.026087	0.00434783
0.5585	0.00434783	0	0.0130435	0.026087	0.00434783
0.559	0.00434783	0	0.0130435	0.026087	0.00434783
0.5595	0.00434783	0	0.0130435	0.026087	0.00434783
0.56	0.00434783	0	0.0130435	0.026087	0
0.5605	0.00434783	0	0.0130435	0.026087	0
0.561	0.00434783	0	0.00869565	0.026087	0
0.5615	0.00434783	0	0.00869565	0.026087	0
0.562	0.00434783	0	0.00869565	0.026087	0
0.5625	0.00434783	0	0.00869565	0.026087	0
0.563	0.00434783	0	0.00869565	0.026087	0
0.5635	0.00434783	0	0.00869565	0.026087	0
0.564	0.00434783	0	0.00434783	0.026087	0
0.5645	0.00434783	0	0.00869565	0.026087	0
0.565	0.00434783	0	0.00869565	0.026087	0
0.5655	0.00434783	0	0.00434783	0.0173913	0
0.566	0.00434783	0	0.00434783	0.026087	0
0.5665	0.00434783	0	0.00434783	0.026087	0
0.567	0.00434783	0	0.00869565	0.0304348	0
0.5675	0.00434783	0	0.00869565	0.0304348	0
0.568	0.00434783	0	0.00434783	0.026087	0
0.5685	0.00434783	0	0.00869565	0.0304348	0
0.569	0.00434783	0	0.00869565	0.0304348	0
0.5695	0.00434783	0	0.00869565	0.0304348	0
0.57	0.00434783	0	0.00869565	0.0304348	0
0.5705	0.00434783	0	0.00869565	0.0304348	0
0.571	0.00434783	0	0.00434783	0.0304348	0
0.5715	0.00434783	0	0.00869565	0.0304348	0
0.572	0.00434783	0	0.00434783	0.0304348	0
0.5725	0.00434783	0	0.00434783	0.0304348	0
0.573	0.00434783	0	0.00434783	0.0304348	0
0.5735	0.00434783	0	0.00434783	0.0304348	0
0.574	0.00869565	0	0.00434783	0.0304348	0
0.5745	0.00434783	0	0.00434783	0.0304348	0
0.575	0.00434783	0	0.00434783	0.0304348	0
0.5755	0.00434783	0	0.00434783	0.026087	0
0.576	0.00434783	0	0.00434783	0.0304348	0
0.5765	0.00434783	0	0.00434783	0.0304348	0
0.577	0.00434783	0	0.00434783	0.0304348	0
0.5775	0.00434783	0	0	0.0217391	0
0.578	0.00434783	0	0.00434783	0.0304348	0
0.5785	0.00434783	0	0.00434783	0.0304348	0
0.579	0.00434783	0	0.00434783	0.0217391	0
0.5795	0.00434783	0	0.00434783	0.0304348	0
0.58	0.00434783	0	0.00434783	0.0304348	0
0.5805	0.00434783	0	0.00434783	0.026087	0
0.581	0.00434783	0	0.00434783	0.0304348	0
0.5815	0.00434783	0	0.00434783	0.0304348	0
0.582	0.00434783	0	0	0.0304348	0
0.5825	0.00434783	0	0.00434783	0.0304348	0
0.583	0.00434783	0	0.00434783	0.0304348	0
0.5835	0.00434783	0	0.00434783	0.0304348	0
0.584	0.00434783	0	0.00434783	0.0304348	0
0.5845	0.00434783	0	0.00434783	0.0304348	0
0.585	0.00434783	0	0.00434783	0.0304348	0
0.5855	0.00434783	0	0.00434783	0.0304348	0
0.586	0.00869565	0	0.00434783	0.0304348	0
0.5865	0.00434783	0	0.00434783	0.0304348	0
0.587	0.00434783	0	0.00434783	0.0304348	0
0.5875	0.00434783	0	0.00434783	0.0304348	0
0.588	0.00434783	0	0	0.026087	0
0.5885	0.00434783	0	0.00434783	0.0304348	0
0.589	0.00434783	0	0.00434783	0.0304348	0
0.5895	0.00434783	0	0.00434783	0.0304348	0
0.59	0.00434783	0	0.00434783	0.0304348	0
0.5905	0.00434783	0	0.00434783	0.0304348	0
0.591	0.00434783	0	0.00434783	0.0304348	0
0.5915	0.00434783	0	0.00434783	0.0304348	0
0.592	0.00434783	0	0.00434783	0.0304348	0
0.5925	0.00434783	0	0.00434783	0.0304348	0
0.593	0.00434783	0	0.00434783	0.0304348	0
0.5935	0.00434783	0	0.00434783	0.026087	0
0.594	0.00434783	0	0.00434783	0.0304348	0
0.5945	0.00434783	0	0.00434783	0.0304348	0
0.595	0.00434783	0	0.00434783	0.0304348	0
0.5955	0.00434783	0	0.00434783	0.026087	0
0.596	0.00434783	0	0.00434783	0.0304348	0
0.5965	0.00434783	0	0.00434783	0.0304348	0
0.597	0.00434783	0	0.00434783	0.0304348	0
0.5975	0.00434783	0	0.00434783	0.0304348	0
0.598	0.00434783	0	0.00434783	0.0304348	0
0.5985	0.00434783	0	0.00434783	0.0304348	0
0.599	0.00434783	0	0.00434783	0.0304348	0
0.5995	0.00434783	0	0.00434783	0.0304348	0
0.6	0.00434783	0	0.00434783	0.0304348	0
0.6005	0.00434783	0	0.00434783	0.0304348	0
0.601	0.00434783	0	0.00434783	0.0304348	0
0.6015	0.00434783	0	0.00434783	0.0304348	0
0.602	0.00434783	0	0.00434783	0.0304348	0
0.6025	0.00434783	0	0.00434783	0.0304348	0
0.603	0.00434783	0	0.00434783	0.0304348	0
0.6035	0.00434783	0	0.00434783	0.0304348	0
0.604	0.00434783	0	0.00434783	0.0304348	0
0.6045	0.00434783	0	0.00434783	0.026087	0
0.605	0.00434783	0	0.00434783	0.0304348	0
0.6055	0.00434783	0	0.00434783	0.0304348	0
0.606	0.00434783	0	0.00869565	0.0304348	0
0.6065	0.00434783	0	0.00434783	0.0304348	0
0.607	0.00434783	0	0.00434783	0.0304348	0
0.6075	0.00434783	0	0.00434783	0.0304348	0
0.608	0.00434783	0	0	0.0217391	0
0.6085	0.00434783	0	0.00434783	0.0304348	0
0.609	0.00434783	0	0.00434783	0.0304348	0
0.6095	0.00434783	0	0	0.0304348	0
0.61	0.00434783	0	0.00434783	0.0304348	0
0.6105	0.00434783	0	0.00434783	0.0304348	0
0.611	0.00434783	0	0.00434783	0.0304348	0
0.6115	0.00434783	0	0	0.026087	0
0.612	0.00434783	0	0.00434783	0.0304348	0
0.6125	0.00434783	0	0.00434783	0.0304348	0
0.613	0.00434783	0	0.00434783	0.0304348	0
0.6135	0.00434783	0	0.00434783	0.026087	0
0.614	0.00434783	0	0.00434783	0.0304348	0
0.6145	0.00434783	0	0.00434783	0.0304348	0
0.615	0.00434783	0	0.00434783	0.0304348	0
0.6155	0.00434783	0	0.00434783	0.0304348	0
0.616	0.00434783	0	0.00434783	0.0304348	0
0.6165	0.00434783	0	0.00434783	0.0304348	0
0.617	0.00434783	0	0.00434783	0.0304348	0
0.6175	0.00434783	0	0.00434783	0.0304348	0
0.618	0.00434783	0	0.00434783	0.0304348	0
0.6185	0.00434783	0	0.00434783	0.0304348	0
0.619	0.00434783	0	0.00434783	0.0304348	0
0.6195	0.00434783	0	0.00434783	0.0304348	0
0.62	0.00434783	0	0.00434783	0.0304348	0.00434783
0.6205	0.00434783	0	0.00434783	0.0347826	0
0.621	0.00434783	0	0.00434783	0.0347826	0
0.6215	0.00434783	0	0.00434783	0.0347826	0.00434783
0.622	0.00434783	0	0.00434783	0.0347826	0.00434783
0.6225	0.00434783	0	0.00434783	0.0347826	0.00434783
0.623	0.00434783	0	0.00434783	0.026087	0.00434783
0.6235	0.00869565	0	0.00434783	0.0347826	0.00434783
0.624	0.00869565	0	0.00434783	0.026087	0.00434783
0.6245	0.00869565	0	0.00434783	0.0347826	0.00434783
0.625	0.00869565	0	0.00434783	0.0347826	0
0.6255	0.00869565	0	0.00434783	0.0347826	0
0.626	0.00869565	0	0.00434783	0.0304348	0
0.6265	0.00869565	0	0.00434783	0.0304348	0
0.627	0.00869565	0	0.00434783	0.0347826	0
0.6275	0.00869565	0	0.00434783	0.0347826	0
0.628	0.00869565	0	0.00434783	0.0347826	0
0.6285	0.00869565	0	0	0.026087	0
0.629	0.00869565	0	0.00434783	0.0347826	0
0.6295	0.00869565	0	0.00434783	0.0347826	0
0.63	0.00869565	0	0.00434783	0.0304348	0
0.6305	0.00869565	0	0.00434783	0.0347826	0
0.631	0.00869565	0	0.00434783	0.0347826	0
0.6315	0.00869565	0	0.00434783	0.0347826	0
0.632	0.00869565	0	0.00434783	0.0347826	0
0.6325	0.00869565	0	0.00434783	0.0304348	0
0.633	0.00869565	0	0.00434783	0.0347826	0
0.6335	0.00869565	0	0.00434783	0.0347826	0
0.634	0.00869565	0	0.00434783	0.0347826	0
0.6345	0.00869565	0	0.00434783	0.0304348	0
0.635	0.00869565	0	0.00434783	0.0347826	0
0.6355	0.00869565	0	0	0.026087	0
0.636	0.00869565	0	0.00434783	0.0304348	0
0.6365	0.00869565	0	0.00434783	0.0347826	0
0.637	0.00869565	0	0.00434783	0.0347826	0
0.6375	0.00869565	0	0.00434783	0.0347826	0
0.638	0.00869565	0	0.00434783	0.0347826	0
0.6385	0.00434783	0	0.00434783	0.0347826	0
0.639	0.00869565	0	0.00434783	0.0347826	0
0.6395	0.00869565	0	0.00434783	0.0347826	0
0.64	0.00869565	0	0.00434783	0.0347826	0
0.6405	0.00869565	0	0.00434783	0.0347826	0
0.641	0.00869565	0	0.00434783	0.0347826	0
0.6415	0.00869565	0	0.00434783	0.0347826	0
0.642	0.00869565	0	0.00434783	0.026087	0
0.6425	0.00869565	0	0.00434783	0.0304348	0
0.643	0.00869565	0	0.00434783	0.0347826	0
0.6435	0.00869565	0	0.00434783	0.0347826	0
0.644	0.00869565	0	0.00434783	0.0347826	0
0.6445	0.00869565	0	0.00434783	0.0347826	0
0.645	0.00869565	0	0.00434783	0.0347826	0
0.6455	0.00869565	0	0.00434783	0.0347826	0
0.646	0.00869565	0	0.00434783	0.0347826	0
0.6465	0.00869565	0	0.00434783	0.0347826	0
0.647	0.00869565	0	0.00434783	0.0347826	0
0.6475	0.00869565	0	0.00434783	0.0347826	0
0.648	0.00869565	0	0.00434783	0.0347826	0
0.6485	0.00869565	0	0.00434783	0.0347826	0
0.649	0.00869565	0	0.00434783	0.0347826	0
0.6495	0.00869565	0	0.00434783	0.0304348	0
0.65	0.00869565	0	0.00434783	0.0304348	0
0.6505	0.00869565	0	0.00434783	0.0304348	0
0.651	0.00869565	0	0.00434783	0.0304348	0
0.6515	0.00869565	0	0.00434783	0.0304348	0
0.652	0.00869565	0	0.00434783	0.0304348	0
0.6525	0.00869565	0	0.00434783	0.0304348	0
0.653	0.00869565	0	0.00434783	0.0304348	0
0.6535	0.00869565	0	0.00434783	0.0304348	0
0.654	0.00869565	0	0.00434783	0.0304348	0
0.6545	0.00869565	0	0.00434783	0.0304348	0
0.655	0.00869565	0	0.00434783	0.0304348	0
0.6555	0.00869565	0	0	0.0304348	0
0.656	0.00869565	0	0.00434783	0.0304348	0
0.6565	0.00869565	0	0.00434783	0.0304348	0
0.657	0.00869565	0	0.00434783	0.026087	0
0.6575	0.00869565	0	0.00434783	0.0304348	0
0.658	0.00869565	0	0.00434783	0.0304348	0
0.6585	0.00869565	0	0.00434783	0.0304348	0
0.659	0.00869565	0	0.00434783	0.0304348	0
0.6595	0.00869565	0	0.00434783	0.0304348	0
0.66	0.00869565	0	0.00434783	0.0304348	0
0.6605	0.00869565	0	0.00434783	0.026087	0
0.661	0.00869565	0	0.00434783	0.0304348	0
0.6615	0.00869565	0	0.00434783	0.0304348	0
0.662	0.00869565	0	0.00434783	0.0304348	0
0.6625	0.00869565	0	0.00434783	0.026087	0
0.663	0.00869565	0	0.00434783	0.026087	0
0.6635	0.00869565	0	0.00434783	0.0304348	0
0.664	0.00869565	0	0.00434783	0.0304348	0
0.6645	0.0130435	0	0.00434783	0.0304348	0
0.665	0.00869565	0	0.00434783	0.0304348	0
0.6655	0.0130435	0	0.00434783	0.0304348	0
0.666	0.00869565	0	0.00434783	0.0304348	0
0.6665	0.00869565	0	0	0.026087	0
0.667	0.00869565	0	0.00869565	0.0304348	0
0.6675	0.00869565	0	0.00869565	0.0304348	0
0.668	0.00869565	0	0.00869565	0.0304348	0
0.6685	0.00869565	0	0.00869565	0.0304348	0
0.669	0.00869565	0	0.00869565	0.0304348	0
0.6695	0.00869565	0	0.00434783	0.0304348	0
0.67	0.00869565	0	0.00869565	0.0304348	0
0.6705	0.00869565	0	0.00869565	0.0304348	0
0.671	0.00869565	0	0.00869565	0.0304348	0
0.6715	0.00869565	0	0.00434783	0.026087	0
0.672	0.00869565	0	0.00434783	0.0304348	0
0.6725	0.00869565	0	0.00434783	0.026087	0
0.673	0.00869565	0	0.00434783	0.026087	0
0.6735	0.00869565	0	0.00869565	0.026087	0
0.674	0.00869565	0	0.00869565	0.026087	0
0.6745	0.00869565	0	0.00869565	0.026087	0
0.675	0.00869565	0	0.00869565	0.026087	0
0.6755	0.00869565	0	0.00869565	0.026087	0
0.676	0.00869565	0	0.00869565	0.026087	0
0.6765	0.00869565	0	0.00869565	0.026087	0
0.677	0.0173913	0	0.00869565	0.026087	0
0.6775	0.00869565	0	0.00869565	0.026087	0
0.678	0.00869565	0	0.00869565	0.026087	0
0.6785	0.00869565	0	0.00434783	0.026087	0
0.679	0.00869565	0	0.00869565	0.026087	0
0.6795	0.00869565	0	0.00869565	0.026087	0
0.68	0.00869565	0	0.00869565	0.026087	0
0.6805	0.00869565	0	0.0130435	0.026087	0
0.681	0.00869565	0	0.00869565	0.026087	0
0.6815	0.00869565	0	0.0130435	0.026087	0
0.682	0.00869565	0	0.0130435	0.026087	0
0.6825	0.00869565	0	0.0130435	0.026087	0
0.683	0.00869565	0	0.0130435	0.026087	0
0.6835	0.00869565	0	0.00869565	0.026087	0
0.684	0.00869565	0	0.0130435	0.026087	0
0.6845	0.00869565	0	0.0130435	0.026087	0
0.685	0.00869565	0	0.0130435	0.026087	0
0.6855	0.00869565	0	0.00869565	0.026087	0
0.686	0.00869565	0	0.0130435	0.0304348	0
0.6865	0.0130435	0	0.0130435	0.0304348	0
0.687	0.00869565	0	0.0130435	0.0304348	0
0.6875	0.00434783	0	0.00869565	0.0304348	0
0.688	0.00869565	0	0.00434783	0.0304348	0
0.6885	0.00869565	0	0.00869565	0.0304348	0
0.689	0.00869565	0.00434783	0.0130435	0.026087	0
0.6895	0.00869565	0.00434783	0.00869565	0.0304348	0
0.69	0.00869565	0.00434783	0.00434783	0.026087	0
0.6905	0.00869565	0	0	0.0304348	0
0.691	0.00869565	0.00434783	0.00434783	0.0304348	0
0.6915	0.00869565	0.00434783	0.00869565	0.0304348	0
0.692	0.00869565	0.00434783	0.00869565	0.0304348	0
0.6925	0.00869565	0	0.00869565	0.0304348	0
0.693	0.00869565	0	0.00869565	0.0304348	0
0.6935	0.00869565	0	0.00434783	0.0304348	0
0.694	0.00434783	0	0.00869565	0.0304348	0
0.6945	0.00434783	0	0.00869565	0.0304348	0
0.695	0.00434783	0	0.00869565	0.0304348	0
0.6955	0.00869565	0	0.00869565	0.0347826	0
0.696	0.00434783	0	0.00869565	0.0304348	0
0.6965	0.00869565	0	0.00869565	0.0304348	0
0.697	0.00434783	0	0.00869565	0.0304348	0
0.6975	0.00434783	0	0.00869565	0.0347826	0
0.698	0.00434783	0	0.00869565	0.0347826	0
0.6985	0.00434783	0	0.00869565	0.0304348	0
0.699	0.00434783	0	0.00869565	0.0304348	0
0.6995	0.00434783	0.00434783	0.00869565	0.0217391	0
0.7	0.00434783	0.00434783	0.00434783	0.0304348	0
0.7005	0.00434783	0	0.00869565	0.0304348	0
0.701	0.00434783	0	0.00869565	0.0304348	0
0.7015	0.00434783	0	0.00434783	0.0304348	0
0.702	0.00434783	0	0.00434783	0.0304348	0
0.7025	0.00434783	0	0.00434783	0.0304348	0
0.703	0.00869565	0	0.00434783	0.0304348	0
0.7035	0.00434783	0	0	0.0304348	0
0.704	0.00434783	0	0.00434783	0.0304348	0
0.7045	0.00434783	0	0.00434783	0.0304348	0
0.705	0.00434783	0	0.00434783	0.026087	0
0.7055	0.00869565	0	0	0.0304348	0
0.706	0.00869565	0	0.00434783	0.0304348	0
0.7065	0.00434783	0	0.00434783	0.0304348	0
0.707	0.00434783	0	0.00434783	0.0304348	0
0.7075	0.00434783	0	0.00434783	0.0304348	0
0.708	0.00434783	0	0	0.0304348	0
0.7085	0.00434783	0	0.00434783	0.0304348	0
0.709	0.00434783	0	0.00434783	0.0304348	0
0.7095	0.00434783	0	0.00434783	0.0304348	0
0.71	0.00434783	0	0.00434783	0.0304348	0
0.7105	0.00434783	0	0.00434783	0.0304348	0
0.711	0.00434783	0	0.00434783	0.0304348	0
0.7115	0.00434783	0	0.00434783	0.0304348	0
0.712	0.00434783	0	0.00434783	0.0304348	0
0.7125	0.00434783	0	0.00434783	0.0304348	0
0.713	0.00434783	0	0.00434783	0.0304348	0
0.7135	0.00434783	0	0.00434783	0.0304348	0
0.714	0.00434783	0	0.00434783	0.0304348	0
0.7145	0.00434783	0	0.00434783	0.0304348	0
0.715	0.00434783	0	0.00434783	0.0304348	0
0.7155	0.00434783	0	0.00434783	0.0304348	0
0.716	0.00434783	0	0.00434783	0.0304348	0
0.7165	0.00434783	0	0	0.0304348	0
0.717	0.00434783	0	0.00434783	0.0304348	0
0.7175	0.00434783	0	0	0.0304348	0
0.718	0.00434783	0	0	0.0304348	0
0.7185	0.00434783	0	0.00434783	0.0304348	0
0.719	0.00434783	0	0.00434783	0.0304348	0
0.7195	0.00434783	0	0.00434783	0.0304348	0
0.72	0.00434783	0	0.00434783	0.0304348	0
0.7205	0.00434783	0	0.00434783	0.0304348	0
0.721	0.00434783	0	0.00434783	0.0304348	0
0.7215	0.00434783	0	0.00434783	0.0304348	0
0.722	0.00434783	0	0.00434783	0.0304348	0
0.7225	0.00434783	0	0.00434783	0.0304348	0
0.723	0.00434783	0	0.00434783	0.0304348	0
0.7235	0.00434783	0	0.00434783	0.0304348	0
0.724	0.00434783	0	0.00434783	0.0304348	0
0.7245	0.00434783	0	0	0.0304348	0
0.725	0.00434783	0	0.00434783	0.0304348	0
0.7255	0.00434783	0	0.00434783	0.0304348	0
0.726	0.00434783	0	0.00869565	0.026087	0
0.7265	0.00434783	0	0.00869565	0.0304348	0
0.727	0.00434783	0	0.00869565	0.0304348	0
0.7275	0.00434783	0	0.00434783	0.0304348	0
0.728	0.00434783	0	0.00434783	0.0304348	0
0.7285	0.00434783	0	0.00869565	0.0304348	0
0.729	0.00434783	0	0.00434783	0.0304348	0
0.7295	0.00434783	0	0.00869565	0.0304348	0
0.73	0.00434783	0	0.00434783	0.0304348	0
0.7305	0.00434783	0	0.00434783	0.0304348	0
0.731	0.00434783	0	0.00434783	0.0304348	0
0.7315	0.00434783	0	0.00434783	0.0304348	0
0.732	0.00434783	0	0.00434783	0.0304348	0
0.7325	0.00434783	0	0.00434783	0.0304348	0
0.733	0.00434783	0	0.00869565	0.0304348	0
0.7335	0.00434783	0	0.00869565	0.0304348	0
0.734	0.00434783	0	0.00869565	0.0304348	0
0.7345	0.00434783	0	0.00869565	0.0304348	0
0.735	0.00434783	0	0.00869565	0.0304348	0
0.7355	0.00434783	0	0.00869565	0.0347826	0
0.736	0.00434783	0	0.0130435	0.0347826	0
0.7365	0.00434783	0	0.0130435	0.0347826	0
0.737	0.00434783	0	0.00869565	0.026087	0
0.7375	0.00434783	0	0.00869565	0.0304348	0
0.738	0.00434783	0	0.00869565	0.0304348	0
0.7385	0.00434783	0	0.00869565	0.0304348	0
0.739	0.00434783	0	0.00869565	0.0304348	0
0.7395	0.00434783	0	0.00869565	0.0304348	0
0.74	0.00434783	0	0.00869565	0.0304348	0
0.7405	0.00434783	0	0.00869565	0.0304348	0
0.741	0.00434783	0	0.00869565	0.026087	0
0.7415	0.00434783	0	0.00869565	0.0304348	0
0.742	0.00434783	0	0.00869565	0.0304348	0
0.7425	0.00434783	0	0.00869565	0.0304348	0
0.743	0.00434783	0	0.00869565	0.0304348	0
0.7435	0.00434783	0	0.00869565	0.0304348	0
0.744	0.00434783	0	0.00869565	0.0304348	0
0.7445	0.00434783	0	0.00869565	0.0304348	0
0.745	0.00434783	0	0.00869565	0.0304348	0
0.7455	0.00434783	0	0.00869565	0.0304348	0
0.746	0.00434783	0	0.00869565	0.0304348	0
0.7465	0.00434783	0	0.00434783	0.0304348	0
0.747	0.00434783	0	0.00434783	0.0304348	0
0.7475	0.00434783	0	0.00434783	0.0304348	0
0.748	0.00434783	0	0.00434783	0.0304348	0
0.7485	0.00434783	0	0.00434783	0.0304348	0
0.749	0.00434783	0	0.00434783	0.0304348	0
0.7495	0.00434783	0	0.00434783	0.0304348	0
0.75	0.00434783	0	0.00869565	0.0304348	0
0.7505	0.00434783	0	0.00869565	0.0304348	0
0.751	0.00434783	0	0.00869565	0.0304348	0
0.7515	0.00434783	0	0.00869565	0.0304348	0
0.752	0.00434783	0	0.00434783	0.026087	0
0.7525	0.00434783	0	0.00869565	0.0304348	0
0.753	0.00434783	0	0.00869565	0.0304348	0
0.7535	0.00434783	0	0.00869565	0.0304348	0
0.754	0.00434783	0	0.00869565	0.0304348	0
0.7545	0.00434783	0	0.00869565	0.0304348	0
0.755	0.00434783	0	0.00869565	0.0304348	0
0.7555	0.00434783	0	0.00869565	0.0304348	0
0.756	0.00434783	0	0.00869565	0.0304348	0
0.7565	0.00434783	0	0.00869565	0.0304348	0
0.757	0.00434783	0	0.00869565	0.0304348	0
0.7575	0.00434783	0	0.00434783	0.0304348	0
0.758	0.00434783	0	0.00869565	0.0304348	0
0.7585	0.00434783	0	0.00869565	0.0304348	0
0.759	0.00434783	0	0.00869565	0.0304348	0
0.7595	0.00434783	0	0.00869565	0.0304348	0
0.76	0.00434783	0	0.00869565	0.0304348	0
0.7605	0.00434783	0	0.00869565	0.0304348	0
0.761	0.00434783	0	0.00869565	0.0304348	0
0.7615	0.00434783	0	0.00869565	0.0304348	0
0.762	0.00434783	0	0.00869565	0.0304348	0
0.7625	0.00434783	0	0.00869565	0.0304348	0
0.763	0.00434783	0	0.00869565	0.0304348	0
0.7635	0.00434783	0	0.00869565	0.0304348	0
0.764	0.00434783	0	0.00869565	0.0304348	0
0.7645	0.00434783	0	0.00869565	0.0304348	0
0.765	0.00434783	0	0.00869565	0.0304348	0
0.7655	0.00434783	0	0.00869565	0.0304348	0
0.766	0.00434783	0	0.00869565	0.0304348	0
0.7665	0.00434783	0	0.00869565	0.0304348	0
0.767	0.00434783	0	0.00869565	0.0304348	0
0.7675	0.00434783	0	0.00869565	0.0304348	0
0.768	0.00434783	0	0.00869565	0.0304348	0
0.7685	0.00434783	0	0.00869565	0.0304348	0
0.769	0.00434783	0	0.00869565	0.0304348	0
0.7695	0.00434783	0	0.00869565	0.0304348	0
0.77	0.00434783	0	0.00869565	0.0304348	0
0.7705	0.00434783	0	0.00869565	0.0304348	0
0.771	0.00434783	0	0.00869565	0.0304348	0
0.7715	0.00434783	0	0.00869565	0.0304348	0
0.772	0.00434783	0	0.00869565	0.0304348	0
0.7725	0.00434783	0	0.00869565	0.0304348	0
0.773	0.00434783	0	0.00869565	0.0304348	0
0.7735	0.00434783	0	0.00869565	0.0304348	0
0.774	0.00434783	0	0.00434783	0.0304348	0
0.7745	0.00434783	0	0.00869565	0.0304348	0
0.775	0.00434783	0	0.00869565	0.0304348	0
0.7755	0.00434783	0	0.00869565	0.0304348	0
0.776	0.00434783	0	0.00869565	0.0304348	0
0.7765	0.00434783	0	0.00869565	0.0304348	0
0.777	0.00434783	0	0.00434783	0.026087	0
0.7775	0.00434783	0	0.0130435	0.0304348	0
0.778	0.00434783	0	0.0173913	0.0347826	0
0.7785	0.00434783	0	0.0130435	0.0304348	0
0.779	0.00434783	0	0.0130435	0.0347826	0
0.7795	0.00434783	0	0.0130435	0.0347826	0
0.78	0.00869565	0	0.0130435	0.0347826	0
0.7805	0.00434783	0	0.00869565	0.0347826	0
0.781	0.00434783	0	0.0130435	0.0347826	0
0.7815	0.00434783	0	0.0130435	0.0347826	0
0.782	0.00434783	0	0.0130435	0.0347826	0
0.7825	0.00434783	0	0.0130435	0.0347826	0
0.783	0.00434783	0	0.0130435	0.0347826	0
0.7835	0.00434783	0	0.0130435	0.0347826	0
0.784	0.00434783	0	0.0130435	0.0347826	0
0.7845	0.00434783	0	0.0130435	0.0347826	0
0.785	0.00434783	0	0.0130435	0.0347826	0
0.7855	0.00434783	0	0.00869565	0.0304348	0
0.786	0.00434783	0	0.0130435	0.0347826	0
0.7865	0.00434783	0	0.0130435	0.0347826	0
0.787	0.00434783	0	0.0130435	0.0304348	0
0.7875	0.00434783	0	0.0130435	0.0347826	0
0.788	0.00434783	0	0.00869565	0.0304348	0
0.7885	0.00434783	0	0.0130435	0.0347826	0
0.789	0.00434783	0	0.0130435	0.0347826	0
0.7895	0.00434783	0	0.0130435	0.0347826	0
0.79	0.00434783	0	0.0130435	0.0347826	0
0.7905	0.00434783	0	0.0130435	0.0347826	0.00434783
0.791	0.00434783	0	0.0130435	0.0347826	0.00434783
0.7915	0.00434783	0	0.00869565	0.0304348	0.00434783
0.792	0.00434783	0	0.0130435	0.0347826	0.00434783
0.7925	0.00869565	0	0.0130435	0.0347826	0.00434783
0.793	0.00434783	0	0.00869565	0.0304348	0.00434783
0.7935	0.00434783	0	0.0130435	0.0304348	0.00434783
0.794	0.00434783	0	0.0130435	0.0347826	0.00434783
0.7945	0.00434783	0	0.00869565	0.0304348	0.00434783
0.795	0.00434783	0	0.00869565	0.0304348	0.00434783
0.7955	0.00434783	0	0.0130435	0.0347826	0.00434783
0.796	0.00434783	0.00434783	0.0130435	0.0347826	0.00434783
0.7965	0.00434783	0.00434783	0.0130435	0.0304348	0.00434783
0.797	0.00434783	0	0.0130435	0.0304348	0.00434783
0.7975	0.00434783	0.00434783	0.0173913	0.0347826	0.00434783
0.798	0.00434783	0	0.0173913	0.0347826	0.00434783
0.7985	0.00434783	0.00434783	0.0173913	0.0304348	0
0.799	0.00434783	0.00434783	0.0173913	0.0347826	0.00434783
0.7995	0.00869565	0.00434783	0.0173913	0.0347826	0.00434783
0.8	0.00434783	0.00434783	0.0130435	0.0347826	0.00434783
0.8005	0.00869565	0.00434783	0.0173913	0.0347826	0.00434783
0.801	0.00434783	0.00434783	0.0173913	0.0347826	0.00434783
0.8015	0.00434783	0.00434783	0.0173913	0.0347826	0.00434783
0.802	0.00434783	0.00434783	0.0173913	0.0347826	0.00434783
0.8025	0.00434783	0.00434783	0.0130435	0.0347826	0.00434783
0.803	0.00434783	0	0.0173913	0.0347826	0.00434783
0.8035	0.00434783	0	0.0130435	0.0347826	0.00434783
0.804	0.00434783	0.00434783	0.0173913	0.0347826	0.00434783
0.8045	0.00434783	0	0.0130435	0.0347826	0.00434783
0.805	0.00434783	0	0.0173913	0.0347826	0.00434783
0.8055	0.00434783	0	0.0130435	0.0347826	0.00434783
0.806	0.00434783	0	0.0173913	0.0347826	0.00434783
0.8065	0.00434783	0	0.0173913	0.0347826	0.00434783
0.807	0.00434783	0	0.0173913	0.0347826	0.00434783
0.8075	0.00434783	0	0.0173913	0.0347826	0.00434783
0.808	0.00434783	0	0.0173913	0.0347826	0.00434783
0.8085	0.00434783	0	0.0173913	0.0347826	0.00434783
0.809	0.00434783	0	0.0173913	0.0347826	0.00434783
0.8095	0.00434783	0	0.0173913	0.0347826	0.00434783
0.81	0.00434783	0	0.0173913	0.0347826	0.00434783
0.8105	0.00434783	0	0.0173913	0.0347826	0.00434783
0.811	0.00434783	0	0.0173913	0.0347826	0.00434783
0.8115	0.00434783	0	0.0173913	0.0347826	0.00434783
0.812	0.00434783	0	0.0173913	0.0347826	0.00434783
0.8125	0.00434783	0	0.0173913	0.0347826	0.00434783
0.813	0.00434783	0	0.0173913	0.0347826	0.00434783
0.8135	0.00434783	0	0.0130435	0.0347826	0.00434783
0.814	0.00434783	0	0.0130435	0.0347826	0.00434783
0.8145	0.00434783	0	0.0130435	0.0347826	0.00434783
0.815	0.00434783	0	0.0130435	0.0347826	0.00434783
0.8155	0.00434783	0	0.0130435	0.0347826	0.00434783
0.816	0.00434783	0	0.0130435	0.0347826	0.00434783
0.8165	0.00434783	0	0.0130435	0.0347826	0.00434783
0.817	0.00434783	0	0.0130435	0.0347826	0.00434783
0.8175	0.00434783	0	0.0130435	0.0347826	0.00434783
0.818	0.00434783	0	0.00869565	0.0347826	0.00434783
0.8185	0.00434783	0	0.0130435	0.0347826	0.00434783
0.819	0.00434783	0	0.0130435	0.0347826	0.00434783
0.8195	0.00434783	0	0.00869565	0.0304348	0.00434783
0.82	0.00434783	0	0.0130435	0.0347826	0.00434783
0.8205	0.00434783	0	0.0130435	0.0347826	0.00434783
0.821	0.00434783	0	0.00869565	0.0347826	0.00434783
0.8215	0.00434783	0	0.0130435	0.0347826	0.00434783
0.822	0.00434783	0	0.0130435	0.0347826	0.00434783
0.8225	0.00434783	0	0.0130435	0.0347826	0.00434783
0.823	0.00434783	0	0.0130435	0.0347826	0.00434783
0.8235	0.00434783	0	0.0130435	0.0391304	0.00434783
0.824	0.00434783	0	0.00869565	0.0347826	0.00434783
0.8245	0.00434783	0	0.0130435	0.0391304	0.00434783
0.825	0.00434783	0	0.00869565	0.0391304	0.00434783
0.8255	0.00434783	0	0.0130435	0.0391304	0.00434783
0.826	0.00434783	0	0.0130435	0.0391304	0.00434783
0.8265	0.00434783	0	0.0130435	0.0391304	0.00434783
0.827	0.00434783	0	0.0130435	0.0391304	0.00434783
0.8275	0.00434783	0	0.0130435	0.0391304	0.00434783
0.828	0.00434783	0	0.0130435	0.0391304	0.00434783
0.8285	0.00434783	0	0.0130435	0.0391304	0.00434783
0.829	0.00434783	0	0.0130435	0.0391304	0.00434783
0.8295	0.00434783	0	0.0130435	0.0391304	0.00434783
0.83	0.00434783	0	0.0130435	0.0391304	0.00434783
0.8305	0.00434783	0	0.0130435	0.0391304	0.00434783
0.831	0.00434783	0	0.0130435	0.0391304	0.00434783
0.8315	0.00434783	0	0.0130435	0.0391304	0.00434783
0.832	0.00434783	0	0.0130435	0.0391304	0.00434783
0.8325	0.00434783	0	0.0130435	0.0391304	0.00434783
0.833	0.00434783	0	0.0130435	0.0391304	0.00434783
0.8335	0.00434783	0	0.0130435	0.0391304	0.00434783
0.834	0.00434783	0	0.0130435	0.0391304	0.00434783
0.8345	0.00434783	0	0.0130435	0.0391304	0.00434783
0.835	0.00434783	0	0.0130435	0.0391304	0.00434783
0.8355	0.00434783	0	0.0130435	0.0391304	0.00434783
0.836	0.00434783	0	0.0130435	0.0391304	0.00434783
0.8365	0.00434783	0	0.0130435	0.0347826	0.00434783
0.837	0.00434783	0	0.0130435	0.0347826	0.00434783
0.8375	0.00434783	0	0.00869565	0.0304348	0.00434783
0.838	0.00434783	0	0.0130435	0.0347826	0.00434783
0.8385	0.00434783	0	0.0130435	0.0347826	0.00434783
0.839	0.00434783	0	0.0130435	0.0347826	0.00434783
0.8395	0.00434783	0	0.0130435	0.0391304	0.00434783
0.84	0.00434783	0	0.0130435	0.0391304	0.00434783
0.8405	0.00434783	0	0.0130435	0.0391304	0.00434783
0.841	0.00434783	0	0.0130435	0.0391304	0.00434783
0.8415	0.00434783	0	0.0130435	0.0391304	0.00434783
0.842	0.00434783	0	0.0130435	0.0391304	0.00434783
0.8425	0.00434783	0	0.0130435	0.0391304	0.00434783
0.843	0.00434783	0	0.0130435	0.0391304	0.00434783
0.8435	0.00434783	0	0.0130435	0.0391304	0.00434783
0.844	0.00434783	0	0.0130435	0.0391304	0.00434783
0.8445	0.00434783	0	0.0130435	0.0391304	0.00434783
0.845	0.00434783	0	0.0130435	0.0347826	0.00434783
0.8455	0.00434783	0	0.0130435	0.0391304	0.00434783
0.846	0.00434783	0	0.0130435	0.0347826	0.00434783
0.8465	0.00434783	0	0.0130435	0.0391304	0.00434783
0.847	0.00434783	0	0.0130435	0.0347826	0.00434783
0.8475	0.00434783	0	0.0130435	0.0391304	0.00434783
0.848	0.00434783	0	0.0130435	0.0391304	0.00434783
0.8485	0.00434783	0	0.0130435	0.0347826	0.00434783
0.849	0.00434783	0	0.0130435	0.0391304	0.00434783
0.8495	0.00434783	0	0.00869565	0.0391304	0.00434783
0.85	0.00434783	0	0.0130435	0.0391304	0.00434783
0.8505	0.00434783	0	0.0130435	0.0391304	0.00434783
0.851	0.00434783	0	0.0130435	0.0391304	0.00434783
0.8515	0.00434783	0	0.0130435	0.0391304	0.00434783
0.852	0.00434783	0	0.0130435	0.0391304	0.00434783
0.8525	0.00434783	0	0.0130435	0.0347826	0.00434783
0.853	0.00434783	0	0.0130435	0.0434783	0
0.8535	0.00434783	0	0.0130435	0.0391304	0
0.854	0.00434783	0	0.0130435	0.0434783	0
0.8545	0.00434783	0	0.0130435	0.0434783	0
0.855	0.00434783	0	0.0130435	0.0391304	0
0.8555	0.00434783	0	0.0130435	0.0434783	0
0.856	0.00434783	0	0.0130435	0.0391304	0
0.8565	0.00434783	0	0.0130435	0.0434783	0
0.857	0.00434783	0	0.00869565	0.0391304	0
0.8575	0.00434783	0	0.0130435	0.0434783	0
0.858	0.00434783	0	0.0130435	0.0434783	0
0.8585	0.00434783	0	0.0130435	0.0391304	0
0.859	0.00434783	0	0.0130435	0.0391304	0
0.8595	0.00434783	0	0.0130435	0.0434783	0
0.86	0.00434783	0	0.0130435	0.0434783	0
0.8605	0.00434783	0	0.0130435	0.0434783	0
0.861	0.00434783	0	0.00869565	0.0478261	0
0.8615	0.00434783	0	0.0130435	0.0434783	0
0.862	0.00434783	0	0.0130435	0.0434783	0
0.8625	0.00434783	0	0.0130435	0.0478261	0
0.863	0.00869565	0	0.0130435	0.0434783	0
0.8635	0.00869565	0	0.0130435	0.0478261	0
0.864	0.00434783	0	0.0130435	0.0434783	0
0.8645	0.00434783	0	0.0130435	0.0434783	0
0.865	0.00434783	0	0.0130435	0.0434783	0
0.8655	0.00869565	0	0.0130435	0.0434783	0
0.866	0.00869565	0	0.0130435	0.0434783	0
0.8665	0.00869565	0	0.00869565	0.0434783	0
0.867	0.00869565	0	0.0130435	0.0434783	0
0.8675	0.00869565	0	0.0130435	0.0434783	0
0.868	0.0130435	0	0.0130435	0.0391304	0
0.8685	0.00434783	0	0.0130435	0.0434783	0
0.869	0.00869565	0	0.0130435	0.0434783	0
0.8695	0.00869565	0	0.0130435	0.0434783	0
0.87	0.00869565	0	0.0130435	0.0434783	0
0.8705	0.00869565	0	0.0130435	0.0434783	0
0.871	0.00869565	0	0.0130435	0.0434783	0
0.8715	0.00434783	0	0.0130435	0.0434783	0
0.872	0.00869565	0	0.0130435	0.0434783	0
0.8725	0.00434783	0	0.00869565	0.0434783	0
0.873	0.0130435	0	0.0130435	0.0434783	0
0.8735	0.00869565	0	0.0130435	0.0434783	0
0.874	0.0173913	0	0.00869565	0.0434783	0
0.8745	0.0130435	0	0.0130435	0.0434783	0
0.875	0.0130435	0	0.0130435	0.0434783	0
0.8755	0.0130435	0	0.0130435	0.0391304	0
0.876	0.0130435	0	0.0130435	0.0434783	0
0.8765	0.0130435	0	0.0130435	0.0391304	0
0.877	0.0130435	0	0.0130435	0.0434783	0
0.8775	0.0130435	0	0.0130435	0.0434783	0
0.878	0.00869565	0	0.00869565	0.0434783	0
0.8785	0.00869565	0	0.0130435	0.0391304	0
0.879	0.00869565	0	0.0130435	0.0434783	0
0.8795	0.00869565	0	0.00869565	0.0434783	0
0.88	0.00869565	0	0.00869565	0.0391304	0
0.8805	0.00869565	0	0.00869565	0.0434783	0
0.881	0.00869565	0	0.00869565	0.0434783	0
0.8815	0.00869565	0	0.00869565	0.0434783	0
0.882	0.00869565	0	0.00869565	0.0434783	0
0.8825	0.00869565	0	0.0130435	0.0434783	0
0.883	0.00869565	0	0.00869565	0.0434783	0
0.8835	0.00869565	0	0.00869565	0.0434783	0
0.884	0.00869565	0	0.00869565	0.0434783	0
0.8845	0.00434783	0	0.00869565	0.0434783	0
0.885	0.00434783	0	0.00869565	0.0434783	0
0.8855	0.00434783	0	0.00869565	0.0434783	0
0.886	0.00434783	0	0.00869565	0.0434783	0
0.8865	0.00434783	0	0.00869565	0.0434783	0
0.887	0.00434783	0	0.00869565	0.0434783	0
0.8875	0.00434783	0	0.00434783	0.0434783	0
0.888	0.00869565	0	0.00869565	0.0434783	0
0.8885	0.00434783	0	0.00869565	0.0434783	0
0.889	0.00434783	0	0.0130435	0.0434783	0
0.8895	0.00434783	0	0.0130435	0.0391304	0
0.89	0.00434783	0	0.0130435	0.0434783	0
0.8905	0.00434783	0	0.0130435	0.0434783	0
0.891	0.00434783	0	0.00869565	0.0434783	0
0.8915	0.00434783	0	0.00869565	0.0434783	0
0.892	0.00434783	0	0.0130435	0.0434783	0
0.8925	0.00434783	0	0.00869565	0.0434783	0
0.893	0.00434783	0	0.0130435	0.0434783	0
0.8935	0.00434783	0	0.0130435	0.0434783	0
0.894	0.00434783	0	0.00869565	0.0434783	0
0.8945	0.00434783	0	0.0130435	0.0434783	0
0.895	0.00434783	0	0.0130435	0.0434783	0
0.8955	0.00434783	0	0.0130435	0.0434783	0
0.896	0.00434783	0	0.0130435	0.0434783	0
0.8965	0.00434783	0	0.0130435	0.0434783	0
0.897	0.00434783	0	0.0130435	0.0434783	0
0.8975	0.00434783	0	0.0130435	0.0434783	0
0.898	0.00434783	0	0.0130435	0.0434783	0
0.8985	0.00869565	0	0.0130435	0.0434783	0
0.899	0.00434783	0	0.00869565	0.0434783	0
0.8995	0.00434783	0	0.00869565	0.0434783	0
0.9	0.00434783	0	0.0130435	0.0434783	0
0.9005	0.00434783	0	0.0130435	0.0434783	0
0.901	0.00434783	0	0.0130435	0.0434783	0
0.9015	0.00434783	0	0.0130435	0.0434783	0
0.902	0.00434783	0	0.0130435	0.0434783	0
0.9025	0.00434783	0	0.0130435	0.0434783	0
0.903	0.00434783	0	0.00869565	0.0391304	0
0.9035	0.00434783	0	0.00869565	0.0391304	0
0.904	0.00434783	0	0.00869565	0.0434783	0
0.9045	0.00434783	0	0.0130435	0.0391304	0
0.905	0.00434783	0	0.0130435	0.0434783	0
0.9055	0.00434783	0	0.00869565	0.0434783	0
0.906	0.00434783	0	0.00434783	0.0434783	0
0.9065	0.00434783	0	0.0130435	0.0434783	0
0.907	0.00434783	0	0.0130435	0.0434783	0
0.9075	0.00434783	0	0.0130435	0.0434783	0
0.908	0.00434783	0	0.0130435	0.0434783	0
0.9085	0.00434783	0	0.0130435	0.0434783	0
0.909	0.00434783	0	0.0130435	0.0434783	0
0.9095	0.00434783	0	0.0130435	0.0434783	0
0.91	0.00434783	0	0.0130435	0.0434783	0
0.9105	0.00434783	0	0.00869565	0.0434783	0
0.911	0.00434783	0	0.00869565	0.0434783	0
0.9115	0.00434783	0	0.0130435	0.0434783	0
0.912	0.00434783	0	0.0130435	0.0434783	0
0.9125	0.00434783	0	0.0130435	0.0434783	0
0.913	0.00434783	0	0.0130435	0.0434783	0
0.9135	0.00434783	0	0.0130435	0.0434783	0
0.914	0.00434783	0	0.0130435	0.0434783	0
0.9145	0.00434783	0	0.0130435	0.0434783	0
0.915	0.00434783	0	0.0130435	0.0434783	0
0.9155	0.00434783	0	0.0130435	0.0434783	0
0.916	0.00434783	0	0.0130435	0.0434783	0
0.9165	0.00434783	0	0.0130435	0.0434783	0
0.917	0.00434783	0	0.0130435	0.0434783	0
0.9175	0.00434783	0	0.0130435	0.0434783	0
0.918	0.00434783	0	0.0130435	0.0434783	0
0.9185	0.00434783	0	0.0130435	0.0391304	0
0.919	0.00434783	0	0.0130435	0.0434783	0
0.9195	0.00434783	0	0.0130435	0.0434783	0
0.92	0.00434783	0	0.0130435	0.0434783	0
0.9205	0.00434783	0	0.0130435	0.0434783	0
0.921	0.00434783	0	0.0130435	0.0434783	0
0.9215	0.00869565	0	0.00869565	0.0434783	0
0.922	0.00434783	0	0.0130435	0.0434783	0
0.9225	0.00434783	0	0.00869565	0.0434783	0
0.923	0.00434783	0	0.00869565	0.0391304	0
0.9235	0.00434783	0	0.0130435	0.0434783	0
0.924	0.00434783	0	0.0130435	0.0434783	0
0.9245	0.00434783	0	0.0130435	0.0434783	0
0.925	0.00434783	0	0.0130435	0.0434783	0
0.9255	0.00434783	0	0.00869565	0.0434783	0
0.926	0.00434783	0	0.0130435	0.0391304	0
0.9265	0.00434783	0	0.00869565	0.0434783	0
0.927	0.00434783	0	0.0130435	0.0434783	0
0.9275	0.00434783	0	0.0130435	0.0434783	0
0.928	0.00434783	0	0.0130435	0.0434783	0
0.9285	0.00434783	0	0.0130435	0.0434783	0
0.929	0.00434783	0	0.0130435	0.0434783	0
0.9295	0.00434783	0	0.0130435	0.0434783	0
0.93	0.00434783	0	0.0130435	0.0434783	0
0.9305	0.00434783	0	0.00869565	0.0434783	0
0.931	0.00434783	0	0.00869565	0.0434783	0
0.9315	0.00434783	0	0.00869565	0.0434783	0
0.932	0.00434783	0	0.0130435	0.0434783	0
0.9325	0.00434783	0	0.0130435	0.0434783	0
0.933	0.00434783	0	0.0130435	0.0434783	0
0.9335	0.00434783	0	0.00869565	0.0434783	0
0.934	0.00434783	0	0.0130435	0.0434783	0
0.9345	0.00434783	0	0.0130435	0.0434783	0
0.935	0.00434783	0	0.00869565	0.0434783	0
0.9355	0.00434783	0	0.0130435	0.0434783	0
0.936	0.00434783	0	0.0130435	0.0434783	0
0.9365	0.00434783	0	0.0130435	0.0434783	0
0.937	0.00434783	0	0.0130435	0.0434783	0
0.9375	0.00434783	0	0.0130435	0.0391304	0
0.938	0.00434783	0	0.0130435	0.0434783	0
0.9385	0.00434783	0	0.0130435	0.0434783	0
0.939	0.00434783	0	0.0130435	0.0434783	0
0.9395	0.00434783	0	0.0130435	0.0434783	0
0.94	0.00434783	0	0.0130435	0.0434783	0
0.9405	0.00434783	0	0.0130435	0.0434783	0
0.941	0.00434783	0	0.00869565	0.0434783	0
0.9415	0.00434783	0	0.0130435	0.0434783	0
0.942	0.00434783	0	0.00869565	0.0391304	0
0.9425	0.00434783	0	0.0130435	0.0434783	0
0.943	0.00434783	0	0.0130435	0.0434783	0
0.9435	0	0	0.00434783	0.0391304	0
0.944	0.00434783	0	0.0130435	0.0434783	0
0.9445	0.00434783	0	0.0130435	0.0434783	0
0.945	0.00434783	0	0.0130435	0.0391304	0
0.9455	0.00434783	0	0.0130435	0.0434783	0
0.946	0.00434783	0	0.00869565	0.0434783	0
0.9465	0.00434783	0	0.00869565	0.0391304	0
0.947	0.00869565	0	0.00869565	0.0434783	0
0.9475	0.00434783	0	0.00869565	0.0434783	0
0.948	0.00434783	0	0.00869565	0.0391304	0
0.9485	0.00434783	0	0.00869565	0.0434783	0
0.949	0.00434783	0	0.00869565	0.0434783	0
0.9495	0.00434783	0	0.00869565	0.0434783	0
0.95	0.00434783	0	0.00869565	0.0434783	0
0.9505	0.00434783	0	0.00434783	0.0391304	0
0.951	0.00434783	0	0.00869565	0.0391304	0
0.9515	0.00434783	0	0.0130435	0.0434783	0
0.952	0.00434783	0	0.0130435	0.0434783	0
0.9525	0.00434783	0	0.00869565	0.0434783	0
0.953	0.00434783	0	0.0130435	0.0434783	0
0.9535	0.00434783	0	0.0130435	0.0434783	0
0.954	0.00434783	0	0.0130435	0.0434783	0
0.9545	0.00434783	0	0.0130435	0.0434783	0
0.955	0.00434783	0	0.00869565	0.0434783	0
0.9555	0.00434783	0	0.0130435	0.0434783	0
0.956	0.00434783	0	0.0130435	0.0434783	0
0.9565	0.00434783	0	0.0130435	0.0434783	0
0.957	0.00434783	0	0.0130435	0.0434783	0
0.9575	0.00434783	0	0.0130435	0.0434783	0
0.958	0.00434783	0	0.0130435	0.0434783	0
0.9585	0.00434783	0	0.0130435	0.0434783	0
0.959	0.00434783	0	0.0130435	0.0434783	0
0.9595	0.00434783	0	0.0130435	0.0434783	0
0.96	0.00434783	0	0.0130435	0.0434783	0
0.9605	0.00434783	0	0.0130435	0.0434783	0
0.961	0.00434783	0	0.0130435	0.0434783	0
0.9615	0.00434783	0	0.0130435	0.0434783	0
0.962	0.00434783	0	0.0130435	0.0434783	0
0.9625	0.00434783	0	0.0130435	0.0434783	0
0.963	0.00434783	0	0.00869565	0.0434783	0
0.9635	0.00434783	0	0.0130435	0.0434783	0
0.964	0.00434783	0	0.0130435	0.0434783	0
0.9645	0.00434783	0	0.0130435	0.0434783	0
0.965	0.00434783	0	0.0130435	0.0434783	0
0.9655	0.00434783	0	0.0130435	0.0434783	0
0.966	0.00434783	0	0.0130435	0.0434783	0
0.9665	0.00434783	0	0.0130435	0.0434783	0
0.967	0.00434783	0	0.00869565	0.0391304	0
0.9675	0.00434783	0	0.00869565	0.0434783	0
0.968	0.00869565	0	0.00869565	0.0434783	0
0.9685	0.00869565	0	0.00434783	0.0391304	0
0.969	0.00434783	0	0.00869565	0.0434783	0
0.9695	0.00434783	0	0.00869565	0.0434783	0
0.97	0.00434783	0	0.00869565	0.0434783	0
0.9705	0.00434783	0	0.00869565	0.0391304	0
0.971	0.00434783	0	0.00869565	0.0434783	0
0.9715	0.00434783	0	0.00869565	0.0434783	0
0.972	0.00869565	0	0.00869565	0.0434783	0
0.9725	0.00434783	0	0.00869565	0.0434783	0
0.973	0.00434783	0	0.00869565	0.0434783	0
0.9735	0.00434783	0	0.00869565	0.0434783	0
0.974	0.00434783	0	0.00869565	0.0391304	0
0.9745	0.00434783	0	0.00434783	0.0391304	0
0.975	0.00434783	0	0.00869565	0.0434783	0
0.9755	0.00434783	0	0.00869565	0.0434783	0
0.976	0.00434783	0	0.00869565	0.0434783	0
0.9765	0.00434783	0	0.00869565	0.0434783	0
0.977	0.00434783	0	0.00869565	0.0434783	0
0.9775	0.00434783	0	0.00869565	0.0434783	0
0.978	0.00434783	0	0.00869565	0.0434783	0
0.9785	0.00434783	0	0.00869565	0.0434783	0
0.979	0.00434783	0	0.00869565	0.0434783	0
0.9795	0.00434783	0	0.00869565	0.0434783	0
0.98	0.00434783	0	0.00869565	0.0478261	0
0.9805	0.00434783	0	0.00869565	0.0478261	0
0.981	0.00869565	0	0.0130435	0.0478261	0
0.9815	0.00434783	0	0.00869565	0.0478261	0
0.982	0.00434783	0	0.0130435	0.0478261	0
0.9825	0.00434783	0	0.00869565	0.0478261	0
0.983	0.00434783	0	0.00869565	0.0478261	0
0.9835	0.00434783	0	0.00869565	0.0434783	0
0.984	0.00434783	0	0.00869565	0.0478261	0
0.9845	0.00434783	0	0.00869565	0.0478261	0
0.985	0.00434783	0	0.00869565	0.0478261	0
0.9855	0.00869565	0	0.00869565	0.0478261	0
0.986	0.00434783	0	0.00869565	0.0478261	0
0.9865	0.00434783	0	0.00869565	0.0478261	0
0.987	0.00434783	0	0.00869565	0.0478261	0
0.9875	0.00434783	0	0.00869565	0.0478261	0
0.988	0.00434783	0	0.00869565	0.0434783	0
0.9885	0.00434783	0	0.00869565	0.0478261	0
0.989	0.00434783	0	0.00869565	0.0478261	0
0.9895	0.00434783	0	0.00869565	0.0478261	0
0.99	0.00434783	0	0.00869565	0.0478261	0
0.9905	0.00434783	0	0.00869565	0.0434783	0
0.991	0.00434783	0	0.00869565	0.0478261	0
0.9915	0.00434783	0	0.00434783	0.0478261	0
0.992	0.00434783	0	0.00434783	0.0434783	0
0.9925	0.00434783	0	0.00869565	0.0434783	0
0.993	0.00434783	0	0.00869565	0.0478261	0
0.9935	0.00434783	0	0.00434783	0.0478261	0
0.994	0.00434783	0	0.00869565	0.0478261	0
0.9945	0.00434783	0	0.00869565	0.0478261	0
0.995	0.00434783	0	0.00869565	0.0478261	0
0.9955	0.00434783	0	0.00869565	0.0478261	0
0.996	0.00434783	0	0.00869565	0.0478261	0
0.9965	0.00434783	0	0.00869565	0.0434783	0
0.997	0.0130435	0	0.00869565	0.0478261	0
0.9975	0.00434783	0	0.00869565	0.0434783	0
0.998	0.00434783	0	0.00869565	0.0478261	0
0.9985	0.00434783	0	0.0130435	0.0478261	0
0.999	0.00434783	0	0.0130435	0.0478261	0
[truncated: 18,003 more rows]

## Sheet: panel-d
Time (ns)	3-member	4-member	5-member	6-member	7-member
0	0	0	0	0	0
0.0005	0	0	0	0	0
0.001	0	0	0	0	0
0.0015	0	0	0	0	0
0.002	0	0	0	0	0
0.0025	0	0	0	0	0
0.003	0	0	0	0	0
0.0035	0	0	0	0	0
0.004	0	0	0	0	0
0.0045	0	0	0	0	0
0.005	0	0	0	0	0
0.0055	0	0	0	0	0
0.006	0	0	0	0	0
0.0065	0	0	0	0	0
0.007	0	0	0	0	0
0.0075	0	0	0	0	0
0.008	0	0	0	0	0
0.0085	0	0	0	0	0
0.009	0	0	0	0	0
0.0095	0	0	0	0	0
0.01	0	0	0	0	0
0.0105	0	0	0	0	0
0.011	0	0	0	0	0
0.0115	0	0	0	0	0
0.012	0	0	0	0	0
0.0125	0.00444444	0	0	0	0
0.013	0.00444444	0	0	0	0
0.0135	0.00444444	0	0	0	0
0.014	0.00444444	0	0	0	0
0.0145	0.00444444	0	0	0	0
0.015	0.00444444	0	0	0	0
0.0155	0	0	0	0	0
0.016	0	0	0	0	0
0.0165	0	0	0	0	0
0.017	0	0	0	0	0
0.0175	0	0	0	0	0
0.018	0	0	0	0	0
0.0185	0	0	0	0	0
0.019	0	0	0	0	0
0.0195	0	0	0	0	0
0.02	0	0	0	0	0
0.0205	0	0	0	0	0
0.021	0	0	0	0	0
0.0215	0	0	0	0	0
0.022	0	0	0	0	0
0.0225	0	0	0	0	0
0.023	0	0	0	0	0
0.0235	0	0	0	0	0
0.024	0	0	0	0	0
0.0245	0	0	0	0	0
0.025	0	0	0	0	0
0.0255	0	0	0	0	0
0.026	0	0	0	0	0
0.0265	0	0	0	0	0
0.027	0	0	0	0	0
0.0275	0.00444444	0	0	0	0
0.028	0	0	0	0	0
0.0285	0	0	0	0	0
0.029	0	0	0	0	0
0.0295	0	0	0	0	0
0.03	0	0	0	0	0
0.0305	0	0	0	0	0
0.031	0	0	0	0	0
0.0315	0	0	0	0	0
0.032	0	0	0	0	0
0.0325	0.00444444	0	0	0	0
0.033	0	0	0	0	0
0.0335	0.00444444	0	0	0	0
0.034	0	0	0	0	0
0.0345	0	0	0	0	0
0.035	0	0	0	0	0
0.0355	0	0	0	0	0
0.036	0	0	0	0	0
0.0365	0	0	0	0	0
0.037	0	0	0	0	0
0.0375	0	0	0	0	0
0.038	0	0	0	0	0
0.0385	0.00444444	0	0	0	0
0.039	0.00444444	0	0	0	0
0.0395	0.00444444	0.00444444	0	0	0
0.04	0	0.00444444	0	0	0
0.0405	0	0.00444444	0	0	0
0.041	0	0.00444444	0	0	0
0.0415	0	0.00444444	0	0	0
0.042	0	0.00444444	0	0	0
0.0425	0	0.00444444	0	0	0
0.043	0	0.00444444	0	0	0
0.0435	0	0.00444444	0	0	0
0.044	0	0.00444444	0	0	0
0.0445	0	0.00444444	0	0	0
0.045	0	0.00444444	0	0	0
0.0455	0	0.00444444	0	0	0
0.046	0	0	0	0	0
0.0465	0	0.00444444	0	0	0
0.047	0	0.00444444	0	0	0
0.0475	0	0.00444444	0	0	0
0.048	0	0.00444444	0	0	0
0.0485	0	0	0	0	0
0.049	0	0.00444444	0	0	0
0.0495	0	0	0	0	0
0.05	0	0	0	0	0
0.0505	0	0	0	0	0
0.051	0	0	0	0	0
0.0515	0	0	0	0	0
0.052	0	0	0	0	0
0.0525	0	0	0	0	0
0.053	0	0	0	0	0
0.0535	0	0	0	0	0
0.054	0	0	0	0	0
0.0545	0	0	0	0	0
0.055	0	0	0	0	0
0.0555	0	0	0	0	0
0.056	0	0	0	0	0
0.0565	0	0	0	0	0
0.057	0.00888889	0	0	0	0
0.0575	0.0133333	0	0	0	0
0.058	0.00444444	0	0	0	0
0.0585	0.00888889	0	0	0	0
0.059	0.00888889	0	0	0	0
0.0595	0.00444444	0	0	0	0
0.06	0.00444444	0	0	0	0
0.0605	0.00444444	0	0	0	0
0.061	0.00444444	0	0	0	0
0.0615	0.00444444	0	0	0	0
0.062	0.00444444	0	0	0	0
0.0625	0.00888889	0	0	0	0
0.063	0.00444444	0	0	0	0
0.0635	0	0	0	0	0
0.064	0.00444444	0	0	0	0
0.0645	0.00444444	0	0	0	0
0.065	0	0	0	0	0
0.0655	0.00444444	0	0	0	0
0.066	0.00444444	0	0	0	0
0.0665	0	0	0	0	0
0.067	0.00444444	0	0	0	0
0.0675	0.00444444	0	0	0	0
0.068	0.00444444	0	0	0	0
0.0685	0.00444444	0	0	0	0
0.069	0.00444444	0	0	0	0
0.0695	0.00444444	0	0	0	0
0.07	0.00444444	0	0	0	0
0.0705	0.00444444	0	0	0	0
0.071	0.00444444	0	0	0	0
0.0715	0.00444444	0	0	0	0
0.072	0.00444444	0	0	0	0
0.0725	0.0133333	0	0	0	0
0.073	0.00444444	0	0	0	0
0.0735	0.00444444	0	0	0	0
0.074	0.00888889	0	0	0	0
0.0745	0.00444444	0	0	0	0
0.075	0.00888889	0	0	0	0
0.0755	0.00444444	0	0	0	0
0.076	0.00444444	0	0	0	0
0.0765	0.00444444	0	0	0	0
0.077	0.00444444	0	0	0	0
0.0775	0.00444444	0	0	0	0
0.078	0.00444444	0	0	0	0
0.0785	0.00444444	0	0	0	0
0.079	0.00444444	0	0	0	0
0.0795	0.00444444	0	0	0	0
0.08	0.00444444	0	0	0	0
0.0805	0.00444444	0	0	0	0
0.081	0.00444444	0	0	0	0
0.0815	0.00444444	0	0	0	0
0.082	0	0.00444444	0	0	0
0.0825	0	0.00444444	0	0	0
0.083	0	0	0	0	0
0.0835	0	0	0	0	0
0.084	0	0	0	0	0
0.0845	0	0	0	0	0
0.085	0	0	0	0	0
0.0855	0	0	0	0	0
0.086	0	0	0	0	0
0.0865	0	0	0	0	0
0.087	0	0	0	0	0
0.0875	0	0	0	0	0
0.088	0	0	0	0	0
0.0885	0	0	0	0	0
0.089	0	0	0	0	0
0.0895	0	0	0	0	0
0.09	0	0	0	0	0
0.0905	0	0	0	0	0
0.091	0	0	0	0	0
0.0915	0	0	0	0	0
0.092	0	0	0	0	0
0.0925	0	0	0	0	0
0.093	0	0	0	0	0
0.0935	0	0	0	0	0
0.094	0	0	0	0	0
0.0945	0	0	0	0	0
0.095	0	0	0	0	0
0.0955	0	0	0	0	0
0.096	0	0	0	0	0
0.0965	0	0	0	0	0
0.097	0	0	0	0	0
0.0975	0	0	0	0	0
0.098	0	0	0	0	0
0.0985	0	0	0	0	0
0.099	0	0	0	0	0
0.0995	0	0	0	0	0
0.1	0	0	0	0	0
0.1005	0	0	0	0	0
0.101	0	0	0	0	0
0.1015	0	0	0	0	0
0.102	0	0	0	0	0
0.1025	0	0	0	0	0
0.103	0	0	0	0	0
0.1035	0	0	0	0	0
0.104	0	0	0	0	0
0.1045	0	0	0	0	0
0.105	0	0	0	0	0
0.1055	0	0	0	0	0
0.106	0	0	0	0	0
0.1065	0	0	0	0	0
0.107	0	0	0	0	0
0.1075	0	0	0	0	0
0.108	0	0	0	0	0
0.1085	0	0	0	0	0
0.109	0	0	0	0	0
0.1095	0	0	0	0	0
0.11	0	0	0	0	0
0.1105	0	0	0	0	0
0.111	0	0	0	0	0
0.1115	0	0	0	0	0
0.112	0	0	0	0	0
0.1125	0	0	0	0	0
0.113	0	0	0	0	0
0.1135	0	0	0	0	0
0.114	0	0	0	0	0
0.1145	0	0	0	0	0
0.115	0.00444444	0	0	0	0
0.1155	0.00444444	0	0	0	0
0.116	0.00444444	0	0	0	0
0.1165	0	0	0	0	0
0.117	0	0	0	0	0
0.1175	0	0	0	0	0
0.118	0	0	0	0	0
0.1185	0	0	0	0	0
0.119	0	0	0	0	0
0.1195	0	0	0	0	0
0.12	0	0	0	0	0
0.1205	0	0	0	0	0
0.121	0	0	0	0	0
0.1215	0	0	0	0	0
0.122	0	0	0	0	0
0.1225	0	0	0	0	0
0.123	0	0	0	0	0
0.1235	0.00444444	0	0	0	0
0.124	0.00444444	0	0	0	0
0.1245	0.00444444	0	0	0	0
0.125	0.00444444	0	0	0	0
0.1255	0	0	0	0	0
0.126	0.00444444	0	0	0	0
0.1265	0	0	0	0	0
0.127	0	0	0	0	0
0.1275	0	0	0	0	0
0.128	0	0	0	0	0
0.1285	0	0	0	0	0
0.129	0	0	0	0	0
0.1295	0	0	0	0	0
0.13	0	0	0	0	0
0.1305	0	0	0	0	0
0.131	0	0	0	0	0
0.1315	0	0	0	0	0
0.132	0	0	0	0	0
0.1325	0	0	0	0	0
0.133	0	0	0	0	0
0.1335	0	0	0	0	0
0.134	0	0	0	0	0
0.1345	0	0	0	0	0
0.135	0	0	0	0	0
0.1355	0	0	0	0	0
0.136	0	0	0	0	0
0.1365	0	0	0	0	0
0.137	0	0	0	0	0
0.1375	0	0	0	0	0
0.138	0	0	0	0	0
0.1385	0	0	0	0	0
0.139	0	0	0	0	0
0.1395	0	0	0	0	0
0.14	0	0	0	0	0
0.1405	0	0	0	0	0
0.141	0	0	0	0	0
0.1415	0	0	0	0	0
0.142	0	0	0	0	0
0.1425	0	0	0	0	0
0.143	0	0	0	0	0
0.1435	0	0	0	0	0
0.144	0	0	0	0	0
0.1445	0	0	0	0	0
0.145	0	0	0	0	0
0.1455	0	0	0	0	0
0.146	0	0	0	0	0
0.1465	0	0	0	0	0
0.147	0	0	0	0	0
0.1475	0	0	0	0	0
0.148	0	0	0	0	0
0.1485	0	0	0	0	0
0.149	0	0	0	0	0
0.1495	0	0	0	0	0
0.15	0	0	0	0	0
0.1505	0	0	0	0.00444444	0
0.151	0.00444444	0	0	0.00444444	0
0.1515	0	0	0	0.00444444	0
0.152	0	0	0	0.00444444	0
0.1525	0	0	0	0.00444444	0
0.153	0	0	0	0.00444444	0
0.1535	0	0	0	0.00444444	0
0.154	0	0	0	0.00444444	0
0.1545	0	0	0	0.00444444	0
0.155	0	0	0	0.00444444	0
0.1555	0	0	0	0.00444444	0
0.156	0	0	0	0.00444444	0
0.1565	0	0	0	0.00444444	0
0.157	0	0	0	0.00444444	0
0.1575	0	0	0	0.00444444	0
0.158	0	0	0	0.00444444	0
0.1585	0	0	0	0.00444444	0
0.159	0	0	0	0.00444444	0
0.1595	0	0	0	0.00444444	0
0.16	0	0	0	0.00444444	0
0.1605	0	0	0	0.00444444	0
0.161	0	0	0	0.00444444	0
0.1615	0	0	0	0.00444444	0
0.162	0	0	0	0.00444444	0
0.1625	0	0	0	0.00444444	0
0.163	0	0	0	0.00444444	0
0.1635	0	0	0	0.00444444	0
0.164	0	0	0	0.00444444	0
0.1645	0	0	0	0.00444444	0
0.165	0	0	0	0.00444444	0
0.1655	0	0	0	0.00444444	0
0.166	0	0	0	0.00444444	0
0.1665	0	0	0	0.00444444	0
0.167	0	0	0	0.00444444	0
0.1675	0	0	0	0.00444444	0
0.168	0	0	0	0.00444444	0
0.1685	0	0	0	0.00444444	0
0.169	0	0	0	0.00444444	0
0.1695	0	0	0	0.00444444	0
0.17	0	0	0	0.00444444	0
0.1705	0	0	0	0.00444444	0
0.171	0	0	0	0.00444444	0
0.1715	0	0	0	0.00444444	0
0.172	0	0	0	0.00444444	0
0.1725	0	0	0	0.00444444	0
0.173	0	0	0	0.00444444	0
0.1735	0	0	0	0.00444444	0
0.174	0	0	0	0.00444444	0
0.1745	0	0	0	0.00444444	0
0.175	0.00444444	0	0	0.00444444	0
0.1755	0	0	0	0.00444444	0
0.176	0	0	0	0.00444444	0
0.1765	0	0	0	0.00444444	0
0.177	0	0	0	0.00444444	0
0.1775	0	0	0	0.00444444	0
0.178	0	0	0	0.00444444	0
0.1785	0	0	0	0.00444444	0
0.179	0	0	0	0.00444444	0
0.1795	0	0	0	0.00444444	0
0.18	0	0	0	0.00444444	0
0.1805	0	0	0	0.00444444	0
0.181	0	0	0	0.00444444	0
0.1815	0	0	0	0.00444444	0
0.182	0	0	0	0.00444444	0
0.1825	0	0	0	0.00444444	0
0.183	0	0	0	0.00444444	0
0.1835	0	0	0	0.00444444	0
0.184	0	0	0	0.00444444	0
0.1845	0	0	0	0.00444444	0
0.185	0	0	0	0.00444444	0
0.1855	0	0	0	0.00444444	0
0.186	0	0	0	0.00444444	0
0.1865	0	0	0	0.00444444	0
0.187	0	0	0	0.00444444	0
0.1875	0	0	0	0.00444444	0
0.188	0	0	0	0.00444444	0
0.1885	0	0	0	0	0
0.189	0	0	0	0.00444444	0
0.1895	0	0	0	0.00444444	0
0.19	0	0	0	0.00444444	0
0.1905	0	0	0	0.00444444	0
0.191	0	0	0	0.00444444	0
0.1915	0	0	0	0.00444444	0
0.192	0	0	0	0.00444444	0
0.1925	0	0	0	0.00444444	0
0.193	0	0	0.00444444	0.00444444	0
0.1935	0	0	0	0.00888889	0
0.194	0	0.00444444	0	0.00888889	0
0.1945	0	0.00444444	0	0.00888889	0
0.195	0	0	0	0.00888889	0
0.1955	0.0177778	0	0	0.00888889	0
0.196	0.0222222	0	0	0.00888889	0
0.1965	0.00444444	0.00444444	0	0.00888889	0
0.197	0.00444444	0	0	0.00888889	0
0.1975	0	0	0	0.00888889	0
0.198	0	0	0	0.00888889	0
0.1985	0	0	0	0.00888889	0
0.199	0	0	0	0.00888889	0
0.1995	0	0	0	0.00888889	0
0.2	0	0	0	0.00888889	0
0.2005	0	0	0	0.00888889	0
0.201	0	0	0	0.00444444	0
0.2015	0	0	0	0.00888889	0
0.202	0	0	0	0.00888889	0
0.2025	0	0	0	0.00888889	0
0.203	0	0	0	0.00888889	0
0.2035	0	0	0	0.00888889	0
0.204	0.00444444	0	0	0.00888889	0
0.2045	0	0	0	0.00888889	0
0.205	0	0	0	0.00888889	0
0.2055	0	0	0	0.00888889	0
0.206	0	0	0	0.00888889	0
0.2065	0	0	0	0.00888889	0
0.207	0	0	0	0.00888889	0
0.2075	0	0	0	0.00888889	0
0.208	0	0	0	0.00888889	0
0.2085	0	0	0	0.00888889	0
0.209	0	0	0	0.00888889	0
0.2095	0	0	0	0.00888889	0
0.21	0	0	0	0.00888889	0
0.2105	0	0	0	0.00888889	0
0.211	0	0	0	0.00888889	0
0.2115	0	0	0	0.00888889	0
0.212	0	0	0	0.00888889	0
0.2125	0	0	0	0.00888889	0
0.213	0	0	0	0.00888889	0
0.2135	0	0	0	0.00888889	0
0.214	0	0	0	0.00888889	0
0.2145	0	0	0	0.00888889	0
0.215	0	0	0	0.00888889	0
0.2155	0	0	0	0.00888889	0
0.216	0	0	0	0.00888889	0
0.2165	0	0	0	0.00888889	0
0.217	0	0	0	0.00888889	0
0.2175	0	0	0	0.00888889	0
0.218	0	0	0	0.00888889	0
0.2185	0	0	0	0.00888889	0
0.219	0	0	0	0.00888889	0
0.2195	0	0	0	0.00888889	0
0.22	0	0	0	0.00888889	0
0.2205	0	0	0	0.00888889	0
0.221	0	0	0	0.00888889	0
0.2215	0	0	0	0.00888889	0
0.222	0	0	0	0.00888889	0
0.2225	0	0	0	0.00888889	0
0.223	0	0	0	0.00888889	0
0.2235	0	0	0	0.00888889	0
0.224	0	0	0	0.00888889	0
0.2245	0	0	0	0.00888889	0
0.225	0	0	0	0.00888889	0
0.2255	0	0	0	0.00888889	0
0.226	0	0	0	0.00888889	0
0.2265	0	0	0	0.00888889	0
0.227	0.00444444	0	0	0.00888889	0
0.2275	0	0	0	0.00888889	0
0.228	0	0	0	0.00444444	0
0.2285	0	0	0	0.00888889	0
0.229	0	0	0	0.00888889	0
0.2295	0	0	0	0.00888889	0
0.23	0	0	0	0.00888889	0
0.2305	0	0	0	0.00888889	0
0.231	0	0	0	0.00888889	0
0.2315	0	0	0.00444444	0.00888889	0
0.232	0	0	0.00444444	0.00888889	0
0.2325	0	0	0.00444444	0.00888889	0
0.233	0	0	0.00444444	0.00888889	0
0.2335	0	0	0.00444444	0.00888889	0
0.234	0	0	0.00444444	0.00888889	0
0.2345	0	0	0.00444444	0.00888889	0
0.235	0	0	0.00444444	0.0133333	0
0.2355	0	0	0	0.0133333	0
0.236	0	0	0	0.0133333	0
0.2365	0	0	0.00888889	0.0133333	0
0.237	0	0	0.00888889	0.0133333	0
0.2375	0	0	0.00888889	0.0133333	0
0.238	0.00444444	0	0.00888889	0.0133333	0
0.2385	0	0	0.00444444	0.0133333	0
0.239	0	0	0.00444444	0.0133333	0
0.2395	0	0	0.00888889	0.0133333	0
0.24	0	0	0.0133333	0.0133333	0
0.2405	0	0	0.00888889	0.0133333	0
0.241	0	0	0.00888889	0.0133333	0
0.2415	0	0	0.00888889	0.0133333	0
0.242	0	0	0.00888889	0.0133333	0
0.2425	0	0	0.00888889	0.0133333	0
0.243	0	0	0.0133333	0.0133333	0
0.2435	0	0	0.00888889	0.0133333	0
0.244	0	0	0.0133333	0.0133333	0
0.2445	0	0	0.0133333	0.0133333	0
0.245	0	0	0.00888889	0.0133333	0
0.2455	0	0	0.0133333	0.0133333	0
0.246	0	0	0.0133333	0.0133333	0
0.2465	0	0	0.0133333	0.0133333	0
0.247	0	0	0.0133333	0.00888889	0
0.2475	0	0	0.00888889	0.0133333	0
0.248	0	0	0.0133333	0.0133333	0
0.2485	0	0	0.0133333	0.0133333	0
0.249	0	0	0.0133333	0.0133333	0
0.2495	0	0	0.0133333	0.0133333	0
0.25	0	0	0.00888889	0.0133333	0
0.2505	0	0	0.0133333	0.0133333	0
0.251	0	0	0.0133333	0.0133333	0
0.2515	0	0	0.0133333	0.0133333	0
0.252	0	0	0.0133333	0.0133333	0
0.2525	0	0	0.0133333	0.0133333	0
0.253	0	0	0.0133333	0.0133333	0
0.2535	0	0	0.0133333	0.0133333	0
0.254	0	0	0.0133333	0.0133333	0
0.2545	0	0	0.00888889	0.0133333	0
0.255	0	0	0.00888889	0.0133333	0
0.2555	0	0	0.00444444	0.0133333	0
0.256	0	0	0.00888889	0.0133333	0
0.2565	0	0	0.00888889	0.0133333	0
0.257	0	0	0.00888889	0.0133333	0
0.2575	0	0	0.00888889	0.0133333	0
0.258	0	0	0.00888889	0.0133333	0
0.2585	0	0	0.00888889	0.0133333	0
0.259	0.00444444	0	0.00888889	0.0133333	0
0.2595	0	0	0.00888889	0.0133333	0
0.26	0	0	0.00888889	0.0177778	0
0.2605	0	0	0.00888889	0.0177778	0
0.261	0	0	0.00888889	0.0177778	0
0.2615	0	0	0.00888889	0.0177778	0
0.262	0	0	0.00444444	0.0177778	0
0.2625	0	0	0.00888889	0.0177778	0
0.263	0	0	0.00888889	0.0177778	0
0.2635	0	0	0.00444444	0.0177778	0
0.264	0	0	0.00888889	0.0177778	0
0.2645	0	0	0.00888889	0.0177778	0
0.265	0	0	0.00888889	0.0177778	0
0.2655	0	0	0.00888889	0.0177778	0
0.266	0	0	0.00888889	0.0177778	0
0.2665	0	0	0.00888889	0.0177778	0
0.267	0	0	0.00888889	0.0177778	0
0.2675	0	0	0.00444444	0.0177778	0
0.268	0	0	0.00444444	0.0133333	0
0.2685	0	0	0.00888889	0.0177778	0
0.269	0	0	0.00888889	0.0177778	0
0.2695	0	0	0.00888889	0.0177778	0
0.27	0	0	0.00888889	0.0177778	0
0.2705	0	0	0.00888889	0.0177778	0
0.271	0	0	0.00888889	0.0177778	0
0.2715	0	0	0.00888889	0.0177778	0
0.272	0	0	0.00888889	0.0177778	0
0.2725	0	0	0.00888889	0.0177778	0
0.273	0	0	0	0.0177778	0
0.2735	0	0	0.00888889	0.0177778	0
0.274	0	0	0.00444444	0.0177778	0
0.2745	0	0	0.00888889	0.0177778	0
0.275	0	0	0.00888889	0.0177778	0
0.2755	0	0	0.00888889	0.0177778	0
0.276	0	0	0.00888889	0.0177778	0
0.2765	0	0	0.00888889	0.0177778	0
0.277	0	0	0.00888889	0.0177778	0
0.2775	0	0	0.00888889	0.0177778	0
0.278	0	0	0.00888889	0.0177778	0
0.2785	0	0	0.00888889	0.0177778	0
0.279	0	0	0.00444444	0.0133333	0
0.2795	0	0	0.00444444	0.0177778	0
0.28	0	0	0.00444444	0.0177778	0
0.2805	0	0	0.00444444	0.0177778	0
0.281	0	0	0.00444444	0.0177778	0
0.2815	0	0	0.00444444	0.0177778	0
0.282	0	0	0.00444444	0.0177778	0
0.2825	0	0	0.00444444	0.0177778	0
0.283	0	0	0	0.0177778	0
0.2835	0	0	0.00444444	0.0133333	0
0.284	0	0	0.00444444	0.0177778	0
0.2845	0	0	0	0.0177778	0
0.285	0	0	0.00444444	0.0177778	0
0.2855	0	0	0.00444444	0.0177778	0
0.286	0	0	0	0.0177778	0
0.2865	0	0	0.00444444	0.0177778	0
0.287	0	0	0.00444444	0.0177778	0
0.2875	0.00444444	0	0.00444444	0.0177778	0
0.288	0.00444444	0	0.00444444	0.0177778	0
0.2885	0	0	0	0.0177778	0
0.289	0	0	0.00444444	0.0177778	0
0.2895	0.00444444	0	0.00444444	0.0177778	0
0.29	0.00444444	0	0.00444444	0.0133333	0
0.2905	0.00444444	0	0.00444444	0.0177778	0
0.291	0.00444444	0	0.00888889	0.0177778	0
0.2915	0.00444444	0	0.00888889	0.0177778	0
0.292	0.00444444	0	0.00888889	0.0177778	0
0.2925	0.00444444	0	0.00444444	0.0177778	0
0.293	0	0	0.00888889	0.0177778	0
0.2935	0.00888889	0	0.00888889	0.0133333	0
0.294	0.00888889	0	0.00888889	0.0177778	0
0.2945	0.0133333	0	0.00888889	0.0177778	0
0.295	0.00888889	0	0.00888889	0.0177778	0
0.2955	0.00444444	0	0.00888889	0.0177778	0
0.296	0.00444444	0	0.00888889	0.0177778	0
0.2965	0.00888889	0	0.00888889	0.0177778	0
0.297	0.00444444	0	0.00888889	0.0177778	0
0.2975	0.00444444	0	0.00888889	0.0177778	0
0.298	0.00444444	0	0.00888889	0.0177778	0
0.2985	0.00444444	0	0.00444444	0.0177778	0
0.299	0.00444444	0	0.00444444	0.0177778	0
0.2995	0.00444444	0	0.00888889	0.0177778	0
0.3	0.00444444	0	0.00444444	0.0177778	0
0.3005	0.00444444	0	0.00444444	0.0177778	0
0.301	0.00444444	0	0.00888889	0.0177778	0
0.3015	0.00444444	0	0.00888889	0.0177778	0
0.302	0.00444444	0	0.00888889	0.0177778	0
0.3025	0.00444444	0	0.00888889	0.0177778	0
0.303	0.00444444	0	0.00888889	0.0177778	0
0.3035	0.00888889	0	0.00888889	0.0177778	0
0.304	0.00444444	0	0.00888889	0.0177778	0
0.3045	0.00444444	0	0	0.0177778	0
0.305	0.00444444	0	0.00888889	0.0177778	0
0.3055	0.00444444	0	0.00888889	0.0177778	0
0.306	0.00444444	0	0.00444444	0.0177778	0
0.3065	0.00444444	0	0.00888889	0.0177778	0
0.307	0.00444444	0	0.00888889	0.0177778	0
0.3075	0.00444444	0	0.00888889	0.0177778	0
0.308	0.00444444	0	0.00888889	0.0177778	0
0.3085	0.00444444	0	0.00888889	0.0177778	0
0.309	0.00444444	0	0.00444444	0.0177778	0
0.3095	0.00444444	0	0.00888889	0.0177778	0
0.31	0.00444444	0	0.00888889	0.0177778	0
0.3105	0.00888889	0	0.00888889	0.0177778	0
0.311	0.00444444	0	0.00888889	0.0177778	0
0.3115	0.00444444	0	0.00888889	0.0177778	0
0.312	0.00444444	0	0.00888889	0.0177778	0
0.3125	0.00888889	0	0.00888889	0.0177778	0
0.313	0.00444444	0	0.00444444	0.0177778	0
0.3135	0.00444444	0	0.00888889	0.0177778	0
0.314	0.00444444	0	0.00888889	0.0177778	0
0.3145	0.00444444	0	0.00888889	0.0177778	0
0.315	0.00444444	0	0.00888889	0.0177778	0
0.3155	0.00444444	0	0.00888889	0.0177778	0
0.316	0.00444444	0	0.00888889	0.0177778	0
0.3165	0.00444444	0	0.00888889	0.0177778	0
0.317	0.00444444	0	0.0133333	0.0177778	0
0.3175	0.00444444	0	0.0133333	0.0177778	0
0.318	0.00444444	0	0.0133333	0.0177778	0
0.3185	0.00444444	0	0.0133333	0.0177778	0
0.319	0.00888889	0	0.00888889	0.0133333	0
0.3195	0.00444444	0	0.0133333	0.0177778	0
0.32	0.00444444	0	0.0133333	0.0177778	0
0.3205	0.00444444	0	0.0133333	0.0177778	0
0.321	0.00444444	0	0.0133333	0.0177778	0
0.3215	0.00444444	0	0.0133333	0.0177778	0
0.322	0.00444444	0	0.0133333	0.0177778	0
0.3225	0.00444444	0	0.0133333	0.0177778	0
0.323	0.00444444	0	0.0177778	0.0177778	0
0.3235	0.00444444	0	0.0177778	0.0177778	0
0.324	0.00444444	0	0.0177778	0.0177778	0
0.3245	0.00444444	0	0.0177778	0.0177778	0
0.325	0.00444444	0	0.00888889	0.0177778	0
0.3255	0.00444444	0	0.0133333	0.0177778	0
0.326	0.00888889	0	0.00888889	0.0177778	0
0.3265	0.00444444	0	0.00888889	0.0177778	0
0.327	0.00444444	0	0.00888889	0.0177778	0
0.3275	0.00444444	0	0.0133333	0.0133333	0
0.328	0.00444444	0	0.0133333	0.0177778	0
0.3285	0.00444444	0	0.0133333	0.0177778	0
0.329	0.00444444	0	0.0133333	0.0177778	0
0.3295	0.00444444	0	0.0133333	0.0177778	0
0.33	0.00444444	0	0.00888889	0.0177778	0
0.3305	0.00444444	0	0.0133333	0.0177778	0
0.331	0.00444444	0	0.0133333	0.0177778	0
0.3315	0.00444444	0	0.0133333	0.0177778	0
0.332	0.00444444	0	0.00888889	0.0177778	0
0.3325	0.00444444	0	0.00888889	0.0177778	0
0.333	0.00888889	0	0.0133333	0.0177778	0
0.3335	0.00888889	0	0.0133333	0.0177778	0
0.334	0.00444444	0	0.0133333	0.0177778	0
0.3345	0.00888889	0	0.0133333	0.0177778	0
0.335	0.00444444	0	0.0133333	0.0177778	0
0.3355	0.00444444	0	0.00888889	0.0133333	0
0.336	0.00444444	0	0.0133333	0.0177778	0
0.3365	0.00444444	0	0.00888889	0.0177778	0
0.337	0.00444444	0	0.0133333	0.0177778	0
0.3375	0.00444444	0	0.0133333	0.0177778	0
0.338	0.00444444	0	0.0133333	0.0177778	0
0.3385	0.00444444	0	0.0133333	0.0177778	0
0.339	0.00444444	0	0.0133333	0.0177778	0
0.3395	0.00444444	0	0.0133333	0.0177778	0
0.34	0.00444444	0	0.00888889	0.0177778	0
0.3405	0.00444444	0	0.0133333	0.0177778	0
0.341	0.00444444	0	0.0133333	0.0177778	0
0.3415	0.00444444	0	0.00888889	0.0177778	0
0.342	0.00444444	0	0.0133333	0.0177778	0
0.3425	0.00444444	0	0.0133333	0.0177778	0
0.343	0.00444444	0	0.00888889	0.0177778	0
0.3435	0.00444444	0	0.00888889	0.0177778	0
0.344	0.00444444	0	0.00888889	0.0133333	0
0.3445	0.00444444	0	0.00888889	0.0177778	0
0.345	0.00444444	0	0.00888889	0.0177778	0
0.3455	0.00444444	0	0.00888889	0.0177778	0
0.346	0.00444444	0	0.00888889	0.0177778	0
0.3465	0.00444444	0	0.00444444	0.0177778	0
0.347	0.00444444	0	0.00888889	0.0177778	0
0.3475	0.00444444	0	0.00888889	0.0177778	0
0.348	0.00444444	0	0.00888889	0.0177778	0
0.3485	0.00888889	0	0.00888889	0.0177778	0
0.349	0.00444444	0	0.00888889	0.0177778	0
0.3495	0.00444444	0	0.00444444	0.0177778	0
0.35	0.00444444	0	0.00444444	0.0177778	0
0.3505	0.00444444	0	0.00888889	0.0177778	0
0.351	0.00444444	0	0.00888889	0.0177778	0
0.3515	0.00444444	0	0.00444444	0.0133333	0
0.352	0.00444444	0	0.00888889	0.0177778	0
0.3525	0.00444444	0	0.00444444	0.0177778	0
0.353	0.00444444	0	0.00888889	0.0177778	0
0.3535	0.00444444	0	0.00888889	0.0177778	0
0.354	0.00888889	0	0.00888889	0.0177778	0
0.3545	0.00444444	0	0.00888889	0.0177778	0
0.355	0.00444444	0	0.00888889	0.0177778	0
0.3555	0.00444444	0	0.00888889	0.0177778	0
0.356	0.00444444	0	0.00888889	0.0177778	0
0.3565	0.00444444	0	0.00888889	0.0177778	0
0.357	0.00444444	0	0.00888889	0.0177778	0
0.3575	0.00444444	0	0.00444444	0.0177778	0
0.358	0.00444444	0	0.00888889	0.0177778	0
0.3585	0.00444444	0	0.00444444	0.0177778	0
0.359	0.00444444	0	0.00444444	0.0177778	0
0.3595	0.00888889	0	0.00888889	0.0177778	0
0.36	0.00444444	0	0.00888889	0.0177778	0
0.3605	0.00444444	0	0.00888889	0.0177778	0
0.361	0.00444444	0	0.00888889	0.0177778	0
0.3615	0.00444444	0	0.00888889	0.0177778	0
0.362	0.00888889	0	0.00888889	0.0177778	0
0.3625	0.00444444	0	0.00888889	0.0177778	0
0.363	0.00444444	0	0.00888889	0.0177778	0
0.3635	0.00444444	0	0.00888889	0.0177778	0
0.364	0.00444444	0	0.00888889	0.0177778	0
0.3645	0.00444444	0	0.00888889	0.0177778	0
0.365	0.00444444	0	0.00888889	0.0177778	0
0.3655	0.00888889	0	0.00888889	0.0177778	0
0.366	0.00888889	0	0.00888889	0.0177778	0
0.3665	0.00888889	0	0.00888889	0.0177778	0
0.367	0.00888889	0	0.00888889	0.0177778	0
0.3675	0.00888889	0	0.00888889	0.0133333	0
0.368	0.00888889	0	0.00888889	0.0177778	0
0.3685	0.00888889	0	0.00888889	0.0177778	0
0.369	0.00888889	0	0	0.0133333	0
0.3695	0.00888889	0	0.00888889	0.0177778	0
0.37	0.00888889	0	0.00888889	0.0177778	0
0.3705	0.00444444	0	0.00888889	0.0177778	0
0.371	0.00888889	0	0.00888889	0.0177778	0
0.3715	0.00888889	0	0.00888889	0.0177778	0
0.372	0.00888889	0	0.00888889	0.0177778	0
0.3725	0.00888889	0	0.00888889	0.0177778	0
0.373	0.00888889	0	0.00888889	0.0177778	0
0.3735	0.00888889	0	0.00888889	0.0177778	0
0.374	0.00888889	0	0.00888889	0.0177778	0
0.3745	0.00888889	0	0.00888889	0.0177778	0
0.375	0.00888889	0	0.00888889	0.0177778	0
0.3755	0.00888889	0	0.00888889	0.0177778	0
0.376	0.00888889	0	0.00444444	0.0177778	0
0.3765	0.00888889	0	0.00888889	0.0177778	0
0.377	0.00888889	0	0.00888889	0.0177778	0
0.3775	0.00888889	0	0.00888889	0.0177778	0
0.378	0.0133333	0	0.00888889	0.0177778	0
0.3785	0.00888889	0	0.00888889	0.0177778	0
0.379	0.00888889	0	0.00888889	0.0177778	0
0.3795	0.00888889	0	0.00888889	0.0177778	0
0.38	0.00888889	0	0.00888889	0.0177778	0
0.3805	0.00888889	0	0.00888889	0.0222222	0
0.381	0.00888889	0	0.00888889	0.0177778	0
0.3815	0.00888889	0	0.00888889	0.0222222	0
0.382	0.00888889	0	0.00444444	0.0177778	0
0.3825	0.00888889	0	0.00888889	0.0222222	0
0.383	0.00888889	0	0.00888889	0.0222222	0
0.3835	0.00888889	0	0.00888889	0.0222222	0
0.384	0.00888889	0	0.00888889	0.0222222	0
0.3845	0.00888889	0	0.00888889	0.0222222	0
0.385	0.00888889	0	0.00888889	0.0177778	0
0.3855	0.00888889	0	0.00888889	0.0177778	0
0.386	0.00888889	0	0.00888889	0.0177778	0
0.3865	0.00888889	0	0.00888889	0.0177778	0
0.387	0.00888889	0	0.00888889	0.0177778	0
0.3875	0.00888889	0	0.00888889	0.0177778	0
0.388	0.00888889	0	0.00888889	0.0177778	0
0.3885	0.00888889	0	0.00888889	0.0177778	0
0.389	0.00888889	0	0.00888889	0.0177778	0
0.3895	0.00888889	0	0.00888889	0.0222222	0
0.39	0.00888889	0	0.00888889	0.0266667	0
0.3905	0.00888889	0	0.00888889	0.0222222	0
0.391	0.00888889	0	0.00888889	0.0266667	0
0.3915	0.00888889	0	0.00888889	0.0266667	0
0.392	0.00888889	0	0.00888889	0.0266667	0
0.3925	0.00888889	0	0.00888889	0.0266667	0
0.393	0.00888889	0	0.00888889	0.0266667	0
0.3935	0.00888889	0	0.00888889	0.0266667	0
0.394	0.00888889	0	0.00888889	0.0222222	0
0.3945	0.00888889	0	0.00888889	0.0266667	0
0.395	0.00888889	0	0.00888889	0.0266667	0
0.3955	0.00888889	0	0.00888889	0.0266667	0
0.396	0.00888889	0	0.00888889	0.0266667	0
0.3965	0.00444444	0	0.00888889	0.0266667	0
0.397	0.00444444	0	0.00888889	0.0266667	0
0.3975	0.00444444	0	0.00888889	0.0266667	0
0.398	0.00444444	0	0.0133333	0.0222222	0
0.3985	0.00444444	0	0.00888889	0.0266667	0
0.399	0.00444444	0	0.0133333	0.0266667	0
0.3995	0.00888889	0	0.0133333	0.0266667	0
0.4	0.00444444	0	0.0133333	0.0266667	0
0.4005	0.00444444	0	0.0133333	0.0222222	0
0.401	0.00444444	0	0.0133333	0.0266667	0
0.4015	0.00444444	0	0.0133333	0.0222222	0
0.402	0.00444444	0	0.0133333	0.0266667	0
0.4025	0.00888889	0	0.0133333	0.0266667	0
0.403	0.00444444	0	0.00888889	0.0266667	0
0.4035	0.00444444	0	0.0133333	0.0266667	0
0.404	0.00444444	0	0.0133333	0.0222222	0
0.4045	0.00444444	0	0.0133333	0.0266667	0
0.405	0.00444444	0	0.0133333	0.0266667	0
0.4055	0.00444444	0	0.0133333	0.0266667	0
0.406	0.00444444	0	0.0133333	0.0266667	0
0.4065	0.00444444	0	0.0133333	0.0266667	0
0.407	0.00444444	0	0.0133333	0.0266667	0
0.4075	0.00444444	0	0.0133333	0.0222222	0
0.408	0.00444444	0	0.0133333	0.0222222	0
0.4085	0.00444444	0	0.0133333	0.0222222	0
0.409	0.00444444	0	0.0133333	0.0222222	0
0.4095	0.00444444	0	0.0133333	0.0222222	0
0.41	0.00444444	0	0.0133333	0.0222222	0
0.4105	0.00444444	0	0.0133333	0.0222222	0
0.411	0.00444444	0	0.0133333	0.0222222	0
0.4115	0.00444444	0	0.0133333	0.0222222	0
0.412	0.00444444	0	0.0133333	0.0222222	0
0.4125	0.00444444	0	0.0133333	0.0222222	0
0.413	0.00444444	0	0.0133333	0.0222222	0
0.4135	0.00444444	0	0.0133333	0.0222222	0
0.414	0.00444444	0	0.0133333	0.0222222	0
0.4145	0.00444444	0	0.0133333	0.0222222	0
0.415	0.00444444	0	0.0133333	0.0222222	0
0.4155	0.00444444	0	0.00888889	0.0222222	0
0.416	0.00444444	0	0.0133333	0.0222222	0
0.4165	0.00444444	0	0.0133333	0.0222222	0
0.417	0.00444444	0.00444444	0.00888889	0.0222222	0
0.4175	0.00444444	0	0.0133333	0.0222222	0
0.418	0.00444444	0	0.0133333	0.0266667	0
0.4185	0.00444444	0	0.0133333	0.0266667	0
0.419	0.00444444	0	0.0133333	0.0266667	0
0.4195	0.00444444	0	0.0133333	0.0266667	0
0.42	0.00444444	0	0.00888889	0.0266667	0
0.4205	0.00444444	0	0.0133333	0.0222222	0
0.421	0.00444444	0	0.0177778	0.0222222	0
0.4215	0.00444444	0	0.0133333	0.0266667	0
0.422	0.00444444	0	0.0177778	0.0266667	0
0.4225	0.00444444	0	0.0177778	0.0266667	0
0.423	0.00444444	0	0.0177778	0.0266667	0
0.4235	0.00444444	0	0.0177778	0.0266667	0
0.424	0.00444444	0	0.0177778	0.0266667	0
0.4245	0.00444444	0	0.0177778	0.0266667	0
0.425	0.00444444	0	0.0177778	0.0266667	0
0.4255	0.00444444	0	0.0177778	0.0266667	0
0.426	0.00444444	0	0.0133333	0.0266667	0
0.4265	0.00444444	0	0.0177778	0.0266667	0
0.427	0.00444444	0	0.0177778	0.0266667	0
0.4275	0.00444444	0	0.0177778	0.0266667	0
0.428	0.00444444	0	0.0177778	0.0266667	0
0.4285	0.00444444	0	0.0177778	0.0266667	0
0.429	0.00444444	0	0.0177778	0.0266667	0
0.4295	0.00444444	0	0.0133333	0.0177778	0
0.43	0.00444444	0	0.0133333	0.0266667	0
0.4305	0.00444444	0	0.0177778	0.0266667	0
0.431	0.00444444	0	0.0177778	0.0266667	0
0.4315	0.00444444	0	0.0222222	0.0266667	0
0.432	0.00444444	0	0.0266667	0.0266667	0
0.4325	0.00444444	0	0.0266667	0.0266667	0
0.433	0.00444444	0	0.0177778	0.0266667	0
0.4335	0.00444444	0	0.0266667	0.0266667	0
0.434	0.00444444	0	0.0222222	0.0266667	0
0.4345	0.00444444	0	0.0266667	0.0266667	0
0.435	0.00444444	0	0.0266667	0.0266667	0
0.4355	0.00444444	0	0.0266667	0.0266667	0
0.436	0.00444444	0	0.0266667	0.0266667	0
0.4365	0.00888889	0	0.0222222	0.0266667	0
0.437	0.00444444	0	0.0222222	0.0266667	0
0.4375	0.00444444	0	0.0177778	0.0266667	0
0.438	0.00444444	0	0.0177778	0.0222222	0
0.4385	0.00444444	0	0.0222222	0.0266667	0
0.439	0.00888889	0	0.0222222	0.0266667	0
0.4395	0.00888889	0	0.0222222	0.0266667	0
0.44	0.00444444	0	0.0222222	0.0266667	0
0.4405	0.00444444	0	0.0222222	0.0266667	0
0.441	0.00444444	0	0.0177778	0.0266667	0
0.4415	0.00888889	0	0.0222222	0.0266667	0
0.442	0.00888889	0	0.0177778	0.0266667	0
0.4425	0.00444444	0	0.0222222	0.0266667	0
0.443	0.00444444	0	0.0177778	0.0266667	0
0.4435	0.00444444	0	0.0222222	0.0266667	0
0.444	0.00444444	0	0.0222222	0.0266667	0
0.4445	0.00444444	0	0.0222222	0.0266667	0
0.445	0.00444444	0	0.0222222	0.0266667	0
0.4455	0.00444444	0	0.0177778	0.0266667	0
0.446	0.00444444	0	0.0222222	0.0266667	0
0.4465	0.00444444	0	0.0222222	0.0266667	0
0.447	0.00444444	0	0.0222222	0.0266667	0
0.4475	0.00444444	0	0.0222222	0.0266667	0
0.448	0.00444444	0	0.0177778	0.0266667	0
0.4485	0.00444444	0	0.0222222	0.0266667	0
0.449	0.00444444	0	0.0177778	0.0266667	0
0.4495	0.00444444	0	0.00888889	0.0266667	0
0.45	0.00444444	0	0.0133333	0.0266667	0
0.4505	0.00444444	0	0.0133333	0.0266667	0
0.451	0.00444444	0	0.00888889	0.0266667	0
0.4515	0.00444444	0	0.0133333	0.0311111	0
0.452	0.00444444	0	0.0133333	0.0311111	0
0.4525	0.00444444	0	0.0133333	0.0311111	0
0.453	0.00444444	0	0.0133333	0.0311111	0
0.4535	0.00444444	0	0.0133333	0.0311111	0
0.454	0.00444444	0	0.0133333	0.0311111	0
0.4545	0.00444444	0	0.0133333	0.0311111	0
0.455	0.00444444	0	0.0133333	0.0266667	0
0.4555	0.00444444	0	0.0133333	0.0311111	0
0.456	0.00444444	0	0.00444444	0.0222222	0
0.4565	0.00444444	0	0.0133333	0.0311111	0
0.457	0.00444444	0	0.0133333	0.0311111	0
0.4575	0.00444444	0	0.00888889	0.0266667	0
0.458	0.00444444	0	0.0133333	0.0311111	0
0.4585	0.00444444	0	0.0133333	0.0311111	0
0.459	0	0	0.0133333	0.0311111	0
0.4595	0.00444444	0	0.0133333	0.0311111	0
0.46	0.00444444	0	0.0133333	0.0222222	0
0.4605	0.00444444	0	0.0133333	0.0311111	0
0.461	0.00444444	0	0.0133333	0.0311111	0
0.4615	0.00444444	0	0.0133333	0.0311111	0
0.462	0.00444444	0	0.0133333	0.0311111	0
0.4625	0.00444444	0	0.0133333	0.0311111	0
0.463	0.00444444	0	0.0133333	0.0311111	0
0.4635	0.00444444	0	0.0133333	0.0311111	0
0.464	0.00444444	0	0.0177778	0.0311111	0
0.4645	0.00444444	0	0.0133333	0.0311111	0
0.465	0.00444444	0	0.0133333	0.0311111	0
0.4655	0.00444444	0	0.00888889	0.0311111	0
0.466	0.00444444	0	0.0133333	0.0266667	0
0.4665	0.00444444	0	0.0133333	0.0311111	0
0.467	0.00444444	0	0.0133333	0.0311111	0
0.4675	0.00444444	0	0.0133333	0.0311111	0
0.468	0.00444444	0	0.0133333	0.0311111	0
0.4685	0.00444444	0	0.0133333	0.0311111	0
0.469	0.00444444	0	0.00888889	0.0311111	0
0.4695	0.00444444	0	0.00888889	0.0311111	0
0.47	0.00444444	0	0.0133333	0.0311111	0
0.4705	0.00444444	0	0.0133333	0.0311111	0
0.471	0.00444444	0	0.00444444	0.0311111	0
0.4715	0.00444444	0	0.0133333	0.0266667	0
0.472	0.00444444	0	0.00888889	0.0355556	0
0.4725	0.00444444	0	0.00888889	0.0355556	0
0.473	0.00444444	0	0.00888889	0.0355556	0
0.4735	0.00444444	0	0.00888889	0.0355556	0
0.474	0.00444444	0	0.00888889	0.0355556	0
0.4745	0.00444444	0	0.00888889	0.0266667	0
0.475	0.00444444	0	0.00888889	0.0355556	0
0.4755	0.00444444	0	0.00888889	0.0355556	0
0.476	0.00444444	0	0.00888889	0.0355556	0
0.4765	0.00444444	0	0.00888889	0.0355556	0
0.477	0.00444444	0	0.00888889	0.0355556	0
0.4775	0.00444444	0	0.00888889	0.0355556	0
0.478	0.00444444	0	0.00888889	0.0355556	0
0.4785	0.00444444	0	0.00888889	0.0355556	0
0.479	0.00444444	0	0.00888889	0.0355556	0
0.4795	0.00444444	0	0.00888889	0.0355556	0
0.48	0.00444444	0	0.00888889	0.0355556	0
0.4805	0.00444444	0	0.00888889	0.0355556	0
0.481	0.00444444	0	0.00888889	0.0355556	0
0.4815	0.00444444	0	0.00888889	0.0355556	0.00444444
0.482	0.00444444	0	0.0133333	0.0355556	0.00444444
0.4825	0.00444444	0	0.0133333	0.0355556	0.00444444
0.483	0.00444444	0	0.0133333	0.0355556	0.00444444
0.4835	0.00444444	0	0.0133333	0.0222222	0.00444444
0.484	0.00444444	0	0.0133333	0.0355556	0.00444444
0.4845	0.00444444	0	0.0133333	0.0355556	0.00444444
0.485	0.00444444	0	0.0177778	0.0355556	0.00444444
0.4855	0.00444444	0	0.0177778	0.0355556	0.00444444
0.486	0.00444444	0	0.0177778	0.0355556	0.00444444
0.4865	0.00444444	0	0.0177778	0.0355556	0.00444444
0.487	0.00444444	0	0.0177778	0.0355556	0.00444444
0.4875	0.00888889	0	0.0177778	0.0355556	0.00444444
0.488	0.00444444	0	0.0177778	0.0266667	0.00444444
0.4885	0.00888889	0	0.0177778	0.0355556	0.00444444
0.489	0.00888889	0	0.0177778	0.0266667	0.00444444
0.4895	0.00888889	0	0.0177778	0.0355556	0.00444444
0.49	0.00888889	0	0.0177778	0.0355556	0.00444444
0.4905	0.00888889	0	0.0177778	0.0355556	0.00444444
0.491	0.00888889	0	0.0177778	0.0355556	0.00444444
0.4915	0.00444444	0	0.0177778	0.0355556	0.00444444
0.492	0.00444444	0	0.0177778	0.0355556	0.00444444
0.4925	0.00444444	0	0.0177778	0.0355556	0.00444444
0.493	0.00444444	0	0.0177778	0.0355556	0.00444444
0.4935	0.00444444	0	0.0177778	0.0355556	0.00444444
0.494	0.00444444	0	0.0133333	0.0355556	0.00444444
0.4945	0.00444444	0	0.0177778	0.0355556	0.00444444
0.495	0.00444444	0	0.0177778	0.0355556	0.00444444
0.4955	0.00444444	0	0.0177778	0.0355556	0.00444444
0.496	0.00444444	0	0.0222222	0.0355556	0.00444444
0.4965	0.00444444	0	0.0222222	0.0355556	0.00444444
0.497	0.00444444	0	0.0222222	0.0355556	0.00444444
0.4975	0.00444444	0	0.0222222	0.0355556	0.00444444
0.498	0.00444444	0	0.0222222	0.0355556	0.00444444
0.4985	0.00444444	0	0.0222222	0.0355556	0.00444444
0.499	0.00444444	0	0.0222222	0.0355556	0.00444444
0.4995	0.00444444	0	0.0177778	0.0355556	0.00444444
0.5	0.00444444	0	0.0177778	0.0355556	0.00444444
0.5005	0.00444444	0	0.0177778	0.0355556	0.00444444
0.501	0.00444444	0	0.0177778	0.0355556	0.00444444
0.5015	0.00444444	0	0.0177778	0.0311111	0.00444444
0.502	0.00444444	0	0.0177778	0.0355556	0.00444444
0.5025	0.00444444	0	0.0177778	0.0355556	0.00444444
0.503	0.00444444	0	0.0177778	0.0355556	0.00444444
0.5035	0.00444444	0	0.0177778	0.0355556	0.00444444
0.504	0.00444444	0	0.0177778	0.0355556	0.00444444
0.5045	0.00444444	0	0.0133333	0.0355556	0.00444444
0.505	0.00444444	0	0.0177778	0.0355556	0.00444444
0.5055	0.00444444	0	0.0177778	0.0355556	0.00444444
0.506	0.00444444	0	0.0177778	0.0355556	0.00444444
0.5065	0.00444444	0	0.0177778	0.0311111	0.00444444
0.507	0.00444444	0	0.0133333	0.0355556	0.00444444
0.5075	0.00444444	0	0.0177778	0.0355556	0.00444444
0.508	0.00444444	0	0.0133333	0.0355556	0.00444444
0.5085	0.00444444	0	0.0177778	0.0355556	0.00444444
0.509	0.00444444	0	0.0177778	0.0355556	0.00444444
0.5095	0.00444444	0	0.0177778	0.0355556	0.00444444
0.51	0.00444444	0	0.0177778	0.0355556	0.00444444
0.5105	0.00444444	0	0.0177778	0.0355556	0.00444444
0.511	0.00888889	0	0.0177778	0.0355556	0.00444444
0.5115	0.00444444	0	0.0177778	0.0355556	0.00444444
0.512	0.00444444	0	0.0177778	0.0355556	0.00444444
0.5125	0.00444444	0	0.0177778	0.0355556	0.00444444
0.513	0.00444444	0	0.0177778	0.0355556	0.00444444
0.5135	0.00444444	0	0.0177778	0.0355556	0.00444444
0.514	0.00444444	0	0.0177778	0.0311111	0.00444444
0.5145	0.00444444	0	0.0133333	0.0355556	0.00444444
0.515	0.00444444	0	0.0133333	0.0355556	0.00444444
0.5155	0.00444444	0	0.0177778	0.0355556	0.00444444
0.516	0.00444444	0	0.0133333	0.0355556	0.00444444
0.5165	0.00444444	0	0.0177778	0.0355556	0.00444444
0.517	0.00444444	0	0.0177778	0.0355556	0.00444444
0.5175	0.00444444	0	0.0177778	0.0355556	0.00444444
0.518	0.00444444	0	0.0177778	0.0355556	0.00444444
0.5185	0.00444444	0	0.0177778	0.0355556	0.00444444
0.519	0.00444444	0	0.0133333	0.0355556	0.00444444
0.5195	0.00444444	0	0.0177778	0.0355556	0.00444444
0.52	0.00444444	0	0.0177778	0.0355556	0.00444444
0.5205	0.00444444	0	0.0177778	0.0355556	0.00444444
0.521	0.00444444	0	0.0177778	0.0355556	0.00444444
0.5215	0.00444444	0	0.0133333	0.0355556	0.00444444
0.522	0.00444444	0	0.0177778	0.0311111	0.00444444
0.5225	0.00444444	0	0.0177778	0.0355556	0.00444444
0.523	0.00444444	0	0.0177778	0.0355556	0.00444444
0.5235	0.00444444	0	0.0177778	0.0355556	0.00444444
0.524	0.00444444	0	0.0177778	0.0311111	0.00444444
0.5245	0.00444444	0	0.0133333	0.0355556	0
0.525	0.00444444	0	0.0177778	0.0355556	0.00444444
0.5255	0.00444444	0	0.0177778	0.0355556	0.00444444
0.526	0.00444444	0	0.0177778	0.0311111	0.00444444
0.5265	0.00444444	0	0.0133333	0.0311111	0
0.527	0.00444444	0	0.0177778	0.0355556	0.00444444
0.5275	0.00444444	0	0.0177778	0.0355556	0.00444444
0.528	0.00444444	0	0.0133333	0.0355556	0.00444444
0.5285	0.00444444	0	0.0177778	0.0311111	0.00444444
0.529	0.00444444	0	0.0177778	0.0355556	0.00444444
0.5295	0.00444444	0	0.0177778	0.0355556	0.00444444
0.53	0.00444444	0	0.0177778	0.0222222	0.00444444
0.5305	0.00444444	0	0.0177778	0.0355556	0.00444444
0.531	0.00444444	0	0.0133333	0.0311111	0
0.5315	0.00444444	0	0.0177778	0.0355556	0.00444444
0.532	0.00444444	0	0.0177778	0.0311111	0.00444444
0.5325	0.00444444	0	0.0177778	0.0355556	0.00444444
0.533	0.00444444	0	0.0177778	0.0355556	0.00444444
0.5335	0.00444444	0	0.0177778	0.0355556	0.00444444
0.534	0.00444444	0	0.0177778	0.0355556	0.00444444
0.5345	0.00444444	0	0.0177778	0.0355556	0.00444444
0.535	0.00444444	0	0.0177778	0.0355556	0.00444444
0.5355	0.00444444	0	0.0177778	0.0355556	0.00444444
0.536	0.00444444	0	0.0177778	0.0355556	0.00444444
0.5365	0.00444444	0	0.0177778	0.0355556	0.00444444
0.537	0.00444444	0	0.0177778	0.0355556	0.00444444
0.5375	0.00444444	0	0.0177778	0.0355556	0.00444444
0.538	0.00444444	0	0.0177778	0.0355556	0.00444444
0.5385	0.00444444	0	0.0177778	0.0355556	0.00444444
0.539	0.00444444	0	0.0133333	0.0355556	0.00444444
0.5395	0.00444444	0	0.0177778	0.0355556	0.00444444
0.54	0.00444444	0	0.0177778	0.0355556	0.00444444
0.5405	0.00444444	0	0.0177778	0.0355556	0.00444444
0.541	0.00444444	0	0.0133333	0.0355556	0.00444444
0.5415	0.00444444	0	0.0177778	0.0355556	0.00444444
0.542	0.00444444	0	0.0133333	0.0355556	0.00444444
0.5425	0.00444444	0	0.0177778	0.0355556	0.00444444
0.543	0.00444444	0	0.0177778	0.0355556	0.00444444
0.5435	0.00444444	0	0.0177778	0.0355556	0.00444444
0.544	0.00444444	0	0.0177778	0.0355556	0.00444444
0.5445	0.00444444	0	0.0177778	0.0355556	0.00444444
0.545	0.00444444	0	0.0177778	0.0355556	0.00444444
0.5455	0.00444444	0	0.0177778	0.0355556	0.00444444
0.546	0.00444444	0	0.0133333	0.0355556	0.00444444
0.5465	0.00444444	0	0.0133333	0.0311111	0.00444444
0.547	0.00444444	0	0.0177778	0.0266667	0.00444444
0.5475	0.00444444	0	0.0177778	0.0355556	0.00444444
0.548	0.00444444	0	0.0177778	0.0355556	0.00444444
0.5485	0.00444444	0	0.0177778	0.0355556	0.00444444
0.549	0.00444444	0	0.0177778	0.0355556	0.00444444
0.5495	0.00444444	0	0.0177778	0.0355556	0.00444444
0.55	0.00444444	0	0.0177778	0.0355556	0.00444444
0.5505	0.00444444	0	0.0177778	0.0355556	0.00444444
0.551	0.00444444	0	0.0177778	0.0355556	0.00444444
0.5515	0.00444444	0	0.0177778	0.0355556	0.00444444
0.552	0.00444444	0	0.0177778	0.0355556	0.00444444
0.5525	0.00444444	0	0.0177778	0.0355556	0.00444444
0.553	0.00444444	0	0.0177778	0.0355556	0.00444444
0.5535	0.00444444	0	0.0177778	0.0355556	0.00444444
0.554	0.00444444	0	0.0177778	0.0355556	0.00444444
0.5545	0.00444444	0	0.0177778	0.0266667	0.00444444
0.555	0.00444444	0	0.0133333	0.0355556	0.00444444
0.5555	0.00444444	0	0.0177778	0.0355556	0.00444444
0.556	0.00444444	0	0.0177778	0.0355556	0.00444444
0.5565	0.00444444	0	0.0177778	0.0355556	0.00444444
0.557	0.00444444	0	0.0177778	0.0355556	0.00444444
0.5575	0.00444444	0	0.0177778	0.0355556	0.00444444
0.558	0.00444444	0	0.0177778	0.0355556	0.00444444
0.5585	0.00444444	0	0.0177778	0.0355556	0.00444444
0.559	0.00444444	0	0.0177778	0.0355556	0.00444444
0.5595	0.00444444	0	0.0177778	0.0355556	0.00444444
0.56	0.00888889	0	0.0177778	0.0355556	0.00444444
0.5605	0.00444444	0	0.0177778	0.0355556	0.00444444
0.561	0.00444444	0	0.0177778	0.0355556	0.00444444
0.5615	0.00444444	0	0.0177778	0.0355556	0.00888889
0.562	0.00444444	0	0.0177778	0.0355556	0.00888889
0.5625	0.00444444	0	0.0222222	0.0355556	0.00888889
0.563	0.00444444	0	0.0222222	0.0355556	0.00444444
0.5635	0.00444444	0	0.0222222	0.0355556	0.00444444
0.564	0.00444444	0	0.0177778	0.0355556	0.00444444
0.5645	0.00444444	0	0.0177778	0.0355556	0.00444444
0.565	0.00444444	0	0.0177778	0.0266667	0.00444444
0.5655	0.00444444	0	0.0133333	0.0355556	0
0.566	0.00444444	0	0.0177778	0.0355556	0.00444444
0.5665	0.00444444	0	0.0177778	0.0355556	0.00444444
0.567	0.00444444	0	0.0177778	0.0355556	0.00444444
0.5675	0.00444444	0	0.0177778	0.0355556	0.00444444
0.568	0.00444444	0	0.0133333	0.0355556	0
0.5685	0.00444444	0	0.0177778	0.0311111	0.00444444
0.569	0.00444444	0	0.0177778	0.0355556	0.00444444
0.5695	0.00444444	0	0.0177778	0.0355556	0.00444444
0.57	0.00444444	0	0.0177778	0.0355556	0.00444444
0.5705	0.00444444	0	0.0177778	0.0355556	0.00444444
0.571	0.00444444	0	0.0177778	0.0311111	0.00444444
0.5715	0.00444444	0	0.0177778	0.0355556	0.00444444
0.572	0.00444444	0	0.0133333	0.0355556	0.00444444
0.5725	0.00444444	0	0.0177778	0.0355556	0.00444444
0.573	0.00444444	0	0.0177778	0.0355556	0.00444444
0.5735	0.00444444	0	0.0177778	0.0355556	0.00444444
0.574	0.00444444	0	0.0177778	0.0355556	0.00444444
0.5745	0.00444444	0	0.0177778	0.0355556	0.00444444
0.575	0.00444444	0	0.0177778	0.0355556	0.00444444
0.5755	0.00444444	0	0.0177778	0.0355556	0.00444444
0.576	0.00444444	0	0.0177778	0.0355556	0.00444444
0.5765	0.00444444	0	0.0177778	0.0355556	0.00444444
0.577	0.00444444	0	0.0177778	0.0355556	0.00444444
0.5775	0.00444444	0	0.0177778	0.0355556	0.00444444
0.578	0.00444444	0	0.0177778	0.0355556	0.00444444
0.5785	0.00444444	0	0.0177778	0.0355556	0.00444444
0.579	0.00444444	0	0.0177778	0.0355556	0.00444444
0.5795	0.00444444	0	0.0133333	0.0355556	0.00444444
0.58	0.00444444	0	0.0177778	0.0355556	0.00444444
0.5805	0.00444444	0	0.0133333	0.0355556	0.00444444
0.581	0.00444444	0	0.0177778	0.0355556	0.00444444
0.5815	0.00444444	0	0.0177778	0.0355556	0.00444444
0.582	0.00444444	0	0.0177778	0.0355556	0.00444444
0.5825	0.00444444	0	0.0177778	0.0355556	0.00444444
0.583	0.00444444	0	0.0177778	0.0355556	0.00444444
0.5835	0.00444444	0	0.0177778	0.0355556	0.00444444
0.584	0.00444444	0	0.0177778	0.0355556	0.00444444
0.5845	0.00444444	0	0.0177778	0.0311111	0.00444444
0.585	0.00444444	0	0.0177778	0.0311111	0.00444444
0.5855	0.00444444	0	0.0177778	0.0355556	0.00444444
0.586	0.00444444	0	0.0177778	0.0355556	0.00444444
0.5865	0.00444444	0	0.0177778	0.0355556	0.00444444
0.587	0.00444444	0	0.0177778	0.0355556	0.00444444
0.5875	0.00444444	0	0.0177778	0.0355556	0.00444444
0.588	0.00444444	0	0.0177778	0.0355556	0.00444444
0.5885	0.00444444	0	0.00888889	0.0355556	0
0.589	0.00444444	0	0.0177778	0.0355556	0.00444444
0.5895	0.00444444	0	0.0133333	0.0311111	0.00444444
0.59	0.00444444	0	0.0177778	0.0355556	0.00444444
0.5905	0.00444444	0	0.0177778	0.0355556	0.00444444
0.591	0.00444444	0	0.0177778	0.0355556	0.00444444
0.5915	0.00444444	0	0.0177778	0.0355556	0.00444444
0.592	0.00444444	0	0.0177778	0.0355556	0.00444444
0.5925	0.00444444	0	0.0177778	0.0355556	0.00444444
0.593	0.00444444	0	0.0177778	0.0355556	0.00444444
0.5935	0.00444444	0	0.0177778	0.0355556	0.00444444
0.594	0.00444444	0	0.0222222	0.0355556	0.00444444
0.5945	0.00444444	0	0.0177778	0.0355556	0.00444444
0.595	0.00444444	0	0.0177778	0.0311111	0.00444444
0.5955	0.00444444	0	0.0133333	0.0355556	0
0.596	0.00444444	0	0.0177778	0.0311111	0.00888889
0.5965	0.00444444	0	0.0177778	0.0311111	0.00888889
0.597	0.00444444	0	0.0133333	0.0311111	0.00888889
0.5975	0.00444444	0	0.0133333	0.0311111	0.00888889
0.598	0.00444444	0	0.0177778	0.0266667	0.00888889
0.5985	0.00444444	0	0.0177778	0.0311111	0.00888889
0.599	0.00444444	0	0.0177778	0.0311111	0.00888889
0.5995	0.00444444	0	0.0177778	0.0311111	0.00888889
0.6	0.00444444	0	0.0177778	0.0311111	0.00888889
0.6005	0.00444444	0	0.0177778	0.0311111	0.00888889
0.601	0.00444444	0	0.0177778	0.0311111	0.00888889
0.6015	0.00444444	0	0.0177778	0.0311111	0.00888889
0.602	0.00444444	0	0.0177778	0.0311111	0.00888889
0.6025	0.00444444	0	0.0177778	0.0311111	0.00888889
0.603	0.00444444	0	0.0133333	0.0311111	0.00888889
0.6035	0.00444444	0	0.0222222	0.0311111	0.00444444
0.604	0.00444444	0	0.0222222	0.0266667	0.00888889
0.6045	0.00444444	0	0.0177778	0.0311111	0.00888889
0.605	0.00444444	0	0.0177778	0.0266667	0.00888889
0.6055	0.00444444	0	0.0177778	0.0311111	0.00888889
0.606	0.00444444	0	0.0177778	0.0177778	0.00888889
0.6065	0.00444444	0	0.0133333	0.0311111	0.00444444
0.607	0.00444444	0	0.0133333	0.0311111	0.00888889
0.6075	0.00444444	0	0.0177778	0.0311111	0.00888889
0.608	0.00444444	0	0.0177778	0.0311111	0.00888889
0.6085	0.00444444	0	0.0177778	0.0311111	0.00888889
0.609	0.00444444	0	0.0133333	0.0311111	0.00888889
0.6095	0.00444444	0	0.0177778	0.0311111	0.00888889
0.61	0.00444444	0	0.0177778	0.0311111	0.00888889
0.6105	0.00444444	0	0.0177778	0.0311111	0.00888889
0.611	0.00444444	0	0.0177778	0.0311111	0.00888889
0.6115	0.00444444	0	0.0177778	0.0311111	0.00888889
0.612	0.00444444	0	0.0177778	0.0311111	0.00888889
0.6125	0.00444444	0	0.0177778	0.0311111	0.00888889
0.613	0.00444444	0	0.0177778	0.0222222	0.00888889
0.6135	0.00444444	0	0.0177778	0.0311111	0.00888889
0.614	0.00444444	0	0.0177778	0.0266667	0.00888889
0.6145	0.00444444	0	0.0177778	0.0311111	0.00888889
0.615	0.00444444	0	0.0177778	0.0311111	0.00444444
0.6155	0.00444444	0	0.0177778	0.0311111	0.00888889
0.616	0.00444444	0	0.0177778	0.0311111	0.00888889
0.6165	0.00444444	0	0.0133333	0.0266667	0.00888889
0.617	0.00444444	0	0.0177778	0.0311111	0.00888889
0.6175	0.00444444	0	0.0177778	0.0311111	0.00888889
0.618	0.00444444	0	0.0177778	0.0311111	0.00888889
0.6185	0.00444444	0	0.0177778	0.0311111	0.00888889
0.619	0.00444444	0	0.0177778	0.0311111	0.00888889
0.6195	0.00444444	0	0.0177778	0.0311111	0.00888889
0.62	0.00444444	0	0.0133333	0.0311111	0.00888889
0.6205	0.00444444	0	0.0177778	0.0311111	0.00888889
0.621	0.00444444	0	0.0177778	0.0311111	0.00888889
0.6215	0.00444444	0	0.0177778	0.0311111	0.00888889
0.622	0.00444444	0	0.0177778	0.0311111	0.00888889
0.6225	0.00444444	0	0.0177778	0.0311111	0.00888889
0.623	0.00444444	0	0.0133333	0.0311111	0.00444444
0.6235	0.00444444	0	0.0177778	0.0311111	0.00888889
0.624	0.00444444	0	0.0177778	0.0311111	0.00888889
0.6245	0.00444444	0	0.0177778	0.0311111	0.00888889
0.625	0.00444444	0	0.0177778	0.0266667	0.00888889
0.6255	0.00444444	0	0.0222222	0.0311111	0.00888889
0.626	0.00444444	0	0.0222222	0.0311111	0.00888889
0.6265	0.00444444	0	0.0177778	0.0311111	0.00888889
0.627	0.00444444	0	0.0177778	0.0311111	0.00888889
0.6275	0.00444444	0	0.0133333	0.0311111	0.00888889
0.628	0.00444444	0	0.0177778	0.0311111	0.00888889
0.6285	0.00444444	0	0.0133333	0.0311111	0.00888889
0.629	0.00444444	0	0.0222222	0.0311111	0.00888889
0.6295	0.00444444	0	0.0222222	0.0311111	0.00888889
0.63	0.00444444	0	0.0177778	0.0222222	0.00444444
0.6305	0.00444444	0	0.0222222	0.0311111	0.00888889
0.631	0.00444444	0	0.0222222	0.0311111	0.00888889
0.6315	0.00444444	0	0.0222222	0.0311111	0.00888889
0.632	0.00444444	0	0.0177778	0.0311111	0.00888889
0.6325	0.00444444	0	0.0222222	0.0311111	0.00888889
0.633	0.00444444	0	0.0177778	0.0311111	0.00888889
0.6335	0.00444444	0	0.0177778	0.0311111	0.00888889
0.634	0.00444444	0	0.0177778	0.0311111	0.00888889
0.6345	0.00444444	0	0.0177778	0.0311111	0.00888889
0.635	0.00444444	0	0.0177778	0.0311111	0.00888889
0.6355	0.00444444	0	0.0133333	0.0311111	0.00888889
0.636	0.00444444	0	0.0177778	0.0311111	0.00888889
0.6365	0.00444444	0	0.0177778	0.0311111	0.00888889
0.637	0.00444444	0	0.0133333	0.0311111	0.00888889
0.6375	0.00444444	0	0.00888889	0.0311111	0.00888889
0.638	0.00444444	0.00444444	0.0133333	0.0311111	0.00888889
0.6385	0.00444444	0	0.0133333	0.0311111	0.00888889
0.639	0.00444444	0.00444444	0.0133333	0.0311111	0.00888889
0.6395	0.00444444	0	0.0133333	0.0311111	0.00888889
0.64	0.00444444	0	0.00888889	0.0311111	0.00444444
0.6405	0.00444444	0	0.0133333	0.0311111	0.00888889
0.641	0.00444444	0	0.0133333	0.0311111	0.00888889
0.6415	0.00444444	0	0.0133333	0.0311111	0.00888889
0.642	0.00444444	0	0.0133333	0.0311111	0.00888889
0.6425	0.00444444	0	0.00888889	0.0311111	0.00888889
0.643	0.00444444	0	0.0133333	0.0311111	0.00888889
0.6435	0.00444444	0	0.00888889	0.0266667	0.00888889
0.644	0.00444444	0	0.0133333	0.0311111	0.00888889
0.6445	0.00444444	0	0.0133333	0.0311111	0.00888889
0.645	0.00444444	0	0.0133333	0.0311111	0.00888889
0.6455	0.00444444	0	0.0133333	0.0311111	0.00888889
0.646	0.00444444	0	0.0133333	0.0311111	0.00888889
0.6465	0.00444444	0	0.0133333	0.0311111	0.00888889
0.647	0.00444444	0	0.0133333	0.0311111	0.00888889
0.6475	0.00444444	0	0.0133333	0.0311111	0.00888889
0.648	0.00444444	0	0.0133333	0.0311111	0.00888889
0.6485	0.00444444	0	0.0177778	0.0311111	0.00888889
0.649	0.00444444	0	0.0177778	0.0311111	0.00888889
0.6495	0.00444444	0	0.0177778	0.0311111	0.00888889
0.65	0.00444444	0	0.0177778	0.0311111	0.00888889
0.6505	0.00444444	0	0.0133333	0.0311111	0.00444444
0.651	0.00444444	0	0.0133333	0.0311111	0.00888889
0.6515	0.00444444	0	0.0133333	0.0311111	0.00888889
0.652	0.00444444	0	0.0177778	0.0311111	0.00888889
0.6525	0.00444444	0	0.0177778	0.0311111	0.00888889
0.653	0.00444444	0	0.0177778	0.0311111	0.00888889
0.6535	0.00444444	0	0.0177778	0.0311111	0.00888889
0.654	0.00444444	0	0.0177778	0.0311111	0.00888889
0.6545	0.00444444	0	0.0177778	0.0266667	0.00888889
0.655	0.00444444	0	0.0177778	0.0311111	0.00888889
0.6555	0.00444444	0	0.0177778	0.0311111	0.00888889
0.656	0.00444444	0	0.0177778	0.0311111	0.00888889
0.6565	0.00444444	0	0.0177778	0.0311111	0.00888889
0.657	0.00444444	0	0.0177778	0.0311111	0.00888889
0.6575	0.00444444	0	0.0177778	0.0311111	0.00888889
0.658	0.00444444	0	0.0177778	0.0311111	0.00888889
0.6585	0.00444444	0	0.0177778	0.0311111	0.00888889
0.659	0.00444444	0	0.0177778	0.0311111	0.00888889
0.6595	0.00444444	0	0.0177778	0.0311111	0.00888889
0.66	0.00444444	0	0.0177778	0.0311111	0.00888889
0.6605	0.00444444	0	0.0177778	0.0311111	0.00888889
0.661	0.00444444	0	0.0177778	0.0311111	0.00888889
0.6615	0.00444444	0	0.0177778	0.0311111	0.00888889
0.662	0.00444444	0	0.0177778	0.0311111	0.00888889
0.6625	0.00444444	0	0.0177778	0.0311111	0.0133333
0.663	0.00444444	0	0.0177778	0.0311111	0.00888889
0.6635	0.00444444	0	0.0177778	0.0311111	0.00888889
0.664	0.00444444	0	0.0177778	0.0311111	0.00888889
0.6645	0.00444444	0	0.0177778	0.0311111	0.00888889
0.665	0.00444444	0	0.0177778	0.0311111	0.00888889
0.6655	0.00444444	0	0.0177778	0.0311111	0.00888889
0.666	0.00444444	0	0.0177778	0.0311111	0.00888889
0.6665	0.00444444	0	0.0177778	0.0266667	0.00888889
0.667	0.00444444	0	0.0177778	0.0311111	0.00888889
0.6675	0.00444444	0	0.0177778	0.0311111	0.00888889
0.668	0.00444444	0	0.0177778	0.0311111	0.00888889
0.6685	0.00444444	0	0.0177778	0.0311111	0.00888889
0.669	0.00444444	0	0.0177778	0.0311111	0.00888889
0.6695	0.00444444	0	0.0177778	0.0311111	0.00888889
0.67	0.00444444	0	0.0177778	0.0311111	0.00888889
0.6705	0.00444444	0	0.0177778	0.0311111	0.00888889
0.671	0.00444444	0	0.0177778	0.0311111	0.00888889
0.6715	0.00444444	0	0.0177778	0.0311111	0.00888889
0.672	0.00444444	0	0.0177778	0.0311111	0.00888889
0.6725	0.00444444	0	0.0177778	0.0311111	0.00888889
0.673	0.00444444	0	0.0133333	0.0311111	0.00888889
0.6735	0.00444444	0	0.0177778	0.0311111	0.00888889
0.674	0.00444444	0	0.0177778	0.0311111	0.00888889
0.6745	0.00444444	0	0.0177778	0.0311111	0.00888889
0.675	0.00444444	0	0.0177778	0.0311111	0.00888889
0.6755	0.00444444	0	0.0177778	0.0311111	0.00888889
0.676	0.00444444	0	0.0177778	0.0222222	0.00888889
0.6765	0.00444444	0	0.0177778	0.0311111	0.00888889
0.677	0.00444444	0	0.0222222	0.0311111	0.00888889
0.6775	0.00444444	0	0.0222222	0.0311111	0.00888889
0.678	0.00444444	0	0.0222222	0.0311111	0.00888889
0.6785	0.00444444	0	0.0222222	0.0311111	0.00888889
0.679	0.00444444	0	0.0222222	0.0311111	0.00888889
0.6795	0.00444444	0	0.0222222	0.0311111	0.00888889
0.68	0.00444444	0	0.0222222	0.0311111	0.00888889
0.6805	0.00444444	0	0.0222222	0.0311111	0.00888889
0.681	0.00444444	0	0.0177778	0.0311111	0.00888889
0.6815	0.00444444	0	0.0222222	0.0311111	0.00888889
0.682	0.00444444	0	0.0222222	0.0311111	0.00888889
0.6825	0.00444444	0	0.0222222	0.0311111	0.00888889
0.683	0.00444444	0	0.0177778	0.0311111	0.00888889
0.6835	0.00444444	0	0.0177778	0.0311111	0.00888889
0.684	0.00444444	0	0.0177778	0.0311111	0.00888889
0.6845	0.00444444	0	0.0222222	0.0311111	0.00888889
0.685	0.00888889	0	0.0222222	0.0311111	0.00888889
0.6855	0.00444444	0	0.0222222	0.0311111	0.00888889
0.686	0.00444444	0	0.0222222	0.0311111	0.00888889
0.6865	0.00444444	0	0.0222222	0.0311111	0.00888889
0.687	0.00444444	0	0.0222222	0.0311111	0.00888889
0.6875	0.00444444	0	0.0222222	0.0311111	0.00888889
0.688	0.00444444	0	0.0222222	0.0311111	0.00888889
0.6885	0.00444444	0	0.0222222	0.0311111	0.00888889
0.689	0.00444444	0	0.0177778	0.0266667	0.00444444
0.6895	0.00444444	0	0.0222222	0.0311111	0.00888889
0.69	0.00444444	0	0.0222222	0.0311111	0.00888889
0.6905	0.00444444	0	0.0222222	0.0311111	0.00888889
0.691	0.00444444	0	0.0222222	0.0311111	0.00888889
0.6915	0.00444444	0	0.0222222	0.0311111	0.00888889
0.692	0.00444444	0	0.0177778	0.0311111	0.00444444
0.6925	0.00444444	0	0.0222222	0.0311111	0.00888889
0.693	0.00444444	0	0.0222222	0.0311111	0.00888889
0.6935	0.00444444	0	0.0222222	0.0311111	0.00888889
0.694	0.00444444	0	0.0222222	0.0266667	0.00888889
0.6945	0.00444444	0	0.0222222	0.0311111	0.00888889
0.695	0.00444444	0	0.0222222	0.0311111	0.00888889
0.6955	0.00444444	0	0.0177778	0.0311111	0.00888889
0.696	0.00444444	0	0.0222222	0.0311111	0.00888889
0.6965	0.00444444	0	0.0222222	0.0311111	0.00888889
0.697	0.00444444	0	0.0222222	0.0311111	0.00888889
0.6975	0.00444444	0	0.0222222	0.0311111	0.00888889
0.698	0.00444444	0	0.0222222	0.0311111	0.00888889
0.6985	0.00444444	0	0.0222222	0.0311111	0.00444444
0.699	0.00444444	0	0.0222222	0.0311111	0.00888889
0.6995	0.00444444	0	0.0222222	0.0311111	0.00888889
0.7	0.00444444	0	0.0222222	0.0222222	0.00888889
0.7005	0.00444444	0	0.0177778	0.0311111	0.00888889
0.701	0.00444444	0	0.0222222	0.0311111	0.00888889
0.7015	0.00444444	0	0.0222222	0.0311111	0.00888889
0.702	0.00444444	0	0.0222222	0.0311111	0.00888889
0.7025	0.00444444	0	0.0222222	0.0311111	0.00888889
0.703	0.00444444	0	0.0222222	0.0311111	0.00888889
0.7035	0.00444444	0	0.0222222	0.0311111	0.00888889
0.704	0.00444444	0	0.0177778	0.0311111	0.00888889
0.7045	0.00444444	0	0.0177778	0.0311111	0.00888889
0.705	0.00444444	0	0.0222222	0.0311111	0.00888889
0.7055	0.00444444	0	0.0222222	0.0311111	0.00888889
0.706	0.00444444	0	0.0222222	0.0311111	0.00888889
0.7065	0.00444444	0	0.0177778	0.0311111	0.00888889
0.707	0.00444444	0	0.0222222	0.0311111	0.00888889
0.7075	0.00444444	0	0.0222222	0.0311111	0.00888889
0.708	0.00444444	0	0.0222222	0.0311111	0.00888889
0.7085	0.00444444	0	0.0222222	0.0311111	0.00888889
0.709	0.00444444	0	0.0222222	0.0311111	0.00888889
0.7095	0.00444444	0	0.0222222	0.0266667	0.00888889
0.71	0.00444444	0	0.0222222	0.0311111	0.00888889
0.7105	0.00888889	0	0.0222222	0.0311111	0.00888889
0.711	0.00888889	0	0.0222222	0.0311111	0.00888889
0.7115	0.00444444	0	0.0222222	0.0311111	0.00888889
0.712	0.00888889	0	0.0222222	0.0311111	0.00888889
0.7125	0.0133333	0	0.0222222	0.0311111	0.00888889
0.713	0.00888889	0	0.0177778	0.0311111	0.00888889
0.7135	0.00888889	0	0.0222222	0.0311111	0.00888889
0.714	0.00888889	0	0.0222222	0.0311111	0.00888889
0.7145	0.00888889	0	0.0222222	0.0311111	0.00888889
0.715	0.00888889	0	0.0222222	0.0311111	0.00888889
0.7155	0.00888889	0	0.0222222	0.0311111	0.00888889
0.716	0.00888889	0	0.0222222	0.0311111	0.00888889
0.7165	0.00888889	0	0.0222222	0.0311111	0.00888889
0.717	0.00888889	0	0.0222222	0.0311111	0.00888889
0.7175	0.00888889	0	0.0177778	0.0311111	0.00444444
0.718	0.00444444	0	0.0177778	0.0311111	0.00888889
0.7185	0.00888889	0	0.0222222	0.0311111	0.00888889
0.719	0.0133333	0	0.0177778	0.0222222	0.00888889
0.7195	0.00888889	0	0.0222222	0.0311111	0.00888889
0.72	0.00444444	0	0.0222222	0.0311111	0.00888889
0.7205	0.00444444	0	0.0222222	0.0311111	0.00888889
0.721	0.00444444	0	0.0222222	0.0311111	0.00888889
0.7215	0.00444444	0	0.0222222	0.0311111	0.00888889
0.722	0.00444444	0	0.0222222	0.0311111	0.00888889
0.7225	0.00444444	0	0.0222222	0.0311111	0.00888889
0.723	0.00444444	0	0.0177778	0.0311111	0.00888889
0.7235	0.00444444	0	0.0222222	0.0311111	0.00888889
0.724	0.00444444	0	0.0177778	0.0311111	0.00888889
0.7245	0.00444444	0	0.0222222	0.0311111	0.00888889
0.725	0.00444444	0	0.0222222	0.0311111	0.00888889
0.7255	0.00444444	0	0.0222222	0.0311111	0.00888889
0.726	0.00444444	0	0.0177778	0.0311111	0.00888889
0.7265	0.00444444	0	0.0222222	0.0311111	0.00888889
0.727	0.00444444	0	0.0222222	0.0311111	0.00888889
0.7275	0.00444444	0	0.0222222	0.0311111	0.00888889
0.728	0.00444444	0	0.0222222	0.0311111	0.00888889
0.7285	0.00444444	0	0.0222222	0.0311111	0.00888889
0.729	0.00444444	0	0.0222222	0.0311111	0.00888889
0.7295	0.00444444	0	0.0222222	0.0311111	0.00888889
0.73	0.00444444	0	0.0222222	0.0311111	0.00888889
0.7305	0.00444444	0	0.0222222	0.0311111	0.00888889
0.731	0.00444444	0	0.0222222	0.0311111	0.00888889
0.7315	0.00444444	0	0.0222222	0.0266667	0.00888889
0.732	0.00444444	0	0.0222222	0.0311111	0.00888889
0.7325	0.00444444	0	0.0222222	0.0311111	0.00888889
0.733	0.00444444	0	0.0222222	0.0311111	0.00888889
0.7335	0.00444444	0	0.0222222	0.0311111	0.00888889
0.734	0.00888889	0	0.0222222	0.0311111	0.00888889
0.7345	0.00444444	0	0.0222222	0.0311111	0.00444444
0.735	0.00444444	0	0.0222222	0.0311111	0.00888889
0.7355	0.00888889	0	0.0222222	0.0311111	0.00888889
0.736	0.00444444	0	0.0177778	0.0266667	0.00888889
0.7365	0.00444444	0	0.0222222	0.0311111	0.00888889
0.737	0.00444444	0	0.0222222	0.0355556	0.00888889
0.7375	0.00444444	0	0.0222222	0.0355556	0.00888889
0.738	0.00444444	0	0.0222222	0.0444444	0.00888889
0.7385	0.00444444	0	0.0222222	0.0311111	0.00888889
0.739	0.00444444	0	0.0222222	0.0311111	0.00888889
0.7395	0.00444444	0	0.0222222	0.0355556	0.00888889
0.74	0.00444444	0	0.0222222	0.0311111	0.00888889
0.7405	0.00444444	0	0.0222222	0.0444444	0.00888889
0.741	0.00444444	0	0.0222222	0.0355556	0.00888889
0.7415	0.00444444	0	0.0222222	0.0355556	0.00888889
0.742	0.00444444	0	0.0222222	0.0355556	0.00888889
0.7425	0.00444444	0	0.0222222	0.0355556	0.00888889
0.743	0.00444444	0	0.0177778	0.0355556	0.00888889
0.7435	0.00444444	0	0.0222222	0.0355556	0.00888889
0.744	0.00444444	0	0.0222222	0.0355556	0.00888889
0.7445	0.00444444	0	0.0222222	0.0355556	0.00888889
0.745	0.00444444	0	0.0222222	0.0355556	0.00888889
0.7455	0.00444444	0	0.0222222	0.0355556	0.00888889
0.746	0.00444444	0	0.0222222	0.0355556	0.00888889
0.7465	0.00444444	0	0.0222222	0.0355556	0.00888889
0.747	0.00444444	0	0.0222222	0.0355556	0.00888889
0.7475	0.00444444	0	0.0222222	0.0355556	0.00888889
0.748	0.00444444	0	0.0222222	0.0355556	0.00888889
0.7485	0.00444444	0	0.0222222	0.0355556	0.00888889
0.749	0.00444444	0	0.0222222	0.0355556	0.00888889
0.7495	0.00444444	0	0.0222222	0.0311111	0.00888889
0.75	0.00444444	0	0.0222222	0.0355556	0.00888889
0.7505	0.00888889	0	0.0177778	0.0355556	0.00888889
0.751	0.00444444	0	0.0222222	0.0311111	0.00444444
0.7515	0.00444444	0	0.0222222	0.0355556	0.00888889
0.752	0.00444444	0	0.0222222	0.0355556	0.00888889
0.7525	0.00444444	0	0.0177778	0.0355556	0.00888889
0.753	0.00444444	0	0.0222222	0.0355556	0.00888889
0.7535	0.00444444	0	0.0222222	0.0355556	0.00888889
0.754	0.00444444	0	0.0222222	0.0355556	0.00888889
0.7545	0.00444444	0	0.0222222	0.0355556	0.00888889
0.755	0.00444444	0	0.0133333	0.0355556	0.00888889
0.7555	0.00444444	0	0.0222222	0.0355556	0.00888889
0.756	0.00444444	0	0.0222222	0.0444444	0.00888889
0.7565	0.00444444	0	0.0222222	0.0355556	0.00888889
0.757	0.00444444	0	0.0222222	0.0266667	0.00888889
0.7575	0.00444444	0	0.0222222	0.0355556	0.00888889
0.758	0.00444444	0	0.0133333	0.0355556	0.00888889
0.7585	0.00444444	0	0.0222222	0.0355556	0.00888889
0.759	0.00444444	0	0.0222222	0.0311111	0.00888889
0.7595	0.00444444	0	0.0222222	0.0355556	0.00888889
0.76	0.00444444	0	0.0222222	0.0355556	0.00888889
0.7605	0.00444444	0	0.0177778	0.0355556	0.00888889
0.761	0.00444444	0	0.0177778	0.0355556	0.00888889
0.7615	0.00444444	0	0.0177778	0.0355556	0.00888889
0.762	0.00444444	0	0.0222222	0.0355556	0.00888889
0.7625	0.00444444	0	0.0222222	0.0355556	0.00888889
0.763	0.00444444	0	0.0222222	0.0355556	0.00888889
0.7635	0.00444444	0	0.0222222	0.0355556	0.00888889
0.764	0.00444444	0	0.0222222	0.0355556	0.00888889
0.7645	0.00444444	0	0.0222222	0.0355556	0.00888889
0.765	0.00444444	0	0.0222222	0.0355556	0.00888889
0.7655	0.00444444	0	0.0222222	0.0355556	0.00888889
0.766	0.00444444	0	0.0222222	0.0355556	0.00888889
0.7665	0.00444444	0	0.0222222	0.0355556	0.00888889
0.767	0.00444444	0	0.0177778	0.0355556	0.00888889
0.7675	0.00444444	0	0.0133333	0.0266667	0.00888889
0.768	0.00444444	0	0.0177778	0.0355556	0.00888889
0.7685	0.00444444	0	0.0133333	0.0355556	0.00888889
0.769	0.00444444	0	0.0177778	0.0355556	0.00888889
0.7695	0.00444444	0	0.0177778	0.0355556	0.00888889
0.77	0.00444444	0	0.0177778	0.0355556	0.00888889
0.7705	0.00444444	0	0.0177778	0.0355556	0.00888889
0.771	0.00444444	0	0.0177778	0.0355556	0.00888889
0.7715	0.00444444	0	0.0177778	0.0355556	0.00888889
0.772	0.00444444	0	0.0177778	0.0355556	0.00888889
0.7725	0.00444444	0	0.0177778	0.0355556	0.00888889
0.773	0.00444444	0	0.0177778	0.0355556	0.00888889
0.7735	0.00444444	0	0.0177778	0.0355556	0.00888889
0.774	0.00444444	0	0.0177778	0.0355556	0.00888889
0.7745	0.00444444	0	0.0177778	0.0355556	0.00888889
0.775	0.00444444	0	0.0177778	0.0355556	0.00888889
0.7755	0.00444444	0	0.0177778	0.0355556	0.00888889
0.776	0.00444444	0	0.0177778	0.0355556	0.00888889
0.7765	0.0133333	0	0.0177778	0.0355556	0.00888889
0.777	0.00444444	0	0.0177778	0.0355556	0.00888889
0.7775	0.00444444	0	0.0177778	0.0355556	0.00888889
0.778	0.00444444	0	0.0177778	0.0355556	0.00888889
0.7785	0.00444444	0	0.0133333	0.0355556	0.00888889
0.779	0.00444444	0	0.0177778	0.0355556	0.00888889
0.7795	0.00444444	0	0.0177778	0.0355556	0.00888889
0.78	0.00444444	0	0.0177778	0.0355556	0.00888889
0.7805	0.00444444	0	0.0133333	0.0355556	0.00444444
0.781	0.00444444	0	0.0177778	0.0355556	0.00888889
0.7815	0.00444444	0	0.0177778	0.0355556	0.00888889
0.782	0.00444444	0	0.0177778	0.0355556	0.00888889
0.7825	0.00444444	0	0.0177778	0.0355556	0.00888889
0.783	0.00444444	0	0.0177778	0.0355556	0.00888889
0.7835	0.00444444	0	0.0177778	0.0355556	0.00888889
0.784	0.00444444	0	0.00888889	0.0355556	0.00444444
0.7845	0.00444444	0	0.0177778	0.0355556	0.00888889
0.785	0.00444444	0	0.0177778	0.0355556	0.00888889
0.7855	0.00444444	0	0.0177778	0.0355556	0.00888889
0.786	0.00444444	0	0.0177778	0.0355556	0.00888889
0.7865	0.00444444	0	0.0177778	0.0355556	0.00888889
0.787	0.00444444	0	0.0177778	0.0355556	0.00888889
0.7875	0.00444444	0	0.0177778	0.0355556	0.00888889
0.788	0.00888889	0	0.0133333	0.0266667	0.00888889
0.7885	0.00888889	0	0.0177778	0.0355556	0.00888889
0.789	0.00888889	0	0.0222222	0.0355556	0.00888889
0.7895	0.00444444	0	0.0222222	0.0311111	0.00888889
0.79	0.00444444	0	0.0222222	0.0311111	0.00888889
0.7905	0.00444444	0	0.0222222	0.0355556	0.00888889
0.791	0.00444444	0	0.0222222	0.0355556	0.00888889
0.7915	0.00444444	0	0.0222222	0.0311111	0.00888889
0.792	0.00444444	0	0.0222222	0.0355556	0.00888889
0.7925	0.00444444	0	0.0133333	0.0355556	0.00444444
0.793	0.00444444	0	0.0222222	0.0355556	0.00888889
0.7935	0.00444444	0	0.0266667	0.0355556	0.00888889
0.794	0.00444444	0	0.0266667	0.0311111	0.00888889
0.7945	0.00444444	0	0.0266667	0.0355556	0.00888889
0.795	0.00444444	0	0.0266667	0.0355556	0.00888889
0.7955	0.00444444	0	0.0266667	0.0355556	0.00888889
0.796	0.00444444	0	0.0266667	0.0355556	0.00888889
0.7965	0.00444444	0	0.0266667	0.0355556	0.00888889
0.797	0.00444444	0	0.0266667	0.0355556	0.00888889
0.7975	0.00444444	0	0.0222222	0.0355556	0.00888889
0.798	0.00444444	0	0.0177778	0.0311111	0.00888889
0.7985	0.00444444	0	0.0177778	0.0311111	0.0133333
0.799	0.00444444	0	0.0222222	0.0311111	0.00888889
0.7995	0.00444444	0	0.0222222	0.0311111	0.0177778
0.8	0.00444444	0	0.0177778	0.0311111	0.0177778
0.8005	0.00444444	0	0.0222222	0.0311111	0.00888889
0.801	0.00444444	0	0.0222222	0.0311111	0.0133333
0.8015	0.00444444	0	0.0222222	0.0266667	0.0133333
0.802	0.00444444	0	0.0222222	0.0266667	0.0133333
0.8025	0.00444444	0	0.0222222	0.0311111	0.0133333
0.803	0.00444444	0	0.0222222	0.0311111	0.0133333
0.8035	0.00444444	0	0.0222222	0.0311111	0.0133333
0.804	0.00444444	0	0.0222222	0.0311111	0.00888889
0.8045	0.00444444	0	0.0222222	0.0311111	0.0133333
0.805	0.00444444	0	0.0222222	0.0311111	0.0133333
0.8055	0.00444444	0	0.0222222	0.0311111	0.0133333
0.806	0.00444444	0	0.0222222	0.0311111	0.0133333
0.8065	0.00888889	0	0.0222222	0.0311111	0.0133333
0.807	0.00444444	0	0.0222222	0.0311111	0.0133333
0.8075	0.00888889	0	0.0222222	0.0311111	0.0133333
0.808	0.00888889	0	0.0222222	0.0311111	0.0133333
0.8085	0.00888889	0	0.0222222	0.0311111	0.0133333
0.809	0.00888889	0	0.0222222	0.0311111	0.0133333
0.8095	0.00888889	0	0.0222222	0.0311111	0.0133333
0.81	0.00888889	0	0.0222222	0.0311111	0.0133333
0.8105	0.00444444	0	0.0177778	0.0311111	0.0133333
0.811	0.00888889	0	0.0222222	0.0311111	0.0133333
0.8115	0.00444444	0	0.0222222	0.0311111	0.0133333
0.812	0.00888889	0	0.0222222	0.0311111	0.0133333
0.8125	0.00444444	0	0.0177778	0.0266667	0.0133333
0.813	0.00444444	0	0.0177778	0.0266667	0.00888889
0.8135	0.00888889	0	0.0177778	0.0311111	0.0133333
0.814	0.00888889	0	0.0177778	0.0311111	0.0133333
0.8145	0.00888889	0	0.0222222	0.0311111	0.0133333
0.815	0.00888889	0	0.0222222	0.0311111	0.0133333
0.8155	0.00888889	0	0.0222222	0.0311111	0.0133333
0.816	0.00888889	0	0.0222222	0.0311111	0.0133333
0.8165	0.00444444	0	0.0266667	0.0311111	0.0177778
0.817	0.00444444	0	0.0177778	0.0266667	0.00888889
0.8175	0.00888889	0	0.0222222	0.0311111	0.0133333
0.818	0.00444444	0	0.0222222	0.0311111	0.0133333
0.8185	0.00444444	0	0.0222222	0.0311111	0.0133333
0.819	0.00444444	0	0.0177778	0.0266667	0.0133333
0.8195	0.00444444	0	0.0222222	0.0311111	0.0133333
0.82	0.00444444	0	0.0222222	0.0311111	0.0133333
0.8205	0.00444444	0	0.0222222	0.0311111	0.0133333
0.821	0.00444444	0	0.0222222	0.0311111	0.0133333
0.8215	0.00444444	0	0.0222222	0.0266667	0.0133333
0.822	0.00888889	0	0.0222222	0.0311111	0.0133333
0.8225	0.00444444	0	0.0222222	0.0311111	0.0133333
0.823	0.00444444	0	0.0222222	0.0311111	0.0133333
0.8235	0.00444444	0	0.0177778	0.0311111	0.0133333
0.824	0.00444444	0	0.0222222	0.0311111	0.0133333
0.8245	0.00444444	0	0.0222222	0.04	0.0133333
0.825	0.00444444	0	0.0222222	0.0311111	0.0133333
0.8255	0.00444444	0	0.0222222	0.0355556	0.0133333
0.826	0.00444444	0	0.0222222	0.0311111	0.0133333
0.8265	0.00444444	0	0.0222222	0.0311111	0.0133333
0.827	0.00444444	0	0.0177778	0.0266667	0.0133333
0.8275	0.00444444	0	0.0222222	0.0311111	0.0133333
0.828	0.00444444	0	0.0222222	0.0311111	0.0133333
0.8285	0.00444444	0	0.0222222	0.0311111	0.0133333
0.829	0.00444444	0	0.0177778	0.0311111	0.00888889
0.8295	0.00444444	0	0.0222222	0.0311111	0.00888889
0.83	0.00444444	0	0.0222222	0.0311111	0.0133333
0.8305	0.00444444	0	0.0222222	0.0311111	0.0133333
0.831	0.00444444	0	0.0222222	0.0311111	0.0133333
0.8315	0.00444444	0	0.0222222	0.0311111	0.0133333
0.832	0.00444444	0	0.0222222	0.0311111	0.0133333
0.8325	0.00444444	0	0.0222222	0.0311111	0.0133333
0.833	0.00444444	0	0.0222222	0.0311111	0.0133333
0.8335	0.00444444	0	0.0222222	0.0311111	0.0133333
0.834	0.00444444	0	0.0222222	0.0311111	0.0133333
0.8345	0.00444444	0	0.0133333	0.0311111	0.0133333
0.835	0.00444444	0	0.0177778	0.0311111	0.0133333
0.8355	0.00444444	0	0.0222222	0.0311111	0.0133333
0.836	0.00444444	0	0.0222222	0.0311111	0.0133333
0.8365	0.00444444	0	0.0222222	0.0311111	0.0133333
0.837	0.00444444	0	0.0222222	0.0311111	0.00888889
0.8375	0.00444444	0	0.0222222	0.0355556	0.00888889
0.838	0.00444444	0	0.0222222	0.0355556	0.00888889
0.8385	0.00444444	0	0.0222222	0.0355556	0.00888889
0.839	0.00444444	0	0.0222222	0.0355556	0.00888889
0.8395	0.00444444	0	0.0222222	0.0355556	0.00888889
0.84	0.00444444	0	0.0222222	0.0355556	0.00888889
0.8405	0.00444444	0	0.0222222	0.0355556	0.00888889
0.841	0.00444444	0	0.0222222	0.0355556	0.00888889
0.8415	0.00444444	0	0.0133333	0.0355556	0.00888889
0.842	0.00444444	0	0.0222222	0.0355556	0.00888889
0.8425	0.00444444	0	0.0222222	0.0355556	0.00888889
0.843	0.00444444	0	0.0222222	0.0355556	0.00888889
0.8435	0.00444444	0	0.0177778	0.0355556	0.00888889
0.844	0.00444444	0	0.0222222	0.0355556	0.00888889
0.8445	0.00444444	0	0.0222222	0.0355556	0.00888889
0.845	0.00444444	0	0.0222222	0.0355556	0.00888889
0.8455	0.00444444	0	0.0222222	0.0355556	0.00888889
0.846	0.00444444	0	0.0222222	0.0266667	0.00888889
0.8465	0.00444444	0	0.0177778	0.0311111	0.00888889
0.847	0.00444444	0	0.0222222	0.0355556	0.00888889
0.8475	0.00444444	0	0.0222222	0.0355556	0.00888889
0.848	0.00444444	0	0.0222222	0.0355556	0.00888889
0.8485	0.00444444	0	0.0222222	0.0355556	0.00888889
0.849	0.00444444	0	0.0222222	0.0355556	0.00888889
0.8495	0.00444444	0	0.0222222	0.0355556	0.00888889
0.85	0.00444444	0	0.0222222	0.04	0.00888889
0.8505	0.00444444	0	0.0222222	0.0355556	0.00888889
0.851	0.00444444	0	0.0222222	0.04	0.00888889
0.8515	0.00444444	0	0.0177778	0.04	0.00444444
0.852	0.00444444	0	0.0222222	0.04	0.00888889
0.8525	0.00444444	0	0.0222222	0.04	0.00888889
0.853	0.00444444	0	0.0222222	0.04	0.00888889
0.8535	0.00444444	0	0.0266667	0.04	0.00888889
0.854	0.00444444	0	0.0266667	0.04	0.00888889
0.8545	0.00444444	0	0.0266667	0.04	0.00888889
0.855	0.00444444	0	0.0222222	0.04	0.00888889
0.8555	0.00444444	0	0.0266667	0.04	0.00888889
0.856	0.00444444	0	0.0222222	0.04	0.00888889
0.8565	0.00444444	0	0.0266667	0.04	0.00888889
0.857	0.00444444	0	0.0222222	0.04	0.00444444
0.8575	0.00444444	0	0.0266667	0.04	0.00888889
0.858	0.00444444	0	0.0266667	0.04	0.00888889
0.8585	0.00444444	0	0.0222222	0.04	0.00888889
0.859	0.00444444	0	0.0222222	0.04	0.00444444
0.8595	0.00444444	0	0.0266667	0.04	0.00888889
0.86	0.00444444	0	0.0222222	0.0355556	0.00888889
0.8605	0.00444444	0	0.0222222	0.04	0.00444444
0.861	0.00444444	0	0.0222222	0.04	0.00444444
0.8615	0.00444444	0	0.0222222	0.04	0.00888889
0.862	0.00444444	0	0.0222222	0.04	0.00888889
0.8625	0.00444444	0	0.0266667	0.04	0.00888889
0.863	0.00444444	0	0.0266667	0.04	0.00888889
0.8635	0.00444444	0	0.0266667	0.04	0.00888889
0.864	0.00444444	0	0.0266667	0.04	0.00888889
0.8645	0.00444444	0	0.0222222	0.0355556	0.00444444
0.865	0.00444444	0	0.0222222	0.04	0.00888889
0.8655	0.00444444	0	0.0266667	0.04	0.00888889
0.866	0.00444444	0	0.0266667	0.04	0.00888889
0.8665	0.00444444	0	0.0266667	0.04	0.00888889
0.867	0.00888889	0	0.0266667	0.04	0.00888889
0.8675	0.00444444	0	0.0266667	0.04	0.00888889
0.868	0.00444444	0	0.0266667	0.04	0.00888889
0.8685	0.00444444	0	0.0266667	0.04	0.00888889
0.869	0.00444444	0	0.0266667	0.04	0.00888889
0.8695	0.00444444	0	0.0311111	0.0355556	0.00888889
0.87	0.00444444	0	0.0222222	0.04	0.00888889
0.8705	0.00444444	0	0.0177778	0.04	0.00444444
0.871	0.00444444	0	0.0266667	0.04	0.00888889
0.8715	0.00444444	0	0.0266667	0.04	0.00888889
0.872	0.00444444	0	0.0222222	0.04	0.00888889
0.8725	0.00444444	0	0.0266667	0.04	0.00888889
0.873	0.00444444	0	0.0266667	0.04	0.00888889
0.8735	0.00444444	0	0.0266667	0.04	0.00888889
0.874	0.00444444	0	0.0222222	0.04	0.00888889
0.8745	0.00444444	0	0.0266667	0.04	0.00888889
0.875	0.00444444	0	0.0266667	0.0311111	0.00888889
0.8755	0.00444444	0	0.0222222	0.04	0.00888889
0.876	0.00444444	0	0.0266667	0.04	0.00888889
0.8765	0.00444444	0	0.0222222	0.04	0.00888889
0.877	0.00444444	0	0.0266667	0.04	0.00888889
0.8775	0.00444444	0	0.0266667	0.04	0.00888889
0.878	0.00888889	0	0.0266667	0.04	0.00888889
0.8785	0.00444444	0	0.0266667	0.04	0.00888889
0.879	0.00444444	0	0.0222222	0.04	0.00888889
0.8795	0.00444444	0	0.0266667	0.04	0.00888889
0.88	0.00444444	0	0.0266667	0.04	0.00888889
0.8805	0.00444444	0	0.0222222	0.04	0.00888889
0.881	0.00444444	0	0.0266667	0.04	0.00888889
0.8815	0.00444444	0	0.0266667	0.04	0.00888889
0.882	0.00444444	0	0.0266667	0.04	0.00888889
0.8825	0.00444444	0	0.0266667	0.04	0.00888889
0.883	0.00444444	0	0.0266667	0.04	0.00888889
0.8835	0.00444444	0	0.0266667	0.04	0.00888889
0.884	0.00444444	0	0.0266667	0.04	0.00888889
0.8845	0.00444444	0	0.0266667	0.04	0.00888889
0.885	0.00444444	0	0.0266667	0.04	0.00888889
0.8855	0.00444444	0	0.0222222	0.04	0.00888889
0.886	0.00444444	0	0.0222222	0.04	0.00888889
0.8865	0.00444444	0	0.0177778	0.04	0.00888889
0.887	0.00444444	0	0.0222222	0.0355556	0.00444444
0.8875	0.00444444	0	0.0266667	0.04	0.00888889
0.888	0.00444444	0	0.0266667	0.04	0.00888889
0.8885	0.00444444	0	0.0222222	0.04	0.00888889
0.889	0.00444444	0	0.0222222	0.0355556	0.00888889
0.8895	0.00444444	0	0.0266667	0.04	0.00888889
0.89	0.00444444	0	0.0266667	0.04	0.00888889
0.8905	0.00444444	0	0.0266667	0.04	0.00888889
0.891	0.00444444	0	0.0222222	0.04	0.00888889
0.8915	0.00444444	0	0.0266667	0.04	0.00888889
0.892	0.00444444	0	0.0266667	0.04	0.00888889
0.8925	0.00444444	0	0.0266667	0.04	0.00888889
0.893	0.00444444	0	0.0266667	0.0355556	0.00888889
0.8935	0.00444444	0	0.0266667	0.04	0.00888889
0.894	0.00444444	0	0.0222222	0.04	0.00888889
0.8945	0.00444444	0	0.0266667	0.04	0.00888889
0.895	0.00888889	0	0.0266667	0.04	0.00888889
0.8955	0.00888889	0	0.0222222	0.04	0.00888889
0.896	0.00888889	0	0.0266667	0.04	0.00888889
0.8965	0.00444444	0	0.0311111	0.04	0.00888889
0.897	0.00444444	0	0.0266667	0.04	0.00888889
0.8975	0.00444444	0	0.0355556	0.04	0.00888889
0.898	0.00444444	0	0.0311111	0.04	0.00888889
0.8985	0.00444444	0	0.0355556	0.04	0.00888889
0.899	0.00444444	0	0.0355556	0.04	0.00888889
0.8995	0.00444444	0	0.0355556	0.04	0.00888889
0.9	0.00888889	0	0.0355556	0.04	0.00888889
0.9005	0.00444444	0	0.0355556	0.0355556	0.00888889
0.901	0.00444444	0	0.0355556	0.04	0.00888889
0.9015	0.00444444	0	0.0355556	0.04	0.00888889
0.902	0.00888889	0	0.0355556	0.04	0.00888889
0.9025	0.00888889	0	0.0355556	0.04	0.00888889
0.903	0.00888889	0	0.0311111	0.04	0.00888889
0.9035	0.00444444	0	0.0355556	0.04	0.00888889
0.904	0.00444444	0	0.0355556	0.04	0.00888889
0.9045	0.00888889	0	0.0266667	0.04	0.00888889
0.905	0.00888889	0	0.0311111	0.04	0.00888889
0.9055	0.00444444	0	0.0311111	0.04	0.00888889
0.906	0.00444444	0	0.0311111	0.0355556	0.00888889
0.9065	0.00444444	0	0.0311111	0.04	0.00888889
0.907	0.00444444	0	0.0311111	0.04	0.00888889
0.9075	0.00444444	0	0.0311111	0.04	0.00888889
0.908	0.00444444	0	0.0311111	0.0355556	0.00888889
0.9085	0.00444444	0	0.0311111	0.04	0.00888889
0.909	0.00444444	0	0.0266667	0.04	0.00444444
0.9095	0.00444444	0	0.0311111	0.04	0.00888889
0.91	0.00444444	0	0.0222222	0.04	0.00444444
0.9105	0.00444444	0	0.0311111	0.04	0.00888889
0.911	0.00444444	0	0.0311111	0.04	0.00888889
0.9115	0.00444444	0	0.0311111	0.04	0.00888889
0.912	0.00444444	0	0.0311111	0.04	0.00888889
0.9125	0.00444444	0	0.0266667	0.04	0.00888889
0.913	0.00444444	0	0.0311111	0.04	0.00888889
0.9135	0.00444444	0	0.0311111	0.04	0.00888889
0.914	0.00444444	0	0.0311111	0.04	0.00888889
0.9145	0.00444444	0	0.0311111	0.0311111	0.00888889
0.915	0.00444444	0	0.0311111	0.0355556	0.00888889
0.9155	0.00444444	0	0.0311111	0.04	0.00888889
0.916	0.00444444	0	0.0311111	0.04	0.00888889
0.9165	0.00444444	0	0.0222222	0.04	0.00888889
0.917	0.00444444	0	0.0266667	0.04	0.00888889
0.9175	0.00444444	0	0.0311111	0.04	0.00888889
0.918	0.00444444	0	0.0311111	0.04	0.00888889
0.9185	0.00444444	0	0.0311111	0.04	0.00888889
0.919	0.00444444	0	0.0311111	0.04	0.00888889
0.9195	0.00444444	0	0.0311111	0.04	0.00888889
0.92	0.00444444	0	0.0311111	0.04	0.00888889
0.9205	0.00444444	0	0.0311111	0.04	0.00888889
0.921	0.00444444	0	0.0311111	0.04	0.00888889
0.9215	0.00444444	0	0.0311111	0.04	0.00888889
0.922	0.00444444	0	0.0311111	0.0355556	0.00888889
0.9225	0.00444444	0	0.0311111	0.04	0.00888889
0.923	0.00444444	0	0.0266667	0.04	0.00888889
0.9235	0.00444444	0	0.0266667	0.04	0.00888889
0.924	0.00444444	0	0.0311111	0.04	0.00888889
0.9245	0.00444444	0	0.0311111	0.04	0.00888889
0.925	0.00444444	0	0.0311111	0.04	0.00888889
0.9255	0.00444444	0	0.0222222	0.04	0.00888889
0.926	0.00444444	0	0.0266667	0.04	0.00444444
0.9265	0.00444444	0	0.0222222	0.04	0.00888889
0.927	0.00444444	0	0.0266667	0.04	0.00888889
0.9275	0.00444444	0	0.0266667	0.04	0.00888889
0.928	0.00444444	0	0.0266667	0.04	0.00888889
0.9285	0.00444444	0	0.0266667	0.04	0.00888889
0.929	0.00444444	0	0.0222222	0.0355556	0.00888889
0.9295	0.00444444	0	0.0266667	0.04	0.00888889
0.93	0.00444444	0	0.0311111	0.04	0.00888889
0.9305	0.00444444	0	0.0266667	0.0311111	0.00444444
0.931	0.00444444	0	0.0266667	0.04	0.00888889
0.9315	0.00444444	0	0.0266667	0.04	0.00888889
0.932	0.00444444	0	0.0266667	0.04	0.00888889
0.9325	0.00444444	0	0.0311111	0.04	0.00888889
0.933	0.00444444	0	0.0311111	0.04	0.00888889
0.9335	0.00444444	0	0.0266667	0.04	0.00888889
0.934	0.00444444	0	0.0311111	0.04	0.00888889
0.9345	0.00444444	0	0.0266667	0.0355556	0.00888889
0.935	0.00444444	0	0.0311111	0.0355556	0.00888889
0.9355	0.00444444	0	0.0311111	0.04	0.00888889
0.936	0.00444444	0	0.0311111	0.04	0.00888889
0.9365	0.00444444	0	0.0311111	0.04	0.00888889
0.937	0.00444444	0	0.0311111	0.04	0.00888889
0.9375	0.00444444	0	0.0311111	0.04	0.00888889
0.938	0.00444444	0	0.0311111	0.04	0.00888889
0.9385	0.00444444	0	0.0311111	0.04	0.00888889
0.939	0.00444444	0	0.0311111	0.04	0.00888889
0.9395	0.00444444	0	0.0266667	0.04	0.00888889
0.94	0.00444444	0	0.0311111	0.04	0.00888889
0.9405	0.00444444	0	0.0311111	0.04	0.00888889
0.941	0.00444444	0	0.0311111	0.04	0.00888889
0.9415	0.00444444	0	0.0311111	0.04	0.00888889
0.942	0.00444444	0	0.0222222	0.0355556	0.00888889
0.9425	0.00444444	0	0.0222222	0.04	0.00888889
0.943	0.00444444	0	0.0177778	0.04	0.00888889
0.9435	0.00444444	0	0.0222222	0.04	0.00888889
0.944	0.00444444	0	0.0222222	0.04	0.00888889
0.9445	0.00444444	0	0.0222222	0.0355556	0.00444444
0.945	0.00444444	0	0.0177778	0.04	0.00888889
0.9455	0.00444444	0	0.0177778	0.04	0.00888889
0.946	0.00444444	0	0.0177778	0.0444444	0.00888889
0.9465	0.00444444	0	0.0222222	0.0444444	0.00888889
0.947	0.00444444	0	0.0222222	0.0444444	0.00888889
0.9475	0.00444444	0	0.0222222	0.0444444	0.00888889
0.948	0.00444444	0	0.0222222	0.0444444	0.00888889
0.9485	0.00444444	0	0.0177778	0.04	0.00888889
0.949	0.00444444	0	0.0177778	0.04	0.00888889
0.9495	0.00444444	0	0.0177778	0.04	0.00888889
0.95	0.00444444	0	0.0177778	0.04	0.00888889
0.9505	0.00444444	0	0.0177778	0.04	0.00888889
0.951	0.00444444	0	0.0177778	0.04	0.00888889
0.9515	0.00444444	0	0.0222222	0.0444444	0.00888889
0.952	0.00444444	0	0.0222222	0.0444444	0.00888889
0.9525	0.00444444	0	0.0222222	0.0444444	0.00888889
0.953	0.00444444	0	0.0222222	0.0444444	0.00888889
0.9535	0.00444444	0	0.0133333	0.04	0.00888889
0.954	0.00444444	0	0.0177778	0.04	0.00888889
0.9545	0.00444444	0	0.0177778	0.04	0.00888889
0.955	0.00444444	0	0.0177778	0.04	0.00888889
0.9555	0.00444444	0	0.0133333	0.0355556	0.00888889
0.956	0.00444444	0	0.0177778	0.04	0.00888889
0.9565	0.00444444	0	0.0177778	0.04	0.00888889
0.957	0.00444444	0	0.0177778	0.04	0.00888889
0.9575	0.00444444	0	0.0177778	0.04	0.00888889
0.958	0.00444444	0	0.0177778	0.0355556	0.00888889
0.9585	0.00444444	0	0.0177778	0.04	0.00888889
0.959	0.00444444	0	0.0222222	0.0444444	0.00888889
0.9595	0.00444444	0	0.0177778	0.04	0.00888889
0.96	0.00444444	0	0.0222222	0.0444444	0.00888889
0.9605	0.00444444	0	0.0222222	0.0444444	0.00888889
0.961	0.00444444	0	0.0222222	0.0444444	0.00888889
0.9615	0.00444444	0	0.0177778	0.0444444	0.00888889
0.962	0.00444444	0	0.0222222	0.0444444	0.00888889
0.9625	0.00444444	0	0.0222222	0.0444444	0.00888889
0.963	0.00444444	0	0.0222222	0.0444444	0.00888889
0.9635	0.00444444	0	0.0177778	0.0444444	0.00888889
0.964	0.00444444	0	0.0222222	0.0444444	0.00888889
0.9645	0.00444444	0	0.0222222	0.0488889	0.00888889
0.965	0.00444444	0	0.0222222	0.0488889	0.00888889
0.9655	0.00444444	0	0.0177778	0.0444444	0.00888889
0.966	0.00444444	0	0.0222222	0.0444444	0.00888889
0.9665	0.00444444	0	0.0222222	0.0444444	0.00888889
0.967	0.00444444	0	0.0222222	0.0444444	0.00888889
0.9675	0.00444444	0	0.0222222	0.0444444	0.00888889
0.968	0.00444444	0	0.0222222	0.0444444	0.00888889
0.9685	0.00444444	0	0.0222222	0.0444444	0.00888889
0.969	0.00444444	0	0.0222222	0.0444444	0.00888889
0.9695	0.00444444	0	0.0222222	0.0444444	0.00888889
0.97	0.00444444	0	0.0222222	0.0444444	0.00888889
0.9705	0.00444444	0	0.0133333	0.0444444	0.00444444
0.971	0.00444444	0	0.0177778	0.0355556	0.00888889
0.9715	0.00444444	0	0.0222222	0.0444444	0.00888889
0.972	0.00444444	0	0.0177778	0.04	0
0.9725	0.00444444	0	0.0222222	0.0444444	0.00888889
0.973	0.00444444	0	0.0266667	0.0444444	0.00888889
0.9735	0.00444444	0	0.0266667	0.0444444	0.00888889
0.974	0.00444444	0	0.0222222	0.0444444	0.00888889
0.9745	0.00444444	0	0.0177778	0.04	0.00888889
0.975	0.00444444	0	0.0222222	0.0444444	0.00888889
0.9755	0.00444444	0	0.0177778	0.0444444	0.00888889
0.976	0.00444444	0	0.0222222	0.0444444	0.00888889
0.9765	0.00444444	0	0.0222222	0.0444444	0.00888889
0.977	0.00444444	0	0.0177778	0.0444444	0.00888889
0.9775	0.00444444	0	0.0177778	0.0355556	0.00444444
0.978	0.00444444	0	0.0222222	0.0444444	0.00888889
0.9785	0.00444444	0	0.0222222	0.0444444	0.00888889
0.979	0.00444444	0	0.0222222	0.0444444	0.00888889
0.9795	0.00444444	0	0.0222222	0.0444444	0.00888889
0.98	0.00444444	0	0.0177778	0.0444444	0.00888889
0.9805	0.00444444	0	0.0222222	0.0444444	0.00888889
0.981	0.00444444	0	0.0177778	0.0444444	0.00888889
0.9815	0.00444444	0	0.0222222	0.04	0.00888889
0.982	0.00444444	0	0.0222222	0.0444444	0.00444444
0.9825	0.00444444	0	0.0222222	0.0444444	0.00888889
0.983	0.00444444	0	0.0222222	0.0444444	0.00888889
0.9835	0.00444444	0	0.0222222	0.0444444	0.00888889
0.984	0.00444444	0	0.0222222	0.04	0.00888889
0.9845	0.00444444	0	0.0222222	0.0444444	0.00888889
0.985	0.00444444	0	0.0133333	0.0444444	0.00444444
0.9855	0.00444444	0	0.0177778	0.0444444	0.00888889
0.986	0.00444444	0	0.0222222	0.0444444	0.00888889
0.9865	0.00444444	0	0.0222222	0.0444444	0.00888889
0.987	0.00444444	0	0.0222222	0.0444444	0.00888889
0.9875	0.00444444	0	0.0222222	0.0444444	0.00888889
0.988	0.00444444	0	0.0177778	0.0444444	0.00888889
0.9885	0.00444444	0	0.0222222	0.0444444	0.00888889
0.989	0.00444444	0	0.0222222	0.0444444	0.00888889
0.9895	0.00444444	0	0.0222222	0.0444444	0.00888889
0.99	0.00444444	0	0.0222222	0.0444444	0.00888889
0.9905	0.00444444	0	0.0222222	0.0444444	0.00888889
0.991	0.00444444	0	0.0222222	0.0444444	0.00888889
0.9915	0.00444444	0	0.0222222	0.04	0.00888889
0.992	0.00444444	0	0.0177778	0.0444444	0.00888889
0.9925	0.00444444	0	0.0222222	0.0444444	0.00888889
0.993	0.00444444	0	0.0222222	0.0444444	0.00888889
0.9935	0.00444444	0	0.0222222	0.0444444	0.00888889
0.994	0.00444444	0	0.0222222	0.0444444	0.00888889
0.9945	0.00444444	0	0.0222222	0.0444444	0.00888889
0.995	0.00444444	0	0.0177778	0.0355556	0.00888889
0.9955	0.00444444	0	0.0222222	0.0444444	0.00888889
0.996	0.00444444	0	0.0222222	0.0444444	0.00888889
0.9965	0.00444444	0	0.0222222	0.0444444	0.00888889
0.997	0.00444444	0	0.0222222	0.0444444	0.00888889
0.9975	0.00444444	0	0.0222222	0.04	0.00888889
0.998	0.00444444	0	0.0222222	0.0444444	0.00888889
0.9985	0.00444444	0	0.0222222	0.0444444	0.00888889
0.999	0.00444444	0	0.0222222	0.0444444	0.00888889
[truncated: 18,003 more rows]

## Sheet: panel-e
Time (ns)	3-member	4-member	5-member	6-member	7-member
0	0	0	0	0	0
0.0005	0	0	0	0	0
0.001	0	0	0	0	0
0.0015	0	0	0	0	0
0.002	0	0	0	0	0
0.0025	0	0	0	0	0
0.003	0	0	0	0	0
0.0035	0	0	0	0	0
0.004	0	0	0	0	0
0.0045	0	0	0	0	0
0.005	0	0.0047619	0	0	0
0.0055	0	0	0	0	0
0.006	0	0	0	0	0
0.0065	0	0	0	0	0
0.007	0	0	0	0	0
0.0075	0	0	0	0	0
0.008	0	0	0	0	0
0.0085	0	0	0	0	0
0.009	0	0	0	0	0
0.0095	0	0	0	0	0
0.01	0	0	0	0	0
0.0105	0	0	0	0	0
0.011	0	0	0	0	0
0.0115	0	0	0	0	0
0.012	0	0	0	0	0
0.0125	0	0	0	0	0
0.013	0	0	0	0	0
0.0135	0	0	0	0	0
0.014	0.0047619	0	0	0	0
0.0145	0	0	0	0	0
0.015	0	0	0	0	0
0.0155	0	0	0	0	0
0.016	0	0	0	0	0
0.0165	0	0	0	0	0
0.017	0	0	0	0	0
0.0175	0	0	0	0	0
0.018	0	0	0	0	0
0.0185	0	0	0	0	0
0.019	0.0047619	0	0	0	0
0.0195	0.0047619	0	0	0	0
0.02	0.0047619	0	0	0	0
0.0205	0.0047619	0	0	0	0
0.021	0.0047619	0	0	0	0
0.0215	0.0047619	0	0	0	0
0.022	0.0047619	0	0	0	0
0.0225	0.0047619	0	0	0	0
0.023	0.0047619	0	0	0	0
0.0235	0.0047619	0	0	0	0
0.024	0.0047619	0	0	0	0
0.0245	0.0047619	0	0	0	0
0.025	0	0	0	0	0
0.0255	0.0047619	0	0	0	0
0.026	0.0047619	0	0	0	0
0.0265	0.0047619	0	0	0	0
0.027	0.0047619	0	0	0	0
0.0275	0.0047619	0	0	0	0
0.028	0.0047619	0	0	0	0
0.0285	0.0047619	0	0	0	0
0.029	0.0047619	0	0	0	0
0.0295	0.0047619	0	0	0	0
0.03	0.0047619	0	0	0	0
0.0305	0.0047619	0	0	0	0
0.031	0.0047619	0	0	0	0
0.0315	0.0047619	0	0	0	0
0.032	0.0047619	0	0	0	0
0.0325	0.0047619	0	0	0	0
0.033	0.0047619	0	0	0	0
0.0335	0.0047619	0	0	0	0
0.034	0	0	0	0	0
0.0345	0.0047619	0	0	0	0
0.035	0.0047619	0	0	0	0
0.0355	0	0	0	0	0
0.036	0	0	0	0	0
0.0365	0	0	0	0	0
0.037	0	0	0	0	0
0.0375	0	0	0	0	0
0.038	0	0	0	0	0
0.0385	0	0	0	0	0
0.039	0	0	0	0	0
0.0395	0	0	0	0	0
0.04	0	0	0	0	0
0.0405	0	0	0	0	0
0.041	0	0	0	0	0
0.0415	0	0	0	0	0
0.042	0	0	0	0	0
0.0425	0	0	0	0	0
0.043	0	0	0	0	0
0.0435	0	0	0	0	0
0.044	0	0	0	0	0
0.0445	0	0	0	0	0
0.045	0	0	0	0	0
0.0455	0.0047619	0	0	0	0
0.046	0.0047619	0	0	0	0
0.0465	0.0047619	0	0	0	0
0.047	0.0047619	0	0	0	0
0.0475	0.0047619	0	0	0	0
0.048	0.0047619	0	0	0	0
0.0485	0	0	0	0	0
0.049	0.0047619	0	0	0	0
0.0495	0.0047619	0	0	0	0
0.05	0	0	0	0	0
0.0505	0.0047619	0	0	0	0
0.051	0	0	0	0	0
0.0515	0	0	0	0	0
0.052	0	0	0	0	0
0.0525	0	0	0	0	0
0.053	0	0	0	0	0
0.0535	0	0	0	0	0
0.054	0	0	0	0	0
0.0545	0	0	0	0	0
0.055	0	0	0	0	0
0.0555	0.0047619	0	0	0	0
0.056	0.0047619	0	0	0	0
0.0565	0.0047619	0	0	0	0
0.057	0.0047619	0	0	0	0
0.0575	0.0047619	0	0	0	0
0.058	0.0047619	0	0	0	0
0.0585	0.0047619	0	0	0	0
0.059	0.0047619	0	0	0	0
0.0595	0	0	0	0	0
0.06	0.0047619	0	0	0	0
0.0605	0.0047619	0	0	0	0
0.061	0.0047619	0	0	0	0
0.0615	0.0047619	0	0	0	0
0.062	0.0047619	0	0	0	0
0.0625	0.0047619	0	0	0	0
0.063	0.0047619	0	0	0	0
0.0635	0.0047619	0	0	0	0
0.064	0.0047619	0	0	0	0
0.0645	0.00952381	0	0	0	0
0.065	0.0047619	0	0	0	0
0.0655	0.0047619	0	0	0	0
0.066	0.0047619	0	0	0	0
0.0665	0.0047619	0	0	0	0
0.067	0.0047619	0	0	0	0
0.0675	0.00952381	0	0	0	0
0.068	0.0047619	0	0	0	0
0.0685	0	0	0	0	0
0.069	0.00952381	0	0	0	0
0.0695	0.0047619	0	0	0	0
0.07	0.0047619	0	0	0	0
0.0705	0.0047619	0	0	0	0
0.071	0	0	0	0	0
0.0715	0	0	0	0	0
0.072	0	0	0	0	0
0.0725	0	0	0	0	0
0.073	0	0	0	0	0
0.0735	0	0	0	0	0
0.074	0	0	0	0	0
0.0745	0	0	0	0	0
0.075	0	0	0	0	0
0.0755	0	0	0	0	0
0.076	0	0	0	0	0
0.0765	0	0	0	0	0
0.077	0	0	0	0	0
0.0775	0	0	0	0	0
0.078	0	0	0	0	0
0.0785	0	0	0	0	0
0.079	0	0	0	0	0
0.0795	0	0	0	0	0
0.08	0	0	0	0	0
0.0805	0	0	0	0	0
0.081	0	0	0	0	0
0.0815	0	0	0	0	0
0.082	0	0	0	0	0
0.0825	0	0	0	0	0
0.083	0	0	0	0	0
0.0835	0	0	0	0	0
0.084	0	0	0	0	0
0.0845	0	0	0	0	0
0.085	0	0	0	0	0
0.0855	0	0	0	0	0
0.086	0	0	0	0	0
0.0865	0	0	0	0	0
0.087	0	0	0	0	0
0.0875	0	0	0	0	0
0.088	0	0	0	0	0
0.0885	0	0	0	0	0
0.089	0	0	0	0	0
0.0895	0	0	0.0047619	0	0
0.09	0	0	0.0047619	0	0
0.0905	0	0	0.0047619	0	0
0.091	0	0	0.0047619	0	0
0.0915	0	0	0.0047619	0	0
0.092	0	0	0.0047619	0	0
0.0925	0	0	0.0047619	0	0
0.093	0	0	0.0047619	0	0
0.0935	0	0	0.0047619	0	0
0.094	0	0	0.0047619	0	0
0.0945	0	0	0.0047619	0	0
0.095	0	0	0.0047619	0	0
0.0955	0	0	0	0	0
0.096	0	0	0.0047619	0	0
0.0965	0	0	0.0047619	0	0
0.097	0	0	0.0047619	0	0
0.0975	0	0	0.0047619	0	0
0.098	0	0	0.0047619	0	0
0.0985	0	0	0.0047619	0	0
0.099	0	0	0.0047619	0	0
0.0995	0	0	0.0047619	0	0
0.1	0	0	0	0	0
0.1005	0	0	0.0047619	0	0
0.101	0	0	0.0047619	0	0
0.1015	0	0	0.0047619	0	0
0.102	0	0	0.0047619	0	0
0.1025	0	0	0.0047619	0	0
0.103	0	0	0.0047619	0	0
0.1035	0	0	0.0047619	0	0
0.104	0	0	0.0047619	0	0
0.1045	0	0	0.0047619	0	0
0.105	0	0	0.0047619	0	0
0.1055	0	0	0	0	0
0.106	0	0	0.0047619	0	0
0.1065	0	0	0.0047619	0	0
0.107	0.0047619	0	0.0047619	0	0
0.1075	0	0	0.0047619	0	0
0.108	0	0	0.0047619	0.0047619	0
0.1085	0	0	0.0047619	0	0
0.109	0	0	0.0047619	0.0047619	0
0.1095	0	0	0.0047619	0.0047619	0
0.11	0	0	0.0047619	0.0047619	0
0.1105	0	0	0.0047619	0.0047619	0.0047619
0.111	0	0	0.0047619	0.0047619	0.0047619
0.1115	0	0	0.0047619	0.0047619	0
0.112	0	0	0.0047619	0.0047619	0
0.1125	0.0047619	0	0.0047619	0.0047619	0
0.113	0.0047619	0	0.0047619	0.0047619	0
0.1135	0	0	0.0047619	0.0047619	0
0.114	0	0	0	0.0047619	0
0.1145	0	0	0.0047619	0.0047619	0
0.115	0	0	0.0047619	0.0047619	0
0.1155	0	0	0.0047619	0.0047619	0
0.116	0	0	0.0047619	0.0047619	0
0.1165	0	0	0.0047619	0.0047619	0
0.117	0	0	0.0047619	0.0047619	0
0.1175	0	0	0.0047619	0.0047619	0
0.118	0	0	0.0047619	0.0047619	0
0.1185	0	0	0	0.0047619	0
0.119	0	0	0	0.0047619	0
0.1195	0	0	0	0.0047619	0
0.12	0.0047619	0	0	0.0047619	0
0.1205	0	0	0	0.0047619	0
0.121	0.0047619	0	0	0.0047619	0
0.1215	0	0	0	0.0047619	0
0.122	0	0	0	0.0047619	0
0.1225	0	0	0	0.0047619	0
0.123	0.0047619	0	0	0.0047619	0
0.1235	0.0047619	0	0	0.0047619	0
0.124	0.0047619	0	0	0.0047619	0
0.1245	0.0047619	0	0	0.0047619	0
0.125	0.0047619	0	0	0.0047619	0
0.1255	0.0047619	0	0	0.0047619	0
0.126	0.0047619	0	0	0.0047619	0
0.1265	0.0047619	0	0	0.0047619	0
0.127	0.0047619	0	0	0.0047619	0
0.1275	0.0047619	0	0	0.0047619	0
0.128	0.0047619	0	0	0.0047619	0
0.1285	0.0047619	0	0	0.0047619	0
0.129	0.0047619	0	0	0.0047619	0
0.1295	0.0047619	0	0	0.0047619	0
0.13	0.0047619	0	0	0.0047619	0
0.1305	0.0047619	0	0	0.0047619	0
0.131	0.0047619	0	0	0.0047619	0
0.1315	0.0047619	0	0	0.0047619	0
0.132	0.0047619	0	0	0.0047619	0
0.1325	0.0047619	0	0	0.0047619	0
0.133	0.0047619	0	0	0.0047619	0
0.1335	0.0047619	0	0	0.0047619	0
0.134	0.0047619	0	0	0.0047619	0
0.1345	0.0047619	0	0	0.0047619	0
0.135	0.0047619	0	0	0.0047619	0
0.1355	0.0047619	0	0	0.0047619	0
0.136	0.0047619	0	0	0.0047619	0
0.1365	0.0047619	0	0	0.0047619	0
0.137	0.0047619	0	0	0.0047619	0
0.1375	0.0047619	0	0	0.0047619	0
0.138	0.0047619	0	0	0.0047619	0
0.1385	0.0047619	0	0	0.0047619	0
0.139	0.0047619	0	0	0.0047619	0
0.1395	0.0047619	0	0	0.0047619	0
0.14	0.0047619	0	0	0.0047619	0
0.1405	0.0047619	0	0	0.0047619	0
0.141	0.0047619	0	0	0.0047619	0
0.1415	0.0047619	0	0	0.0047619	0
0.142	0.0047619	0	0	0.0047619	0
0.1425	0.0047619	0	0	0.0047619	0
0.143	0.0047619	0	0	0.0047619	0
0.1435	0.0047619	0	0	0.0047619	0
0.144	0.0047619	0	0	0.0047619	0
0.1445	0.0047619	0	0	0.0047619	0
0.145	0.0047619	0	0	0.0047619	0
0.1455	0.0047619	0	0	0.0047619	0
0.146	0.0047619	0	0	0.0047619	0
0.1465	0.0047619	0	0	0.0047619	0
0.147	0.0047619	0	0	0.0047619	0
0.1475	0.0047619	0	0	0.0047619	0
0.148	0.0047619	0	0	0.0047619	0
0.1485	0.0047619	0	0	0.0047619	0
0.149	0.0047619	0	0	0.0047619	0
0.1495	0.0047619	0	0	0.0047619	0
0.15	0.0047619	0	0	0.0047619	0
0.1505	0.0047619	0	0	0.0047619	0
0.151	0.0047619	0	0	0.0047619	0
0.1515	0.0047619	0	0	0.0047619	0
0.152	0.0047619	0	0	0.0047619	0
0.1525	0.0047619	0	0	0	0
0.153	0.0047619	0	0	0.0047619	0
0.1535	0.0047619	0	0	0.0047619	0
0.154	0.0047619	0	0	0.0047619	0
0.1545	0.0047619	0	0	0.0047619	0
0.155	0.0047619	0	0	0.0047619	0
0.1555	0.0047619	0	0	0.0047619	0
0.156	0.0047619	0	0	0.0047619	0
0.1565	0.0047619	0	0	0.0047619	0
0.157	0.0047619	0	0	0.0047619	0
0.1575	0.0047619	0	0	0.0047619	0
0.158	0.0047619	0	0	0.0047619	0
0.1585	0.0047619	0	0	0.0047619	0
0.159	0.00952381	0	0	0.0047619	0
0.1595	0.0047619	0	0	0.0047619	0
0.16	0.0047619	0	0	0.0047619	0
0.1605	0.0047619	0	0.0047619	0.0047619	0
0.161	0.0047619	0	0	0.0047619	0
0.1615	0.0047619	0	0	0.0047619	0
0.162	0.0047619	0	0.0047619	0.0047619	0
0.1625	0.0047619	0	0	0.0047619	0
0.163	0.0047619	0	0.0047619	0.0047619	0
0.1635	0.0047619	0	0	0.0047619	0
0.164	0.0047619	0	0.0047619	0.0047619	0
0.1645	0.0047619	0	0.0047619	0.0047619	0
0.165	0.0047619	0	0	0.0047619	0
0.1655	0.0047619	0	0	0.0047619	0
0.166	0.0047619	0	0	0.0047619	0
0.1665	0.0047619	0	0	0.0047619	0
0.167	0.0047619	0	0	0.0047619	0
0.1675	0.0047619	0	0	0.0047619	0
0.168	0.0047619	0	0	0.0047619	0
0.1685	0.0047619	0	0	0.0047619	0
0.169	0.0047619	0	0	0.0047619	0
0.1695	0.0047619	0	0	0.0047619	0
0.17	0.0047619	0	0	0.0047619	0
0.1705	0.0047619	0	0	0.0047619	0
0.171	0.0047619	0	0	0.0047619	0
0.1715	0.0047619	0	0	0.0047619	0
0.172	0.0047619	0	0	0.0047619	0
0.1725	0.0047619	0	0	0.0047619	0
0.173	0.0047619	0	0	0.0047619	0
0.1735	0.0047619	0	0	0.0047619	0
0.174	0.0047619	0	0	0.0047619	0
0.1745	0.0047619	0	0	0.0047619	0
0.175	0.0047619	0	0	0.0047619	0
0.1755	0.0047619	0	0	0.0047619	0
0.176	0.0047619	0	0	0.0047619	0
0.1765	0.0047619	0	0	0.0047619	0
0.177	0.0047619	0	0	0.0047619	0
0.1775	0.0047619	0	0	0.0047619	0
0.178	0.0047619	0	0	0.0047619	0
0.1785	0.0047619	0	0	0.0047619	0
0.179	0.0047619	0	0	0.00952381	0
0.1795	0.0047619	0	0	0.00952381	0
0.18	0.0047619	0	0	0.00952381	0
0.1805	0.0047619	0	0	0.00952381	0
0.181	0.0047619	0	0	0.0047619	0
0.1815	0.00952381	0	0	0.00952381	0
0.182	0.00952381	0	0	0.00952381	0
0.1825	0.0047619	0	0	0.00952381	0
0.183	0.0047619	0	0	0.00952381	0
0.1835	0.0047619	0	0	0.00952381	0
0.184	0.0047619	0	0	0.00952381	0
0.1845	0.00952381	0	0	0.00952381	0
0.185	0.00952381	0	0	0.00952381	0
0.1855	0.00952381	0	0	0.00952381	0
0.186	0.00952381	0	0	0.00952381	0
0.1865	0.0142857	0	0	0.00952381	0
0.187	0.00952381	0	0	0.00952381	0
0.1875	0.0047619	0	0.0047619	0.00952381	0
0.188	0.00952381	0	0.0047619	0.00952381	0
0.1885	0.0047619	0	0.0047619	0.0047619	0
0.189	0.00952381	0	0.0047619	0.00952381	0
0.1895	0.00952381	0	0.0047619	0.00952381	0
0.19	0.0047619	0	0.0047619	0.00952381	0
0.1905	0.0047619	0	0.0047619	0.00952381	0
0.191	0.0047619	0	0	0.00952381	0
0.1915	0.0047619	0	0.0047619	0.00952381	0
0.192	0.0047619	0	0.0047619	0.00952381	0
0.1925	0.0047619	0	0.0047619	0.00952381	0
0.193	0.0047619	0	0.0047619	0.00952381	0
0.1935	0.0047619	0	0.0047619	0.00952381	0
0.194	0.0047619	0	0.0047619	0.00952381	0
0.1945	0.0047619	0	0.0047619	0.0047619	0
0.195	0.0047619	0	0.0047619	0.00952381	0
0.1955	0.0047619	0	0.0047619	0.00952381	0
0.196	0.0047619	0	0.0047619	0.00952381	0
0.1965	0.0047619	0	0.0047619	0.00952381	0
0.197	0.0047619	0	0.0047619	0.00952381	0
0.1975	0.0047619	0	0.0047619	0.0047619	0
0.198	0.0047619	0	0.0047619	0.00952381	0
0.1985	0.0047619	0	0.0047619	0.00952381	0
0.199	0.0047619	0	0.0047619	0.00952381	0
0.1995	0.0047619	0	0.0047619	0.00952381	0
0.2	0.0047619	0	0	0.00952381	0
0.2005	0.0047619	0	0.0047619	0.00952381	0
0.201	0.0047619	0	0.0047619	0.00952381	0
0.2015	0.0047619	0	0.0047619	0.00952381	0
0.202	0.0047619	0	0.0047619	0.00952381	0
0.2025	0.0047619	0	0.0047619	0.00952381	0
0.203	0.0047619	0	0.0047619	0.00952381	0
0.2035	0.0047619	0	0.0047619	0.00952381	0
0.204	0.0047619	0	0.0047619	0.00952381	0
0.2045	0.0047619	0	0.0047619	0.00952381	0
0.205	0.0047619	0	0.0047619	0.00952381	0
0.2055	0.0047619	0	0.0047619	0.00952381	0
0.206	0.0047619	0	0.0047619	0.00952381	0
0.2065	0.0047619	0	0.0047619	0.00952381	0
0.207	0.0047619	0	0.0047619	0.00952381	0
0.2075	0.0047619	0	0.0047619	0.00952381	0
0.208	0.0047619	0	0.0047619	0.00952381	0
0.2085	0.0047619	0	0.0047619	0.00952381	0
0.209	0.0047619	0	0.0047619	0.00952381	0
0.2095	0.00952381	0	0.0047619	0.00952381	0
0.21	0.0047619	0	0.0047619	0.00952381	0
0.2105	0.0047619	0	0.0047619	0.0142857	0
0.211	0.0047619	0	0.0047619	0.0142857	0
0.2115	0.0047619	0	0.0047619	0.00952381	0
0.212	0.0047619	0	0.0047619	0.0142857	0
0.2125	0.0047619	0	0.0047619	0.00952381	0
0.213	0.00952381	0	0	0.0142857	0
0.2135	0.0047619	0	0.0047619	0.0142857	0
0.214	0.0047619	0	0.0047619	0.00952381	0
0.2145	0.0047619	0	0.0047619	0.0142857	0
0.215	0.0047619	0	0.0047619	0.0142857	0
0.2155	0.00952381	0	0.0047619	0.0142857	0
0.216	0.00952381	0	0.0047619	0.0142857	0
0.2165	0.00952381	0	0.0047619	0.0142857	0
0.217	0.00952381	0	0.0047619	0.0190476	0
0.2175	0.00952381	0	0.0047619	0.0190476	0
0.218	0.00952381	0	0.0047619	0.0190476	0
0.2185	0.00952381	0	0.0047619	0.0142857	0
0.219	0.00952381	0	0.0047619	0.0142857	0
0.2195	0.0142857	0	0.0047619	0.0142857	0
0.22	0.0142857	0	0.0047619	0.0142857	0
0.2205	0.00952381	0	0.0047619	0.00952381	0
0.221	0.00952381	0	0.0047619	0.00952381	0
0.2215	0.0142857	0	0.0047619	0.0142857	0
0.222	0.0142857	0	0	0.0142857	0
0.2225	0.0142857	0	0.0047619	0.00952381	0
0.223	0.0142857	0	0.0047619	0.00952381	0
0.2235	0.0142857	0	0	0.00952381	0
0.224	0.0142857	0	0	0.00952381	0
0.2245	0.0142857	0	0.0047619	0.0047619	0
0.225	0.0142857	0	0.0047619	0.00952381	0
0.2255	0.0142857	0	0.0047619	0.0047619	0
0.226	0.0142857	0	0.0047619	0.00952381	0
0.2265	0.0142857	0	0.0047619	0.00952381	0
0.227	0.00952381	0	0.00952381	0.00952381	0
0.2275	0.00952381	0	0.0047619	0.00952381	0
0.228	0.00952381	0	0.0047619	0.00952381	0
0.2285	0.00952381	0	0	0.0047619	0
0.229	0.00952381	0	0.0047619	0.00952381	0
0.2295	0.00952381	0	0.0047619	0.00952381	0
0.23	0.00952381	0	0.0047619	0.00952381	0
0.2305	0.00952381	0	0.0047619	0.00952381	0
0.231	0.00952381	0	0.0047619	0.00952381	0
0.2315	0.00952381	0	0.0047619	0.00952381	0
0.232	0.00952381	0	0.0047619	0.00952381	0
0.2325	0.00952381	0	0.0047619	0.00952381	0
0.233	0.00952381	0	0.0047619	0.00952381	0.0047619
0.2335	0.00952381	0	0.00952381	0.00952381	0.0047619
0.234	0.00952381	0	0.00952381	0.00952381	0.0047619
0.2345	0.0047619	0	0.00952381	0.00952381	0.0047619
0.235	0.00952381	0	0.0047619	0.00952381	0.0047619
0.2355	0.0047619	0	0.00952381	0.00952381	0.0047619
0.236	0.00952381	0	0.00952381	0.00952381	0.0047619
0.2365	0.00952381	0	0.0047619	0.00952381	0.0047619
0.237	0.00952381	0	0.0047619	0.00952381	0.0047619
0.2375	0.00952381	0	0.0047619	0.00952381	0.0047619
0.238	0.00952381	0	0.0047619	0.00952381	0.0047619
0.2385	0.00952381	0	0.0047619	0.00952381	0.0047619
0.239	0.00952381	0	0.0047619	0.0047619	0.0047619
0.2395	0.00952381	0	0.0047619	0.00952381	0.0047619
0.24	0.00952381	0	0.0047619	0.0142857	0.0047619
0.2405	0.00952381	0	0.0047619	0.0142857	0.0047619
0.241	0.00952381	0	0.0047619	0.0142857	0.0047619
0.2415	0.00952381	0	0.0047619	0.0142857	0.0047619
0.242	0.00952381	0	0.0047619	0.0142857	0.0047619
0.2425	0.00952381	0	0.0047619	0.0142857	0.0047619
0.243	0.00952381	0	0.0047619	0.0142857	0.0047619
0.2435	0.00952381	0	0.0047619	0.00952381	0.0047619
0.244	0.00952381	0	0.0047619	0.0142857	0.0047619
0.2445	0.00952381	0	0.0047619	0.0142857	0.0047619
0.245	0.0047619	0	0.0047619	0.0142857	0.0047619
0.2455	0.00952381	0	0.0047619	0.0142857	0.0047619
0.246	0.00952381	0	0.0047619	0.0142857	0.0047619
0.2465	0.00952381	0	0.0047619	0.0142857	0.0047619
0.247	0.00952381	0	0.0047619	0.0142857	0.0047619
0.2475	0.00952381	0	0.0047619	0.0142857	0.0047619
0.248	0.00952381	0	0.0047619	0.0142857	0.0047619
0.2485	0.00952381	0	0.0047619	0.00952381	0.0047619
0.249	0.00952381	0	0.0047619	0.00952381	0.0047619
0.2495	0.00952381	0	0.0047619	0.00952381	0.0047619
0.25	0.00952381	0	0.0047619	0.00952381	0.0047619
0.2505	0.00952381	0	0.0047619	0.00952381	0.0047619
0.251	0.00952381	0	0.0047619	0.0047619	0.0047619
0.2515	0.00952381	0	0.0047619	0.00952381	0.0047619
0.252	0.00952381	0	0.0047619	0.0047619	0.0047619
0.2525	0.00952381	0	0.0047619	0.00952381	0.0047619
0.253	0.00952381	0	0.0047619	0.00952381	0.0047619
0.2535	0.0142857	0	0.0047619	0.00952381	0.0047619
0.254	0.00952381	0	0.0047619	0.00952381	0.0047619
0.2545	0.00952381	0	0.0047619	0.00952381	0.0047619
0.255	0.00952381	0	0.0047619	0.00952381	0.0047619
0.2555	0.00952381	0	0.0047619	0.00952381	0.0047619
0.256	0.00952381	0	0.0047619	0.00952381	0.0047619
0.2565	0.00952381	0	0.0047619	0.00952381	0.0047619
0.257	0.00952381	0	0.0047619	0.00952381	0.0047619
0.2575	0.00952381	0	0.0047619	0.00952381	0.0047619
0.258	0.00952381	0	0.0047619	0.00952381	0.0047619
0.2585	0.00952381	0	0.0047619	0.00952381	0.0047619
0.259	0.00952381	0	0.0047619	0.00952381	0.0047619
0.2595	0.00952381	0	0.0047619	0.00952381	0.0047619
0.26	0.00952381	0	0	0.00952381	0.0047619
0.2605	0.00952381	0	0.0047619	0.00952381	0.0047619
0.261	0.00952381	0	0.0047619	0.00952381	0.0047619
0.2615	0.00952381	0	0.0047619	0.0047619	0.0047619
0.262	0.00952381	0	0.0047619	0.0047619	0.0047619
0.2625	0.00952381	0	0.0047619	0.00952381	0.0047619
0.263	0.00952381	0	0.0047619	0.00952381	0.0047619
0.2635	0.00952381	0	0.0047619	0.00952381	0.0047619
0.264	0.00952381	0	0.0047619	0.00952381	0.0047619
0.2645	0.00952381	0	0.0047619	0.00952381	0.0047619
0.265	0.00952381	0	0.0047619	0.00952381	0
0.2655	0.00952381	0	0.00952381	0.00952381	0.0047619
0.266	0.00952381	0	0.00952381	0.00952381	0.0047619
0.2665	0.00952381	0	0.0047619	0.00952381	0.0047619
0.267	0.00952381	0	0.0047619	0.00952381	0.0047619
0.2675	0.00952381	0	0.0047619	0.00952381	0.0047619
0.268	0.00952381	0	0.0047619	0.00952381	0.0047619
0.2685	0.00952381	0	0.0047619	0.00952381	0.0047619
0.269	0.00952381	0	0.0047619	0.00952381	0.0047619
0.2695	0.00952381	0	0.0047619	0.00952381	0.0047619
0.27	0.00952381	0	0.0047619	0.00952381	0.0047619
0.2705	0.00952381	0	0.0047619	0.00952381	0.0047619
0.271	0.00952381	0	0.0047619	0.00952381	0.0047619
0.2715	0.00952381	0	0.0047619	0.00952381	0.0047619
0.272	0.00952381	0	0	0.00952381	0.0047619
0.2725	0.00952381	0	0.0047619	0.00952381	0.0047619
0.273	0.00952381	0	0.0047619	0.00952381	0.0047619
0.2735	0.00952381	0	0.0047619	0.00952381	0.0047619
0.274	0.00952381	0	0.0047619	0.00952381	0.0047619
0.2745	0.00952381	0	0	0.0047619	0.0047619
0.275	0.00952381	0	0	0.00952381	0.0047619
0.2755	0.00952381	0	0	0.00952381	0.0047619
0.276	0.00952381	0	0	0.00952381	0.0047619
0.2765	0.00952381	0	0	0.00952381	0.0047619
0.277	0.00952381	0	0	0.00952381	0.0047619
0.2775	0.00952381	0	0	0.00952381	0.0047619
0.278	0.00952381	0	0	0.00952381	0.0047619
0.2785	0.00952381	0	0	0.00952381	0.0047619
0.279	0.00952381	0	0	0.00952381	0.0047619
0.2795	0.00952381	0	0	0.00952381	0.0047619
0.28	0.00952381	0	0	0.00952381	0.0047619
0.2805	0.0047619	0	0	0.00952381	0.0047619
0.281	0.00952381	0	0	0.00952381	0.0047619
0.2815	0.0047619	0	0	0.0047619	0.0047619
0.282	0.00952381	0	0	0.00952381	0.0047619
0.2825	0.0047619	0	0	0.00952381	0.0047619
0.283	0.0047619	0	0.0047619	0.00952381	0.0047619
0.2835	0.0047619	0	0.0047619	0.00952381	0.0047619
0.284	0.0047619	0	0.00952381	0.00952381	0.0047619
0.2845	0.0047619	0	0.00952381	0.00952381	0.0047619
0.285	0.0047619	0	0.00952381	0.00952381	0.0047619
0.2855	0.0047619	0	0.00952381	0.00952381	0.0047619
0.286	0.0047619	0	0.00952381	0.00952381	0.0047619
0.2865	0.0047619	0	0.0047619	0.00952381	0.0047619
0.287	0.0047619	0	0.0047619	0.00952381	0.0047619
0.2875	0.0047619	0	0.00952381	0.00952381	0.0047619
0.288	0.0047619	0	0.00952381	0.00952381	0.0047619
0.2885	0.0047619	0	0.00952381	0.00952381	0.0047619
0.289	0.0047619	0	0.00952381	0.00952381	0
0.2895	0.0047619	0	0.00952381	0.00952381	0.0047619
0.29	0.0047619	0	0.00952381	0.00952381	0.0047619
0.2905	0.0047619	0	0.00952381	0.00952381	0.0047619
0.291	0.0047619	0	0.00952381	0.00952381	0.0047619
0.2915	0.0047619	0	0.00952381	0.00952381	0.0047619
0.292	0.0047619	0	0.00952381	0.00952381	0.0047619
0.2925	0.0047619	0	0.0047619	0.00952381	0.0047619
0.293	0.0047619	0	0.00952381	0.00952381	0.0047619
0.2935	0.0047619	0	0.00952381	0.00952381	0.0047619
0.294	0.0047619	0	0.0047619	0.00952381	0.0047619
0.2945	0.0047619	0	0.00952381	0.00952381	0.0047619
0.295	0.0047619	0	0.00952381	0.00952381	0.0047619
0.2955	0.0047619	0	0.00952381	0.00952381	0.0047619
0.296	0.0047619	0	0.00952381	0.00952381	0.0047619
0.2965	0.0047619	0	0.00952381	0.00952381	0.0047619
0.297	0.0047619	0	0.00952381	0.00952381	0.0047619
0.2975	0.0047619	0	0.0047619	0.00952381	0.0047619
0.298	0.0047619	0	0.0047619	0.00952381	0.0047619
0.2985	0.0047619	0	0.0047619	0.00952381	0.0047619
0.299	0.0047619	0	0.0047619	0.00952381	0.0047619
0.2995	0.0047619	0	0	0.00952381	0.0047619
0.3	0.0047619	0	0.0047619	0.00952381	0.0047619
0.3005	0.0047619	0	0.00952381	0.00952381	0.0047619
0.301	0.0047619	0	0.00952381	0.00952381	0.0047619
0.3015	0.0047619	0	0.00952381	0.00952381	0.0047619
0.302	0.0047619	0	0.00952381	0.00952381	0.0047619
0.3025	0.0047619	0	0.00952381	0.00952381	0.0047619
0.303	0.0047619	0	0.00952381	0.00952381	0.0047619
0.3035	0.0047619	0	0.00952381	0.0047619	0.0047619
0.304	0.0047619	0	0.00952381	0.00952381	0.0047619
0.3045	0.0047619	0	0.0047619	0.00952381	0.0047619
0.305	0.0047619	0	0.00952381	0.00952381	0.0047619
0.3055	0.0047619	0	0.00952381	0.00952381	0.0047619
0.306	0.0047619	0	0.00952381	0.00952381	0.0047619
0.3065	0.0047619	0	0.00952381	0.00952381	0.0047619
0.307	0.0047619	0	0.00952381	0.00952381	0.0047619
0.3075	0.0047619	0	0.0142857	0.00952381	0.0047619
0.308	0.0047619	0	0.00952381	0.00952381	0.0047619
0.3085	0.0047619	0	0.0047619	0.00952381	0.0047619
0.309	0.0047619	0	0.0047619	0.00952381	0.0047619
0.3095	0.0047619	0	0.0047619	0.00952381	0.0047619
0.31	0.0047619	0	0.00952381	0.00952381	0.0047619
0.3105	0.0047619	0	0.00952381	0.00952381	0.0047619
0.311	0.0047619	0	0.00952381	0.00952381	0.0047619
0.3115	0.0047619	0	0.00952381	0.00952381	0.0047619
0.312	0.0047619	0	0.00952381	0.00952381	0.0047619
0.3125	0.0047619	0	0.00952381	0.00952381	0.0047619
0.313	0.0047619	0	0.0047619	0.00952381	0.0047619
0.3135	0.0047619	0	0.00952381	0.00952381	0.0047619
0.314	0.0047619	0	0.00952381	0.00952381	0.0047619
0.3145	0	0	0.00952381	0.00952381	0.0047619
0.315	0.0047619	0	0.00952381	0.00952381	0.0047619
0.3155	0.0047619	0	0.00952381	0.00952381	0.0047619
0.316	0.0047619	0	0.0047619	0.00952381	0.0047619
0.3165	0.0047619	0	0.00952381	0.00952381	0.0047619
0.317	0.0047619	0	0.00952381	0.00952381	0.0047619
0.3175	0.0047619	0	0.0047619	0.0047619	0.0047619
0.318	0.0047619	0	0.00952381	0.00952381	0.0047619
0.3185	0.0047619	0	0.00952381	0.00952381	0.0047619
0.319	0.0047619	0	0.00952381	0.00952381	0.0047619
0.3195	0.0047619	0	0.00952381	0.00952381	0.0047619
0.32	0.0047619	0	0.00952381	0.00952381	0.0047619
0.3205	0.0047619	0	0.0047619	0.00952381	0.0047619
0.321	0.0047619	0	0.00952381	0.00952381	0.0047619
0.3215	0.0047619	0	0.00952381	0.00952381	0.0047619
0.322	0.0047619	0	0.00952381	0.00952381	0.0047619
0.3225	0.0047619	0	0.00952381	0.00952381	0.0047619
0.323	0.0047619	0	0.00952381	0.00952381	0.0047619
0.3235	0.0047619	0	0.00952381	0.00952381	0.0047619
0.324	0.0047619	0	0.00952381	0.0047619	0.0047619
0.3245	0.0047619	0	0.00952381	0.00952381	0.0047619
0.325	0.0047619	0	0.00952381	0.00952381	0.0047619
0.3255	0.0047619	0	0.00952381	0.00952381	0.0047619
0.326	0.0047619	0	0.00952381	0.00952381	0.0047619
0.3265	0.0047619	0	0.00952381	0.0047619	0.0047619
0.327	0.0047619	0	0.0047619	0.00952381	0.0047619
0.3275	0.0047619	0	0.00952381	0.00952381	0.0047619
0.328	0.0047619	0	0.00952381	0.00952381	0.0047619
0.3285	0.0047619	0	0.00952381	0.00952381	0.0047619
0.329	0.0047619	0	0.00952381	0.00952381	0.0047619
0.3295	0.0047619	0	0.00952381	0.00952381	0.0047619
0.33	0.0047619	0	0.00952381	0.00952381	0.0047619
0.3305	0.0047619	0	0.00952381	0.00952381	0.0047619
0.331	0.0047619	0	0.00952381	0.00952381	0.0047619
0.3315	0.0047619	0	0.00952381	0.00952381	0.0047619
0.332	0.0047619	0	0.00952381	0.00952381	0.0047619
0.3325	0.0047619	0	0.00952381	0.00952381	0.0047619
0.333	0	0	0.00952381	0.00952381	0.0047619
0.3335	0.0047619	0	0.0047619	0.00952381	0.0047619
0.334	0.0047619	0	0.0047619	0.00952381	0.0047619
0.3345	0.0047619	0	0.0142857	0.0142857	0.0047619
0.335	0.0047619	0	0.00952381	0.0142857	0.0047619
0.3355	0.0047619	0	0.00952381	0.00952381	0.0047619
0.336	0.0047619	0	0.0142857	0.0142857	0.0047619
0.3365	0.0047619	0	0.0142857	0.0142857	0.0047619
0.337	0.0047619	0	0.00952381	0.0142857	0.0047619
0.3375	0.0047619	0	0.0142857	0.0142857	0.0047619
0.338	0.0047619	0	0.0142857	0.0142857	0.0047619
0.3385	0.0047619	0	0.0142857	0.0142857	0.0047619
0.339	0.0047619	0	0.0142857	0.0142857	0.0047619
0.3395	0.0047619	0	0.0142857	0.0142857	0.0047619
0.34	0.0047619	0	0.0142857	0.0142857	0.0047619
0.3405	0.0047619	0	0.0142857	0.0142857	0.0047619
0.341	0.0047619	0	0.0142857	0.0142857	0.0047619
0.3415	0.0047619	0	0.0142857	0.0142857	0.0047619
0.342	0.0047619	0	0.00952381	0.0142857	0.0047619
0.3425	0.0047619	0	0.00952381	0.0142857	0.0047619
0.343	0.0047619	0	0.00952381	0.00952381	0.0047619
0.3435	0.0047619	0	0.0142857	0.0142857	0.0047619
0.344	0.0047619	0	0.0142857	0.0142857	0.0047619
0.3445	0.0047619	0	0.00952381	0.0142857	0.0047619
0.345	0.0047619	0	0.0142857	0.0142857	0.0047619
0.3455	0.0047619	0	0.0142857	0.0142857	0.0047619
0.346	0.0047619	0	0.0142857	0.0142857	0.0047619
0.3465	0.0047619	0	0.0142857	0.0142857	0.0047619
0.347	0.0047619	0	0.0142857	0.0142857	0.0047619
0.3475	0.0047619	0	0.00952381	0.0142857	0.0047619
0.348	0.00952381	0	0.0142857	0.0142857	0.0047619
0.3485	0.0047619	0	0.00952381	0.0142857	0.0047619
0.349	0.0047619	0	0.0142857	0.0142857	0.0047619
0.3495	0.0047619	0	0.00952381	0.0142857	0.0047619
0.35	0.0047619	0	0.0142857	0.0142857	0.0047619
0.3505	0.0047619	0	0.0142857	0.0142857	0.0047619
0.351	0.0047619	0	0.0142857	0.0142857	0.0047619
0.3515	0.0047619	0	0.0142857	0.0142857	0.0047619
0.352	0.0047619	0	0.0142857	0.0142857	0.0047619
0.3525	0.0047619	0	0.0142857	0.0142857	0.0047619
0.353	0.0047619	0	0.0142857	0.0142857	0.0047619
0.3535	0	0	0.0142857	0.0142857	0.0047619
0.354	0.0047619	0	0.0142857	0.0142857	0.0047619
0.3545	0.0047619	0	0.0142857	0.0142857	0.0047619
0.355	0.0047619	0	0.0142857	0.0142857	0.0047619
0.3555	0.0047619	0	0.0142857	0.0142857	0.0047619
0.356	0.0047619	0	0.0142857	0.0142857	0.0047619
0.3565	0.0047619	0	0.00952381	0.0142857	0.0047619
0.357	0.0047619	0	0.0142857	0.0142857	0.0047619
0.3575	0.0047619	0	0.0142857	0.0142857	0.0047619
0.358	0.0047619	0	0.0142857	0.00952381	0.0047619
0.3585	0.0047619	0	0.0142857	0.00952381	0.0047619
0.359	0.0047619	0	0.0142857	0.0142857	0.0047619
0.3595	0.0047619	0	0.0142857	0.0142857	0.0047619
0.36	0.0047619	0	0.0142857	0.0142857	0.0047619
0.3605	0.0047619	0	0.0142857	0.0142857	0.0047619
0.361	0.0047619	0	0.0142857	0.0142857	0.0047619
0.3615	0.0047619	0	0.00952381	0.0142857	0.0047619
0.362	0.0047619	0	0.0142857	0.0142857	0.0047619
0.3625	0.0047619	0	0.0142857	0.0142857	0
0.363	0.0047619	0	0.0142857	0.0142857	0.0047619
0.3635	0.0047619	0	0.0142857	0.0142857	0.0047619
0.364	0.0047619	0	0.0142857	0.0142857	0.0047619
0.3645	0.0047619	0	0.0142857	0.0142857	0.0047619
0.365	0.0047619	0	0.0142857	0.0142857	0.0047619
0.3655	0.0047619	0	0.0142857	0.0142857	0
0.366	0.0047619	0	0.00952381	0.0142857	0.0047619
0.3665	0.0047619	0	0.0142857	0.0142857	0.0047619
0.367	0.0047619	0	0.0142857	0.0142857	0.0047619
0.3675	0.0047619	0	0.0142857	0.0142857	0.0047619
0.368	0.0047619	0	0.00952381	0.0142857	0.0047619
0.3685	0.0047619	0	0.00952381	0.0142857	0.0047619
0.369	0	0	0.0142857	0.0142857	0.0047619
0.3695	0	0	0.0142857	0.0142857	0.0047619
0.37	0	0	0.0142857	0.0142857	0.0047619
0.3705	0	0	0.0142857	0.0142857	0.0047619
0.371	0	0	0.0142857	0.00952381	0.0047619
0.3715	0	0	0.00952381	0.0047619	0.0047619
0.372	0	0	0.0142857	0.0142857	0.0047619
0.3725	0	0	0.0142857	0.0142857	0.0047619
0.373	0	0	0.0142857	0.0142857	0.0047619
0.3735	0	0	0.0142857	0.0142857	0.0047619
0.374	0	0	0.0142857	0.0142857	0.0047619
0.3745	0	0	0.0142857	0.0142857	0.0047619
0.375	0	0	0.00952381	0.0142857	0.0047619
0.3755	0	0	0.0142857	0.0142857	0.0047619
0.376	0	0	0.00952381	0.0142857	0.0047619
0.3765	0	0	0.0142857	0.0142857	0.0047619
0.377	0	0	0.0142857	0.0142857	0.0047619
0.3775	0	0	0.0142857	0.0142857	0.0047619
0.378	0	0	0.0142857	0.0142857	0.0047619
0.3785	0	0	0.0142857	0.0142857	0.0047619
0.379	0	0	0.0142857	0.0142857	0.0047619
0.3795	0	0	0.0142857	0.0142857	0.0047619
0.38	0	0	0.00952381	0.0047619	0.0047619
0.3805	0	0	0.00952381	0.0142857	0.0047619
0.381	0	0	0.0142857	0.0142857	0.0047619
0.3815	0	0	0.0142857	0.0142857	0.0047619
0.382	0	0	0.0142857	0.0142857	0.0047619
0.3825	0	0	0.0142857	0.0142857	0.0047619
0.383	0	0	0.0142857	0.0142857	0.0047619
0.3835	0	0	0.0190476	0.0142857	0.0047619
0.384	0	0	0.0190476	0.0142857	0.0047619
0.3845	0	0	0.0142857	0.0142857	0.0047619
0.385	0	0	0.0142857	0.0142857	0.0047619
0.3855	0	0	0.0142857	0.0142857	0.0047619
0.386	0	0	0.0142857	0.0142857	0.0047619
0.3865	0	0	0.0142857	0.0142857	0.0047619
0.387	0	0	0.0142857	0.0142857	0.0047619
0.3875	0	0	0.00952381	0.0142857	0.0047619
0.388	0	0	0.0142857	0.0142857	0.0047619
0.3885	0	0	0.0142857	0.0142857	0.0047619
0.389	0	0	0.0142857	0.0142857	0.0047619
0.3895	0	0	0.00952381	0.00952381	0.0047619
0.39	0	0	0.0142857	0.0142857	0.0047619
0.3905	0	0	0.0142857	0.0142857	0.0047619
0.391	0	0	0.0142857	0.0190476	0.0047619
0.3915	0	0	0.00952381	0.0190476	0.0047619
0.392	0	0	0.0142857	0.0190476	0.0047619
0.3925	0	0	0.0142857	0.0190476	0.0047619
0.393	0	0	0.0142857	0.0190476	0.0047619
0.3935	0	0	0.0142857	0.0190476	0.0047619
0.394	0	0	0.0142857	0.0142857	0.0047619
0.3945	0	0	0.0142857	0.0142857	0.0047619
0.395	0	0	0.0142857	0.0190476	0.0047619
0.3955	0	0	0.0142857	0.0190476	0.0047619
0.396	0	0	0.0142857	0.0190476	0.0047619
0.3965	0	0	0.0142857	0.0190476	0.0047619
0.397	0	0	0.0142857	0.0190476	0.0047619
0.3975	0	0	0.0142857	0.0190476	0.0047619
0.398	0	0	0.0142857	0.0190476	0.0047619
0.3985	0	0	0.0142857	0.0190476	0.0047619
0.399	0	0	0.0142857	0.0190476	0.0047619
0.3995	0	0	0.00952381	0.0190476	0.0047619
0.4	0	0	0.0142857	0.0190476	0.0047619
0.4005	0.0047619	0	0.0142857	0.0190476	0.0047619
0.401	0.0047619	0	0.0142857	0.0190476	0.0047619
0.4015	0.0047619	0	0.0142857	0.0190476	0.0047619
0.402	0.0047619	0	0.0142857	0.0142857	0.0047619
0.4025	0.0047619	0	0.0142857	0.0190476	0.0047619
0.403	0.0047619	0	0.0142857	0.0142857	0.0047619
0.4035	0.0047619	0	0.0190476	0.0190476	0.0047619
0.404	0.0047619	0	0.0142857	0.0190476	0.0047619
0.4045	0.0047619	0	0.0142857	0.0142857	0.0047619
0.405	0.0047619	0	0.0142857	0.0190476	0.0047619
0.4055	0.0047619	0	0.0142857	0.0190476	0.0047619
0.406	0.0047619	0	0.00952381	0.0142857	0.0047619
0.4065	0.0047619	0	0.0142857	0.0142857	0.0047619
0.407	0.0047619	0	0.0142857	0.0190476	0.0047619
0.4075	0.0047619	0	0.0142857	0.0142857	0.0047619
0.408	0.0047619	0	0.0142857	0.0190476	0.0047619
0.4085	0.0047619	0	0.0142857	0.0190476	0.0047619
0.409	0.0047619	0	0.0142857	0.0190476	0.0047619
0.4095	0.0047619	0	0.0142857	0.0190476	0.0047619
0.41	0.0047619	0	0.0142857	0.0142857	0.0047619
0.4105	0.0047619	0	0.0142857	0.0190476	0.0047619
0.411	0.0047619	0	0.0142857	0.0190476	0.0047619
0.4115	0.0047619	0	0.0142857	0.0190476	0.0047619
0.412	0.0047619	0	0.0142857	0.0190476	0.0047619
0.4125	0.0047619	0	0.0142857	0.0190476	0.0047619
0.413	0.0047619	0	0.0142857	0.0190476	0.0047619
0.4135	0.0047619	0	0.0142857	0.0190476	0.0047619
0.414	0.0047619	0	0.0142857	0.0190476	0.0047619
0.4145	0.00952381	0	0.0142857	0.0190476	0.0047619
0.415	0.0047619	0	0.0142857	0.0190476	0.0047619
0.4155	0.0047619	0	0.0142857	0.0190476	0.0047619
0.416	0.00952381	0	0.0142857	0.0190476	0.0047619
0.4165	0.0047619	0	0.00952381	0.0190476	0.0047619
0.417	0.00952381	0	0.0142857	0.0190476	0.0047619
0.4175	0.0047619	0	0.0142857	0.0190476	0.0047619
0.418	0.0047619	0	0.0142857	0.0142857	0
0.4185	0.0047619	0	0.0142857	0.0190476	0
0.419	0.0047619	0	0.0142857	0.0190476	0
0.4195	0.0047619	0	0.0142857	0.0190476	0
0.42	0.0047619	0	0.0142857	0.0190476	0
0.4205	0.0047619	0	0.0142857	0.0190476	0
0.421	0.0047619	0	0.0142857	0.0190476	0
0.4215	0.0047619	0	0.0142857	0.0190476	0
0.422	0.0047619	0	0.0142857	0.0190476	0
0.4225	0.0047619	0	0.00952381	0.0190476	0.0047619
0.423	0.0047619	0	0.0142857	0.0142857	0.0047619
0.4235	0.0047619	0	0.0142857	0.0190476	0.0047619
0.424	0.0047619	0	0.0142857	0.0190476	0.0047619
0.4245	0.0047619	0	0.0142857	0.0190476	0.0047619
0.425	0.0047619	0	0.0142857	0.0190476	0.0047619
0.4255	0.0047619	0	0.0142857	0.0190476	0
0.426	0.0047619	0	0.0142857	0.0190476	0.0047619
0.4265	0.0047619	0	0.00952381	0.0190476	0.0047619
0.427	0.0047619	0	0.0142857	0.0190476	0.0047619
0.4275	0.0047619	0	0.0142857	0.0190476	0.0047619
0.428	0.0047619	0	0.0142857	0.0190476	0.0047619
0.4285	0.0047619	0	0.0142857	0.0190476	0.0047619
0.429	0.0047619	0	0.0142857	0.0190476	0.0047619
0.4295	0.0047619	0	0.0142857	0.0190476	0.0047619
0.43	0.0047619	0	0.0142857	0.0190476	0.0047619
0.4305	0.0047619	0	0.0142857	0.0190476	0.0047619
0.431	0.0047619	0	0.0142857	0.0190476	0.0047619
0.4315	0.0047619	0	0.0142857	0.0190476	0.0047619
0.432	0.0047619	0	0.0142857	0.0190476	0.0047619
0.4325	0.0047619	0	0.0142857	0.0190476	0.0047619
0.433	0.0047619	0	0.0142857	0.0190476	0.0047619
0.4335	0.0047619	0	0.0142857	0.0190476	0.0047619
0.434	0.0047619	0	0.0142857	0.0190476	0.0047619
0.4345	0.0047619	0	0.0142857	0.0190476	0.0047619
0.435	0.0047619	0	0.0142857	0.0190476	0.0047619
0.4355	0.0047619	0	0.0142857	0.0190476	0.0047619
0.436	0.0047619	0	0.0142857	0.0190476	0.0047619
0.4365	0.0047619	0	0.0142857	0.0190476	0.0047619
0.437	0.0047619	0	0.0142857	0.0190476	0.0047619
0.4375	0.0047619	0	0.00952381	0.0190476	0.0047619
0.438	0.0047619	0	0.0142857	0.0190476	0.0047619
0.4385	0.0047619	0	0.0142857	0.0190476	0.0047619
0.439	0.0047619	0	0.0142857	0.0190476	0.0047619
0.4395	0.0047619	0	0.0142857	0.0190476	0.0047619
0.44	0.0047619	0	0.0142857	0.0190476	0.0047619
0.4405	0.0047619	0	0.0142857	0.0190476	0.0047619
0.441	0.0047619	0	0.0142857	0.0190476	0.0047619
0.4415	0.0047619	0	0.0142857	0.0190476	0.0047619
0.442	0.0047619	0	0.0142857	0.0190476	0.0047619
0.4425	0.0047619	0	0.0142857	0.0190476	0.0047619
0.443	0.0047619	0	0.0142857	0.0190476	0.0047619
0.4435	0.0047619	0	0.0142857	0.0190476	0.0047619
0.444	0.0047619	0	0.0142857	0.0190476	0.0047619
0.4445	0.0047619	0	0.0142857	0.0190476	0.0047619
0.445	0.0047619	0	0.00952381	0.0142857	0.0047619
0.4455	0.0047619	0	0.0142857	0.0190476	0.0047619
0.446	0.0047619	0	0.0142857	0.0190476	0.0047619
0.4465	0.0047619	0	0.0142857	0.0190476	0.0047619
0.447	0.0047619	0	0.0142857	0.0142857	0.0047619
0.4475	0.0047619	0	0.0142857	0.0190476	0.0047619
0.448	0.0047619	0	0.0142857	0.0190476	0.0047619
0.4485	0.0047619	0	0.0142857	0.0190476	0.0047619
0.449	0.0047619	0	0.0142857	0.0190476	0.0047619
0.4495	0.0047619	0	0.0142857	0.0190476	0.0047619
0.45	0.0047619	0	0.0142857	0.0190476	0.0047619
0.4505	0.0047619	0	0.0142857	0.0190476	0.0047619
0.451	0.0047619	0	0.0142857	0.0190476	0.0047619
0.4515	0.0047619	0	0.0142857	0.0190476	0.0047619
0.452	0.0047619	0	0.0142857	0.0190476	0.0047619
0.4525	0.0047619	0	0.0142857	0.0190476	0.0047619
0.453	0.0047619	0	0.0142857	0.0190476	0.0047619
0.4535	0.0047619	0	0.0142857	0.0142857	0.0047619
0.454	0.0047619	0	0.0142857	0.0190476	0.0047619
0.4545	0.0047619	0	0.0142857	0.0190476	0.0047619
0.455	0.0047619	0	0.0142857	0.0190476	0.0047619
0.4555	0.0047619	0	0.0142857	0.0190476	0.0047619
0.456	0.0047619	0	0.0142857	0.0190476	0.0047619
0.4565	0.0047619	0	0.0142857	0.0190476	0.0047619
0.457	0.0047619	0	0.0142857	0.0190476	0.0047619
0.4575	0.0047619	0	0.0142857	0.0190476	0.0047619
0.458	0.0047619	0	0.0142857	0.0190476	0.0047619
0.4585	0.0047619	0	0.0142857	0.0190476	0.0047619
0.459	0.0047619	0	0.0142857	0.0190476	0.0047619
0.4595	0.0047619	0	0.0142857	0.0190476	0.0047619
0.46	0.0047619	0	0.0142857	0.0190476	0.0047619
0.4605	0.0047619	0	0.0142857	0.0190476	0.0047619
0.461	0.0047619	0	0.0142857	0.0190476	0.0047619
0.4615	0.0047619	0	0.0190476	0.0190476	0.0047619
0.462	0.0047619	0	0.00952381	0.0190476	0.0047619
0.4625	0.0047619	0	0.0142857	0.0190476	0.0047619
0.463	0.0047619	0	0.0142857	0.0190476	0.0047619
0.4635	0.0047619	0	0.0142857	0.0190476	0.0047619
0.464	0.0047619	0	0.0142857	0.0190476	0.0047619
0.4645	0.00952381	0	0.0142857	0.0190476	0.0047619
0.465	0.00952381	0	0.00952381	0.0190476	0.0047619
0.4655	0.00952381	0	0.0142857	0.0190476	0.0047619
0.466	0.00952381	0	0.0142857	0.0190476	0.0047619
0.4665	0.00952381	0	0.0142857	0.0190476	0.0047619
0.467	0.0047619	0	0.0142857	0.0190476	0.0047619
0.4675	0.0047619	0	0.0142857	0.0190476	0
0.468	0.0047619	0	0.0142857	0.0190476	0.0047619
0.4685	0.0047619	0	0.0142857	0.0190476	0.0047619
0.469	0.0047619	0	0.0142857	0.0190476	0.0047619
0.4695	0.0047619	0	0.0142857	0.0190476	0.0047619
0.47	0.0047619	0	0.0142857	0.0190476	0.0047619
0.4705	0.0047619	0	0.0142857	0.0190476	0.0047619
0.471	0.0047619	0	0.0142857	0.0190476	0.0047619
0.4715	0.0047619	0.0047619	0.0142857	0.0190476	0.0047619
0.472	0.0047619	0.0047619	0.0142857	0.0190476	0.0047619
0.4725	0.0047619	0.0047619	0.0142857	0.0190476	0.0047619
0.473	0.0047619	0.0047619	0.0142857	0.0190476	0.0047619
0.4735	0.0047619	0	0.0142857	0.0190476	0.0047619
0.474	0.00952381	0	0.0142857	0.0190476	0.0047619
0.4745	0.0047619	0	0.0142857	0.0190476	0.0047619
0.475	0.0047619	0	0.0142857	0.0190476	0.0047619
0.4755	0.0047619	0	0.0142857	0.0142857	0.0047619
0.476	0.0047619	0	0.0142857	0.0142857	0.0047619
0.4765	0.0047619	0	0.0142857	0.0190476	0.0047619
0.477	0.0047619	0	0.0142857	0.0190476	0.0047619
0.4775	0.0047619	0	0.0142857	0.0190476	0.0047619
0.478	0.0047619	0	0.0142857	0.0190476	0.0047619
0.4785	0.0047619	0	0.0142857	0.0190476	0.0047619
0.479	0.0047619	0	0.0142857	0.0190476	0.0047619
0.4795	0.0047619	0	0.0142857	0.0190476	0.0047619
0.48	0.0047619	0	0.0142857	0.0190476	0.0047619
0.4805	0.0047619	0	0.0142857	0.0190476	0.0047619
0.481	0.0047619	0	0.0142857	0.0190476	0.0047619
0.4815	0.0047619	0	0.0142857	0.0190476	0.0047619
0.482	0.0047619	0	0.0142857	0.0190476	0.0047619
0.4825	0.0047619	0	0.0142857	0.0190476	0.0047619
0.483	0.0047619	0	0.0142857	0.0190476	0.0047619
0.4835	0.0047619	0	0.0142857	0.0190476	0.0047619
0.484	0.0047619	0	0.0142857	0.0190476	0.0047619
0.4845	0.0047619	0	0.0142857	0.0142857	0.0047619
0.485	0.0047619	0	0.0142857	0.0190476	0.0047619
0.4855	0.0047619	0	0.0142857	0.0190476	0.0047619
0.486	0.0047619	0	0.0142857	0.0190476	0.0047619
0.4865	0.0047619	0	0.0142857	0.0190476	0.0047619
0.487	0.0047619	0	0.0142857	0.0190476	0.0047619
0.4875	0.0047619	0	0.00952381	0.0190476	0.0047619
0.488	0.0047619	0	0.0142857	0.0190476	0.0047619
0.4885	0.0047619	0	0.0142857	0.0190476	0.0047619
0.489	0.0047619	0	0.0142857	0.0190476	0.0047619
0.4895	0.0047619	0	0.0142857	0.0190476	0.0047619
0.49	0.0047619	0	0.0142857	0.0190476	0.0047619
0.4905	0.0047619	0	0.0142857	0.0190476	0.0047619
0.491	0.0047619	0	0.0142857	0.0190476	0.0047619
0.4915	0.0047619	0	0.0142857	0.0190476	0.0047619
0.492	0.0047619	0	0.0142857	0.0190476	0.0047619
0.4925	0.0047619	0	0.0142857	0.0142857	0.0047619
0.493	0.0047619	0	0.0142857	0.0190476	0
0.4935	0.0047619	0	0.0142857	0.0190476	0.0047619
0.494	0.00952381	0	0.0142857	0.0190476	0.0047619
0.4945	0.0047619	0	0.0142857	0.0190476	0.0047619
0.495	0.0047619	0	0.0142857	0.0190476	0.0047619
0.4955	0.0047619	0	0.0142857	0.0142857	0.0047619
0.496	0.0047619	0	0.0142857	0.0190476	0.0047619
0.4965	0.0047619	0	0.0142857	0.0190476	0.0047619
0.497	0.0047619	0	0.00952381	0.0190476	0.0047619
0.4975	0.0047619	0	0.0142857	0.0190476	0.0047619
0.498	0.0047619	0	0.0142857	0.0190476	0.0047619
0.4985	0.0047619	0	0.0142857	0.0190476	0.0047619
0.499	0.0047619	0	0.0142857	0.0190476	0.0047619
0.4995	0.0047619	0	0.0142857	0.0190476	0.0047619
0.5	0.0047619	0	0.0142857	0.0190476	0.0047619
0.5005	0.0047619	0	0.0142857	0.0190476	0.0047619
0.501	0.0047619	0	0.0142857	0.0190476	0.0047619
0.5015	0.0047619	0	0.0142857	0.0190476	0.0047619
0.502	0.0047619	0	0.00952381	0.0190476	0.0047619
0.5025	0.0047619	0	0.0142857	0.0190476	0.0047619
0.503	0.0047619	0	0.0142857	0.0190476	0.0047619
0.5035	0.0047619	0	0.0142857	0.0190476	0
0.504	0.0047619	0	0.0142857	0.0190476	0.0047619
0.5045	0.0047619	0	0.0142857	0.0190476	0.0047619
0.505	0.0047619	0	0.0142857	0.0142857	0.0047619
0.5055	0.0047619	0	0.0142857	0.0190476	0.0047619
0.506	0.0047619	0	0.0142857	0.0190476	0.0047619
0.5065	0.00952381	0	0.0142857	0.0190476	0.0047619
0.507	0.0047619	0	0.0142857	0.0190476	0.0047619
0.5075	0.0047619	0	0.0142857	0.0190476	0.0047619
0.508	0.0047619	0	0.0142857	0.0190476	0.0047619
0.5085	0.0047619	0	0.0142857	0.0190476	0.0047619
0.509	0.0047619	0	0.0142857	0.0190476	0.0047619
0.5095	0.0047619	0	0.0142857	0.0190476	0.0047619
0.51	0.0047619	0	0.0142857	0.0190476	0.0047619
0.5105	0.0047619	0	0.0142857	0.0190476	0.0047619
0.511	0.0047619	0	0.0142857	0.0190476	0.0047619
0.5115	0.0047619	0	0.0142857	0.0190476	0.0047619
0.512	0.0047619	0	0.0142857	0.0190476	0.0047619
0.5125	0.0047619	0	0.0142857	0.0190476	0
0.513	0.0047619	0	0.0142857	0.0190476	0.0047619
0.5135	0.0047619	0	0.0142857	0.0190476	0.0047619
0.514	0.0047619	0	0.0142857	0.0190476	0.0047619
0.5145	0.0047619	0	0.0142857	0.0190476	0.0047619
0.515	0.0047619	0	0.0142857	0.0190476	0.0047619
0.5155	0.0047619	0	0.0142857	0.0142857	0.0047619
0.516	0.0047619	0	0.0142857	0.0190476	0.0047619
0.5165	0.0047619	0	0.0142857	0.0190476	0.0047619
0.517	0.0047619	0	0.0142857	0.0190476	0.0047619
0.5175	0.0047619	0	0.0142857	0.0190476	0.0047619
0.518	0.0047619	0	0.0142857	0.0190476	0.0047619
0.5185	0.0047619	0	0.0142857	0.0190476	0.0047619
0.519	0.0047619	0	0.0142857	0.0190476	0.0047619
0.5195	0.0047619	0	0.0142857	0.0190476	0.0047619
0.52	0.0047619	0	0.0142857	0.0190476	0
0.5205	0.0047619	0	0.0142857	0.0190476	0.0047619
0.521	0.0047619	0	0.0142857	0.0190476	0.0047619
0.5215	0.0047619	0	0.0142857	0.0190476	0.0047619
0.522	0.0047619	0	0.0142857	0.0142857	0.0047619
0.5225	0.0047619	0	0.00952381	0.0142857	0.0047619
0.523	0.0047619	0	0.0142857	0.0190476	0.0047619
0.5235	0.0047619	0	0.0142857	0.0142857	0.0047619
0.524	0.0047619	0	0.0142857	0.0190476	0.0047619
0.5245	0.0047619	0	0.0142857	0.0190476	0.0047619
0.525	0.0047619	0	0.0142857	0.0190476	0.0047619
0.5255	0.0047619	0	0.00952381	0.0190476	0.0047619
0.526	0.0047619	0	0.0142857	0.0190476	0.0047619
0.5265	0.0047619	0	0.0142857	0.0190476	0.0047619
0.527	0.0047619	0	0.0142857	0.0190476	0.0047619
0.5275	0.0047619	0	0.0142857	0.0190476	0.0047619
0.528	0.0047619	0	0.0142857	0.0190476	0.0047619
0.5285	0.0047619	0	0.0142857	0.0190476	0.0047619
0.529	0.0047619	0	0.00952381	0.0190476	0.0047619
0.5295	0.0047619	0	0.0142857	0.0190476	0.0047619
0.53	0.0047619	0	0.0142857	0.0190476	0.0047619
0.5305	0.0047619	0	0.0142857	0.0190476	0.0047619
0.531	0.0047619	0	0.0142857	0.0142857	0.0047619
0.5315	0.0047619	0	0.0142857	0.0190476	0.0047619
0.532	0.0047619	0	0.0142857	0.0190476	0.0047619
0.5325	0.0047619	0	0.0142857	0.0190476	0.0047619
0.533	0.0047619	0	0.0142857	0.0190476	0.0047619
0.5335	0.0047619	0	0.0142857	0.0190476	0.0047619
0.534	0.0047619	0	0.0142857	0.0190476	0.0047619
0.5345	0.0047619	0	0.0142857	0.0190476	0.0047619
0.535	0.0047619	0	0.0142857	0.0190476	0.0047619
0.5355	0.0047619	0	0.0142857	0.0190476	0.0047619
0.536	0.0047619	0	0.0142857	0.0190476	0.0047619
0.5365	0.0047619	0	0.0142857	0.0190476	0.0047619
0.537	0.0047619	0	0.0142857	0.0190476	0.0047619
0.5375	0.0047619	0	0.0142857	0.0190476	0.0047619
0.538	0.0047619	0	0.00952381	0.0142857	0.0047619
0.5385	0.0047619	0	0.0142857	0.0190476	0
0.539	0.0047619	0	0.0142857	0.0190476	0.0047619
0.5395	0.0047619	0	0.0142857	0.0190476	0.0047619
0.54	0.0047619	0	0.00952381	0.0142857	0.0047619
0.5405	0.0047619	0	0.0142857	0.0190476	0.0047619
0.541	0.0047619	0	0.0142857	0.0190476	0.0047619
0.5415	0.0047619	0	0.00952381	0.0190476	0.0047619
0.542	0.0047619	0	0.00952381	0.0142857	0.0047619
0.5425	0.0047619	0	0.00952381	0.0190476	0.0047619
0.543	0.0047619	0	0.0142857	0.0190476	0.0047619
0.5435	0.0047619	0	0.0142857	0.0190476	0.0047619
0.544	0.0047619	0	0.0142857	0.0190476	0.0047619
0.5445	0.0047619	0	0.00952381	0.0190476	0.0047619
0.545	0.0047619	0	0.0142857	0.0190476	0.0047619
0.5455	0.0047619	0	0.0142857	0.0190476	0.0047619
0.546	0.0047619	0	0.0142857	0.0190476	0.0047619
0.5465	0.0047619	0	0.0142857	0.0190476	0.0047619
0.547	0.0047619	0	0.0142857	0.0190476	0.0047619
0.5475	0.0047619	0	0.00952381	0.0142857	0.0047619
0.548	0.0047619	0	0.0142857	0.0190476	0.0047619
0.5485	0.0047619	0	0.0142857	0.0190476	0.0047619
0.549	0.0047619	0	0.00952381	0.0142857	0.0047619
0.5495	0.0047619	0	0.0142857	0.0190476	0.0047619
0.55	0.0047619	0	0.0142857	0.0190476	0.0047619
0.5505	0.0047619	0	0.0142857	0.0142857	0.0047619
0.551	0.0047619	0	0.0142857	0.0190476	0.0047619
0.5515	0.0047619	0	0.0142857	0.0190476	0.0047619
0.552	0.0047619	0	0.0142857	0.0190476	0.0047619
0.5525	0.0047619	0	0.0142857	0.0190476	0.0047619
0.553	0.00952381	0	0.0142857	0.0190476	0.0047619
0.5535	0.0142857	0	0.00952381	0.0142857	0.0047619
0.554	0.00952381	0	0.0142857	0.0190476	0.0047619
0.5545	0.00952381	0	0.0142857	0.0190476	0.0047619
0.555	0.0142857	0	0.0142857	0.0142857	0.0047619
0.5555	0.00952381	0	0.0142857	0.0190476	0.0047619
0.556	0.0047619	0	0.0142857	0.0190476	0.0047619
0.5565	0.0047619	0	0.00952381	0.0190476	0.0047619
0.557	0.0047619	0	0.0142857	0.0190476	0.0047619
0.5575	0.00952381	0	0.0142857	0.0190476	0.0047619
0.558	0.00952381	0	0.0142857	0.0190476	0.0047619
0.5585	0.0047619	0	0.0142857	0.0190476	0.0047619
0.559	0.0047619	0	0.0142857	0.0190476	0.0047619
0.5595	0.00952381	0	0.0142857	0.0190476	0.0047619
0.56	0.0047619	0	0.0142857	0.0190476	0.0047619
0.5605	0.00952381	0	0.0142857	0.0190476	0.0047619
0.561	0.00952381	0	0.0142857	0.0190476	0.0047619
0.5615	0.0047619	0	0.0142857	0.0190476	0.0047619
0.562	0.00952381	0	0.0142857	0.0190476	0.0047619
0.5625	0.0047619	0	0.00952381	0.0190476	0.0047619
0.563	0.0047619	0	0.0142857	0.0190476	0.0047619
0.5635	0.0047619	0	0.0142857	0.0190476	0.0047619
0.564	0.0047619	0	0.0142857	0.0190476	0.0047619
0.5645	0.00952381	0	0.0142857	0.0190476	0.0047619
0.565	0.0047619	0	0.0142857	0.0190476	0.0047619
0.5655	0.0047619	0	0.0142857	0.0190476	0.0047619
0.566	0.0047619	0	0.0142857	0.0190476	0.0047619
0.5665	0.0047619	0	0.0142857	0.0190476	0.0047619
0.567	0.0047619	0	0.0142857	0.0190476	0.0047619
0.5675	0.0047619	0	0.0142857	0.0190476	0.0047619
0.568	0.0047619	0	0.0142857	0.0238095	0
0.5685	0.0047619	0	0.0142857	0.0190476	0
0.569	0.0047619	0	0.0142857	0.0190476	0
0.5695	0.0047619	0	0.0142857	0.0190476	0
0.57	0.0047619	0	0.0142857	0.0190476	0
0.5705	0.0047619	0	0.0142857	0.0190476	0
0.571	0.0047619	0	0.0142857	0.0190476	0
0.5715	0.0047619	0	0.0142857	0.0190476	0
0.572	0.0047619	0	0.0142857	0.0190476	0
0.5725	0.0047619	0	0.0142857	0.0142857	0
0.573	0.0047619	0	0.0142857	0.0190476	0
0.5735	0.0047619	0	0.00952381	0.0190476	0
0.574	0.0047619	0	0.0142857	0.0190476	0
0.5745	0.0047619	0	0.0142857	0.0190476	0
0.575	0.0047619	0	0.0142857	0.0190476	0
0.5755	0.0047619	0	0.00952381	0.0190476	0
0.576	0.0047619	0	0.0142857	0.0190476	0
0.5765	0.0047619	0	0.0142857	0.0190476	0
0.577	0.0047619	0	0.0142857	0.0190476	0
0.5775	0.0047619	0	0.0142857	0.0142857	0
0.578	0.0047619	0	0.0190476	0.0142857	0
0.5785	0.0047619	0	0.0190476	0.0142857	0.0047619
0.579	0.0047619	0	0.0190476	0.0142857	0
0.5795	0.0047619	0	0.0142857	0.0142857	0.0047619
0.58	0.0047619	0	0.0190476	0.0142857	0
0.5805	0.0047619	0	0.0190476	0.0142857	0.0047619
0.581	0.00952381	0	0.0190476	0.0142857	0.0047619
0.5815	0.0047619	0	0.0190476	0.0142857	0.0047619
0.582	0.0047619	0	0.0190476	0.0142857	0.0047619
0.5825	0.0047619	0	0.0190476	0.00952381	0.0047619
0.583	0.0047619	0	0.0190476	0.0142857	0.0047619
0.5835	0.0047619	0	0.0190476	0.0142857	0.0047619
0.584	0.0047619	0	0.0190476	0.0142857	0.0047619
0.5845	0.0047619	0	0.0190476	0.0142857	0.0047619
0.585	0.00952381	0	0.0190476	0.0142857	0.0047619
0.5855	0.00952381	0	0.0190476	0.00952381	0.0047619
0.586	0.0047619	0	0.0142857	0.0190476	0.0047619
0.5865	0.0047619	0	0.0142857	0.0190476	0.0047619
0.587	0.0047619	0	0.0142857	0.0190476	0.0047619
0.5875	0.0047619	0	0.0142857	0.0190476	0.0047619
0.588	0.0047619	0	0.0142857	0.0190476	0.0047619
0.5885	0.00952381	0	0.0142857	0.0190476	0.0047619
0.589	0.00952381	0	0.0142857	0.0190476	0.0047619
0.5895	0.0047619	0	0.0142857	0.0142857	0.0047619
0.59	0.0047619	0	0.0142857	0.0142857	0.0047619
0.5905	0.0047619	0	0.0142857	0.0142857	0.0047619
0.591	0.0047619	0	0.0142857	0.0142857	0.0047619
0.5915	0.0047619	0	0.0142857	0.0142857	0.0047619
0.592	0.0047619	0	0.0142857	0.0142857	0.0047619
0.5925	0.0047619	0	0.0142857	0.0142857	0
0.593	0.0047619	0	0.0142857	0.0142857	0.0047619
0.5935	0.0047619	0	0.0142857	0.0142857	0.0047619
0.594	0.0047619	0	0.0142857	0.0142857	0.0047619
0.5945	0.0047619	0	0.0142857	0.0142857	0.0047619
0.595	0.0047619	0	0.0142857	0.0142857	0.0047619
0.5955	0.0047619	0	0.0142857	0.0142857	0.0047619
0.596	0.0047619	0	0.0142857	0.0142857	0.0047619
0.5965	0.00952381	0	0.0142857	0.0142857	0.0047619
0.597	0.0047619	0	0.0142857	0.0142857	0.0047619
0.5975	0.0047619	0	0.0142857	0.0142857	0.0047619
0.598	0.0047619	0	0.0142857	0.0142857	0.0047619
0.5985	0.0047619	0	0.0142857	0.0142857	0.0047619
0.599	0.0047619	0	0.0142857	0.0142857	0.0047619
0.5995	0.00952381	0	0.0142857	0.0142857	0.0047619
0.6	0.0047619	0	0.0142857	0.0142857	0.0047619
0.6005	0.0047619	0	0.0142857	0.0142857	0.0047619
0.601	0.0047619	0	0.0142857	0.0142857	0.0047619
0.6015	0.0047619	0	0.0142857	0.0142857	0.0047619
0.602	0.0047619	0	0.0142857	0.0142857	0.0047619
0.6025	0.0047619	0	0.0142857	0.00952381	0.0047619
0.603	0.0047619	0	0.0142857	0.0142857	0.0047619
0.6035	0.0047619	0	0.0142857	0.0142857	0.0047619
0.604	0.0047619	0	0.0142857	0.0142857	0.0047619
0.6045	0.0047619	0	0.00952381	0.0142857	0
0.605	0.0047619	0	0.0142857	0.0142857	0.0047619
0.6055	0.0047619	0	0.0142857	0.0142857	0.0047619
0.606	0.00952381	0	0.0142857	0.0142857	0.0047619
0.6065	0.0047619	0	0.0142857	0.0142857	0.0047619
0.607	0.0047619	0	0.0142857	0.0142857	0.0047619
0.6075	0.0047619	0	0.0142857	0.0142857	0.0047619
0.608	0.0047619	0	0.0142857	0.0142857	0.0047619
0.6085	0.0047619	0	0.0142857	0.0142857	0.0047619
0.609	0.0047619	0	0.0142857	0.0190476	0.0047619
0.6095	0.0047619	0	0.0142857	0.0190476	0.0047619
0.61	0.0047619	0	0.0142857	0.0190476	0.0047619
0.6105	0.0047619	0	0.0142857	0.0190476	0.0047619
0.611	0.0047619	0	0.0142857	0.0190476	0.0047619
0.6115	0.0047619	0	0.0142857	0.0190476	0.0047619
0.612	0.00952381	0	0.0142857	0.0190476	0.0047619
0.6125	0.0047619	0	0.0142857	0.0190476	0.0047619
0.613	0.00952381	0	0.0142857	0.0190476	0.0047619
0.6135	0.0047619	0	0.0142857	0.0190476	0.0047619
0.614	0.00952381	0	0.0142857	0.0190476	0.0047619
0.6145	0.0047619	0	0.0142857	0.0190476	0.0047619
0.615	0.0047619	0	0.0142857	0.0190476	0.0047619
0.6155	0.0047619	0	0.0142857	0.0190476	0.0047619
0.616	0.0047619	0	0.0142857	0.0142857	0.0047619
0.6165	0.0047619	0	0.0142857	0.0142857	0.0047619
0.617	0.0047619	0	0.0142857	0.0142857	0.0047619
0.6175	0.0047619	0	0.0142857	0.0190476	0.0047619
0.618	0.0047619	0	0.0142857	0.0190476	0.0047619
0.6185	0.0047619	0	0.0142857	0.0190476	0.0047619
0.619	0.00952381	0	0.0142857	0.0190476	0.0047619
0.6195	0.00952381	0	0.0142857	0.0190476	0.0047619
0.62	0.00952381	0	0.00952381	0.0190476	0
0.6205	0.00952381	0	0.0142857	0.0190476	0.0047619
0.621	0.0047619	0	0.0142857	0.0190476	0.0047619
0.6215	0.0047619	0	0.0142857	0.0190476	0.0047619
0.622	0.0047619	0	0.0142857	0.0190476	0.0047619
0.6225	0.0047619	0	0.0142857	0.0190476	0.0047619
0.623	0.0047619	0	0.0142857	0.0190476	0.0047619
0.6235	0.0047619	0	0.0142857	0.0190476	0.0047619
0.624	0.0047619	0	0.0142857	0.0190476	0.0047619
0.6245	0.0047619	0	0.00952381	0.0190476	0.0047619
0.625	0.0047619	0	0.0142857	0.0190476	0.0047619
0.6255	0.0047619	0	0.0142857	0.0190476	0.0047619
0.626	0.0047619	0	0.0142857	0.0190476	0.0047619
0.6265	0.0047619	0	0.0142857	0.0190476	0.0047619
0.627	0.0047619	0	0.0142857	0.0190476	0.0047619
0.6275	0.0047619	0	0.0142857	0.0190476	0.0047619
0.628	0.0047619	0	0.0142857	0.0190476	0.0047619
0.6285	0.00952381	0	0.0142857	0.0190476	0.0047619
0.629	0.0047619	0	0.0142857	0.0190476	0.0047619
0.6295	0.0047619	0	0.0142857	0.0190476	0.0047619
0.63	0.00952381	0	0.0142857	0.0190476	0.0047619
0.6305	0.00952381	0	0.0142857	0.0190476	0.0047619
0.631	0.00952381	0	0.0142857	0.0190476	0.0047619
0.6315	0.0047619	0	0.0142857	0.0190476	0.0047619
0.632	0.00952381	0	0.0142857	0.0190476	0.0047619
0.6325	0.00952381	0	0.00952381	0.0190476	0.0047619
0.633	0.00952381	0	0.0142857	0.0190476	0.0047619
0.6335	0.0047619	0	0.0142857	0.0190476	0.0047619
0.634	0.00952381	0	0.0142857	0.0190476	0.0047619
0.6345	0.0047619	0	0.0142857	0.0190476	0.0047619
0.635	0.00952381	0	0.00952381	0.0190476	0.0047619
0.6355	0.00952381	0	0.0142857	0.0190476	0.0047619
0.636	0.00952381	0	0.0142857	0.0190476	0.0047619
0.6365	0.00952381	0	0.0142857	0.0190476	0.0047619
0.637	0.00952381	0	0.0142857	0.0190476	0.0047619
0.6375	0.00952381	0	0.0142857	0.0190476	0.0047619
0.638	0.00952381	0	0.0142857	0.0190476	0.0047619
0.6385	0.00952381	0	0.0142857	0.0190476	0.0047619
0.639	0.00952381	0	0.0142857	0.0190476	0.0047619
0.6395	0.0047619	0	0.0142857	0.0190476	0.0047619
0.64	0.00952381	0	0.0142857	0.0190476	0.0047619
0.6405	0.00952381	0	0.00952381	0.0190476	0
0.641	0.00952381	0	0.0142857	0.0190476	0.0047619
0.6415	0.00952381	0	0.0142857	0.0190476	0.0047619
0.642	0.0047619	0	0.0142857	0.0190476	0.0047619
0.6425	0.0047619	0	0.00952381	0.0190476	0.0047619
0.643	0.00952381	0	0.0142857	0.0190476	0.0047619
0.6435	0.00952381	0	0.0142857	0.0190476	0.0047619
0.644	0.00952381	0	0.0142857	0.0190476	0.0047619
0.6445	0.0047619	0	0.0142857	0.0190476	0.0047619
0.645	0.0047619	0	0.0142857	0.0190476	0.0047619
0.6455	0.0047619	0	0.0142857	0.0190476	0.0047619
0.646	0.00952381	0	0.0142857	0.0190476	0.0047619
0.6465	0.00952381	0	0.0142857	0.0190476	0.0047619
0.647	0.0047619	0	0.0142857	0.0190476	0.0047619
0.6475	0.0047619	0	0.0142857	0.0190476	0.0047619
0.648	0.00952381	0	0.0142857	0.0142857	0.0047619
0.6485	0.0047619	0	0.0142857	0.0190476	0.0047619
0.649	0.00952381	0	0.0142857	0.0190476	0.0047619
0.6495	0.0047619	0	0.0142857	0.0190476	0.0047619
0.65	0.0047619	0	0.0142857	0.0190476	0.0047619
0.6505	0.0047619	0	0.0142857	0.0190476	0.0047619
0.651	0.0047619	0	0.0142857	0.0190476	0.0047619
0.6515	0.0047619	0	0.0142857	0.0190476	0.0047619
0.652	0.0047619	0	0.0142857	0.0190476	0.0047619
0.6525	0.0047619	0	0.00952381	0.0142857	0.0047619
0.653	0.0047619	0	0.0142857	0.0190476	0.0047619
0.6535	0.0047619	0	0.0142857	0.0190476	0.0047619
0.654	0.0047619	0	0.0142857	0.0190476	0.0047619
0.6545	0.0047619	0	0.0142857	0.0190476	0.0047619
0.655	0.0047619	0	0.0142857	0.0190476	0.0047619
0.6555	0.0047619	0	0.0142857	0.0190476	0.0047619
0.656	0.0047619	0	0.0142857	0.0190476	0.0047619
0.6565	0.0047619	0	0.0142857	0.0190476	0.0047619
0.657	0.0047619	0	0.0142857	0.0190476	0.0047619
0.6575	0.0047619	0	0.0142857	0.0190476	0.0047619
0.658	0.0047619	0	0.0142857	0.0190476	0.0047619
0.6585	0.0047619	0	0.0142857	0.0190476	0.0047619
0.659	0.0047619	0	0.0142857	0.0190476	0.0047619
0.6595	0.0047619	0	0.0142857	0.0190476	0.0047619
0.66	0.0047619	0	0.0142857	0.0190476	0.0047619
0.6605	0.0047619	0	0.0142857	0.0190476	0.0047619
0.661	0.0047619	0	0.0142857	0.0190476	0.0047619
0.6615	0.0047619	0	0.0142857	0.0190476	0.0047619
0.662	0.0047619	0	0.0142857	0.0142857	0.0047619
0.6625	0.0047619	0	0.0142857	0.0190476	0.0047619
0.663	0.0047619	0	0.0142857	0.0190476	0.0047619
0.6635	0.0047619	0	0.0142857	0.0190476	0.0047619
0.664	0.0047619	0	0.0142857	0.0190476	0.0047619
0.6645	0.0047619	0	0.0142857	0.0190476	0.0047619
0.665	0.0047619	0	0.0142857	0.0190476	0.0047619
0.6655	0.0047619	0	0.0142857	0.0190476	0.0047619
0.666	0.0047619	0	0.0142857	0.0190476	0.0047619
0.6665	0.0047619	0	0.0142857	0.0190476	0.0047619
0.667	0.0047619	0	0.00952381	0.0190476	0
0.6675	0.0047619	0	0.0142857	0.0190476	0.0047619
0.668	0.0047619	0	0.0142857	0.0142857	0.0047619
0.6685	0.0047619	0	0.0142857	0.0190476	0.0047619
0.669	0.0047619	0	0.0142857	0.0190476	0.0047619
0.6695	0.0047619	0	0.0142857	0.0190476	0.0047619
0.67	0.0047619	0	0.0142857	0.0190476	0.0047619
0.6705	0.0047619	0	0.0142857	0.0190476	0.0047619
0.671	0.00952381	0	0.0142857	0.0190476	0.0047619
0.6715	0.00952381	0	0.0142857	0.0190476	0.0047619
0.672	0.00952381	0	0.0142857	0.0190476	0.0047619
0.6725	0.00952381	0	0.0142857	0.0190476	0.0047619
0.673	0.00952381	0	0.0142857	0.0190476	0.0047619
0.6735	0.00952381	0	0.0142857	0.0142857	0.0047619
0.674	0.0047619	0	0.0142857	0.0190476	0.0047619
0.6745	0.0047619	0	0.0142857	0.0190476	0.0047619
0.675	0.0047619	0	0.0142857	0.0190476	0.0047619
0.6755	0.0047619	0	0.0142857	0.0190476	0.0047619
0.676	0.0047619	0	0.0142857	0.0190476	0.0047619
0.6765	0.0047619	0	0.0142857	0.0190476	0.0047619
0.677	0.0047619	0	0.0142857	0.0190476	0.0047619
0.6775	0.0047619	0	0.0142857	0.0190476	0.0047619
0.678	0.0047619	0	0.0142857	0.0190476	0.0047619
0.6785	0.0047619	0	0.0142857	0.0190476	0.0047619
0.679	0.0047619	0	0.00952381	0.0190476	0.0047619
0.6795	0.0047619	0	0.0142857	0.0190476	0.0047619
0.68	0.0047619	0	0.0142857	0.0190476	0.0047619
0.6805	0.0047619	0	0.0142857	0.0190476	0.0047619
0.681	0.0047619	0	0.0142857	0.0142857	0.0047619
0.6815	0.00952381	0	0.0142857	0.0190476	0.0047619
0.682	0.0047619	0	0.0142857	0.0190476	0.0047619
0.6825	0.0047619	0	0.0142857	0.0190476	0.0047619
0.683	0.0047619	0	0.0142857	0.0190476	0.0047619
0.6835	0.0047619	0	0.0047619	0.0142857	0
0.684	0.0047619	0	0.0142857	0.0190476	0.0047619
0.6845	0.0047619	0	0.0142857	0.0190476	0.0047619
0.685	0.0047619	0	0.0142857	0.0190476	0.0047619
0.6855	0.0047619	0	0.0142857	0.0142857	0.0047619
0.686	0.0047619	0	0.0142857	0.0142857	0.0047619
0.6865	0.0047619	0	0.0142857	0.0190476	0.0047619
0.687	0.0047619	0	0.0142857	0.0190476	0.0047619
0.6875	0.0047619	0	0.0142857	0.0190476	0.0047619
0.688	0.0047619	0	0.0142857	0.0190476	0.0047619
0.6885	0.0047619	0	0.0142857	0.0190476	0.0047619
0.689	0.0047619	0	0.0142857	0.0190476	0.0047619
0.6895	0.0047619	0	0.0142857	0.0190476	0.0047619
0.69	0.0047619	0	0.0142857	0.0190476	0.0047619
0.6905	0.0047619	0	0.0142857	0.0142857	0.0047619
0.691	0.0047619	0	0.0142857	0.0190476	0.0047619
0.6915	0.0047619	0	0.0142857	0.0190476	0.0047619
0.692	0.0047619	0	0.0142857	0.0190476	0.0047619
0.6925	0.0047619	0	0.0142857	0.0190476	0.0047619
0.693	0.0047619	0	0.0142857	0.0190476	0.0047619
0.6935	0.0047619	0	0.0142857	0.0190476	0.0047619
0.694	0.0047619	0	0.0142857	0.0190476	0.0047619
0.6945	0.0047619	0	0.0142857	0.0190476	0.0047619
0.695	0.0047619	0	0.0142857	0.0190476	0.0047619
0.6955	0.0047619	0	0.0142857	0.0190476	0.0047619
0.696	0.0047619	0	0.0142857	0.0190476	0.0047619
0.6965	0.0047619	0	0.0142857	0.0190476	0.0047619
0.697	0.0047619	0	0.0142857	0.0190476	0.0047619
0.6975	0.0047619	0	0.0142857	0.0142857	0.0047619
0.698	0.0047619	0	0.0142857	0.0190476	0.0047619
0.6985	0.0047619	0	0.0142857	0.0190476	0.0047619
0.699	0.0047619	0	0.0142857	0.0190476	0.0047619
0.6995	0.0047619	0	0.0142857	0.0190476	0.0047619
0.7	0.0047619	0	0.0142857	0.0190476	0.0047619
0.7005	0.0047619	0	0.0142857	0.0190476	0.0047619
0.701	0.0047619	0	0.00952381	0.0142857	0.0047619
0.7015	0.0047619	0	0.0142857	0.0190476	0.0047619
0.702	0.0047619	0	0.0142857	0.0190476	0.0047619
0.7025	0.0047619	0	0.0142857	0.0142857	0.0047619
0.703	0.0047619	0	0.0142857	0.0190476	0.0047619
0.7035	0.0047619	0	0.0142857	0.0190476	0.0047619
0.704	0.0047619	0	0.0142857	0.0190476	0.0047619
0.7045	0.0047619	0	0.0142857	0.0190476	0.0047619
0.705	0.0047619	0	0.0142857	0.0190476	0.0047619
0.7055	0.0047619	0	0.0142857	0.0190476	0.0047619
0.706	0.0047619	0	0.0142857	0.0190476	0.0047619
0.7065	0.0047619	0	0.0142857	0.0190476	0.0047619
0.707	0.0047619	0	0.0142857	0.0190476	0.0047619
0.7075	0.0047619	0	0.0142857	0.0190476	0.0047619
0.708	0.0047619	0	0.0142857	0.0190476	0.0047619
0.7085	0.0047619	0	0.0142857	0.0190476	0.0047619
0.709	0.0047619	0	0.0142857	0.0190476	0.0047619
0.7095	0.0047619	0	0.0142857	0.0190476	0.0047619
0.71	0.0047619	0	0.0142857	0.0190476	0.0047619
0.7105	0.0047619	0	0.0142857	0.0190476	0.0047619
0.711	0.0047619	0	0.0142857	0.0190476	0.0047619
0.7115	0.0047619	0	0.0142857	0.0190476	0.0047619
0.712	0.0047619	0	0.0142857	0.0142857	0.0047619
0.7125	0.0047619	0	0.00952381	0.0142857	0.0047619
0.713	0.0047619	0	0.0142857	0.0190476	0.0047619
0.7135	0.0047619	0	0.0142857	0.0190476	0.0047619
0.714	0.0047619	0	0.0142857	0.0190476	0.0047619
0.7145	0.0047619	0	0.0142857	0.0190476	0.0047619
0.715	0.0047619	0	0.0142857	0.0190476	0.0047619
0.7155	0.0047619	0	0.0142857	0.0190476	0.0047619
0.716	0.0047619	0	0.0142857	0.0190476	0.0047619
0.7165	0.0047619	0	0.0142857	0.0190476	0.0047619
0.717	0.0047619	0	0.0142857	0.0190476	0.0047619
0.7175	0.0047619	0	0.0142857	0.0190476	0.0047619
0.718	0.0047619	0	0.0142857	0.0190476	0.0047619
0.7185	0.0047619	0	0.0142857	0.0238095	0.0047619
0.719	0.0047619	0	0.0142857	0.0238095	0.0047619
0.7195	0.0047619	0	0.0142857	0.0190476	0.0047619
0.72	0.0047619	0	0.0142857	0.0190476	0.0047619
0.7205	0.0047619	0	0.00952381	0.0190476	0.0047619
0.721	0.0047619	0	0.0142857	0.0190476	0.0047619
0.7215	0.0047619	0	0.00952381	0.0142857	0.0047619
0.722	0.0047619	0	0.0190476	0.0190476	0
0.7225	0.0047619	0	0.00952381	0.0190476	0.0047619
0.723	0.0047619	0	0.0142857	0.0190476	0.0047619
0.7235	0.0047619	0	0.0142857	0.0190476	0.0047619
0.724	0.0047619	0	0.0142857	0.0190476	0.0047619
0.7245	0.0047619	0	0.0142857	0.0238095	0.0047619
0.725	0.0047619	0	0.0142857	0.0238095	0.0047619
0.7255	0.0047619	0	0.0142857	0.0238095	0.0047619
0.726	0.0047619	0	0.00952381	0.0238095	0.0047619
0.7265	0.0047619	0	0.0142857	0.0238095	0.0047619
0.727	0.0047619	0	0.0142857	0.0238095	0.0047619
0.7275	0.0047619	0	0.0190476	0.0238095	0.0047619
0.728	0.0047619	0	0.0190476	0.0238095	0.0047619
0.7285	0.0047619	0	0.0190476	0.0238095	0.0047619
0.729	0.0047619	0	0.0190476	0.0238095	0.0047619
0.7295	0.0047619	0	0.0190476	0.0238095	0.0047619
0.73	0.0047619	0	0.0190476	0.0238095	0.0047619
0.7305	0.0047619	0	0.0142857	0.0238095	0.0047619
0.731	0.0047619	0	0.0190476	0.0238095	0.0047619
0.7315	0.0047619	0	0.0190476	0.0190476	0.0047619
0.732	0.0047619	0	0.0190476	0.0238095	0.0047619
0.7325	0.0047619	0	0.0190476	0.0238095	0.0047619
0.733	0.0047619	0	0.0190476	0.0190476	0.0047619
0.7335	0.0047619	0	0.0190476	0.0238095	0.0047619
0.734	0.0047619	0	0.0190476	0.0238095	0.0047619
0.7345	0.0047619	0	0.0190476	0.0238095	0.0047619
0.735	0.0047619	0	0.0190476	0.0238095	0.0047619
0.7355	0.0047619	0	0.0190476	0.0238095	0.0047619
0.736	0.0047619	0	0.0142857	0.0238095	0.0047619
0.7365	0.0047619	0	0.0142857	0.0238095	0.0047619
0.737	0.0047619	0	0.0190476	0.0238095	0.0047619
0.7375	0.0047619	0	0.0190476	0.0238095	0.0047619
0.738	0.0047619	0	0.0142857	0.0238095	0.0047619
0.7385	0.0047619	0	0.0190476	0.0142857	0.0047619
0.739	0.0047619	0	0.0190476	0.0238095	0.0047619
0.7395	0.0047619	0	0.0190476	0.0238095	0.0047619
0.74	0.0047619	0	0.0190476	0.0238095	0.0047619
0.7405	0.0047619	0	0.0142857	0.0238095	0.0047619
0.741	0.0047619	0	0.0190476	0.0190476	0.0047619
0.7415	0.0047619	0	0.0190476	0.0238095	0.0047619
0.742	0.0047619	0	0.0190476	0.0238095	0.0047619
0.7425	0.0047619	0	0.0190476	0.0238095	0.0047619
0.743	0.0047619	0	0.0190476	0.0238095	0.0047619
0.7435	0.0047619	0	0.0190476	0.0190476	0.0047619
0.744	0.0047619	0	0.0190476	0.0238095	0.0047619
0.7445	0.0047619	0	0.0190476	0.0238095	0.0047619
0.745	0.0047619	0	0.0142857	0.0238095	0.0047619
0.7455	0.0047619	0	0.0190476	0.0190476	0.0047619
0.746	0.0047619	0	0.0190476	0.0238095	0.0047619
0.7465	0.0047619	0	0.0190476	0.0238095	0.0047619
0.747	0.0047619	0	0.0190476	0.0238095	0.0047619
0.7475	0.0047619	0	0.0142857	0.0238095	0.0047619
0.748	0.0047619	0	0.0142857	0.0238095	0.0047619
0.7485	0.0047619	0	0.0142857	0.0142857	0.0047619
0.749	0.0047619	0	0.0142857	0.0238095	0.0047619
0.7495	0.0047619	0	0.00952381	0.0238095	0
0.75	0.0047619	0	0.0142857	0.0238095	0.0047619
0.7505	0.0047619	0	0.0142857	0.0238095	0.0047619
0.751	0.0047619	0	0.0142857	0.0238095	0.0047619
0.7515	0.0047619	0	0.0142857	0.0238095	0.0047619
0.752	0.0047619	0	0.0142857	0.0238095	0.0047619
0.7525	0.0047619	0	0.0142857	0.0238095	0.0047619
0.753	0.0047619	0	0.0190476	0.0238095	0.0047619
0.7535	0.0047619	0	0.0190476	0.0238095	0.0047619
0.754	0.0047619	0	0.0190476	0.0238095	0.0047619
0.7545	0.0047619	0	0.0190476	0.0238095	0.0047619
0.755	0.0047619	0	0.0190476	0.0238095	0.0047619
0.7555	0.0047619	0	0.0190476	0.0238095	0.0047619
0.756	0.0047619	0	0.0142857	0.0190476	0.0047619
0.7565	0.0047619	0	0.0190476	0.0238095	0.0047619
0.757	0.0047619	0	0.0190476	0.0238095	0.0047619
0.7575	0.0047619	0	0.0190476	0.0238095	0.0047619
0.758	0.0047619	0	0.0142857	0.0238095	0.0047619
0.7585	0.0047619	0	0.0190476	0.0238095	0.0047619
0.759	0.0047619	0	0.0142857	0.0238095	0.0047619
0.7595	0.0047619	0	0.0142857	0.0238095	0.0047619
0.76	0.0047619	0	0.0190476	0.0238095	0.0047619
0.7605	0.0047619	0	0.0142857	0.0238095	0.0047619
0.761	0.0047619	0	0.0190476	0.0238095	0.0047619
0.7615	0.0047619	0	0.0190476	0.0190476	0.0047619
0.762	0.0047619	0	0.0238095	0.0238095	0.0047619
0.7625	0.0047619	0	0.0238095	0.0238095	0.0047619
0.763	0.0047619	0	0.0190476	0.0238095	0.0047619
0.7635	0.0047619	0	0.0190476	0.0238095	0.0047619
0.764	0.0047619	0	0.0190476	0.0238095	0.00952381
0.7645	0.0047619	0	0.0190476	0.0238095	0.0047619
0.765	0.0047619	0	0.0190476	0.0238095	0.0047619
0.7655	0.0047619	0	0.0190476	0.0238095	0.0047619
0.766	0.0047619	0	0.0190476	0.0238095	0.0047619
0.7665	0.0047619	0	0.0190476	0.0238095	0.0047619
0.767	0.0047619	0	0.0142857	0.0238095	0.0047619
0.7675	0.0047619	0	0.00952381	0.0142857	0.0047619
0.768	0.0047619	0	0.0142857	0.0238095	0.0047619
0.7685	0.0047619	0	0.0142857	0.0238095	0.0047619
0.769	0.0047619	0	0.0142857	0.0190476	0.0047619
0.7695	0.0047619	0	0.0142857	0.0238095	0.0047619
0.77	0.0047619	0	0.0142857	0.0238095	0.0047619
0.7705	0.0047619	0	0.0142857	0.0190476	0.0047619
0.771	0.0047619	0	0.0142857	0.0238095	0.0047619
0.7715	0.0047619	0	0.0142857	0.0238095	0.0047619
0.772	0.0047619	0	0.0142857	0.0238095	0.0047619
0.7725	0.0047619	0	0.0142857	0.0190476	0.0047619
0.773	0.0047619	0	0.0142857	0.0238095	0.0047619
0.7735	0.0047619	0	0.0142857	0.0190476	0.0047619
0.774	0.0047619	0	0.0142857	0.0190476	0.0047619
0.7745	0.0047619	0	0.0142857	0.0238095	0.0047619
0.775	0.0047619	0	0.0142857	0.0190476	0.0047619
0.7755	0.0047619	0	0.00952381	0.0238095	0.0047619
0.776	0.0047619	0	0.00952381	0.0190476	0.0047619
0.7765	0.0047619	0	0.0142857	0.0238095	0.0047619
0.777	0.0047619	0	0.0142857	0.0238095	0.0047619
0.7775	0.0047619	0	0.0142857	0.0238095	0.0047619
0.778	0.0047619	0	0.0142857	0.0238095	0.0047619
0.7785	0.0047619	0	0.0142857	0.0238095	0.0047619
0.779	0.0047619	0	0.00952381	0.0238095	0.0047619
0.7795	0.0047619	0	0.0142857	0.0238095	0
0.78	0.0047619	0	0.0142857	0.0238095	0.0047619
0.7805	0.0047619	0	0.0142857	0.0238095	0.0047619
0.781	0.0047619	0	0.0142857	0.0238095	0.0047619
0.7815	0.0047619	0	0.0142857	0.0238095	0.0047619
0.782	0.0047619	0	0.0142857	0.0238095	0.0047619
0.7825	0.0047619	0	0.0142857	0.0238095	0.0047619
0.783	0.0047619	0	0.00952381	0.0238095	0.0047619
0.7835	0.0047619	0	0.00952381	0.0238095	0.0047619
0.784	0.0047619	0	0.0142857	0.0238095	0.0047619
0.7845	0.0047619	0	0.0142857	0.0238095	0.0047619
0.785	0.0047619	0	0.0142857	0.0238095	0.0047619
0.7855	0.0047619	0	0.0142857	0.0238095	0.0047619
0.786	0.0047619	0	0.0142857	0.0238095	0.0047619
0.7865	0.0047619	0	0.0142857	0.0238095	0.0047619
0.787	0.0047619	0	0.0142857	0.0238095	0.0047619
0.7875	0.0047619	0	0.0142857	0.0238095	0.0047619
0.788	0.0047619	0	0.0142857	0.0238095	0.0047619
0.7885	0	0	0.0142857	0.0238095	0.0047619
0.789	0.0047619	0	0.00952381	0.0238095	0.0047619
0.7895	0.0047619	0	0.0142857	0.0238095	0.0047619
0.79	0.0047619	0	0.0142857	0.0238095	0.0047619
0.7905	0.0047619	0	0.0142857	0.0238095	0.0047619
0.791	0.0047619	0	0.0142857	0.0238095	0.0047619
0.7915	0.0047619	0	0.0142857	0.0238095	0.0047619
0.792	0.0047619	0	0.0142857	0.0238095	0.0047619
0.7925	0.0047619	0	0.0142857	0.0238095	0.0047619
0.793	0.0047619	0	0.0142857	0.0238095	0.0047619
0.7935	0.0047619	0	0.0142857	0.0238095	0.0047619
0.794	0.0047619	0	0.0047619	0.0190476	0
0.7945	0.0047619	0	0.0142857	0.0238095	0.0047619
0.795	0	0	0.0142857	0.0238095	0.0047619
0.7955	0.0047619	0	0.00952381	0.0238095	0.0047619
0.796	0.0047619	0	0.0142857	0.0238095	0.0047619
0.7965	0.0047619	0	0.0142857	0.0238095	0.0047619
0.797	0.0047619	0	0.0142857	0.0238095	0.0047619
0.7975	0.0047619	0	0.0142857	0.0238095	0.0047619
0.798	0.0047619	0	0.0142857	0.0238095	0.0047619
0.7985	0.0047619	0	0.0142857	0.0190476	0.0047619
0.799	0.0047619	0	0.0142857	0.0238095	0.0047619
0.7995	0.0047619	0	0.0142857	0.0238095	0.0047619
0.8	0.0047619	0	0.0142857	0.0238095	0.0047619
0.8005	0.0047619	0	0.0142857	0.0190476	0.0047619
0.801	0.0047619	0	0.00952381	0.0238095	0.0047619
0.8015	0.0047619	0	0.0142857	0.0238095	0.0047619
0.802	0.0047619	0	0.0142857	0.0238095	0.0047619
0.8025	0.0047619	0	0.0142857	0.0238095	0.0047619
0.803	0.0047619	0	0.0142857	0.0238095	0.0047619
0.8035	0.0047619	0	0.0142857	0.0238095	0.0047619
0.804	0.0047619	0	0.0142857	0.0238095	0.0047619
0.8045	0.0047619	0	0.0142857	0.0238095	0.0047619
0.805	0.0047619	0	0.0142857	0.0238095	0.0047619
0.8055	0.0047619	0	0.0142857	0.0238095	0.0047619
0.806	0.0047619	0	0.0142857	0.0238095	0.0047619
0.8065	0.0047619	0	0.0142857	0.0285714	0.0047619
0.807	0.0047619	0	0.0142857	0.0285714	0.0047619
0.8075	0.0047619	0	0.0142857	0.0285714	0.0047619
0.808	0.0047619	0	0.0142857	0.0285714	0.0047619
0.8085	0.0047619	0	0.0142857	0.0238095	0.0047619
0.809	0.0047619	0	0.0142857	0.0285714	0.0047619
0.8095	0.0047619	0	0.0142857	0.0285714	0.0047619
0.81	0.0047619	0	0.0142857	0.0285714	0.0047619
0.8105	0.0047619	0	0.0142857	0.0285714	0.0047619
0.811	0.0047619	0	0.0142857	0.0285714	0.0047619
0.8115	0.0047619	0	0.0142857	0.0285714	0.0047619
0.812	0.0047619	0	0.0142857	0.0285714	0.0047619
0.8125	0	0	0.0142857	0.0285714	0.0047619
0.813	0.0047619	0	0.0142857	0.0285714	0.0047619
0.8135	0.0047619	0	0.0142857	0.0285714	0.0047619
0.814	0.0047619	0	0.0142857	0.0285714	0.0047619
0.8145	0.0047619	0	0.00952381	0.0285714	0.0047619
0.815	0.0047619	0	0.00952381	0.0285714	0.0047619
0.8155	0.0047619	0	0.0142857	0.0285714	0.0047619
0.816	0.0047619	0	0.0142857	0.0190476	0.0047619
0.8165	0.0047619	0	0.00952381	0.0285714	0.0047619
0.817	0.0047619	0	0.0142857	0.0285714	0.0047619
0.8175	0.0047619	0	0.0142857	0.0285714	0.0047619
0.818	0.0047619	0	0.00952381	0.0285714	0.0047619
0.8185	0.0047619	0	0.0142857	0.0285714	0.0047619
0.819	0.00952381	0	0.0142857	0.0285714	0.0047619
0.8195	0.00952381	0	0.0142857	0.0285714	0.0047619
0.82	0.0047619	0	0.0142857	0.0285714	0.0047619
0.8205	0.0047619	0	0.0142857	0.0285714	0.0047619
0.821	0.0047619	0	0.0142857	0.0285714	0.0047619
0.8215	0.0047619	0	0.0142857	0.0285714	0.0047619
0.822	0.0047619	0	0.0142857	0.0238095	0.0047619
0.8225	0.00952381	0	0.0142857	0.0285714	0.0047619
0.823	0.0047619	0	0.0142857	0.0285714	0.0047619
0.8235	0.0047619	0	0.0142857	0.0285714	0.0047619
0.824	0.0047619	0	0.0142857	0.0285714	0.0047619
0.8245	0.0047619	0	0.0142857	0.0285714	0.0047619
0.825	0.0047619	0	0.0142857	0.0285714	0.0047619
0.8255	0.0047619	0	0.0142857	0.0285714	0.0047619
0.826	0.0047619	0	0.0142857	0.0285714	0.0047619
0.8265	0.0047619	0	0.0142857	0.0285714	0.0047619
0.827	0.0047619	0	0.0142857	0.0285714	0.0047619
0.8275	0.0047619	0	0.0142857	0.0285714	0.0047619
0.828	0.0047619	0	0.0142857	0.0238095	0.0047619
0.8285	0.0047619	0	0.0142857	0.0285714	0.0047619
0.829	0.0047619	0	0.0190476	0.0285714	0.0047619
0.8295	0.0047619	0	0.0190476	0.0285714	0.0047619
0.83	0.00952381	0	0.0190476	0.0285714	0.0047619
0.8305	0.0047619	0	0.0190476	0.0285714	0.0047619
0.831	0.0047619	0	0.0190476	0.0285714	0.0047619
0.8315	0.0047619	0	0.0190476	0.0333333	0.0047619
0.832	0.0047619	0	0.0190476	0.0380952	0.0047619
0.8325	0.0047619	0	0.0190476	0.0333333	0.0047619
0.833	0.0047619	0	0.0190476	0.0380952	0.0047619
0.8335	0.0047619	0	0.0190476	0.0333333	0.0047619
0.834	0.0047619	0	0.0190476	0.0285714	0.0047619
0.8345	0.0047619	0	0.0190476	0.0333333	0.0047619
0.835	0.0047619	0	0.0190476	0.0285714	0.0047619
0.8355	0.0047619	0	0.0142857	0.0333333	0
0.836	0.0047619	0	0.0190476	0.0333333	0.0047619
0.8365	0.0047619	0	0.0190476	0.0333333	0.0047619
0.837	0.0047619	0	0.0190476	0.0285714	0.0047619
0.8375	0.0047619	0	0.0142857	0.0333333	0.0047619
0.838	0.0047619	0	0.0190476	0.0333333	0.0047619
0.8385	0.0047619	0	0.0190476	0.0333333	0.0047619
0.839	0.0047619	0	0.0190476	0.0333333	0.0047619
0.8395	0.0047619	0	0.0142857	0.0333333	0.0047619
0.84	0.0047619	0	0.0190476	0.0333333	0.0047619
0.8405	0.0047619	0	0.0142857	0.0285714	0.0047619
0.841	0.0047619	0	0.0142857	0.0285714	0.0047619
0.8415	0.0047619	0	0.0190476	0.0285714	0.0047619
0.842	0.0047619	0	0.0190476	0.0285714	0.0047619
0.8425	0.0047619	0	0.00952381	0.0285714	0
0.843	0.0047619	0	0.0190476	0.0285714	0.0047619
0.8435	0.0047619	0	0.0190476	0.0285714	0.0047619
0.844	0.0047619	0	0.0190476	0.0285714	0.0047619
0.8445	0.0047619	0	0.0190476	0.0285714	0.0047619
0.845	0.0047619	0	0.0190476	0.0285714	0.0047619
0.8455	0.0047619	0	0.0190476	0.0285714	0.0047619
0.846	0.0047619	0	0.0190476	0.0285714	0.0047619
0.8465	0.0047619	0	0.0190476	0.0285714	0.0047619
0.847	0.0047619	0	0.0190476	0.0238095	0.0047619
0.8475	0.0047619	0	0.0190476	0.0285714	0.0047619
0.848	0.0047619	0	0.0190476	0.0285714	0.0047619
0.8485	0.0047619	0	0.0190476	0.0285714	0.0047619
0.849	0.0047619	0	0.0190476	0.0285714	0.0047619
0.8495	0.0047619	0	0.0190476	0.0285714	0.0047619
0.85	0.0047619	0	0.0190476	0.0285714	0.0047619
0.8505	0.0047619	0	0.0190476	0.0238095	0.0047619
0.851	0.0047619	0	0.0190476	0.0285714	0.0047619
0.8515	0.0047619	0	0.0190476	0.0285714	0.0047619
0.852	0.0047619	0	0.0190476	0.0285714	0.0047619
0.8525	0.0047619	0	0.0190476	0.0190476	0.0047619
0.853	0.0047619	0	0.0190476	0.0285714	0.0047619
0.8535	0.0047619	0	0.0190476	0.0285714	0.0047619
0.854	0.0047619	0	0.0190476	0.0238095	0.0047619
0.8545	0.0047619	0	0.0190476	0.0285714	0.0047619
0.855	0.0047619	0	0.0190476	0.0285714	0.0047619
0.8555	0.0047619	0	0.0142857	0.0238095	0.0047619
0.856	0.0047619	0	0.0190476	0.0285714	0.0047619
0.8565	0.0047619	0	0.0190476	0.0238095	0.0047619
0.857	0.0047619	0	0.0190476	0.0238095	0.0047619
0.8575	0.0047619	0	0.0190476	0.0285714	0.0047619
0.858	0.00952381	0	0.0190476	0.0285714	0.0047619
0.8585	0.00952381	0	0.0190476	0.0285714	0.0047619
0.859	0.00952381	0	0.0190476	0.0285714	0.0047619
0.8595	0.00952381	0	0.0190476	0.0285714	0.0047619
0.86	0.0047619	0	0.0190476	0.0285714	0.0047619
0.8605	0.00952381	0	0.0190476	0.0285714	0.0047619
0.861	0.00952381	0	0.0190476	0.0285714	0.0047619
0.8615	0.00952381	0	0.0190476	0.0285714	0.0047619
0.862	0.00952381	0	0.0190476	0.0285714	0.0047619
0.8625	0.00952381	0	0.0190476	0.0238095	0.0047619
0.863	0.00952381	0	0.0190476	0.0285714	0.0047619
0.8635	0.00952381	0	0.0190476	0.0285714	0.0047619
0.864	0.00952381	0	0.0190476	0.0285714	0.0047619
0.8645	0.00952381	0	0.0190476	0.0285714	0.0047619
0.865	0.00952381	0	0.0190476	0.0285714	0.0047619
0.8655	0.00952381	0	0.0190476	0.0285714	0.0047619
0.866	0.0047619	0	0.0190476	0.0285714	0.0047619
0.8665	0.00952381	0	0.0190476	0.0285714	0.0047619
0.867	0.00952381	0	0.0190476	0.0285714	0.0047619
0.8675	0.00952381	0	0.0190476	0.0285714	0.0047619
0.868	0.00952381	0	0.0142857	0.0285714	0.0047619
0.8685	0.00952381	0	0.0190476	0.0285714	0.0047619
0.869	0.00952381	0	0.0190476	0.0285714	0.0047619
0.8695	0.00952381	0	0.0190476	0.0238095	0.0047619
0.87	0.00952381	0	0.0190476	0.0285714	0.0047619
0.8705	0.00952381	0	0.0190476	0.0285714	0.0047619
0.871	0.00952381	0	0.0190476	0.0285714	0.0047619
0.8715	0.00952381	0	0.0190476	0.0285714	0.0047619
0.872	0.00952381	0	0.0190476	0.0285714	0.0047619
0.8725	0.00952381	0	0.0190476	0.0285714	0.0047619
0.873	0.0047619	0	0.0190476	0.0285714	0.0047619
0.8735	0.00952381	0	0.0190476	0.0285714	0.0047619
0.874	0.00952381	0	0.0190476	0.0285714	0.0047619
0.8745	0.00952381	0	0.0190476	0.0285714	0.0047619
0.875	0.00952381	0	0.0190476	0.0238095	0.0047619
0.8755	0.00952381	0	0.0142857	0.0285714	0.0047619
0.876	0.00952381	0	0.0190476	0.0285714	0.0047619
0.8765	0.0047619	0	0.0190476	0.0285714	0.0047619
0.877	0.00952381	0	0.0190476	0.0285714	0.0047619
0.8775	0.00952381	0	0.0190476	0.0285714	0.0047619
0.878	0.0047619	0	0.0190476	0.0285714	0.0047619
0.8785	0.0047619	0	0.0190476	0.0285714	0.0047619
0.879	0.0047619	0	0.0190476	0.0285714	0.0047619
0.8795	0.0047619	0	0.0190476	0.0285714	0.0047619
0.88	0.0047619	0	0.0190476	0.0285714	0.0047619
0.8805	0.0047619	0	0.0190476	0.0285714	0.0047619
0.881	0.0047619	0	0.0142857	0.0285714	0.0047619
0.8815	0.0047619	0	0.0190476	0.0285714	0.0047619
0.882	0.0047619	0	0.0190476	0.0285714	0.0047619
0.8825	0.0047619	0	0.0190476	0.0285714	0.0047619
0.883	0.0047619	0	0.0190476	0.0285714	0.0047619
0.8835	0.0047619	0	0.0190476	0.0285714	0.0047619
0.884	0.0047619	0	0.0190476	0.0285714	0.0047619
0.8845	0.0047619	0	0.0190476	0.0285714	0.0047619
0.885	0.0047619	0	0.0190476	0.0285714	0.0047619
0.8855	0.0047619	0	0.0190476	0.0285714	0.0047619
0.886	0.0047619	0	0.0238095	0.0285714	0.0047619
0.8865	0.0047619	0	0.0190476	0.0285714	0.0047619
0.887	0.0047619	0	0.0190476	0.0285714	0.0047619
0.8875	0.0047619	0	0.0190476	0.0285714	0.0047619
0.888	0.0047619	0	0.0190476	0.0285714	0.0047619
0.8885	0.0047619	0	0.0190476	0.0285714	0.0047619
0.889	0.0047619	0	0.0190476	0.0285714	0.0047619
0.8895	0.00952381	0	0.0190476	0.0285714	0.0047619
0.89	0.0142857	0	0.0190476	0.0285714	0.0047619
0.8905	0.00952381	0	0.0190476	0.0285714	0.0047619
0.891	0.0047619	0	0.0190476	0.0285714	0.0047619
0.8915	0.0047619	0	0.0190476	0.0285714	0.0047619
0.892	0.0047619	0	0.0190476	0.0285714	0.0047619
0.8925	0.0047619	0	0.0190476	0.0285714	0.0047619
0.893	0.0047619	0	0.0190476	0.0285714	0.0047619
0.8935	0.0047619	0	0.0190476	0.0238095	0.0047619
0.894	0.00952381	0	0.0190476	0.0238095	0.0047619
0.8945	0.0047619	0	0.0190476	0.0285714	0.0047619
0.895	0.0047619	0	0.0190476	0.0285714	0.0047619
0.8955	0.0047619	0	0.0190476	0.0285714	0.0047619
0.896	0.0047619	0	0.0190476	0.0285714	0.0047619
0.8965	0.0047619	0	0.0190476	0.0238095	0.0047619
0.897	0.0047619	0	0.0190476	0.0285714	0.0047619
0.8975	0.0047619	0	0.0190476	0.0285714	0.0047619
0.898	0.0047619	0	0.0190476	0.0285714	0.0047619
0.8985	0.0047619	0	0.0190476	0.0285714	0.0047619
0.899	0.0047619	0	0.0190476	0.0285714	0.0047619
0.8995	0.0047619	0	0.0190476	0.0285714	0.0047619
0.9	0.0047619	0	0.0190476	0.0238095	0.0047619
0.9005	0.0047619	0	0.0190476	0.0285714	0.0047619
0.901	0.0047619	0	0.0190476	0.0285714	0.0047619
0.9015	0.0047619	0	0.0190476	0.0285714	0.0047619
0.902	0.0047619	0	0.0142857	0.0285714	0.0047619
0.9025	0.0047619	0	0.0190476	0.0285714	0.0047619
0.903	0.0047619	0	0.0190476	0.0285714	0.0047619
0.9035	0.0047619	0	0.0190476	0.0285714	0.0047619
0.904	0.0047619	0	0.0190476	0.0285714	0.0047619
0.9045	0.0047619	0	0.0190476	0.0285714	0.0047619
0.905	0.0047619	0	0.0190476	0.0285714	0.0047619
0.9055	0.0047619	0	0.0190476	0.0285714	0.0047619
0.906	0.0047619	0	0.0190476	0.0285714	0.0047619
0.9065	0.0047619	0	0.0190476	0.0285714	0.0047619
0.907	0.0047619	0	0.0190476	0.0285714	0.0047619
0.9075	0.0047619	0	0.0190476	0.0285714	0.0047619
0.908	0.0047619	0	0.0142857	0.0285714	0.0047619
0.9085	0.0047619	0	0.0190476	0.0238095	0.0047619
0.909	0.0047619	0	0.0190476	0.0285714	0.0047619
0.9095	0.0047619	0	0.0190476	0.0285714	0.0047619
0.91	0.0047619	0	0.0190476	0.0285714	0.0047619
0.9105	0.0047619	0	0.0190476	0.0285714	0.0047619
0.911	0.0047619	0	0.0190476	0.0285714	0.0047619
0.9115	0.0047619	0	0.0190476	0.0285714	0.0047619
0.912	0.0047619	0	0.0190476	0.0285714	0.0047619
0.9125	0.00952381	0	0.0190476	0.0285714	0.0047619
0.913	0.0047619	0	0.0190476	0.0285714	0.0047619
0.9135	0.0047619	0	0.0190476	0.0238095	0.0047619
0.914	0.0047619	0	0.0190476	0.0285714	0.0047619
0.9145	0.0047619	0	0.0190476	0.0285714	0.0047619
0.915	0.0047619	0	0.0190476	0.0285714	0.0047619
0.9155	0.0047619	0	0.0190476	0.0285714	0.0047619
0.916	0.0047619	0	0.0190476	0.0238095	0.0047619
0.9165	0.0047619	0	0.0190476	0.0285714	0.0047619
0.917	0.0047619	0	0.0190476	0.0285714	0.0047619
0.9175	0.0047619	0	0.0190476	0.0285714	0.0047619
0.918	0.0047619	0	0.0190476	0.0285714	0.0047619
0.9185	0.0047619	0	0.0190476	0.0238095	0.0047619
0.919	0.0047619	0	0.0190476	0.0285714	0.0047619
0.9195	0.0047619	0	0.0142857	0.0285714	0.0047619
0.92	0.0047619	0	0.0190476	0.0285714	0.0047619
0.9205	0.0047619	0	0.0190476	0.0285714	0.0047619
0.921	0.0047619	0	0.0190476	0.0285714	0.0047619
0.9215	0.00952381	0	0.0190476	0.0285714	0.0047619
0.922	0.0047619	0	0.0190476	0.0285714	0.0047619
0.9225	0.0047619	0	0.0190476	0.0285714	0.0047619
0.923	0.0047619	0	0.0190476	0.0285714	0.0047619
0.9235	0.0047619	0	0.0190476	0.0238095	0.0047619
0.924	0.0047619	0	0.0190476	0.0285714	0.0047619
0.9245	0.0047619	0	0.0190476	0.0285714	0.0047619
0.925	0.0047619	0	0.0190476	0.0285714	0.0047619
0.9255	0.0047619	0	0.0190476	0.0285714	0.0047619
0.926	0.0047619	0	0.0190476	0.0285714	0.0047619
0.9265	0.0047619	0	0.0190476	0.0285714	0.0047619
0.927	0.0047619	0	0.0190476	0.0285714	0.0047619
0.9275	0.0047619	0	0.0190476	0.0285714	0.0047619
0.928	0.0047619	0	0.0190476	0.0238095	0.0047619
0.9285	0.0047619	0	0.0190476	0.0285714	0.0047619
0.929	0.0047619	0	0.0190476	0.0238095	0.0047619
0.9295	0.0047619	0	0.0190476	0.0238095	0.0047619
0.93	0.0047619	0	0.0190476	0.0238095	0.0047619
0.9305	0.0047619	0	0.0190476	0.0285714	0.0047619
0.931	0.0047619	0	0.0190476	0.0238095	0.0047619
0.9315	0.0047619	0	0.0190476	0.0285714	0.0047619
0.932	0.0047619	0	0.0190476	0.0285714	0.0047619
0.9325	0.0047619	0	0.0190476	0.0238095	0.0047619
0.933	0.0047619	0	0.0190476	0.0285714	0.0047619
0.9335	0.0047619	0	0.0190476	0.0285714	0.0047619
0.934	0.0047619	0	0.0190476	0.0285714	0.0047619
0.9345	0.0047619	0	0.0190476	0.0285714	0.0047619
0.935	0.0047619	0	0.0190476	0.0238095	0.0047619
0.9355	0.00952381	0	0.0190476	0.0285714	0.0047619
0.936	0.00952381	0	0.0190476	0.0285714	0.0047619
0.9365	0.00952381	0	0.0190476	0.0285714	0.0047619
0.937	0.00952381	0	0.0190476	0.0285714	0.0047619
0.9375	0.0047619	0	0.0190476	0.0238095	0.0047619
0.938	0.00952381	0	0.0190476	0.0285714	0.0047619
0.9385	0.00952381	0	0.0190476	0.0285714	0.0047619
0.939	0.00952381	0	0.0190476	0.0285714	0.0047619
0.9395	0.00952381	0	0.0190476	0.0285714	0.0047619
0.94	0.0047619	0	0.0190476	0.0285714	0.0047619
0.9405	0.00952381	0	0.0190476	0.0285714	0.0047619
0.941	0.00952381	0	0.0190476	0.0285714	0.0047619
0.9415	0.00952381	0	0.0190476	0.0285714	0.0047619
0.942	0.00952381	0	0.0142857	0.0238095	0
0.9425	0.00952381	0	0.0190476	0.0285714	0.0047619
0.943	0.00952381	0	0.0190476	0.0285714	0.0047619
0.9435	0.00952381	0	0.0190476	0.0238095	0.0047619
0.944	0.00952381	0	0.0190476	0.0285714	0.0047619
0.9445	0.00952381	0	0.0190476	0.0285714	0.0047619
0.945	0.00952381	0	0.0190476	0.0285714	0.0047619
0.9455	0.0047619	0	0.0190476	0.0285714	0.0047619
0.946	0.0047619	0	0.0190476	0.0285714	0.0047619
0.9465	0.00952381	0	0.0190476	0.0285714	0.0047619
0.947	0.00952381	0	0.0190476	0.0285714	0.0047619
0.9475	0.00952381	0	0.0190476	0.0285714	0.0047619
0.948	0.0047619	0	0.0142857	0.0285714	0
0.9485	0.0047619	0	0.0190476	0.0285714	0.0047619
0.949	0.0047619	0	0.0190476	0.0285714	0.0047619
0.9495	0.0047619	0	0.0190476	0.0285714	0.0047619
0.95	0.0047619	0	0.0190476	0.0285714	0.0047619
0.9505	0.0047619	0	0.0190476	0.0285714	0.0047619
0.951	0.0047619	0	0.0142857	0.0285714	0.0047619
0.9515	0.0047619	0	0.0190476	0.0285714	0.0047619
0.952	0.0047619	0	0.0190476	0.0238095	0.0047619
0.9525	0.0047619	0	0.0190476	0.0285714	0.0047619
0.953	0.0047619	0	0.0190476	0.0285714	0.0047619
0.9535	0.0047619	0	0.0190476	0.0285714	0.0047619
0.954	0.0047619	0	0.0190476	0.0285714	0.0047619
0.9545	0.0047619	0	0.0190476	0.0285714	0.0047619
0.955	0.0047619	0	0.0190476	0.0238095	0.0047619
0.9555	0.0047619	0	0.0190476	0.0285714	0.0047619
0.956	0.0047619	0	0.0190476	0.0238095	0.0047619
0.9565	0.0047619	0	0.0190476	0.0285714	0.0047619
0.957	0.0047619	0	0.0190476	0.0285714	0.0047619
0.9575	0.0047619	0	0.0190476	0.0285714	0.0047619
0.958	0.0047619	0	0.0190476	0.0285714	0.0047619
0.9585	0.0047619	0	0.0190476	0.0285714	0.0047619
0.959	0.0047619	0	0.0190476	0.0285714	0.0047619
0.9595	0.0047619	0	0.0190476	0.0333333	0.0047619
0.96	0.0047619	0	0.0190476	0.0285714	0.0047619
0.9605	0.0047619	0	0.0142857	0.0333333	0.0047619
0.961	0.0047619	0	0.0190476	0.0333333	0.0047619
0.9615	0.0047619	0	0.0190476	0.0333333	0.0047619
0.962	0.0047619	0	0.0190476	0.0333333	0.0047619
0.9625	0.0047619	0	0.0190476	0.0333333	0.0047619
0.963	0.0047619	0	0.0190476	0.0333333	0.0047619
0.9635	0.0047619	0	0.0190476	0.0333333	0.0047619
0.964	0.00952381	0	0.0190476	0.0333333	0.0047619
0.9645	0.0047619	0	0.0190476	0.0333333	0.0047619
0.965	0.00952381	0	0.0142857	0.0333333	0
0.9655	0.0047619	0	0.0190476	0.0285714	0.0047619
0.966	0.0047619	0	0.0238095	0.0333333	0.0047619
0.9665	0.0047619	0	0.0238095	0.0333333	0.0047619
0.967	0.0047619	0	0.0238095	0.0333333	0.0047619
0.9675	0.0047619	0	0.0238095	0.0333333	0.0047619
0.968	0.0047619	0	0.0238095	0.0333333	0.0047619
0.9685	0.0047619	0	0.0190476	0.0333333	0.0047619
0.969	0.0047619	0	0.0238095	0.0333333	0.0047619
0.9695	0.0047619	0	0.0238095	0.0333333	0.0047619
0.97	0.0047619	0	0.0238095	0.0238095	0.0047619
0.9705	0.0047619	0	0.0238095	0.0333333	0.0047619
0.971	0.0047619	0	0.0190476	0.0333333	0
0.9715	0.0047619	0	0.0238095	0.0333333	0.0047619
0.972	0.0047619	0	0.0238095	0.0333333	0.0047619
0.9725	0.0047619	0	0.0238095	0.0333333	0.0047619
0.973	0.0047619	0	0.0190476	0.0333333	0
0.9735	0.0047619	0	0.0238095	0.0285714	0.0047619
0.974	0.0047619	0	0.0190476	0.0285714	0
0.9745	0.0047619	0	0.0238095	0.0333333	0.0047619
0.975	0.0047619	0	0.0238095	0.0333333	0.0047619
0.9755	0.0047619	0	0.0190476	0.0333333	0.0047619
0.976	0.0047619	0	0.0238095	0.0333333	0.0047619
0.9765	0.0047619	0	0.0238095	0.0333333	0.0047619
0.977	0.0047619	0	0.0238095	0.0333333	0.0047619
0.9775	0.0047619	0	0.0238095	0.0333333	0.0047619
0.978	0.0047619	0	0.0238095	0.0333333	0.0047619
0.9785	0.0047619	0	0.0238095	0.0333333	0.0047619
0.979	0.0047619	0	0.0142857	0.0285714	0.0047619
0.9795	0.0047619	0	0.0190476	0.0333333	0.0047619
0.98	0.0047619	0	0.0238095	0.0333333	0.0047619
0.9805	0.0047619	0	0.0238095	0.0285714	0.0047619
0.981	0.0047619	0	0.0238095	0.0333333	0.0047619
0.9815	0.0047619	0	0.0238095	0.0333333	0.0047619
0.982	0.0047619	0	0.0238095	0.0333333	0.0047619
0.9825	0.0047619	0	0.0238095	0.0333333	0.0047619
0.983	0.0047619	0	0.0190476	0.0333333	0.0047619
0.9835	0.0047619	0	0.0190476	0.0333333	0.0047619
0.984	0.0047619	0	0.0238095	0.0333333	0.0047619
0.9845	0.0047619	0	0.0238095	0.0333333	0.0047619
0.985	0.0047619	0	0.0238095	0.0333333	0.0047619
0.9855	0.0047619	0	0.0238095	0.0333333	0.0047619
0.986	0.0047619	0	0.0238095	0.0285714	0.0047619
0.9865	0.0047619	0	0.0238095	0.0333333	0.0047619
0.987	0.0047619	0	0.0238095	0.0333333	0.0047619
0.9875	0.0047619	0	0.0238095	0.0333333	0.0047619
0.988	0.0047619	0	0.0238095	0.0333333	0.0047619
0.9885	0.0047619	0	0.0238095	0.0333333	0.0047619
0.989	0.0047619	0	0.0238095	0.0333333	0.0047619
0.9895	0.0047619	0	0.0190476	0.0333333	0.0047619
0.99	0.0047619	0	0.0238095	0.0333333	0.0047619
0.9905	0.0047619	0	0.0238095	0.0333333	0.0047619
0.991	0.0047619	0	0.0238095	0.0333333	0.0047619
0.9915	0.0047619	0	0.0238095	0.0333333	0.0047619
0.992	0.0047619	0	0.0238095	0.0333333	0.0047619
0.9925	0.0047619	0	0.0238095	0.0333333	0.0047619
0.993	0.0047619	0	0.0190476	0.0333333	0.0047619
0.9935	0.0047619	0	0.0190476	0.0285714	0.0047619
0.994	0.0047619	0	0.0238095	0.0333333	0.0047619
0.9945	0.0047619	0	0.0238095	0.0333333	0.0047619
0.995	0.0047619	0	0.0238095	0.0380952	0.0047619
0.9955	0.0047619	0	0.0238095	0.0380952	0.0047619
0.996	0.0047619	0	0.0238095	0.0380952	0.0047619
0.9965	0.0047619	0	0.0238095	0.0380952	0.0047619
0.997	0.0047619	0	0.0238095	0.0380952	0.0047619
0.9975	0.0047619	0	0.0190476	0.0380952	0.0047619
0.998	0.0047619	0	0.0238095	0.0380952	0.0047619
0.9985	0.0047619	0	0.0190476	0.0380952	0.0047619
0.999	0.0047619	0	0.0238095	0.0380952	0.0047619
[truncated: 18,003 more rows]

## Sheet: panel-f
Time (ns)	3-member	4-member	5-member	6-member	7-member
0	0	0	0	0	0
0.0005	0	0	0	0	0
0.001	0	0	0	0	0
0.0015	0	0	0	0	0
0.002	0	0	0	0	0
0.0025	0	0	0	0	0
0.003	0	0	0	0	0
0.0035	0	0	0	0	0
0.004	0	0	0	0	0
0.0045	0	0	0	0	0
0.005	0	0	0	0	0
0.0055	0	0	0	0	0
0.006	0	0	0	0	0
0.0065	0	0	0	0	0
0.007	0	0	0	0	0
0.0075	0	0	0	0	0
0.008	0	0	0	0	0
0.0085	0	0	0	0	0
0.009	0	0	0	0	0
0.0095	0	0	0	0	0
0.01	0	0	0	0	0
0.0105	0	0	0	0	0
0.011	0	0	0	0	0
0.0115	0	0	0	0	0
0.012	0	0	0	0	0
0.0125	0	0	0	0	0
0.013	0	0	0	0	0
0.0135	0	0	0	0	0
0.014	0	0	0	0	0
0.0145	0	0	0	0	0
0.015	0	0	0	0	0
0.0155	0	0	0	0	0
0.016	0	0	0	0	0
0.0165	0	0	0	0	0
0.017	0	0	0	0	0
0.0175	0	0	0	0	0
0.018	0	0	0	0	0
0.0185	0	0	0	0	0
0.019	0	0	0	0	0
0.0195	0.005	0	0	0	0
0.02	0	0	0	0	0
0.0205	0	0	0	0	0
0.021	0.005	0	0	0	0
0.0215	0	0	0	0	0
0.022	0.005	0	0	0	0
0.0225	0	0	0	0	0
0.023	0	0	0	0	0
0.0235	0	0	0	0	0
0.024	0	0	0	0	0
0.0245	0	0	0	0	0
0.025	0	0	0	0	0
0.0255	0	0	0	0	0
0.026	0	0	0	0	0
0.0265	0	0	0	0	0
0.027	0	0	0	0	0
0.0275	0	0	0	0	0
0.028	0	0	0	0	0
0.0285	0	0	0	0	0
0.029	0	0	0	0	0
0.0295	0	0	0	0	0
0.03	0	0	0	0	0
0.0305	0	0	0	0	0
0.031	0	0	0	0	0
0.0315	0	0	0	0	0
0.032	0	0	0	0	0
0.0325	0	0	0	0	0
0.033	0	0	0	0	0
0.0335	0	0	0	0	0
0.034	0	0	0	0	0
0.0345	0	0	0	0	0
0.035	0	0	0	0	0
0.0355	0	0	0	0	0
0.036	0	0	0	0	0
0.0365	0	0	0	0	0
0.037	0	0	0	0.005	0
0.0375	0	0	0	0.005	0
0.038	0	0	0	0.005	0
0.0385	0	0	0	0.005	0
0.039	0	0	0	0.005	0
0.0395	0	0	0	0.005	0
0.04	0	0	0	0.005	0
0.0405	0	0	0	0.005	0
0.041	0	0	0	0.005	0
0.0415	0	0	0	0	0
0.042	0	0	0	0.005	0
0.0425	0	0	0	0.005	0
0.043	0	0	0	0.005	0
0.0435	0	0	0	0.005	0
0.044	0	0	0	0.005	0
0.0445	0	0	0	0.005	0
0.045	0	0	0	0.005	0
0.0455	0	0	0	0.005	0
0.046	0	0	0	0.005	0
0.0465	0	0	0	0.005	0
0.047	0	0	0	0.005	0
0.0475	0	0	0	0.005	0
0.048	0.005	0	0	0.005	0
0.0485	0	0	0	0.005	0
0.049	0	0	0	0.005	0
0.0495	0	0	0	0.005	0
0.05	0	0	0	0.005	0
0.0505	0	0	0	0.005	0
0.051	0	0	0	0.005	0
0.0515	0	0	0	0.005	0
0.052	0	0	0	0.005	0
0.0525	0	0	0	0.005	0
0.053	0	0	0	0.005	0
0.0535	0	0	0	0.005	0
0.054	0	0	0	0.005	0
0.0545	0	0	0	0.005	0
0.055	0	0	0	0.005	0
0.0555	0	0	0	0.005	0
0.056	0	0	0	0.005	0
0.0565	0	0	0	0.005	0
0.057	0	0	0	0.005	0
0.0575	0	0	0	0.005	0
0.058	0	0	0	0	0
0.0585	0	0	0	0.005	0
0.059	0	0	0	0.005	0
0.0595	0	0	0	0.005	0
0.06	0	0	0	0.005	0
0.0605	0	0	0	0.005	0
0.061	0	0	0	0.005	0
0.0615	0	0	0	0.005	0
0.062	0	0	0	0.005	0
0.0625	0	0	0	0.005	0
0.063	0	0	0	0.005	0
0.0635	0	0	0	0.005	0
0.064	0	0	0	0.005	0
0.0645	0	0	0	0.005	0
0.065	0	0	0	0.005	0
0.0655	0	0	0	0.005	0
0.066	0	0	0	0.005	0
0.0665	0	0	0	0.005	0
0.067	0	0	0	0.005	0
0.0675	0	0	0	0.005	0
0.068	0	0	0	0.005	0
0.0685	0	0	0	0.005	0
0.069	0	0	0	0.005	0
0.0695	0.005	0	0	0.005	0
0.07	0.005	0	0	0.005	0
0.0705	0.005	0	0	0.005	0
0.071	0.005	0	0	0.005	0
0.0715	0.005	0	0	0.005	0
0.072	0.005	0	0	0.005	0
0.0725	0.005	0	0	0.005	0
0.073	0.01	0	0	0.005	0
0.0735	0.01	0	0	0.005	0
0.074	0.01	0	0	0.005	0
0.0745	0.01	0	0	0.005	0
0.075	0.01	0	0	0.005	0
0.0755	0.01	0	0	0.005	0
0.076	0.005	0	0	0.005	0
0.0765	0.01	0	0	0.005	0
0.077	0.01	0	0	0.005	0
0.0775	0.01	0	0	0.005	0
0.078	0.01	0	0	0.005	0
0.0785	0.01	0	0	0.005	0
0.079	0.01	0	0	0.005	0
0.0795	0.01	0	0	0.005	0
0.08	0.005	0	0	0	0
0.0805	0.005	0	0	0.005	0
0.081	0.005	0	0	0.005	0
0.0815	0.005	0	0	0.005	0
0.082	0.005	0	0	0.005	0
0.0825	0.005	0	0	0.005	0
0.083	0.005	0	0	0.005	0
0.0835	0.005	0	0	0.005	0
0.084	0.005	0.005	0	0.005	0
0.0845	0.005	0	0	0.005	0
0.085	0.005	0	0	0.005	0
0.0855	0.005	0	0	0.005	0
0.086	0.005	0	0	0.005	0
0.0865	0	0	0	0	0
0.087	0	0	0	0.005	0
0.0875	0	0	0	0.005	0
0.088	0	0	0	0.005	0
0.0885	0	0	0	0.005	0
0.089	0	0	0	0	0
0.0895	0	0	0	0.005	0
0.09	0	0	0	0.005	0
0.0905	0	0	0	0.005	0
0.091	0.005	0	0	0	0
0.0915	0	0	0	0.005	0
0.092	0	0	0	0.005	0
0.0925	0	0	0	0.005	0
0.093	0	0	0	0.005	0
0.0935	0	0	0	0.005	0
0.094	0	0	0	0.005	0
0.0945	0	0	0	0.005	0
0.095	0	0	0	0.005	0
0.0955	0	0	0	0.005	0
0.096	0	0	0	0.005	0
0.0965	0	0	0	0.005	0
0.097	0	0	0	0.005	0
0.0975	0	0	0	0.005	0
0.098	0	0	0	0.005	0
0.0985	0	0	0	0.005	0
0.099	0	0	0	0.005	0
0.0995	0	0	0	0.005	0
0.1	0	0	0	0.005	0
0.1005	0	0	0	0.005	0
0.101	0	0	0	0.005	0
0.1015	0	0	0	0.005	0
0.102	0	0	0	0.005	0
0.1025	0	0	0	0.005	0
0.103	0	0	0	0.005	0
0.1035	0	0	0	0.005	0
0.104	0	0	0	0.005	0
0.1045	0	0	0	0.005	0
0.105	0	0	0	0.005	0
0.1055	0	0	0	0.005	0
0.106	0	0	0	0.005	0
0.1065	0	0	0	0.005	0
0.107	0	0	0	0	0
0.1075	0	0	0	0.005	0
0.108	0	0	0	0.005	0
0.1085	0	0	0	0	0
0.109	0	0	0	0.005	0
0.1095	0	0	0	0.005	0
0.11	0	0	0	0.005	0
0.1105	0	0	0	0.005	0
0.111	0	0	0	0.005	0
0.1115	0	0	0	0.005	0
0.112	0	0	0	0.005	0
0.1125	0	0	0	0.005	0
0.113	0	0	0	0.005	0
0.1135	0	0	0	0.005	0
0.114	0	0	0	0.005	0
0.1145	0	0	0	0.005	0
0.115	0	0	0	0.005	0
0.1155	0	0	0	0.005	0
0.116	0	0	0	0.005	0
0.1165	0	0	0	0.005	0
0.117	0	0	0	0.005	0
0.1175	0	0	0	0.005	0
0.118	0	0	0	0.005	0
0.1185	0	0	0	0.005	0
0.119	0	0	0	0.005	0
0.1195	0	0	0	0.005	0
0.12	0	0	0	0.005	0
0.1205	0	0	0	0.005	0
0.121	0	0	0	0.005	0
0.1215	0	0	0	0.005	0
0.122	0	0	0	0.005	0
0.1225	0	0	0	0.005	0
0.123	0	0	0	0.005	0
0.1235	0	0	0	0.005	0
0.124	0	0	0	0.005	0
0.1245	0	0	0	0.005	0
0.125	0	0	0	0.005	0
0.1255	0	0	0	0.005	0
0.126	0	0	0	0	0
0.1265	0	0	0	0.005	0
0.127	0	0	0	0.005	0
0.1275	0	0	0	0.005	0
0.128	0	0	0	0.005	0
0.1285	0	0	0	0.005	0
0.129	0	0	0	0.005	0
0.1295	0	0	0	0.005	0
0.13	0	0	0	0.005	0
0.1305	0	0	0	0.005	0
0.131	0	0	0	0.005	0
0.1315	0	0	0	0.005	0
0.132	0	0	0	0.005	0
0.1325	0	0	0	0.005	0
0.133	0	0	0	0.005	0
0.1335	0	0	0	0.005	0
0.134	0	0	0	0.005	0
0.1345	0	0	0	0.005	0
0.135	0	0	0	0.005	0
0.1355	0	0	0	0.005	0
0.136	0	0	0	0.005	0
0.1365	0	0	0	0.005	0
0.137	0	0	0	0.005	0
0.1375	0	0	0	0.005	0
0.138	0	0	0	0.005	0
0.1385	0	0	0	0.005	0
0.139	0	0	0	0.005	0
0.1395	0	0	0	0.005	0
0.14	0	0	0	0.005	0
0.1405	0	0	0	0.005	0
0.141	0	0	0	0.005	0
0.1415	0	0	0	0.005	0
0.142	0	0	0	0	0
0.1425	0	0	0	0.005	0
0.143	0	0	0	0.005	0
0.1435	0	0	0	0.005	0
0.144	0	0	0	0.005	0
0.1445	0	0	0	0.005	0
0.145	0	0	0	0.005	0
0.1455	0	0	0	0.005	0
0.146	0	0	0	0.005	0
0.1465	0	0	0	0.005	0
0.147	0	0	0	0.005	0
0.1475	0	0	0	0.005	0
0.148	0	0	0	0	0
0.1485	0	0	0	0.005	0
0.149	0.005	0	0	0.005	0
0.1495	0	0	0	0.005	0
0.15	0	0	0	0.005	0
0.1505	0	0	0	0.005	0
0.151	0	0	0	0.005	0
0.1515	0	0	0	0.005	0
0.152	0	0	0	0.005	0
0.1525	0	0	0	0.005	0
0.153	0	0	0	0.005	0
0.1535	0	0	0	0.005	0
0.154	0	0	0	0.005	0
0.1545	0	0	0	0.005	0
0.155	0	0	0	0.005	0
0.1555	0	0	0	0.005	0
0.156	0	0	0	0.005	0
0.1565	0	0	0	0.005	0
0.157	0	0	0	0.005	0
0.1575	0	0	0	0.005	0
0.158	0	0	0	0.005	0
0.1585	0	0	0	0.005	0
0.159	0	0	0	0.005	0
0.1595	0	0	0	0.005	0
0.16	0	0	0	0.005	0
0.1605	0	0	0	0.005	0
0.161	0	0	0	0.005	0
0.1615	0	0	0	0.005	0
0.162	0	0	0	0.005	0
0.1625	0	0	0	0.005	0
0.163	0	0	0	0.005	0
0.1635	0	0	0	0	0
0.164	0	0	0	0.005	0
0.1645	0	0	0	0.005	0
0.165	0	0	0	0.005	0
0.1655	0	0	0	0.005	0
0.166	0	0	0	0.005	0
0.1665	0	0	0	0.005	0
0.167	0	0	0	0.005	0
0.1675	0	0	0	0.005	0
0.168	0	0	0	0.005	0
0.1685	0	0	0	0.005	0
0.169	0	0	0	0.005	0
0.1695	0	0	0	0.005	0
0.17	0	0	0	0.005	0
0.1705	0	0	0	0.005	0
0.171	0	0	0	0.005	0
0.1715	0	0	0	0.005	0
0.172	0	0	0	0.005	0
0.1725	0	0	0	0.005	0
0.173	0	0	0	0.005	0
0.1735	0	0	0	0.005	0
0.174	0	0	0	0.005	0
0.1745	0	0	0	0.005	0
0.175	0	0	0	0	0
0.1755	0	0	0	0.005	0
0.176	0	0	0	0.005	0
0.1765	0	0	0	0.005	0
0.177	0	0	0	0.005	0
0.1775	0	0	0	0.005	0
0.178	0	0	0	0.005	0
0.1785	0	0	0	0.005	0
0.179	0	0	0	0.005	0
0.1795	0	0	0	0.005	0
0.18	0	0	0	0.005	0
0.1805	0	0	0	0.005	0
0.181	0.005	0	0	0.005	0
0.1815	0	0	0	0.005	0
0.182	0	0	0	0.005	0
0.1825	0	0	0	0.005	0
0.183	0	0	0	0.005	0
0.1835	0	0	0	0.005	0
0.184	0	0	0	0.005	0
0.1845	0	0	0	0.005	0
0.185	0	0	0	0.005	0
0.1855	0	0	0	0.005	0
0.186	0	0	0	0.005	0
0.1865	0	0	0	0.005	0
0.187	0	0	0	0.005	0
0.1875	0	0	0	0.005	0
0.188	0	0	0	0.005	0
0.1885	0	0	0	0.005	0
0.189	0	0	0	0.005	0
0.1895	0	0	0	0.005	0
0.19	0	0	0	0.005	0
0.1905	0	0	0	0	0
0.191	0	0	0	0.005	0
0.1915	0	0	0	0.005	0
0.192	0	0	0	0.005	0
0.1925	0	0	0	0.005	0
0.193	0	0	0	0.005	0
0.1935	0	0	0	0.005	0
0.194	0	0	0	0.005	0
0.1945	0	0	0	0.005	0
0.195	0	0	0	0.005	0
0.1955	0	0	0	0.005	0
0.196	0	0	0	0.005	0
0.1965	0	0	0	0.005	0
0.197	0	0	0	0.005	0
0.1975	0	0	0	0.005	0
0.198	0	0	0	0.005	0
0.1985	0.005	0	0	0.005	0
0.199	0	0	0	0.005	0
0.1995	0	0	0	0.005	0
0.2	0	0	0	0	0
0.2005	0	0	0	0	0
0.201	0	0	0	0	0
0.2015	0	0	0	0	0
0.202	0	0	0	0.005	0
0.2025	0	0	0	0.005	0
0.203	0	0	0	0.005	0
0.2035	0	0	0	0.005	0
0.204	0	0	0	0.005	0
0.2045	0	0	0	0	0
0.205	0	0	0	0.005	0
0.2055	0	0	0	0.005	0
0.206	0	0	0	0.005	0
0.2065	0	0	0	0.005	0
0.207	0	0	0	0.005	0
0.2075	0	0	0	0.005	0
0.208	0	0.005	0	0.005	0
0.2085	0	0	0	0.005	0
0.209	0	0.005	0	0.005	0
0.2095	0	0.005	0	0.005	0
0.21	0	0.005	0	0.005	0
0.2105	0	0	0	0.005	0
0.211	0	0	0	0.005	0
0.2115	0	0	0	0.005	0
0.212	0	0	0	0.005	0
0.2125	0	0	0	0.005	0
0.213	0	0	0	0.005	0
0.2135	0	0	0	0.005	0
0.214	0	0	0	0.005	0
0.2145	0	0	0	0	0
0.215	0	0	0	0.005	0
0.2155	0	0	0	0.005	0
0.216	0	0	0	0.005	0
0.2165	0	0	0	0.005	0
0.217	0	0	0	0	0
0.2175	0	0	0	0.005	0
0.218	0	0	0	0.005	0
0.2185	0	0	0	0.005	0
0.219	0	0	0	0.005	0
0.2195	0	0	0	0.005	0
0.22	0.005	0	0	0.005	0
0.2205	0	0	0	0.005	0
0.221	0	0	0	0.005	0
0.2215	0	0	0	0.005	0
0.222	0	0	0	0.005	0
0.2225	0	0	0	0.005	0
0.223	0	0	0	0.005	0
0.2235	0	0	0	0.005	0
0.224	0	0	0	0.005	0
0.2245	0	0	0	0.005	0
0.225	0.005	0	0	0.005	0
0.2255	0	0	0	0.005	0
0.226	0	0	0	0	0
0.2265	0	0	0	0.005	0
0.227	0.005	0	0	0.005	0
0.2275	0	0	0	0.005	0
0.228	0	0	0	0.005	0
0.2285	0	0	0	0.005	0
0.229	0	0	0	0.005	0
0.2295	0	0	0	0.005	0
0.23	0	0	0	0.005	0
0.2305	0	0	0	0.005	0
0.231	0	0	0	0.005	0
0.2315	0	0	0	0.005	0
0.232	0	0	0	0.005	0
0.2325	0	0	0	0.005	0
0.233	0	0	0	0.005	0
0.2335	0	0	0	0.005	0
0.234	0	0	0	0.005	0
0.2345	0	0	0	0.005	0
0.235	0.005	0	0	0.005	0
0.2355	0	0	0	0.005	0
0.236	0	0	0	0.005	0
0.2365	0	0	0	0.005	0
0.237	0	0	0	0.005	0
0.2375	0	0	0	0.005	0
0.238	0	0	0	0.005	0
0.2385	0	0	0	0.005	0
0.239	0	0	0	0.005	0
0.2395	0	0	0	0.005	0
0.24	0	0	0	0.005	0
0.2405	0	0	0	0.005	0
0.241	0	0	0	0.005	0
0.2415	0	0	0	0.005	0
0.242	0	0	0	0	0
0.2425	0	0	0	0.005	0
0.243	0	0	0	0.005	0
0.2435	0	0	0	0	0
0.244	0	0	0	0.005	0
0.2445	0	0	0	0.005	0
0.245	0	0	0	0.005	0
0.2455	0	0	0	0.005	0
0.246	0	0	0	0.005	0
0.2465	0	0	0	0.005	0
0.247	0	0	0	0.005	0
0.2475	0	0	0	0.005	0
0.248	0	0	0	0.005	0
0.2485	0	0	0	0.005	0
0.249	0	0	0	0.005	0
0.2495	0	0	0	0.005	0
0.25	0	0	0	0.005	0
0.2505	0	0	0	0.005	0
0.251	0	0	0	0.005	0
0.2515	0	0	0	0.005	0
0.252	0	0	0	0.005	0
0.2525	0	0	0	0.005	0
0.253	0	0	0	0.005	0
0.2535	0	0	0	0.005	0
0.254	0	0	0	0.005	0
0.2545	0	0	0	0.005	0
0.255	0	0	0	0.005	0
0.2555	0	0	0	0.005	0
0.256	0	0	0	0.005	0
0.2565	0	0	0	0.005	0
0.257	0	0	0	0.005	0
0.2575	0	0	0	0.005	0
0.258	0	0	0	0.005	0
0.2585	0	0	0	0.005	0
0.259	0	0	0	0.005	0
0.2595	0	0	0	0.005	0
0.26	0	0	0	0.005	0
0.2605	0	0	0	0.005	0
0.261	0	0	0	0.005	0
0.2615	0	0	0	0.005	0
0.262	0	0	0	0.005	0
0.2625	0	0	0	0.005	0
0.263	0	0	0	0.005	0
0.2635	0	0	0	0.005	0
0.264	0	0	0	0.005	0
0.2645	0	0	0	0.005	0
0.265	0	0	0	0.005	0
0.2655	0	0	0	0.005	0
0.266	0	0	0	0	0
0.2665	0	0	0	0.005	0
0.267	0	0	0	0	0
0.2675	0	0	0	0.005	0
0.268	0	0	0	0.005	0
0.2685	0	0	0	0.005	0
0.269	0	0	0	0.005	0
0.2695	0	0	0	0.005	0
0.27	0	0	0	0.005	0
0.2705	0	0	0	0.005	0
0.271	0	0	0	0.005	0
0.2715	0	0	0	0.005	0
0.272	0	0	0	0.005	0
0.2725	0	0	0	0.005	0
0.273	0	0	0	0.005	0
0.2735	0	0	0	0.005	0
0.274	0	0	0	0.005	0
0.2745	0	0	0	0.005	0
0.275	0	0	0	0.005	0
0.2755	0	0	0	0.005	0
0.276	0	0	0	0.005	0
0.2765	0	0	0	0.005	0
0.277	0	0	0	0.005	0
0.2775	0	0	0	0.005	0
0.278	0	0	0.005	0.005	0
0.2785	0	0	0	0.005	0
0.279	0	0	0.005	0.005	0
0.2795	0	0	0.005	0.005	0
0.28	0	0	0.005	0.005	0
0.2805	0	0	0.005	0.005	0
0.281	0	0	0.005	0.005	0
0.2815	0	0	0.005	0.005	0
0.282	0	0	0.005	0.005	0
0.2825	0	0	0.005	0.005	0
0.283	0	0	0.005	0.005	0
0.2835	0	0	0.005	0.005	0
0.284	0	0	0.005	0.005	0
0.2845	0	0	0	0.005	0
0.285	0	0	0	0.005	0
0.2855	0	0	0.005	0.005	0
0.286	0	0	0.005	0.005	0
0.2865	0	0	0.005	0.005	0
0.287	0	0	0.005	0.005	0
0.2875	0	0	0.005	0.005	0
0.288	0	0	0.005	0.005	0
0.2885	0	0	0.005	0.005	0
0.289	0	0	0.01	0.005	0
0.2895	0	0	0.01	0.005	0
0.29	0	0	0.01	0.005	0
0.2905	0	0	0.01	0.005	0
0.291	0	0	0.01	0.005	0
0.2915	0	0	0.01	0.005	0
0.292	0	0	0.01	0	0
0.2925	0	0	0.01	0.005	0
0.293	0	0	0.005	0	0
0.2935	0	0	0.01	0.005	0
0.294	0	0	0.005	0.005	0
0.2945	0	0	0.005	0.005	0
0.295	0	0	0.005	0.005	0
0.2955	0	0	0.005	0.005	0
0.296	0	0	0.005	0.005	0
0.2965	0	0	0.005	0.005	0
0.297	0.005	0	0.005	0.005	0
0.2975	0.005	0	0	0.005	0
0.298	0.005	0	0	0.005	0
0.2985	0.005	0	0.005	0.005	0
0.299	0.005	0	0.005	0.005	0
0.2995	0.005	0	0.005	0	0
0.3	0.005	0	0.005	0.005	0
0.3005	0.005	0	0.005	0.005	0
0.301	0.005	0	0.005	0.005	0
0.3015	0	0	0.005	0.005	0
0.302	0	0	0.005	0.005	0
0.3025	0	0	0.005	0.005	0
0.303	0.005	0	0.005	0.005	0
0.3035	0.005	0	0.005	0.005	0
0.304	0.005	0	0.005	0.005	0
0.3045	0.005	0	0.005	0.005	0
0.305	0.005	0	0	0.005	0
0.3055	0.005	0	0.005	0.005	0
0.306	0.005	0	0	0.005	0
0.3065	0.005	0	0.005	0.005	0
0.307	0.005	0	0.005	0.01	0
0.3075	0.005	0	0.005	0.005	0
0.308	0.005	0	0.005	0.005	0
0.3085	0.005	0	0.005	0.01	0
0.309	0.005	0	0.005	0.01	0
0.3095	0.005	0	0.005	0.01	0
0.31	0.005	0	0.005	0.005	0
0.3105	0.005	0	0.005	0.01	0
0.311	0.005	0	0.005	0.01	0
0.3115	0.005	0	0.005	0.01	0
0.312	0.005	0	0.005	0.01	0
0.3125	0.005	0	0.005	0.01	0
0.313	0.005	0	0.005	0.01	0
0.3135	0	0	0.005	0.01	0
0.314	0.005	0	0	0.005	0
0.3145	0.005	0	0.005	0.01	0
0.315	0.005	0	0.005	0.01	0
0.3155	0.005	0	0	0.005	0
0.316	0.005	0	0	0.005	0
0.3165	0	0	0	0	0
0.317	0	0	0	0.005	0
0.3175	0	0	0	0.005	0
0.318	0	0	0	0.005	0
0.3185	0	0	0	0.005	0
0.319	0	0	0	0.005	0
0.3195	0	0	0	0.005	0
0.32	0	0	0	0.005	0
0.3205	0	0	0	0.005	0
0.321	0	0	0	0.005	0
0.3215	0	0	0	0	0
0.322	0	0	0	0.005	0
0.3225	0	0	0	0.005	0
0.323	0	0	0	0.005	0
0.3235	0	0	0	0.005	0
0.324	0	0	0	0.005	0
0.3245	0	0	0	0.005	0
0.325	0	0	0	0.005	0
0.3255	0	0	0	0.005	0
0.326	0	0	0	0.005	0
0.3265	0	0	0	0.005	0
0.327	0	0	0	0.005	0
0.3275	0	0	0	0.005	0
0.328	0	0	0	0.005	0
0.3285	0	0	0	0	0
0.329	0	0	0	0.005	0
0.3295	0	0	0	0.005	0
0.33	0.005	0	0	0.005	0
0.3305	0	0	0	0.005	0
0.331	0	0	0	0.005	0
0.3315	0	0	0	0.005	0
0.332	0	0	0	0.005	0
0.3325	0	0	0	0.005	0
0.333	0	0	0	0.005	0
0.3335	0	0	0	0.005	0
0.334	0	0	0	0.005	0
0.3345	0	0	0	0.005	0
0.335	0	0	0	0.005	0
0.3355	0	0	0	0.005	0
0.336	0	0	0	0.005	0
0.3365	0	0	0	0.005	0
0.337	0	0	0	0.005	0
0.3375	0	0	0	0.005	0
0.338	0	0	0	0.005	0
0.3385	0	0	0	0.005	0
0.339	0	0	0	0.005	0
0.3395	0	0	0	0.005	0
0.34	0	0	0	0.005	0
0.3405	0	0	0	0.005	0
0.341	0	0	0	0.005	0
0.3415	0	0	0	0.005	0
0.342	0	0	0	0.005	0
0.3425	0	0	0	0.005	0
0.343	0	0	0	0.005	0
0.3435	0	0	0	0.005	0
0.344	0	0	0	0.005	0
0.3445	0	0	0	0.005	0
0.345	0	0	0	0.005	0
0.3455	0	0	0.005	0.005	0
0.346	0	0	0.005	0.005	0
0.3465	0	0	0	0.005	0
0.347	0	0	0	0.005	0
0.3475	0	0	0	0.005	0
0.348	0	0	0	0.005	0
0.3485	0	0	0	0.005	0
0.349	0	0	0	0.005	0
0.3495	0	0	0	0.005	0
0.35	0	0	0	0.005	0
0.3505	0	0	0	0.005	0
0.351	0	0	0	0.005	0
0.3515	0	0	0	0.005	0
0.352	0	0	0	0.005	0
0.3525	0	0	0	0.005	0
0.353	0	0	0	0.005	0
0.3535	0	0	0	0.005	0
0.354	0	0	0	0.005	0
0.3545	0	0	0	0.005	0
0.355	0	0	0	0.005	0
0.3555	0	0	0	0.005	0
0.356	0	0	0	0.005	0
0.3565	0	0	0	0.005	0
0.357	0	0	0	0.005	0
0.3575	0	0	0	0.005	0
0.358	0	0	0	0.005	0
0.3585	0	0	0	0.005	0
0.359	0	0	0	0.005	0
0.3595	0	0	0	0.005	0
0.36	0	0	0	0.005	0
0.3605	0	0	0	0.005	0
0.361	0	0	0	0.005	0
0.3615	0	0	0	0.005	0
0.362	0	0	0	0	0
0.3625	0	0	0	0.005	0
0.363	0	0	0	0.005	0
0.3635	0.005	0	0	0.005	0
0.364	0	0	0	0.005	0
0.3645	0	0	0	0.005	0
0.365	0	0	0	0.005	0
0.3655	0	0	0	0.005	0
0.366	0	0	0	0.005	0
0.3665	0	0	0	0.005	0
0.367	0	0	0	0.005	0
0.3675	0	0	0	0.005	0
0.368	0	0	0	0.005	0
0.3685	0.005	0	0	0.005	0
0.369	0	0	0	0.005	0
0.3695	0	0	0	0.005	0
0.37	0	0	0	0.005	0
0.3705	0	0	0	0.005	0
0.371	0	0	0	0.005	0
0.3715	0	0	0	0.005	0
0.372	0	0	0	0.005	0
0.3725	0	0	0	0.005	0
0.373	0	0	0	0.005	0
0.3735	0	0	0	0.005	0
0.374	0	0	0	0.005	0
0.3745	0	0	0	0	0
0.375	0	0	0	0.005	0
0.3755	0	0	0	0.005	0
0.376	0	0	0	0.005	0
0.3765	0	0	0	0.005	0
0.377	0	0	0	0.005	0
0.3775	0	0	0	0.005	0
0.378	0.005	0	0	0.005	0
0.3785	0	0	0	0.005	0
0.379	0	0	0	0.005	0
0.3795	0	0	0	0.005	0
0.38	0	0	0	0.005	0
0.3805	0	0	0	0.005	0
0.381	0	0	0	0.005	0
0.3815	0	0	0	0.005	0
0.382	0	0	0	0.005	0
0.3825	0	0	0	0.005	0
0.383	0	0	0	0.005	0
0.3835	0	0	0	0.005	0
0.384	0	0	0	0.005	0
0.3845	0	0	0	0.005	0
0.385	0	0	0	0.005	0
0.3855	0	0	0	0.005	0
0.386	0	0	0	0.005	0
0.3865	0	0	0	0.005	0
0.387	0	0	0	0.005	0
0.3875	0	0	0	0.005	0
0.388	0	0	0	0.005	0
0.3885	0	0	0	0.005	0
0.389	0	0	0	0.005	0
0.3895	0	0	0	0.005	0
0.39	0	0	0	0.005	0
0.3905	0	0	0	0.005	0
0.391	0	0	0	0.005	0
0.3915	0.005	0	0	0.005	0
0.392	0.005	0	0	0.005	0
0.3925	0.005	0	0	0.005	0
0.393	0	0	0	0.005	0
0.3935	0	0	0	0.005	0
0.394	0	0	0	0.005	0
0.3945	0	0	0	0.005	0
0.395	0	0	0	0.005	0
0.3955	0	0	0	0.005	0
0.396	0	0	0	0.005	0
0.3965	0	0	0	0.005	0
0.397	0	0	0	0.005	0
0.3975	0.005	0	0	0.005	0
0.398	0.005	0	0	0.005	0
0.3985	0	0	0	0.005	0
0.399	0	0	0	0.005	0
0.3995	0	0	0	0.005	0
0.4	0	0	0	0.005	0
0.4005	0	0	0	0.005	0
0.401	0	0	0	0.005	0
0.4015	0	0	0	0.005	0
0.402	0	0	0	0.005	0
0.4025	0	0	0	0.005	0
0.403	0	0	0	0	0
0.4035	0	0	0	0.005	0
0.404	0	0	0	0.005	0
0.4045	0	0	0	0.005	0
0.405	0	0	0	0.005	0
0.4055	0	0	0	0.005	0
0.406	0	0	0	0	0
0.4065	0	0	0	0.005	0
0.407	0	0	0	0.005	0
0.4075	0	0	0	0.005	0
0.408	0	0	0	0.005	0
0.4085	0	0	0	0	0
0.409	0	0	0	0.005	0
0.4095	0	0	0	0.005	0
0.41	0	0	0	0.005	0
0.4105	0	0	0	0.005	0
0.411	0	0	0	0.005	0
0.4115	0	0	0	0.005	0
0.412	0	0	0	0.005	0
0.4125	0	0	0	0.005	0
0.413	0	0	0	0.005	0
0.4135	0	0	0	0.005	0
0.414	0	0	0	0	0
0.4145	0	0	0	0.005	0
0.415	0	0	0	0.005	0
0.4155	0	0	0	0.005	0
0.416	0	0	0	0.005	0
0.4165	0	0	0	0.005	0
0.417	0	0	0	0.005	0
0.4175	0	0	0	0.005	0
0.418	0	0	0	0.005	0
0.4185	0	0	0	0.005	0
0.419	0	0	0	0.005	0
0.4195	0	0	0	0.005	0
0.42	0	0	0	0	0
0.4205	0	0	0	0.005	0
0.421	0	0	0	0.005	0
0.4215	0	0	0	0.005	0
0.422	0	0	0	0.005	0
0.4225	0	0	0	0.005	0
0.423	0	0	0	0.005	0
0.4235	0	0	0	0.005	0
0.424	0	0	0	0.005	0
0.4245	0	0	0	0.005	0
0.425	0	0	0	0.005	0
0.4255	0	0	0	0.005	0
0.426	0	0	0	0.005	0
0.4265	0	0	0	0.005	0
0.427	0	0	0	0.005	0
0.4275	0	0	0	0.005	0
0.428	0	0	0	0.005	0
0.4285	0	0	0	0.005	0
0.429	0	0	0	0.005	0
0.4295	0	0	0	0.005	0
0.43	0	0	0	0.005	0
0.4305	0	0	0	0.005	0
0.431	0	0	0	0.005	0
0.4315	0	0	0	0.005	0
0.432	0	0	0	0.005	0
0.4325	0	0	0	0.005	0
0.433	0	0	0	0.005	0
0.4335	0	0	0	0.005	0
0.434	0	0	0	0.005	0
0.4345	0	0	0	0.005	0
0.435	0	0	0	0.005	0
0.4355	0	0	0	0.005	0
0.436	0	0	0	0.005	0
0.4365	0	0	0	0.005	0
0.437	0.005	0	0	0.005	0
0.4375	0	0	0	0.005	0
0.438	0	0	0	0.005	0
0.4385	0	0	0	0.005	0
0.439	0	0	0	0.005	0
0.4395	0	0	0	0.005	0
0.44	0	0	0	0.005	0
0.4405	0	0	0	0.005	0
0.441	0	0	0	0	0
0.4415	0	0	0	0.005	0
0.442	0	0	0	0.005	0
0.4425	0	0	0	0.005	0
0.443	0	0	0	0	0
0.4435	0	0	0	0.005	0
0.444	0	0	0	0.005	0
0.4445	0	0	0	0.005	0
0.445	0	0	0	0.005	0
0.4455	0	0	0	0.005	0
0.446	0	0	0	0.005	0
0.4465	0	0	0	0.005	0
0.447	0	0	0	0.005	0
0.4475	0	0	0	0.005	0
0.448	0	0	0	0.005	0
0.4485	0	0	0	0.005	0
0.449	0	0	0	0.005	0
0.4495	0	0	0	0	0
0.45	0	0	0	0.005	0
0.4505	0	0	0	0.005	0
0.451	0	0	0	0.005	0
0.4515	0	0	0	0.005	0
0.452	0	0	0	0.005	0
0.4525	0	0	0	0.005	0
0.453	0	0	0	0.005	0
0.4535	0	0	0	0.005	0
0.454	0	0	0	0.005	0
0.4545	0	0	0	0.005	0
0.455	0	0	0	0.005	0
0.4555	0	0	0	0.005	0
0.456	0	0	0	0.005	0
0.4565	0	0	0	0.005	0
0.457	0	0	0	0.005	0
0.4575	0	0	0	0.005	0
0.458	0	0	0	0.005	0
0.4585	0	0	0	0.005	0
0.459	0	0	0	0.005	0
0.4595	0	0	0	0.005	0
0.46	0	0	0	0.005	0
0.4605	0	0	0	0.005	0
0.461	0	0	0	0.005	0
0.4615	0	0	0	0.005	0
0.462	0	0	0	0.005	0
0.4625	0	0	0	0.005	0
0.463	0	0	0	0.005	0
0.4635	0	0	0	0.005	0
0.464	0	0	0	0.005	0
0.4645	0	0	0	0.01	0
0.465	0	0	0	0.005	0
0.4655	0	0	0	0.005	0
0.466	0	0	0.005	0.005	0
0.4665	0	0	0.005	0.005	0
0.467	0	0	0.005	0.005	0
0.4675	0	0	0.005	0.005	0
0.468	0	0	0.005	0.005	0
0.4685	0	0	0.005	0.005	0
0.469	0	0	0.005	0.005	0
0.4695	0	0	0.005	0.005	0
0.47	0	0	0.005	0.005	0
0.4705	0	0	0.005	0.005	0
0.471	0	0	0.005	0.005	0
0.4715	0	0	0.005	0.005	0
0.472	0	0	0.005	0.01	0
0.4725	0	0	0.005	0.005	0
0.473	0	0	0.005	0.01	0
0.4735	0	0	0.005	0.01	0
0.474	0	0	0.005	0.01	0
0.4745	0	0	0.005	0.01	0
0.475	0	0	0.005	0.005	0
0.4755	0	0	0.005	0.005	0
0.476	0	0	0.005	0.005	0
0.4765	0	0	0.01	0.005	0
0.477	0	0	0.01	0.005	0
0.4775	0	0	0.01	0.005	0
0.478	0	0	0.01	0.005	0
0.4785	0	0	0.005	0.005	0
0.479	0	0	0.005	0.005	0
0.4795	0	0	0	0.005	0
0.48	0.005	0	0	0.005	0
0.4805	0	0	0	0.005	0
0.481	0	0	0	0	0
0.4815	0	0	0	0.005	0
0.482	0	0	0	0.005	0
0.4825	0	0	0	0.005	0
0.483	0	0	0	0.005	0
0.4835	0	0	0	0.005	0
0.484	0	0	0	0.005	0
0.4845	0	0	0	0.005	0
0.485	0	0	0	0.005	0
0.4855	0	0	0	0.005	0
0.486	0	0	0	0.005	0
0.4865	0	0	0	0.005	0
0.487	0	0	0	0.005	0
0.4875	0	0	0	0.005	0
0.488	0	0	0	0.005	0
0.4885	0	0	0	0.005	0
0.489	0	0	0	0	0
0.4895	0	0	0	0.005	0
0.49	0	0	0	0	0
0.4905	0	0	0	0.005	0
0.491	0	0	0	0.005	0
0.4915	0	0	0	0.005	0
0.492	0	0	0	0.005	0
0.4925	0	0	0	0.005	0
0.493	0	0	0	0.005	0
0.4935	0	0	0	0.005	0
0.494	0	0	0	0.005	0
0.4945	0	0	0	0.005	0
0.495	0	0	0	0.005	0
0.4955	0.005	0	0	0.005	0
0.496	0	0	0	0.005	0
0.4965	0	0	0	0.005	0
0.497	0	0	0	0.005	0
0.4975	0	0	0	0.005	0
0.498	0	0	0	0.005	0
0.4985	0.005	0	0	0.005	0
0.499	0	0	0	0.005	0
0.4995	0	0	0	0.005	0
0.5	0	0	0	0.005	0
0.5005	0	0	0	0.005	0
0.501	0	0	0	0.005	0
0.5015	0	0	0	0.005	0
0.502	0	0	0	0.005	0
0.5025	0	0	0	0.005	0
0.503	0	0	0	0.005	0
0.5035	0	0	0	0.005	0
0.504	0	0	0	0.005	0
0.5045	0	0	0	0.005	0
0.505	0	0	0	0.005	0
0.5055	0	0	0	0.005	0
0.506	0	0	0	0.005	0
0.5065	0	0	0	0.005	0
0.507	0	0	0	0.005	0
0.5075	0.005	0	0	0.005	0
0.508	0	0	0	0.005	0
0.5085	0	0	0	0.005	0
0.509	0	0	0	0.005	0
0.5095	0	0	0	0.005	0
0.51	0	0	0	0.005	0
0.5105	0	0	0	0.005	0
0.511	0	0	0	0.005	0
0.5115	0	0	0	0.005	0
0.512	0	0	0	0.005	0
0.5125	0	0	0	0.005	0
0.513	0	0	0	0.005	0
0.5135	0	0	0	0.005	0
0.514	0	0	0	0.005	0
0.5145	0	0	0	0.005	0
0.515	0	0	0	0.005	0
0.5155	0	0	0	0.005	0
0.516	0	0	0	0.005	0
0.5165	0	0	0	0	0
0.517	0	0	0	0.005	0
0.5175	0	0	0	0.005	0
0.518	0	0	0	0.005	0
0.5185	0	0	0	0.005	0
0.519	0	0	0	0.005	0
0.5195	0	0	0	0.005	0
0.52	0	0	0	0.005	0
0.5205	0	0	0	0.005	0
0.521	0	0	0	0.005	0
0.5215	0	0	0	0.005	0
0.522	0	0	0	0.005	0
0.5225	0	0	0	0.005	0
0.523	0	0	0	0.005	0
0.5235	0	0	0	0.005	0
0.524	0	0	0	0.005	0
0.5245	0	0	0	0.005	0
0.525	0	0	0	0.005	0
0.5255	0	0	0	0.005	0
0.526	0	0	0	0.005	0
0.5265	0	0	0	0.005	0
0.527	0	0	0	0.005	0
0.5275	0	0	0	0.005	0
0.528	0	0	0	0.005	0
0.5285	0	0	0	0.005	0
0.529	0	0	0	0.005	0
0.5295	0	0	0	0.005	0
0.53	0	0	0	0.005	0
0.5305	0	0	0	0.005	0
0.531	0	0	0.005	0.005	0
0.5315	0	0	0	0.005	0
0.532	0	0	0	0.005	0
0.5325	0	0	0	0.005	0
0.533	0	0	0	0.005	0
0.5335	0.005	0	0	0.005	0
0.534	0	0	0	0.005	0
0.5345	0	0	0	0.005	0
0.535	0	0	0	0.005	0
0.5355	0	0	0	0.005	0
0.536	0	0	0	0.005	0
0.5365	0	0	0	0.005	0
0.537	0	0	0	0.005	0
0.5375	0	0	0	0.005	0
0.538	0	0	0	0.005	0
0.5385	0	0	0	0.005	0
0.539	0	0	0	0.005	0
0.5395	0	0	0	0.005	0
0.54	0	0	0	0.005	0
0.5405	0	0	0	0.005	0
0.541	0.005	0	0	0.005	0
0.5415	0	0	0	0.005	0
0.542	0	0	0	0.005	0
0.5425	0.005	0	0	0.005	0
0.543	0	0	0	0.005	0
0.5435	0	0	0	0.005	0
0.544	0	0	0	0.005	0
0.5445	0	0	0	0.005	0
0.545	0	0	0	0.005	0
0.5455	0	0	0	0.005	0
0.546	0	0	0	0.005	0
0.5465	0	0	0	0.005	0
0.547	0	0	0	0.005	0
0.5475	0	0	0	0.005	0
0.548	0	0	0	0.005	0
0.5485	0	0	0	0.005	0
0.549	0	0	0	0.005	0
0.5495	0	0	0	0.005	0
0.55	0	0	0	0.005	0
0.5505	0	0	0	0.005	0
0.551	0	0	0	0.005	0
0.5515	0	0	0	0.005	0
0.552	0	0	0	0.005	0
0.5525	0	0	0	0.005	0
0.553	0	0	0	0.005	0
0.5535	0	0	0	0.005	0
0.554	0	0	0	0.005	0
0.5545	0	0	0	0.005	0
0.555	0	0	0	0.005	0
0.5555	0	0	0	0.005	0
0.556	0	0	0	0.005	0
0.5565	0	0	0	0.005	0
0.557	0	0	0	0.005	0
0.5575	0.005	0	0	0.005	0
0.558	0.005	0	0	0.005	0
0.5585	0.005	0	0	0.005	0
0.559	0.005	0	0	0.005	0
0.5595	0	0	0	0.005	0
0.56	0	0	0	0.005	0
0.5605	0	0	0	0.005	0
0.561	0	0	0	0.005	0
0.5615	0	0	0	0.005	0
0.562	0	0	0	0.005	0
0.5625	0	0	0	0.005	0
0.563	0	0	0	0.005	0
0.5635	0	0	0	0.005	0
0.564	0	0	0	0.005	0
0.5645	0	0	0	0.005	0
0.565	0	0	0	0.005	0
0.5655	0	0	0	0.005	0
0.566	0	0	0	0.005	0
0.5665	0	0	0	0.005	0
0.567	0	0	0	0.005	0
0.5675	0	0	0	0.005	0
0.568	0	0	0	0.005	0
0.5685	0	0	0	0.005	0
0.569	0	0	0	0.005	0
0.5695	0	0	0	0.005	0
0.57	0	0	0	0.005	0
0.5705	0	0	0	0.005	0
0.571	0	0	0	0.005	0
0.5715	0	0	0	0.005	0
0.572	0	0	0	0.005	0
0.5725	0	0	0	0.005	0
0.573	0	0	0	0.005	0
0.5735	0	0	0	0.005	0
0.574	0	0	0	0.005	0
0.5745	0	0	0	0.005	0
0.575	0	0	0	0.005	0
0.5755	0	0	0	0.005	0
0.576	0	0	0	0.005	0
0.5765	0	0	0	0.005	0
0.577	0	0	0	0.005	0
0.5775	0	0	0	0.005	0
0.578	0	0	0	0.005	0
0.5785	0	0	0	0.005	0
0.579	0	0	0	0.005	0
0.5795	0	0	0	0.005	0
0.58	0	0	0	0.005	0
0.5805	0	0	0	0.005	0
0.581	0	0	0	0.005	0
0.5815	0	0	0	0.005	0
0.582	0	0	0	0.005	0
0.5825	0	0	0	0.005	0
0.583	0	0	0	0.005	0
0.5835	0	0	0	0.005	0
0.584	0	0	0	0.005	0
0.5845	0	0	0	0.005	0
0.585	0	0	0	0.005	0
0.5855	0	0	0	0.005	0
0.586	0	0	0	0.005	0
0.5865	0	0	0	0.005	0
0.587	0	0	0	0.005	0
0.5875	0	0	0	0.005	0
0.588	0	0	0	0.005	0
0.5885	0	0	0	0.005	0
0.589	0	0	0	0.005	0
0.5895	0	0	0	0.005	0
0.59	0	0	0	0.005	0
0.5905	0	0	0	0.005	0
0.591	0	0	0	0.005	0
0.5915	0	0	0	0.005	0
0.592	0	0	0	0.005	0
0.5925	0	0	0	0.005	0
0.593	0	0	0	0.005	0
0.5935	0	0	0	0.005	0
0.594	0	0	0	0.005	0
0.5945	0	0	0	0.005	0
0.595	0	0	0	0.005	0
0.5955	0	0	0	0.005	0
0.596	0	0	0	0.005	0
0.5965	0	0	0	0.005	0
0.597	0	0	0	0.005	0
0.5975	0	0	0	0.005	0
0.598	0	0	0	0.005	0
0.5985	0	0	0	0.005	0
0.599	0	0	0	0.005	0
0.5995	0	0	0	0.005	0
0.6	0	0	0	0.005	0
0.6005	0	0	0	0.005	0
0.601	0	0	0	0.005	0
0.6015	0	0	0	0.005	0
0.602	0	0	0	0.005	0
0.6025	0	0	0	0.005	0
0.603	0	0	0	0.005	0
0.6035	0	0	0	0.005	0
0.604	0	0	0	0.005	0
0.6045	0	0	0	0.005	0
0.605	0	0	0	0.005	0
0.6055	0	0	0	0.005	0
0.606	0	0	0	0.005	0
0.6065	0	0	0	0.005	0
0.607	0	0	0	0.005	0
0.6075	0	0	0	0.005	0
0.608	0	0	0	0.005	0
0.6085	0	0	0	0.005	0
0.609	0	0	0	0.005	0
0.6095	0	0	0	0.005	0
0.61	0	0	0	0.005	0
0.6105	0	0	0	0.005	0
0.611	0	0	0	0.005	0
0.6115	0	0	0	0.005	0
0.612	0	0	0	0.005	0
0.6125	0	0	0	0.005	0
0.613	0	0	0	0.005	0
0.6135	0	0	0	0.005	0
0.614	0	0	0	0.005	0
0.6145	0	0	0	0.005	0
0.615	0	0	0	0.005	0
0.6155	0	0	0	0.005	0
0.616	0	0	0	0.005	0
0.6165	0	0	0	0.005	0
0.617	0	0	0	0.005	0
0.6175	0	0	0	0.005	0
0.618	0	0	0	0.005	0
0.6185	0	0	0	0.005	0
0.619	0	0	0	0.005	0
0.6195	0	0	0	0.005	0
0.62	0	0	0	0.005	0
0.6205	0	0	0	0.005	0
0.621	0	0	0	0.005	0
0.6215	0	0	0	0.005	0
0.622	0	0	0	0.005	0
0.6225	0	0	0	0.005	0
0.623	0	0	0	0.005	0
0.6235	0	0	0	0.005	0
0.624	0	0	0	0.005	0
0.6245	0	0	0	0.005	0
0.625	0	0	0	0.005	0
0.6255	0	0	0	0.005	0
0.626	0	0	0	0.005	0
0.6265	0	0	0	0.005	0
0.627	0	0	0	0.005	0
0.6275	0	0	0	0.005	0
0.628	0	0	0	0.005	0
0.6285	0	0	0	0.005	0
0.629	0	0	0	0.005	0
0.6295	0	0	0	0.005	0
0.63	0	0	0	0.005	0
0.6305	0	0	0	0.005	0
0.631	0	0	0	0.005	0
0.6315	0	0	0	0.005	0
0.632	0	0	0	0.005	0
0.6325	0	0	0	0.005	0
0.633	0	0	0	0.005	0
0.6335	0	0	0	0.005	0
0.634	0	0	0	0.005	0
0.6345	0	0	0	0.005	0
0.635	0	0	0	0.005	0
0.6355	0	0	0	0.005	0
0.636	0	0	0	0.005	0
0.6365	0	0	0	0.005	0
0.637	0	0	0	0.005	0
0.6375	0	0	0	0.005	0
0.638	0	0	0	0.005	0
0.6385	0	0	0	0.005	0
0.639	0	0	0	0.005	0
0.6395	0	0	0	0.005	0
0.64	0	0	0	0.005	0
0.6405	0	0	0	0.005	0
0.641	0	0	0	0.005	0
0.6415	0	0	0	0.005	0
0.642	0	0	0	0.005	0
0.6425	0	0	0	0.005	0
0.643	0	0	0	0.005	0
0.6435	0	0	0	0.005	0
0.644	0	0	0	0.005	0
0.6445	0	0	0	0.005	0
0.645	0	0	0	0.005	0
0.6455	0	0	0	0.005	0
0.646	0	0	0	0.005	0
0.6465	0	0	0	0.005	0
0.647	0	0	0	0.005	0
0.6475	0	0	0	0.005	0
0.648	0	0	0	0.005	0
0.6485	0	0	0	0.005	0
0.649	0	0	0	0.005	0
0.6495	0	0	0	0.005	0
0.65	0	0	0	0.005	0
0.6505	0	0	0	0.005	0
0.651	0	0	0	0.005	0
0.6515	0.005	0	0	0.005	0
0.652	0.005	0	0	0.005	0
0.6525	0.005	0	0	0.005	0
0.653	0.005	0	0	0.005	0
0.6535	0.005	0	0	0.005	0
0.654	0.005	0	0	0.005	0
0.6545	0.005	0	0	0.005	0
0.655	0.005	0	0	0.005	0
0.6555	0.005	0	0	0.005	0
0.656	0.005	0	0	0.005	0
0.6565	0.005	0	0	0.005	0
0.657	0.005	0	0	0.005	0
0.6575	0.005	0	0	0	0
0.658	0.005	0	0	0.005	0
0.6585	0.005	0	0	0.005	0
0.659	0.005	0	0	0	0
0.6595	0.005	0	0	0.005	0
0.66	0.005	0	0	0.005	0
0.6605	0.005	0	0	0.005	0
0.661	0.005	0	0.005	0.005	0
0.6615	0.005	0	0.005	0.005	0
0.662	0.005	0	0.005	0.005	0
0.6625	0.005	0	0	0.005	0
0.663	0.005	0	0.005	0.005	0
0.6635	0.005	0	0.005	0.005	0
0.664	0.005	0	0.005	0.005	0
0.6645	0.005	0	0.005	0.005	0
0.665	0.005	0	0.005	0.005	0
0.6655	0.005	0	0.005	0.005	0
0.666	0.005	0	0.005	0.005	0
0.6665	0.005	0	0.005	0.005	0
0.667	0.005	0	0.005	0.005	0
0.6675	0.005	0	0.005	0.005	0
0.668	0.005	0	0.005	0.005	0
0.6685	0.005	0	0.005	0.005	0
0.669	0.005	0	0.005	0.005	0
0.6695	0.005	0	0.005	0.005	0
0.67	0.005	0	0	0.005	0
0.6705	0.005	0	0.005	0.005	0
0.671	0.005	0	0.005	0.005	0
0.6715	0.005	0	0	0.005	0
0.672	0.005	0	0	0.005	0
0.6725	0.005	0	0	0.005	0
0.673	0.005	0	0.005	0.005	0
0.6735	0.005	0	0.005	0.005	0
0.674	0.005	0	0.005	0.005	0
0.6745	0.005	0	0.005	0.005	0
0.675	0.005	0	0.005	0.005	0
0.6755	0.005	0	0	0.005	0
0.676	0.005	0	0	0.005	0
0.6765	0.005	0	0	0.005	0
0.677	0.005	0	0.005	0.005	0
0.6775	0.005	0	0.005	0.005	0
0.678	0.005	0.005	0.005	0.005	0
0.6785	0.005	0.005	0.005	0.005	0
0.679	0.005	0	0.005	0.005	0
0.6795	0.005	0	0.005	0.005	0
0.68	0.005	0	0.005	0.005	0
0.6805	0.01	0	0.005	0.005	0
0.681	0.005	0	0.005	0.005	0
0.6815	0.005	0	0.005	0.005	0
0.682	0.005	0	0.005	0.005	0
0.6825	0.005	0	0.005	0.005	0
0.683	0.005	0	0	0.005	0
0.6835	0.005	0	0.005	0.005	0
0.684	0.005	0	0.005	0.005	0
0.6845	0.005	0	0.005	0.005	0
0.685	0.005	0	0.005	0.005	0
0.6855	0.005	0	0.005	0.005	0
0.686	0.005	0	0.005	0.005	0
0.6865	0.005	0	0.005	0.005	0
0.687	0.005	0	0.005	0.005	0
0.6875	0.005	0	0.005	0.005	0
0.688	0.005	0	0.005	0.005	0
0.6885	0.005	0	0.005	0.005	0
0.689	0.005	0	0.005	0.005	0
0.6895	0.005	0	0.005	0.005	0
0.69	0.005	0	0.005	0.005	0
0.6905	0.005	0	0.005	0.005	0
0.691	0.005	0	0.005	0.005	0
0.6915	0.005	0	0.005	0.005	0
0.692	0.005	0	0.005	0.005	0
0.6925	0.005	0	0.005	0.005	0
0.693	0.005	0	0.005	0.005	0
0.6935	0.005	0	0.005	0.005	0
0.694	0.005	0	0.005	0.005	0
0.6945	0.005	0	0.005	0.005	0
0.695	0.005	0	0.005	0.005	0
0.6955	0.005	0	0.005	0.005	0
0.696	0.005	0	0.005	0.005	0
0.6965	0.005	0	0.005	0.005	0
0.697	0.005	0	0.005	0.005	0
0.6975	0.005	0	0.005	0.005	0
0.698	0.005	0	0.005	0.005	0
0.6985	0.005	0	0.005	0.005	0
0.699	0.005	0	0.005	0.005	0
0.6995	0.005	0	0.005	0.005	0
0.7	0.005	0	0.005	0.005	0
0.7005	0.005	0	0.005	0.005	0
0.701	0.005	0	0.005	0.005	0
0.7015	0.005	0	0.005	0.005	0
0.702	0.005	0	0.005	0.005	0
0.7025	0.005	0	0.005	0.005	0
0.703	0.005	0	0.005	0.005	0
0.7035	0.005	0	0.005	0.005	0
0.704	0.005	0	0.005	0.005	0
0.7045	0.005	0	0.005	0.005	0
0.705	0.005	0	0.005	0.005	0
0.7055	0.005	0	0.005	0.005	0
0.706	0.005	0	0.005	0.005	0
0.7065	0.005	0	0.005	0.005	0
0.707	0.005	0	0.005	0.005	0
0.7075	0.005	0	0.005	0.005	0
0.708	0.005	0	0.005	0.005	0
0.7085	0.005	0	0.005	0.005	0
0.709	0.005	0	0.005	0.005	0
0.7095	0.005	0	0.005	0.005	0
0.71	0.005	0	0.005	0.005	0
0.7105	0.005	0	0.005	0.005	0
0.711	0.005	0	0.005	0.005	0
0.7115	0.005	0	0.005	0.005	0
0.712	0.005	0	0.005	0.005	0
0.7125	0.005	0	0	0.005	0
0.713	0.005	0	0.005	0.005	0
0.7135	0.005	0	0.005	0.005	0
0.714	0.005	0	0.005	0.005	0
0.7145	0.005	0	0.005	0.005	0
0.715	0.005	0	0	0.005	0
0.7155	0.005	0	0	0.005	0
0.716	0.005	0	0	0.005	0
0.7165	0.005	0	0	0.005	0
0.717	0.005	0	0.005	0.005	0
0.7175	0.005	0	0.005	0.005	0
0.718	0.005	0	0.005	0.005	0
0.7185	0.005	0	0.005	0.005	0
0.719	0.005	0	0.005	0.005	0
0.7195	0.005	0	0.005	0.005	0
0.72	0.005	0	0.005	0.005	0
0.7205	0.005	0	0.005	0	0
0.721	0.005	0	0.005	0.005	0
0.7215	0.005	0	0.005	0.005	0
0.722	0.005	0	0.005	0.005	0
0.7225	0.005	0	0.005	0.005	0
0.723	0.005	0	0.005	0.005	0
0.7235	0.005	0	0.005	0.005	0
0.724	0.005	0	0.005	0.005	0
0.7245	0.005	0	0.005	0.005	0
0.725	0.005	0	0.005	0.005	0
0.7255	0.005	0	0.005	0	0
0.726	0.005	0	0.005	0.005	0
0.7265	0.005	0	0.005	0	0
0.727	0.005	0	0.005	0.005	0
0.7275	0.005	0	0.005	0.005	0
0.728	0.005	0	0.005	0.005	0
0.7285	0.005	0	0.005	0.005	0
0.729	0.005	0	0.005	0.005	0
0.7295	0.005	0	0.005	0.005	0
0.73	0.005	0	0.005	0.005	0
0.7305	0.005	0	0.005	0.005	0
0.731	0.005	0	0	0.005	0
0.7315	0.005	0	0	0.005	0
0.732	0.005	0	0.005	0.005	0
0.7325	0.005	0	0.005	0.005	0
0.733	0.005	0	0.005	0.005	0
0.7335	0.005	0	0.005	0.005	0
0.734	0.005	0	0.005	0.005	0
0.7345	0.005	0	0.005	0.005	0
0.735	0.005	0	0.005	0.005	0
0.7355	0.005	0	0.005	0.005	0
0.736	0.005	0	0.005	0.005	0
0.7365	0.005	0	0.005	0.005	0
0.737	0.005	0	0.005	0.005	0
0.7375	0.005	0	0.005	0.005	0
0.738	0.005	0	0.005	0.005	0
0.7385	0.005	0	0.005	0.005	0
0.739	0.005	0	0.005	0.005	0
0.7395	0.005	0	0.005	0.005	0
0.74	0.005	0	0.005	0.005	0
0.7405	0.005	0	0.005	0.005	0
0.741	0.005	0	0.005	0.005	0
0.7415	0.005	0	0.005	0.005	0
0.742	0.005	0	0.005	0.005	0
0.7425	0.005	0	0.005	0.005	0
0.743	0.005	0	0.005	0.005	0
0.7435	0.005	0	0	0.005	0
0.744	0.005	0	0.005	0.005	0
0.7445	0.005	0	0.005	0.005	0
0.745	0.005	0	0.005	0.005	0
0.7455	0.005	0	0.005	0.005	0
0.746	0.005	0	0.005	0.005	0
0.7465	0.005	0	0	0	0
0.747	0.005	0	0.005	0.005	0
0.7475	0.005	0	0.005	0.005	0
0.748	0.005	0	0.005	0.005	0
0.7485	0.005	0	0.005	0.005	0
0.749	0.005	0	0.005	0	0
0.7495	0.005	0	0.005	0.005	0
0.75	0.005	0	0.005	0.005	0
0.7505	0.005	0	0.005	0.005	0
0.751	0.005	0	0.005	0.005	0
0.7515	0.005	0	0.005	0.005	0
0.752	0.005	0	0.005	0.005	0
0.7525	0.005	0	0.005	0.005	0
0.753	0.005	0	0.005	0.005	0
0.7535	0.005	0	0.005	0.005	0
0.754	0.005	0	0.005	0.005	0
0.7545	0.005	0	0.005	0	0
0.755	0.005	0	0.005	0.005	0
0.7555	0.005	0	0.005	0.005	0
0.756	0.005	0	0.005	0.005	0
0.7565	0.005	0	0.005	0.005	0
0.757	0.005	0	0.005	0	0
0.7575	0.005	0	0.005	0.005	0
0.758	0.005	0	0.005	0.005	0
0.7585	0.005	0	0.005	0.005	0
0.759	0.005	0	0.005	0.005	0
0.7595	0.005	0	0.005	0.005	0
0.76	0.005	0	0.005	0	0
0.7605	0.005	0	0.005	0.005	0
0.761	0.005	0	0	0.005	0
0.7615	0.005	0	0.005	0.005	0
0.762	0.005	0	0.005	0.005	0
0.7625	0.005	0	0.005	0.005	0
0.763	0.005	0	0.005	0.005	0
0.7635	0.005	0	0.005	0.005	0
0.764	0.005	0	0.005	0.005	0
0.7645	0.005	0	0	0.005	0
0.765	0.005	0	0.005	0.005	0
0.7655	0.005	0	0.005	0.005	0
0.766	0.005	0	0.005	0.005	0
0.7665	0.005	0	0.005	0.005	0
0.767	0.005	0	0.005	0.005	0
0.7675	0.005	0	0.005	0.005	0
0.768	0.005	0	0.005	0	0
0.7685	0.005	0	0	0	0
0.769	0.005	0	0	0	0
[truncated: 18,463 more rows]

## Sheet: panel-g
Time (ns)	3-member	4-member	5-member	6-member	7-member
[truncated: 20,002 more rows]

[truncated: 1 more sheets: panel-h]
