# Supplementary material for: Exploring the frontiers of condensed-phase chemistry with a general reactive machine learning potential
Source: Nat Chem. 2024 Mar 7;16(5):727–34. doi: 10.1038/s41557-023-01427-3 (PMC11087274; doi:10.1038/s41557-023-01427-3)
Supplement: Supplementary file 4 — Biofuel additive simulation results for ANI-1xnr. [file 41557_2023_1427_MOESM4_ESM.xlsx]

## Sheet: panel-a
Time (ns)	Number of CO	Number of CO2	Number of H2O	Number of O2
0	0	0	0	269
0.001	0	0	0	270
0.002	0	0	0	270
0.003	0	0	0	270
0.004	0	0	0	270
0.005	0	0	0	270
0.006	0	0	0	270
0.007	0	0	0	270
0.008	0	0	0	270
0.009	0	0	0	270
0.01	0	0	0	270
0.011	0	0	0	270
0.012	0	0	0	270
0.013	0	0	0	270
0.014	0	0	0	270
0.015	0	0	0	270
0.016	0	0	0	270
0.017	0	0	0	270
0.018	0	0	0	270
0.019	0	0	0	270
0.02	0	0	0	270
0.021	0	0	0	270
0.022	0	0	0	270
0.023	0	0	0	270
0.024	0	0	0	270
0.025	0	0	0	270
0.026	0	0	0	270
0.027	0	0	0	270
0.028	0	0	0	269
0.029	0	0	0	268
0.03	0	0	0	268
0.031	0	0	0	268
0.032	0	0	0	268
0.033	0	0	0	266
0.034	0	0	0	265
0.035	0	0	0	265
0.036	0	0	0	261
0.037	0	0	0	260
0.038	0	0	0	260
0.039	0	0	0	259
0.04	0	0	0	256
0.041	0	0	0	256
0.042	0	0	3	253
0.043	0	0	4	250
0.044	0	0	4	249
0.045	0	0	6	249
0.046	0	0	7	248
0.047	0	0	6	248
0.048	0	0	7	248
0.049	0	0	9	246
0.05	1	0	9	244
0.051	2	0	13	236
0.052	2	0	13	231
0.053	4	1	13	228
0.054	5	1	17	226
0.055	5	1	22	221
0.056	5	1	26	218
0.057	5	1	33	209
0.058	7	1	40	208
0.059	13	3	45	198
0.06	19	3	45	193
0.061	25	3	51	189
0.062	31	3	59	181
0.063	36	5	69	174
0.064	41	7	73	167
0.065	45	9	73	161
0.066	48	10	77	160
0.067	53	12	83	152
0.068	67	13	86	139
0.069	75	14	86	138
0.07	80	15	86	134
0.071	87	16	88	132
0.072	88	19	94	129
0.073	92	23	93	117
0.074	95	26	93	113
0.075	93	30	96	111
0.076	94	30	100	109
0.077	96	31	101	109
0.078	102	32	99	108
0.079	102	33	102	107
0.08	104	34	106	104
0.081	108	35	95	100
0.082	105	37	106	97
0.083	108	38	106	98
0.084	112	39	102	92
0.085	112	40	104	87
0.086	112	40	113	88
0.087	113	46	110	84
0.088	114	47	117	79
0.089	115	49	116	75
0.09	115	51	118	74
0.091	113	53	120	73
0.092	114	54	120	74
0.093	113	58	122	74
0.094	112	59	124	75
0.095	110	59	118	76
0.096	111	61	117	70
0.097	113	61	125	72
0.098	113	62	124	67
0.099	113	66	124	63
0.1	108	68	123	60
0.101	107	72	128	60
0.102	107	74	134	57
0.103	106	75	122	56
0.104	105	76	135	55
0.105	104	77	129	58
0.106	104	78	133	56
0.107	101	80	127	53
0.108	99	83	129	55
0.109	98	83	131	54
0.11	96	86	132	53
0.111	97	86	133	51
0.112	97	86	122	50
0.113	96	86	127	51
0.114	95	87	131	50
0.115	93	89	129	47
0.116	93	90	133	47
0.117	93	91	130	47
0.118	91	91	134	47
0.119	91	93	129	46
0.12	88	93	130	44
0.121	90	94	129	45
0.122	90	95	138	47
0.123	89	96	134	45
0.124	88	98	135	45
0.125	88	96	132	45
0.126	87	99	132	43
0.127	86	99	134	41
0.128	87	99	125	43
0.129	87	99	135	41
0.13	85	101	134	41
0.131	84	102	131	42
0.132	84	102	134	41
0.133	83	104	131	40
0.134	83	104	136	38
0.135	81	108	139	35
0.136	82	107	137	38
0.137	80	109	133	35
0.138	78	111	135	35
0.139	77	112	139	35
0.14	76	113	139	34
0.141	75	113	139	36
0.142	76	113	139	35
0.143	76	113	129	35
0.144	76	114	129	37
0.145	76	114	133	36
0.146	74	115	135	37
0.147	75	115	136	36
0.148	74	115	134	35
0.149	73	115	143	35
0.15	73	116	138	35
0.151	69	120	134	35
0.152	70	119	137	35
0.153	69	121	129	35
0.154	68	122	137	34
0.155	67	122	136	34
0.156	68	122	127	34
0.157	68	122	134	33
0.158	67	122	134	35
0.159	67	122	133	34
0.16	66	124	135	34
0.161	65	125	137	34
0.162	63	127	130	34
0.163	64	126	140	34
0.164	64	126	139	34
0.165	63	127	130	34
0.166	63	126	138	34
0.167	63	126	139	34
0.168	62	128	139	34
0.169	63	127	143	33
0.17	63	127	137	33
0.171	62	128	137	32
0.172	62	128	138	31
0.173	60	130	134	31
0.174	60	130	138	31
0.175	59	131	136	31
0.176	59	131	134	31
0.177	59	131	135	32
0.178	59	131	137	32
0.179	59	131	136	31
0.18	58	131	140	31
0.181	58	131	138	30
0.182	58	132	135	30
0.183	58	132	134	30
0.184	57	132	137	30
0.185	57	133	133	29
0.186	57	133	138	29
0.187	57	133	138	29
0.188	57	133	138	28
0.189	56	134	134	27
0.19	56	133	141	28
0.191	56	134	134	29
0.192	55	135	132	28
0.193	54	134	129	27
0.194	53	136	133	28
0.195	52	136	132	27
0.196	52	136	135	28
0.197	50	137	138	25
0.198	53	136	136	25
0.199	53	136	129	25
0.2	53	136	135	25
0.201	52	137	129	26
0.202	52	137	135	24
0.203	51	138	138	25
0.204	51	138	127	25
0.205	51	138	130	25
0.206	51	138	132	26
0.207	51	138	127	26
0.208	51	138	129	26
0.209	50	140	139	26
0.21	50	140	137	26
0.211	50	140	135	25
0.212	49	141	131	26
0.213	50	140	129	25
0.214	50	140	135	25
0.215	48	142	128	26
0.216	48	141	126	26
0.217	48	141	133	27
0.218	48	140	137	27
0.219	47	143	133	26
0.22	46	143	135	26
0.221	46	144	135	25
0.222	46	144	133	25
0.223	46	144	134	25
0.224	45	145	130	25
0.225	44	145	133	26
0.226	44	146	132	25
0.227	43	146	133	25
0.228	44	146	131	25
0.229	44	146	131	25
0.23	44	146	133	24
0.231	42	146	135	24
0.232	44	146	132	24
0.233	44	146	135	24
0.234	44	146	129	24
0.235	44	146	129	24
0.236	44	146	135	24
0.237	43	147	139	24
0.238	43	147	131	25
0.239	43	147	133	23
0.24	43	147	136	24
0.241	43	147	130	24
0.242	43	147	133	24
0.243	43	147	133	25
0.244	43	147	126	23
0.245	43	147	131	25
0.246	43	147	128	25
0.247	43	147	129	24
0.248	43	146	127	23
0.249	43	147	134	24
0.25	43	147	126	24
0.251	42	147	131	22
0.252	41	148	125	24
0.253	42	148	130	22
0.254	40	149	130	21
0.255	39	149	133	21
0.256	38	150	122	22
0.257	39	150	129	21
0.258	39	151	124	21
0.259	38	151	131	21
0.26	39	151	129	22
0.261	39	151	131	22
0.262	39	151	130	21
0.263	39	151	130	23
0.264	39	151	126	23
0.265	39	151	130	21
0.266	39	151	130	24
0.267	38	152	128	23
0.268	38	152	132	22
0.269	37	150	132	22
0.27	38	152	135	22
0.271	38	152	132	23
0.272	35	154	130	21
0.273	35	154	125	22
0.274	35	154	129	21
0.275	36	154	123	22
0.276	36	154	126	21
0.277	36	154	126	21
0.278	36	154	126	20
0.279	36	154	122	20
0.28	36	154	123	20
0.281	36	154	128	21
0.282	34	154	132	19
0.283	34	154	130	19
0.284	34	155	129	20
0.285	33	156	134	20
0.286	33	156	122	20
0.287	33	156	130	20
0.288	33	156	124	20
0.289	33	155	127	20
0.29	33	157	128	19
0.291	33	157	128	19
0.292	33	156	122	19
0.293	33	157	128	18
0.294	33	157	125	18
0.295	32	158	134	19
0.296	32	158	127	19
0.297	32	158	126	19
0.298	32	158	132	19
0.299	32	158	133	21

## Sheet: panel-b
Time (ns)	Number of CO	Number of CO2	Number of H2O	Number of O2
0	0	0	0	440
0.001	0	0	0	440
0.002	0	0	0	440
0.003	0	0	0	440
0.004	0	0	0	440
0.005	0	0	0	440
0.006	0	0	0	440
0.007	0	0	0	440
0.008	0	0	0	440
0.009	0	0	0	440
0.01	0	0	0	440
0.011	0	0	0	440
0.012	0	0	0	440
0.013	0	0	0	440
0.014	0	0	0	440
0.015	0	0	0	440
0.016	0	0	0	440
0.017	0	0	0	440
0.018	0	0	0	440
0.019	0	0	0	440
0.02	0	0	0	440
0.021	0	0	0	440
0.022	0	0	0	440
0.023	0	0	0	440
0.024	0	0	0	440
0.025	0	0	0	439
0.026	0	0	0	438
0.027	0	0	0	437
0.028	0	0	0	437
0.029	0	0	0	434
0.03	0	0	0	434
0.031	0	0	0	431
0.032	0	0	0	430
0.033	0	0	0	428
0.034	0	0	0	426
0.035	0	0	1	426
0.036	0	0	2	423
0.037	0	0	2	417
0.038	0	0	3	416
0.039	0	0	4	410
0.04	0	0	6	408
0.041	0	1	9	401
0.042	2	1	13	397
0.043	2	1	14	393
0.044	5	1	16	384
0.045	5	1	19	381
0.046	6	1	21	373
0.047	7	2	21	362
0.048	8	4	24	350
0.049	13	4	33	344
0.05	16	4	43	338
0.051	17	5	53	335
0.052	23	5	65	322
0.053	32	6	71	314
0.054	33	9	84	302
0.055	38	13	88	283
0.056	41	15	107	285
0.057	49	16	121	273
0.058	59	19	130	259
0.059	69	19	139	250
0.06	83	20	146	238
0.061	99	21	147	227
0.062	102	24	157	224
0.063	111	28	163	214
0.064	121	30	173	209
0.065	122	31	177	203
0.066	132	34	179	196
0.067	138	36	184	195
0.068	137	40	196	180
0.069	134	45	190	182
0.07	137	48	200	177
0.071	152	53	204	170
0.072	160	59	217	161
0.073	164	62	218	159
0.074	170	64	225	151
0.075	172	65	224	149
0.076	172	68	226	146
0.077	171	73	220	141
0.078	167	77	228	141
0.079	164	81	228	137
0.08	163	84	236	136
0.081	168	86	234	132
0.082	172	86	241	129
0.083	168	91	239	126
0.084	167	93	237	126
0.085	166	93	238	126
0.086	166	95	248	122
0.087	169	97	255	125
0.088	166	99	250	120
0.089	164	102	251	120
0.09	163	103	252	119
0.091	167	104	244	117
0.092	165	106	245	117
0.093	164	108	245	116
0.094	162	111	245	114
0.095	161	112	259	112
0.096	161	113	256	110
0.097	162	114	248	107
0.098	165	116	257	104
0.099	165	117	260	105
0.1	166	117	257	108
0.101	166	117	266	107
0.102	168	117	266	105
0.103	167	119	262	104
0.104	165	121	258	102
0.105	166	123	259	100
0.106	165	125	253	99
0.107	162	127	262	96
0.108	161	127	260	96
0.109	158	129	263	97
0.11	157	131	257	95
0.111	158	131	262	95
0.112	156	133	255	92
0.113	154	135	261	89
0.114	153	136	264	91
0.115	154	138	270	90
0.116	151	138	265	91
0.117	151	139	272	92
0.118	150	141	269	90
0.119	150	142	265	91
0.12	150	142	262	90
0.121	147	144	263	89
0.122	146	145	278	86
0.123	145	147	277	88
0.124	144	149	267	85
0.125	145	149	269	86
0.126	144	149	268	85
0.127	143	151	262	85
0.128	141	153	273	83
0.129	138	153	263	83
0.13	139	152	273	84
0.131	139	155	266	82
0.132	137	157	265	81
0.133	137	157	267	81
0.134	136	157	267	79
0.135	139	157	264	78
0.136	136	160	264	75
0.137	135	161	267	73
0.138	133	163	266	73
0.139	133	163	263	71
0.14	130	166	269	72
0.141	129	167	261	73
0.142	128	167	248	74
0.143	129	168	261	72
0.144	128	168	269	73
0.145	127	170	261	72
0.146	125	172	267	72
0.147	125	172	263	73
0.148	126	172	262	74
0.149	126	172	266	71
0.15	124	173	250	72
0.151	125	173	263	73
0.152	126	172	266	72
0.153	125	171	265	71
0.154	124	173	265	73
0.155	123	176	265	73
0.156	118	180	261	72
0.157	120	179	266	72
0.158	119	178	260	71
0.159	117	180	266	68
0.16	117	179	271	70
0.161	118	179	263	69
0.162	115	181	258	68
0.163	115	183	263	68
0.164	114	184	253	69
0.165	114	184	262	69
0.166	111	185	260	68
0.167	108	188	260	65
0.168	105	191	265	63
0.169	106	190	261	61
0.17	104	192	263	61
0.171	105	193	260	60
0.172	105	194	265	62
0.173	105	193	258	63
0.174	105	194	264	62
0.175	104	195	269	61
0.176	103	195	259	60
0.177	102	196	258	60
0.178	101	197	253	60
0.179	100	197	264	61
0.18	98	200	266	61
0.181	98	200	269	61
0.182	98	200	269	60
0.183	98	201	266	59
0.184	97	203	265	58
0.185	97	203	263	58
0.186	96	204	261	58
0.187	94	205	259	57
0.188	95	205	270	56
0.189	95	205	265	55
0.19	94	205	257	57
0.191	94	205	268	55
0.192	93	207	258	57
0.193	91	208	264	57
0.194	91	208	260	56
0.195	90	209	271	55
0.196	90	210	268	55
0.197	88	210	271	55
0.198	87	212	264	56
0.199	88	213	264	55
0.2	88	213	266	55
0.201	89	212	267	54
0.202	89	212	261	53
0.203	88	213	261	54
0.204	87	214	260	52
0.205	85	216	264	53
0.206	85	216	259	52
0.207	84	217	267	49
0.208	83	218	259	45
0.209	83	218	260	45
0.21	81	220	265	45
0.211	82	220	261	44
0.212	82	220	257	45
0.213	78	220	261	44
0.214	79	222	265	42
0.215	77	224	272	44
0.216	77	223	257	43
0.217	77	223	259	43
0.218	74	225	260	43
0.219	74	226	259	41
0.22	76	226	256	43
0.221	76	226	254	44
0.222	75	227	266	42
0.223	73	229	261	42
0.224	73	229	273	40
0.225	71	229	260	41
0.226	71	229	254	42
0.227	71	229	260	41
0.228	72	230	260	41
0.229	71	230	264	41
0.23	71	231	260	41
0.231	71	231	264	44
0.232	72	230	261	43
0.233	72	229	267	45
0.234	73	229	264	45
0.235	73	229	266	43
0.236	74	229	270	43
0.237	71	231	260	44
0.238	71	231	262	44
0.239	69	233	269	43
0.24	67	233	269	41
0.241	68	235	263	40
0.242	66	236	263	40
0.243	67	235	268	41
0.244	66	236	272	40
0.245	63	238	262	40
0.246	63	239	255	41
0.247	64	239	266	41
0.248	63	238	262	41
0.249	61	239	260	41
0.25	61	242	269	40
0.251	61	242	268	40
0.252	60	242	264	40
0.253	59	243	269	40
0.254	57	245	266	38
0.255	56	245	262	40
0.256	57	245	263	39
0.257	57	245	254	41
0.258	57	246	258	40
0.259	58	246	263	40
0.26	56	247	268	39
0.261	55	248	263	40
0.262	55	248	258	40
0.263	54	249	257	39
0.264	54	249	251	38
0.265	54	249	257	39
0.266	54	249	265	40
0.267	55	249	263	39
0.268	55	249	263	39
0.269	55	249	263	39
0.27	54	249	272	38
0.271	54	250	268	37
0.272	54	250	261	38
0.273	53	250	263	38
0.274	54	250	261	38
0.275	54	250	263	41
0.276	54	250	262	36
0.277	53	251	263	37
0.278	54	250	258	38
0.279	54	250	263	38
0.28	54	250	268	38
0.281	54	250	258	37
0.282	53	250	259	38
0.283	52	251	265	38
0.284	54	250	272	35
0.285	54	250	271	34
0.286	54	248	270	36
0.287	53	251	265	36
0.288	53	251	269	35
0.289	53	251	262	36
0.29	53	251	270	35
0.291	52	251	271	35
0.292	53	251	265	36
0.293	53	250	276	35
0.294	53	250	264	34
0.295	52	252	260	34
0.296	52	252	266	34
0.297	52	252	273	33
0.298	51	253	270	33
0.299	51	253	267	32

## Sheet: panel-c
Time (ns)	Number of CO	Number of CO2	Number of H2O	Number of O2
0	0	0	0	477
0.001	0	0	0	480
0.002	0	0	0	480
0.003	0	0	0	480
0.004	0	0	0	480
0.005	0	0	0	480
0.006	0	0	0	480
0.007	0	0	0	480
0.008	0	0	0	480
0.009	0	0	0	480
0.01	0	0	0	480
0.011	0	0	0	480
0.012	0	0	0	480
0.013	0	0	0	480
0.014	0	0	0	480
0.015	0	0	0	480
0.016	0	0	0	480
0.017	0	0	0	480
0.018	0	0	0	480
0.019	0	0	0	480
0.02	0	0	0	480
0.021	0	0	0	480
0.022	0	0	0	479
0.023	0	0	0	478
0.024	0	0	0	478
0.025	0	0	0	478
0.026	0	0	0	477
0.027	0	0	0	476
0.028	0	0	0	473
0.029	0	0	0	471
0.03	0	0	0	470
0.031	0	0	0	470
0.032	0	0	0	469
0.033	0	0	0	468
0.034	0	0	0	462
0.035	0	0	0	458
0.036	0	0	1	454
0.037	0	0	3	447
0.038	0	0	4	447
0.039	0	0	5	442
0.04	0	0	8	436
0.041	2	0	10	429
0.042	1	0	11	425
0.043	2	0	14	420
0.044	4	0	17	415
0.045	8	0	20	408
0.046	10	0	20	399
0.047	10	0	25	390
0.048	13	0	30	388
0.049	14	0	27	390
0.05	19	1	40	390
0.051	18	1	48	379
0.052	20	1	49	378
0.053	21	2	51	368
0.054	27	7	66	350
0.055	32	8	68	348
0.056	36	9	77	335
0.057	48	9	93	324
0.058	54	10	101	318
0.059	61	15	109	301
0.06	70	16	118	295
0.061	73	17	121	291
0.062	77	23	133	274
0.063	86	28	147	262
0.064	97	28	149	256
0.065	108	30	158	252
0.066	109	35	162	242
0.067	118	39	163	229
0.068	119	47	178	221
0.069	129	50	185	213
0.07	131	53	194	206
0.071	139	61	201	193
0.072	141	65	205	187
0.073	142	69	198	184
0.074	139	72	202	180
0.075	145	76	211	177
0.076	144	81	215	179
0.077	146	83	220	174
0.078	143	87	220	165
0.079	147	87	228	165
0.08	150	88	236	160
0.081	149	90	234	153
0.082	153	91	235	148
0.083	156	95	232	145
0.084	153	99	227	143
0.085	153	101	238	142
0.086	156	103	246	138
0.087	157	106	240	135
0.088	162	108	239	132
0.089	159	110	241	132
0.09	157	113	242	128
0.091	158	114	250	127
0.092	155	116	252	126
0.093	152	117	250	124
0.094	155	119	249	126
0.095	154	121	249	125
0.096	156	122	243	121
0.097	155	126	261	121
0.098	158	127	260	120
0.099	158	130	252	116
0.1	157	134	262	115
0.101	158	135	262	112
0.102	158	135	260	113
0.103	155	137	264	112
0.104	157	139	264	110
0.105	159	139	259	112
0.106	160	138	255	111
0.107	162	140	268	111
0.108	161	143	267	109
0.109	160	143	264	111
0.11	160	144	258	109
0.111	161	145	266	106
0.112	160	146	263	107
0.113	159	147	273	106
0.114	158	149	265	106
0.115	158	150	261	102
0.116	159	152	259	101
0.117	159	153	259	98
0.118	154	158	263	96
0.119	153	159	262	97
0.12	151	161	268	95
0.121	151	161	270	97
0.122	152	162	265	96
0.123	154	164	269	93
0.124	153	165	266	96
0.125	152	166	272	94
0.126	152	166	268	94
0.127	150	167	277	96
0.128	150	167	270	92
0.129	147	170	273	93
0.13	146	171	265	89
0.131	147	172	271	88
0.132	145	174	260	87
0.133	143	176	277	84
0.134	142	178	264	83
0.135	142	178	269	84
0.136	141	179	268	85
0.137	141	179	269	83
0.138	138	180	277	84
0.139	137	180	277	81
0.14	137	180	272	83
0.141	136	182	279	82
0.142	138	182	267	78
0.143	136	182	270	80
0.144	136	182	259	79
0.145	134	184	261	76
0.146	134	186	272	80
0.147	133	186	280	80
0.148	133	187	272	79
0.149	133	187	279	79
0.15	132	187	270	80
0.151	131	188	271	80
0.152	130	188	271	79
0.153	129	190	278	79
0.154	129	189	275	81
0.155	130	189	276	79
0.156	130	190	278	78
0.157	130	191	271	79
0.158	131	192	276	79
0.159	131	192	268	78
0.16	132	191	274	76
0.161	132	191	269	77
0.162	131	191	272	74
0.163	130	193	266	73
0.164	130	194	266	72
0.165	129	195	267	69
0.166	129	195	268	70
0.167	128	195	275	70
0.168	126	197	275	71
0.169	124	197	278	69
0.17	123	200	267	69
0.171	123	200	269	66
0.172	123	201	278	64
0.173	122	201	273	65
0.174	120	202	269	66
0.175	120	201	275	68
0.176	120	204	263	66
0.177	117	207	268	63
0.178	116	208	269	68
0.179	116	208	275	68
0.18	114	209	269	64
0.181	115	210	269	64
0.182	116	210	271	61
0.183	113	212	266	64
0.184	112	213	268	63
0.185	111	212	271	60
0.186	110	215	276	60
0.187	109	216	265	62
0.188	110	215	266	61
0.189	110	214	269	63
0.19	108	217	276	61
0.191	105	220	262	60
0.192	102	222	266	60
0.193	103	222	271	57
0.194	105	221	273	60
0.195	104	221	270	58
0.196	105	221	279	57
0.197	105	221	269	60
0.198	105	221	278	57
0.199	105	221	275	56
0.2	105	221	270	56
0.201	104	221	273	56
0.202	103	221	275	57
0.203	104	221	269	55
0.204	103	223	263	56
0.205	103	223	274	57
0.206	103	223	277	56
0.207	102	224	273	55
0.208	102	224	273	53
0.209	102	224	274	57
0.21	102	224	267	56
0.211	102	224	267	56
0.212	99	225	274	58
0.213	99	224	278	59
0.214	100	225	273	57
0.215	100	225	275	56
0.216	100	226	278	56
0.217	99	227	269	56
0.218	97	229	268	56
0.219	98	228	264	55
0.22	98	228	268	57
0.221	96	228	263	53
0.222	94	231	260	54
0.223	94	230	269	55
0.224	95	231	269	52
0.225	93	232	271	52
0.226	92	231	276	53
0.227	94	232	269	53
0.228	94	232	277	51
0.229	93	233	272	52
0.23	90	235	272	51
0.231	90	235	267	54
0.232	89	237	264	51
0.233	90	237	274	50
0.234	91	237	275	52
0.235	90	238	276	51
0.236	88	238	275	51
0.237	88	240	270	51
0.238	87	240	274	53
0.239	86	240	276	52
0.24	87	240	269	51
0.241	87	240	274	49
0.242	84	239	267	51
0.243	83	241	274	50
0.244	82	242	267	45
0.245	82	243	279	49
0.246	81	243	273	48
0.247	80	246	267	48
0.248	81	246	280	48
0.249	80	247	267	49
0.25	80	248	266	47
0.251	79	249	275	47
0.252	79	249	277	46
0.253	78	248	269	47
0.254	78	248	266	48
0.255	77	248	271	49
0.256	79	248	271	49
0.257	79	248	268	48
0.258	80	248	280	49
0.259	80	248	274	48
0.26	80	248	273	48
0.261	79	248	263	46
0.262	78	248	271	47
0.263	77	249	279	47
0.264	77	250	274	49
0.265	77	250	274	46
0.266	77	250	278	46
0.267	77	251	274	46
0.268	76	252	274	45
0.269	76	252	278	45
0.27	76	252	270	45
0.271	76	252	276	44
0.272	76	252	271	46
0.273	75	253	273	44
0.274	75	253	268	44
0.275	74	254	275	44
0.276	74	254	277	44
0.277	74	254	273	47
0.278	73	255	270	45
0.279	72	256	273	45
0.28	71	256	270	46
0.281	71	257	272	45
0.282	71	257	277	46
0.283	71	257	270	45
0.284	71	257	271	45
0.285	71	257	269	46
0.286	71	256	275	45
0.287	72	256	277	45
0.288	71	257	274	45
0.289	71	257	277	45
0.29	71	257	276	44
0.291	71	257	261	44
0.292	71	257	272	45
0.293	71	257	274	44
0.294	71	257	275	44
0.295	71	256	281	45
0.296	70	256	273	46
0.297	70	256	271	46
0.298	70	257	281	45
0.299	69	258	278	44

## Sheet: panel-d
Time (ns)	Number of CO	Number of CO2	Number of H2O	Number of O2
0	0	0	0	495
0.001	0	0	0	495
0.002	0	0	0	495
0.003	0	0	0	495
0.004	0	0	0	495
0.005	0	0	0	495
0.006	0	0	0	495
0.007	0	0	0	495
0.008	0	0	0	495
0.009	0	0	0	495
0.01	0	0	0	495
0.011	0	0	0	495
0.012	0	0	0	495
0.013	0	0	0	495
0.014	0	0	0	495
0.015	0	0	0	495
0.016	0	0	0	495
0.017	0	0	0	495
0.018	0	0	0	495
0.019	0	0	0	495
0.02	0	0	0	495
0.021	0	0	0	495
0.022	0	0	0	495
0.023	0	0	0	493
0.024	0	0	0	493
0.025	0	0	0	492
0.026	0	0	0	491
0.027	0	0	0	491
0.028	1	0	0	490
0.029	1	0	2	487
0.03	1	0	2	487
0.031	1	0	2	486
0.032	1	0	2	484
0.033	1	0	2	483
0.034	1	0	2	479
0.035	1	0	2	478
0.036	1	0	2	473
0.037	1	0	2	472
0.038	1	0	2	467
0.039	1	0	2	459
0.04	2	1	2	456
0.041	2	1	5	453
0.042	4	1	9	454
0.043	5	1	10	448
0.044	5	1	13	441
0.045	6	2	15	433
0.046	9	2	21	425
0.047	11	2	27	416
0.048	12	3	32	411
0.049	14	5	37	402
0.05	16	8	40	394
0.051	19	9	50	376
0.052	26	11	57	357
0.053	31	14	64	347
0.054	35	14	79	342
0.055	47	15	93	332
0.056	50	17	105	324
0.057	54	18	112	321
0.058	61	20	118	315
0.059	71	21	137	299
0.06	76	23	142	289
0.061	89	23	153	280
0.062	98	25	168	271
0.063	103	28	170	259
0.064	109	35	175	251
0.065	112	41	188	241
0.066	121	41	193	230
0.067	130	45	196	225
0.068	133	49	206	212
0.069	137	52	214	209
0.07	138	54	225	205
0.071	141	56	228	201
0.072	151	58	229	198
0.073	151	63	247	188
0.074	160	63	244	187
0.075	164	65	237	182
0.076	169	67	245	176
0.077	175	69	251	171
0.078	179	71	247	165
0.079	186	73	252	161
0.08	189	75	247	153
0.081	188	79	249	156
0.082	194	79	256	154
0.083	200	81	260	145
0.084	204	81	276	143
0.085	204	83	263	141
0.086	207	84	278	134
0.087	207	83	269	133
0.088	207	85	267	135
0.089	208	86	267	128
0.09	208	87	274	127
0.091	207	89	274	127
0.092	210	91	276	127
0.093	211	94	279	120
0.094	212	98	284	118
0.095	210	102	282	114
0.096	207	106	288	114
0.097	208	107	285	112
0.098	207	110	299	112
0.099	210	111	290	114
0.1	212	112	300	113
0.101	216	112	294	111
0.102	215	113	303	110
0.103	214	114	303	110
0.104	215	115	291	106
0.105	212	118	302	104
0.106	211	120	297	103
0.107	212	120	293	104
0.108	209	123	301	103
0.109	211	127	300	101
0.11	211	129	299	100
0.111	208	131	298	98
0.112	207	131	293	98
0.113	205	132	304	97
0.114	206	134	293	95
0.115	207	133	302	97
0.116	206	135	295	97
0.117	206	135	301	98
0.118	204	137	291	97
0.119	202	140	302	93
0.12	199	144	301	90
0.121	201	144	308	87
0.122	202	145	305	86
0.123	203	145	292	87
0.124	200	148	297	82
0.125	198	150	297	81
0.126	197	151	305	83
0.127	197	151	299	81
0.128	196	152	301	80
0.129	195	152	299	81
0.13	195	152	308	81
0.131	197	153	304	80
0.132	198	152	298	79
0.133	196	154	301	79
0.134	195	154	303	77
0.135	195	155	303	77
0.136	195	155	307	76
0.137	190	157	303	73
0.138	189	158	297	72
0.139	191	159	297	72
0.14	189	161	295	74
0.141	188	161	296	72
0.142	186	164	308	74
0.143	184	166	308	75
0.144	185	166	298	72
0.145	183	168	300	68
0.146	182	171	304	69
0.147	178	174	296	66
0.148	175	178	297	64
0.149	175	180	299	63
0.15	176	181	297	63
0.151	174	182	299	62
0.152	173	184	293	62
0.153	172	184	303	59
0.154	171	184	308	59
0.155	170	184	305	59
0.156	168	186	300	57
0.157	170	186	295	55
0.158	169	186	304	58
0.159	168	189	306	59
0.16	168	188	297	57
0.161	168	188	304	57
0.162	169	188	304	58
0.163	167	189	288	57
0.164	165	190	298	58
0.165	165	190	299	58
0.166	163	191	301	56
0.167	162	194	298	57
0.168	162	193	295	56
0.169	163	194	306	57
0.17	161	195	307	56
0.171	160	195	294	56
0.172	159	195	300	54
0.173	159	196	305	55
0.174	158	197	302	56
0.175	159	197	300	53
0.176	158	199	303	57
0.177	158	199	301	54
0.178	157	200	287	53
0.179	155	201	307	52
0.18	153	203	295	52
0.181	152	204	296	51
0.182	154	203	304	51
0.183	154	203	299	50
0.184	154	204	300	51
0.185	154	204	305	52
0.186	154	204	300	50
0.187	153	204	297	52
0.188	152	204	306	53
0.189	153	205	303	52
0.19	153	205	301	51
0.191	152	205	300	50
0.192	151	205	315	50
0.193	153	206	304	50
0.194	150	208	305	49
0.195	150	209	299	50
0.196	150	208	290	50
0.197	150	208	300	49
0.198	150	209	304	48
0.199	148	209	304	47
0.2	148	210	303	47
0.201	147	212	305	47
0.202	146	212	302	47
0.203	145	214	303	46
0.204	145	214	307	46
0.205	145	214	302	44
0.206	145	214	304	45
0.207	143	214	295	42
0.208	145	213	304	44
0.209	145	214	299	42
0.21	144	216	308	44
0.211	143	216	298	45
0.212	142	218	296	44
0.213	142	217	299	45
0.214	142	218	301	43
0.215	142	218	304	44
0.216	141	219	293	44
0.217	141	219	303	43
0.218	139	222	300	44
0.219	139	220	297	43
0.22	137	221	295	45
0.221	138	223	308	42
0.222	137	223	306	42
0.223	137	223	306	41
0.224	136	223	306	41
0.225	136	225	301	41
0.226	137	225	299	39
0.227	138	224	306	37
0.228	137	225	298	37
0.229	136	225	300	39
0.23	136	225	291	37
0.231	135	226	299	38
0.232	131	227	303	36
0.233	131	230	297	37
0.234	131	230	297	36
0.235	129	232	309	36
0.236	129	233	299	38
0.237	127	233	301	38
0.238	128	233	303	38
0.239	128	233	306	37
0.24	127	235	306	38
0.241	126	236	299	39
0.242	127	235	302	38
0.243	127	235	311	38
0.244	127	235	305	37
0.245	127	234	306	37
0.246	127	234	295	38
0.247	127	235	298	37
0.248	126	236	293	39
0.249	125	237	303	38
0.25	125	237	299	38
0.251	124	237	304	36
0.252	124	237	298	37
0.253	124	237	302	37
0.254	123	239	291	37
0.255	121	239	307	36
0.256	121	239	298	38
0.257	121	240	299	38
0.258	120	240	305	38
0.259	121	240	302	38
0.26	122	240	315	36
0.261	124	239	298	35
0.262	124	240	295	35
0.263	125	240	299	35
0.264	125	240	299	36
0.265	125	240	298	36
0.266	124	240	312	36
0.267	124	240	306	36
0.268	125	240	317	37
0.269	125	240	304	36
0.27	125	240	303	36
0.271	125	240	290	35
0.272	125	240	299	37
0.273	126	238	305	36
0.274	125	239	296	36
0.275	125	239	304	36
0.276	126	239	308	36
0.277	125	240	306	36
0.278	124	240	300	35
0.279	125	240	296	35
0.28	124	240	301	34
0.281	125	240	313	35
0.282	124	240	312	34
0.283	123	241	309	34
0.284	123	242	309	33
0.285	123	242	306	34
0.286	123	242	302	34
0.287	123	242	301	34
0.288	121	242	305	34
0.289	120	243	294	33
0.29	118	244	304	33
0.291	118	245	297	33
0.292	117	246	293	32
0.293	117	246	298	32
0.294	117	246	299	32
0.295	117	246	308	34
0.296	117	246	299	34
0.297	117	246	302	33
0.298	117	246	309	33
0.299	116	247	303	33
