# Supplementary material for: Exploring the frontiers of condensed-phase chemistry with a general reactive machine learning potential
Source: Nat Chem. 2024 Mar 7;16(5):727–34. doi: 10.1038/s41557-023-01427-3 (PMC11087274; doi:10.1038/s41557-023-01427-3)
Supplement: Supplementary file 5 — Methane combustion simulation results for ANI-1xnr. [file 41557_2023_1427_MOESM5_ESM.xlsx]

## Sheet: Sheet1
Time (ns)	Number of CO	Number of CO2	Number of H2O	Number of O2	Number of CH4
0	0	0	0	197	99
0.001	0	0	0	200	99
0.002	0	0	0	199	97
0.003	0	0	1	197	96
0.004	1	0	2	191	91
0.005	1	0	2	185	87
0.006	3	0	5	181	81
0.007	2	1	7	169	72
0.008	7	3	13	154	64
0.009	10	3	16	151	61
0.01	15	6	22	144	56
0.011	18	9	29	136	50
0.012	20	12	38	126	50
0.013	22	13	42	119	45
0.014	26	15	50	111	35
0.015	28	15	60	111	30
0.016	31	16	72	108	27
0.017	34	16	73	101	26
0.018	34	16	77	100	23
0.019	35	18	83	98	19
0.02	37	19	85	93	18
0.021	40	20	85	88	17
0.022	39	22	98	83	12
0.023	42	23	112	78	9
0.024	42	23	115	81	8
0.025	45	24	111	69	10
0.026	45	27	118	65	8
0.027	46	27	120	68	7
0.028	46	27	128	63	7
0.029	47	28	132	62	6
0.03	45	29	131	62	5
0.031	46	29	132	57	5
0.032	47	29	130	57	5
0.033	49	30	128	55	5
0.034	53	29	130	57	6
0.035	53	31	133	53	5
0.036	53	31	131	56	3
0.037	52	31	134	58	5
0.038	51	33	136	55	4
0.039	53	33	133	54	4
0.04	52	34	137	54	5
0.041	48	37	138	50	6
0.042	51	37	138	49	4
0.043	51	37	140	49	4
0.044	51	38	136	46	4
0.045	52	39	142	44	4
0.046	50	40	150	45	5
0.047	50	40	147	47	5
0.048	50	40	144	47	5
0.049	50	40	147	45	3
0.05	50	40	153	45	3
0.051	50	40	148	44	3
0.052	50	40	153	43	3
0.053	50	41	152	44	3
0.054	49	42	151	42	3
0.055	47	44	150	41	3
0.056	44	45	154	42	3
0.057	44	46	153	39	3
0.058	45	46	153	37	3
0.059	44	46	147	38	3
0.06	44	47	149	37	3
0.061	43	48	151	38	3
0.062	43	48	150	35	4
0.063	42	49	144	34	2
0.064	40	51	146	34	2
0.065	38	52	146	35	3
0.066	38	52	150	34	3
0.067	36	54	146	34	3
0.068	35	55	148	35	2
0.069	36	55	151	33	2
0.07	37	55	152	35	2
0.071	37	55	152	35	2
0.072	37	55	152	34	2
0.073	37	55	156	31	1
0.074	37	56	157	31	1
0.075	37	56	159	31	0
0.076	37	56	156	31	1
0.077	37	56	157	32	1
0.078	37	56	155	32	1
0.079	37	56	152	32	1
0.08	37	56	158	32	1
0.081	37	56	162	31	1
0.082	37	56	162	31	1
0.083	38	56	159	32	1
0.084	37	57	153	33	1
0.085	37	59	155	29	1
0.086	37	59	158	26	1
0.087	37	60	152	28	0
0.088	37	61	161	27	1
0.089	36	62	162	27	1
0.09	36	62	159	28	1
0.091	36	62	158	27	1
0.092	36	62	162	26	1
0.093	36	62	162	26	1
0.094	36	62	165	25	1
0.095	36	63	164	25	1
0.096	36	63	156	23	1
0.097	36	63	157	23	1
0.098	36	63	154	23	1
0.099	36	63	155	23	1
0.1	36	63	162	23	1
0.101	35	64	157	24	1
0.102	35	64	154	22	1
0.103	35	64	160	23	1
0.104	35	64	163	21	1
0.105	34	65	161	22	0
0.106	34	65	153	21	1
0.107	34	65	158	21	1
0.108	32	66	156	20	1
0.109	31	68	159	21	1
0.11	31	68	160	21	1
0.111	30	68	158	21	1
0.112	30	69	161	21	1
0.113	28	69	151	21	1
0.114	29	70	155	20	1
0.115	28	71	158	19	1
0.116	26	72	164	20	1
0.117	25	72	157	18	1
0.118	25	73	157	18	1
0.119	25	74	157	18	1
0.12	24	74	165	18	1
0.121	25	74	153	18	1
0.122	24	75	152	18	1
0.123	24	75	155	18	1
0.124	24	75	167	17	1
0.125	23	76	155	18	0
0.126	23	75	166	17	0
0.127	23	75	163	17	0
0.128	22	75	162	17	0
0.129	22	77	162	16	0
0.13	21	77	155	15	0
0.131	21	77	162	15	0
0.132	21	77	155	14	0
0.133	21	78	166	14	0
0.134	21	78	166	15	0
0.135	21	78	157	14	0
0.136	21	78	166	14	0
0.137	21	78	166	14	0
0.138	20	79	158	14	0
0.139	20	79	155	16	0
0.14	19	79	166	16	0
0.141	19	80	161	14	0
0.142	18	81	165	14	0
0.143	19	80	163	13	0
0.144	19	80	163	14	0
0.145	19	80	166	14	0
0.146	19	80	157	15	0
0.147	17	81	163	13	0
0.148	17	81	161	15	0
0.149	17	81	162	14	0
0.15	16	83	170	13	0
0.151	16	83	160	11	0
0.152	16	83	165	12	0
0.153	16	83	159	12	0
0.154	15	84	160	13	0
0.155	15	84	154	12	0
0.156	15	84	162	10	0
0.157	15	84	164	13	0
0.158	15	84	161	13	0
0.159	14	85	166	13	0
0.16	15	84	157	13	0
0.161	15	84	158	13	0
0.162	15	84	164	13	0
0.163	15	84	161	13	0
0.164	15	84	158	12	0
0.165	15	84	165	11	0
0.166	15	84	164	11	0
0.167	14	85	164	11	1
0.168	14	85	162	13	1
0.169	14	85	164	11	0
0.17	13	86	161	11	0
0.171	13	85	168	11	0
0.172	13	86	165	11	0
0.173	13	86	161	11	0
0.174	13	86	159	11	0
0.175	13	86	164	11	0
0.176	13	86	167	11	0
0.177	12	87	167	11	0
0.178	12	87	157	10	0
0.179	12	87	159	11	0
0.18	12	86	157	9	0
0.181	12	87	164	10	0
0.182	12	87	161	10	0
0.183	13	87	161	10	0
0.184	13	87	161	10	0
0.185	13	87	156	11	0
0.186	13	87	161	10	0
0.187	13	87	167	10	0
0.188	12	87	166	10	0
0.189	13	87	164	10	0
0.19	13	87	163	10	0
0.191	12	87	161	10	0
0.192	13	87	166	11	0
0.193	13	87	161	11	0
0.194	13	87	159	10	0
0.195	13	86	161	10	0
0.196	13	87	169	11	0
0.197	13	87	163	10	0
0.198	13	87	161	10	0
0.199	13	87	154	9	0
